# Supplementary material for: Identification of quantitative trait loci (QTLs) for key cheese making phenotypes in the blue-cheese mold Penicillium roqueforti
Source: PLoS Genet. 2025 Apr 15;21(4):e1011669. doi: 10.1371/journal.pgen.1011669 (PMC12047768; doi:10.1371/journal.pgen.1011669)
Supplement: S1 Table — (CSV) [file pgen.1011669.s007.csv]

Supplementary Table 1: Result of normality (Wilk), unimodality, bimodality, trimodality and amodality test for each phenotype x cross combinaison.
phenotype	cross	wilk	p.value.norm	normal	dip	p.value.unim	unimodal	bimod.coef	bimodal	trimodal	amodal
lipolysis	RxL	9.80E-01	0.02405353294		0.03125	0.3716905817		0.3448880227	0	0	0
	RxS	0.9679323471	0.0009419340899		0.04481132075	0.01993161047	*	NA	NA	NA	NA
	RxN	0.9863459552	0.001029835768		0.02238198589	0.1987426615		0.434077623	0	0	0
	LxN	0.9052047117	2.42E-08		0.03992987924	0.08197856952		0.4384234735	0	0	0
	SxN	9.78E-01	0.01457140612		0.02697368421	0.6381488117		0.3208602438	0	0	0
proteolysis	RxL	0.8980767691	1.90E-08		0.06905594406	1.94E-05	***	NA	NA	NA	NA
	RxS	7.98E-01	1.69E-13		2.47E-02	0.7569027544		0.6004419757	1	NA	NA
	RxN	7.52E-01	1.39E-23		5.21E-02	0	***	NA	NA	NA	NA
	LxN	9.71E-01	0.002622753591		0.02631578947	0.6820479084		0.3621714675	0	0	0
	SxN	9.70E-01	0.002181667404		0.03179824561	0.3428209854		0.358143646	0	0	0
Hue	RxL	0.9103491398	2.20E-07		0.06939788982	4.34E-05	***	NA	NA	NA	NA
	RxS	0.9643748328	0.0004081836644		0.02749698256	0.564628387		0.4938296867	0	0	0
	RxN	9.41E-01	7.81E-10		0.01850430723	0.6945844691		0.5537854104	0	0	0
	LxN	9.60E-01	0.006569471091		2.98E-02	0.8451831554		0.426696431	0	0	0
	SxN	0.9702770195	0.0306832952		0.02485881829	0.9751308523		0.4580064362	0	0	0
Saturation	RxL	9.51E-01	0.0001101948884		0.02300261986	0.9303076627		0.5151324904	0	0	0
	RxS	0.9644211186	0.0004125586209		0.03897427276	0.08194656914		0.5112166437	0	0	0
	RxN	0.9947139355	0.3564233766	normal	0.0139820661	0.9774705717		0.3847965413	0	0	0
	LxN	0.9783374283	0.1290984702	normal	0.03410635571	0.6413630083		0.4319380348	0	0	0
	SxN	0.9816505555	0.2105515866	normal	0.02808662253	0.9023348546		0.4158197999	0	0	0
Brightness	RxL	0.9738764829	0.01151166607		0.02582684739	0.809615497		0.2920650278	0	0	0
	RxS	0.9769515536	0.009212035386		0.01722456717	0.99198969		0.4097932007	0	0	0
	RxN	0.9861416078	0.004206195738		0.02180666004	0.3951205756		0.3626756115	0	0	0
	LxN	0.9764394615	0.09406600027	normal	0.02339189133	0.9904663375		0.3914344548	0	0	0
	SxN	9.43E-01	0.0004477431076		0.02909323745	0.8628177213		0.5343203532	0	0	0
Red	RxL	0.9423619603	2.50E-05		0.03790669474	0.1839824363		0.5352965148	0	0	0
	RxS	0.929328946	4.68E-07		0.06760381875	9.67E-06	***	NA	NA	NA	NA
	RxN	0.9658722406	9.93E-07		0.01749473198	0.7844316107		0.4886752169	0	0	0
	LxN	0.9695184913	0.02972535607		0.02253594367	0.9917459981		0.4449691251	0	0	0
	SxN	0.9780188912	0.1143427733	normal	0.03285285122	0.6904591978		0.4474649538	0	0	0
Green	RxL	9.62E-01	0.0009589165718		0.02361765581	0.9101390803		0.495479128	0	0	0
	RxS	9.79E-01	0.01789277514		0.01773453749	0.9910826596		0.439942647	0	0	0
	RxN	9.81E-01	0.0004581394203		1.37E-02	0.9828819385		0.4610619831	0	0	0
	LxN	9.73E-01	0.05317883287	normal	0.03046398435	0.8194522444		0.4328630266	0	0	0
	SxN	0.9903873492	0.733963019	normal	0.0397741348	0.3482016046		0.3322141856	0	0	0
Blue	RxL	0.9667347171	0.002420069515		0.02681956008	0.7537642063		0.4578336065	0	0	0
	RxS	0.9774746292	0.0105893842		0.03018532102	0.3937813059		0.4612561097	0	0	0
	RxN	0.9969153324	0.8156443994	normal	0.01344183874	0.9874693767		0.368006998	0	0	0
	LxN	0.9781707447	0.1255690847	normal	0.02767024562	0.9213709333		0.4438476847	0	0	0
	SxN	0.9840456426	0.3101997344	normal	0.02799780445	0.9048100958		0.3980793754	0	0	0
growth	RxL	0.7115676905	1.02E-14		0.0303355106	0.551655489		0.7235505095	1	NA	NA
	RxS	0.7710956897	1.76E-14		0.02596805862	0.6682849947		0.6448111861	1	NA	NA
	RxN	0.7808575687	4.67E-20		0.01420343153	0.973519633		0.6485466635	1	NA	NA
	LxN	0.7489268296	3.05E-11		0.02824056604	0.9056368679		0.3442191194	0	0	0
	SxN	0.7093778822	2.39E-12		0.02854880797	0.8847535435		0.6547233756	1	NA	NA
PRtoxin	RxL	0.8535700449	1.23E-09		0.02917992142	0.6830643928		0.6456447732	1	NA	NA
	RxN	0.6010704422	8.61E-25		0.01493704602	0.9751901113		0.7232299382	1	NA	NA
	SxN	0.8331194109	7.09E-08		0.02747079407	0.9713077742		0.6824346668	1	NA	NA
MPA	RxL	9.65E-01	0.002981992302		0.04451274396	0.077301352		0.4201130559	0	0	0
	RxN	7.66E-01	1.33E-19		0.01884299494	0.7578540674		0.7088637588	1	NA	NA
	SxN	8.20E-01	2.48E-08		0.05128205128	0.1299789017		0.5213631889	0	0	0
AndrastinA	RxL	9.92E-01	0.6671019983	normal	0.01916470627	0.9926797382		0.3617874973	0	0	0
	RxN	9.56E-01	7.13E-08		0.01311252574	0.991152675		0.4856792799	0	0	0
	SxN	9.94E-01	0.9795684172	normal	0.0334049232	0.7984381401		0.3161395903	0	0	0
EremefortinB	RxL	8.93E-01	6.87E-08		0.04607418372	0.05566621761		0.582052393	1	NA	NA
	RxN	7.20E-01	5.75E-22		0.01843825995	0.7442180762		0.7001740198	1	NA	NA
	SxN	0.7905981042	1.14E-08		0.03232944139	0.8890625733		0.6960830287	1	NA	NA
IsofumigaclavineA	RxL	9.60E-01	0.001206997452		0.03719443669	0.2622647271		0.4167603583	0	0	0
	RxN	0.8875802407	5.08E-14		0.01248774975	0.9926150834		0.5905249314	1	NA	NA
	SxN	9.51E-01	0.004557403167		0.03388473079	0.7766093591		0.4630651967	0	0	0
EremefortinA	RxL	9.26E-01	4.43E-06		0.03565066048	0.3256086563		0.4859687446	0	0	0
	RxN	0.6761360708	3.85E-21		0.01438203976	0.991546655		0.697086689	1	NA	NA
	SxN	0.7255724067	1.86E-10		0.04203954467	0.4405730728		0.7166535419	1	NA	NA
RoquefortinC	RxL	9.83E-01	0.1312878253	normal	0.02403726397	0.9279129834		0.2430815935	0	0	0
	RxN	0.9707125877	9.24E-06		0.01872826333	0.7139289348		0.4748968237	0	0	0
	SxN	9.83E-01	0.3771205735	normal	0.02996939535	0.9177171889		0.3010709909	0	0	0
