# Supplementary material for: Identification of quantitative trait loci (QTLs) for key cheese making phenotypes in the blue-cheese mold Penicillium roqueforti
Source: PLoS Genet. 2025 Apr 15;21(4):e1011669. doi: 10.1371/journal.pgen.1011669 (PMC12047768; doi:10.1371/journal.pgen.1011669)
Supplement: S2 Table — (CSV) [file pgen.1011669.s008.csv]

Supplementary Table 2: heterosis and heterobeltosis values and significance for each phenotype x cross combinaison.
phenotype	cross	averageHeterosis	averageHeterobeltosis	p.value.heterosis	p.value.heterobeltosis	sign.heterosis	sign.heterobeltosis
lipolysis	RxL	-9.24293785310734	-40.1713221601488	1.15E-05	6.66E-65	***	***
	RxS	-7.0518653321201	-56.381880937978	0.002155267308255	7.46E-102	**	***
	RxN	-1.67481573378073	-21.999015833502	0.26965205628554	2.72E-54		***
	LxN	-6.54795100094197	-8.89730418806916	0.005407328063721	0.000127443509904	**	***
	SxN	-2.49645390070901	-23.1955307262568	0.14649569413317	2.95E-37		***
proteolysis	RxL	-23.6198025309416	-28.5249528271197	2.21E-15	5.11E-22	***	***
	RxS	3.8461538461537	-7.11009174311943	0.024951264248815	6.23E-06	*	***
	RxN	1.37810675813907	-19.0835294682743	0.488469568059574	1.78E-28		***
	LxN	14.3398328690808	-5.85321100917448	1.26E-25	2.90E-09	***	***
	SxN	15.851024208566	-4.87461773700324	6.81E-35	8.78E-09	***	***
Hue	RxL	9.75757018752715	-0.283424183863381	2.01E-11	0.814704067921363	***
	RxS	13.2736239270326	2.99379077759464	3.20E-18	0.015201863195351	***	*
	RxN	1.6604788670856	-9.34788341079766	0.011878196164341	2.45E-42	*	***
	LxN	-3.83362014660909	-11.1996633390527	0.000579890491081	7.20E-19	***	***
	SxN	-1.90690091394321	-7.8082083782629	0.050998168976478	2.00E-13		***
Saturation	RxL	-6.88088665233194	-15.3813362619963	3.05E-10	2.41E-34	***	***
	RxS	-6.78797985736091	-14.2825838499966	1.13E-06	8.30E-23	***	***
	RxN	10.8987513480025	-12.2366208542794	4.46E-37	2.13E-60	***	***
	LxN	11.4102787380247	-7.77205483492119	1.86E-08	1.99E-06	***	***
	SxN	6.02446219733925	-17.9923993930231	7.12E-05	2.52E-28	***	***
Brightness	RxL	19.6540105525364	-27.6549674285397	1.59E-15	7.84E-44	***	***
	RxS	-1.23271911856782	-29.2839736698875	0.52381819135882	8.60E-48		***
	RxN	-4.85434403917673	-23.5629318629709	0.001270667489422	2.11E-56	**	***
	LxN	23.4617894615378	-25.2983533566701	2.79E-08	5.55E-18	***	***
	SxN	-7.8303363774611	-24.3029419773304	0.006909458042002	3.00E-17	**	***
Red	RxL	-2.64021535252526	-5.03809860435065	3.64E-11	4.31E-28	***	***
	RxS	-3.18372007390793	-5.18884772162075	3.24E-12	1.67E-25	***	***
	RxN	2.23008486318959	-3.38381996161536	3.61E-23	2.45E-47	***	***
	LxN	3.1170058968163	-1.92201753029008	4.26E-10	1.69E-05	***	***
	SxN	1.84559718113085	-4.71745635918036	5.32E-06	6.82E-23	***	***
Green	RxL	0.839661456270736	-0.648492856448409	1.54E-05	0.000592962924194	***	***
	RxS	1.52536812232731	0.061553453528961	6.94E-12	7.62E-01	***
	RxN	1.16230634468338	-1.99983696649227	8.16E-19	1.78E-45	***	***
	LxN	0.125716541260731	-1.87340378010607	0.685823123005898	1.96E-08		***
	SxN	-0.049283356407398	-2.43533343210831	7.59E-01	1.86E-27		***
Blue	RxL	3.50327669365893	-7.89343035449044	3.65E-09	1.39E-32	***	***
	RxS	3.4480728147545	-8.67392002677967	1.18E-05	2.29E-26	***	***
	RxN	-5.36504020125771	-8.70272039974299	1.32E-40	3.09E-80	***	***
	LxN	-5.49444725015751	-11.3399082440543	3.86E-07	2.01E-20	***	***
	SxN	-2.91517745426	-5.83077586047936	1.04E-05	1.53E-15	***	***
growth	RxL	0.683769473284019	-6.39694548103458	0.70401601056528	1.99E-04		***
	RxS	-5.5960226732548	-20.0338213983449	3.19E-04	1.49E-33	***	***
	RxN	19.7252208514266	-12.4956985605403	1.80E-17	7.65E-14	***	***
	LxN	25.5294363753846	-12.9023534918979	1.96E-10	1.09E-06	***	***
	SxN	17.3652945422362	-19.2172318727065	2.29E-07	3.18E-14	***	***
PRtoxin	RxL	-27.3221024953026	-77.7550315254753	1.40E-13	8.09E-104	***	***
	RxN	-39.5559966521939	-95.3215052548187	2.72E-10	1.59E-300	***	***
	SxN	-31.5847129160072	-64.0253952355675	0.000397893166416	5.35E-23	***	***
MPA	RxL	19.4512796391805	-4.83842698281841	6.85E-03	3.92E-01	**
	RxN	40.6290401101361	-58.2815580876404	9.24E-05	1.15E-52	***	***
	SxN	300.101839319655	-43.9971755818436	4.79E-08	1.43E-08	***	***
AndrastinA	RxL	-15.3387844412326	-18.8796472498291	3.75E-10	1.43E-14	***	***
	RxN	-37.6435734834162	-52.8422822931572	1.70E-54	7.98E-110	***	***
	SxN	-9.51052233777577	-50.1635914022657	1.15E-02	6.69E-38	*	***
EremefortinB	RxL	-25.311928485518	-81.3798869799361	1.54E-08	3.05E-104	***	***
	RxN	86.7713597074482	-21.0423552073766	2.22E-09	0.000462869535438	***	***
	SxN	20.2433192608312	3.86045296072514	0.175305177304707	7.63E-01
IsofumigaclavineA	RxL	-12.7681459046298	-48.4969226775106	5.44E-03	3.25E-36	**	***
	RxN	-40.8489970708455	-71.3978788243027	1.39E-50	4.29E-179	***	***
	SxN	16.4146605368013	-30.1139238107835	0.002368873686843	1.01E-14	**	***
EremefortinA	RxL	-15.8985628247453	-81.5519234940315	1.09E-03	3.36E-104	**	***
	RxN	74.8081703280674	-45.1933097044859	1.38E-06	1.80E-18	***	***
	SxN	21.665259577077	-5.5393518792702	0.181684079987295	6.58E-01
RoquefortinC	RxL	-1.20711237067907	-8.13306055726317	4.33E-01	8.78E-08		***
	RxN	-7.72069007304412	-24.2660099686021	2.44E-07	9.81E-58	***	***
	SxN	0.650831140033509	-45.308784874342	0.825051307212253	6.73E-42		***
