# Supplementary material for: Identification of quantitative trait loci (QTLs) for key cheese making phenotypes in the blue-cheese mold Penicillium roqueforti
Source: PLoS Genet. 2025 Apr 15;21(4):e1011669. doi: 10.1371/journal.pgen.1011669 (PMC12047768; doi:10.1371/journal.pgen.1011669)
Supplement: S3 Table — (CSV) [file pgen.1011669.s009.csv]

Supplementary Table 3: A : broad sense heritabilities for each extrolite for the three tested crosses. B: narrow sense heritabilities and standard errors estimated for each phenotype and each cross.
A.
phenotype	broad sense heritability
	SxN	RxN	RxL
Andrastin A	0.981	0.991	0.970
Eremefortin B	0.996	0.990	0.955
Eremefortin A	0.996	0.989	0.975
PR toxin	0.976	0.966	0.945
Isofumigaclavine A	0.963	0.966	0.949
MPA	0.983	0.966	0.944
Roquefortin C	0.959	0.955	0.913
B.
phenotype	narrow sense heritability
	SxN	LxN	RxN	RxS	RxL
Lipolysis	0.676+/-0.013	0.478+/-0.014	0.731+/-0.002	0.331+/-0.008	0.596+/-0.007
Proteolysis	0.533+/-0.012	0.512+/-0.008	0.434+/-0.003	0.503+/-0.009	0.695+/-0.006
Hue	0.241+/-0.02	0.638+/-0.011	0.538+/-0.004	0.44+/-0.011	0.767+/-0.005
Saturation	0.202+/-0.098	0.659+/-0.009	0.528+/-0.004	0.249+/-0.015	0.463+/-0.01
Brightness	0.611+/-0.017	0.24+/-0.026	0.272+/-0.006	0.193+/-0.009	0.061+/-0.013
RedRel	0+/-0	0.586+/-0.011	0.442+/-0.005	0.104+/-0.012	0.595+/-0.007
GreenRel	0.491+/-0.018	0.764+/-0.008	0.706+/-0.003	0.889+/-0.004	0.721+/-0.006
BlueRel	0.55+/-0.096	0.687+/-0.009	0.609+/-0.004	0.367+/-0.015	0.307+/-0.013
Growth	0.269+/-0.044	0.203+/-0.044	0.096+/-0.007	0.148+/-0.009	0.182+/-0.015
Andrastin A	0.46+/-0.052	NA	0.805+/-0.003	NA	0.891+/-0.003
Eremefortin B	0.526+/-0.019	NA	0.613+/-0.003	NA	0.708+/-0.008
Eremefortin A	0.721+/-0.03	NA	0.619+/-0.005	NA	0.589+/-0.014
PR toxin	0.847+/-0.012	NA	0.498+/-0.007	NA	0.633+/-0.013
IsofumigaclavineA	0.706+/-0.011	NA	0.508+/-0.005	NA	0.854+/-0.005
MPA	0.742+/-0.017	NA	0.727+/-0.003	NA	0.81+/-0.01
Roquefortin C	0.776+/-0.015	NA	0.587+/-0.003	NA	0.312+/-0.012
