# Supplementary material for: Identification of quantitative trait loci (QTLs) for key cheese making phenotypes in the blue-cheese mold Penicillium roqueforti
Source: PLoS Genet. 2025 Apr 15;21(4):e1011669. doi: 10.1371/journal.pgen.1011669 (PMC12047768; doi:10.1371/journal.pgen.1011669)
Supplement: S4 Table — (CSV) [file pgen.1011669.s010.csv]

Supplementary Table 4: List of identified QTL by cross and phenotype.
Cross	Phenotype	Peak				QTL confidence interval	Effect			Threshold 5% (1000 perm)	Explained variance by QTL	Global model
Cross	Phenotype	Marker/locus name	Linkage Group	Position	LOD	cM / Mb	Effect	Fold change	Allele inreasing the phenotype	LOD	%var	model	%var
SxN	Blue relative	chr3p6207065	L.3	155	3.17	148-170 / 5.914-6.672	0.011	1.0	N	2.99	15.6	Q1	15.6
SxN	Brightness	cL.2.loc184	L.2	184	3.16	153.3-202.8 / 5.005-6.773	29.5099	1.3	N	2.79	7.17	Q1 + Q2	41.3
SxN	Brightness	chr3p6103070	L.3	152	7.82	148.3-157.7 / 5.914-6.323	44.0641	1.4	N	2.79	26.45	Q1 + Q2	41.3
SxN	Eremofortin B	chr3p4442744	L.3	112	9.53	107-113.9 / 4.295-4.467	647.427	2.7	N	3.2	44.05	Q1 + Q2	61
SxN	Eremofortin B	chr3p4861222	L.3	120	4.18	118-128 / 4.733-5.208	74	1.1	N	3.2	12.98	Q1 + Q2	61
SxN	Isofumigaclavine A	chr2p5195859	L.2	160	3.23	148.9-175.9 / 4.911-5.53	377.146	1.4	S	2.91	13.69	Q1 + Q2 + Q3	50.9
SxN	Isofumigaclavine A	chr3p6203820	L.3	153	5.48	149.6-169.7 / 6-6.672	419.039	1.4	S	2.91	19.07	Q1 + Q2 + Q3	50.9
SxN	Isofumigaclavine A	cL.1.loc273	L.1	273	3.55	269-276 / 7.987-8.488	347	1.3	S	2.91	12.73	Q1 + Q2 + Q3	50.9
SxN	Green relative	chr3p5908609	L.3	148	7.06	62.6-104.5 / 2.7-3.845	0.0028692	1.0	S	2.99	20.215	Q1 + Q2 + Q1:Q2	48.2
SxN	Lipolyse Slope	cL.1.loc91	L.1	91	4.58	70.1-101.4 / 3.015-3.78	0.1698835	1.2	N	2.75	13.33	Q1 + Q2	24
SxN	Lipolyse Slope	chr2p5364792	L.2	169	3.56	160.2-174 / 5.196-5.463	0.0679171	1.1	S	2.75	10.23	Q1 + Q2	24
SxN	MPA	chr1p7896848	L.1	259.3	4.88	248.7-271.8 / 7.581-8.207	122.8996	2.1	N	2.94	14.23	Q1 + Q2	54
SxN	MPA	chr4p1474926	L.4	48.2	8.04	180-199 / 6.852-7.26	216.216014	35.8	S	2.94	31.14	Q1 + Q2	54
SxN	proteolyse Slope	chr1p8013314	L.1	268	8.62	266.8-271.8 / 7.987-8.207	0.133585	1.1	S	2.71	29.611	Q1 + Q2 + Q3 + Q1:Q2	43.9
SxN	proteolyse Slope	chr3p6322539	L.3	158	2.81	46.9-197.3 / 2.665-7.26	0.091222	1.1	S	2.71	13.529	Q1 + Q2 + Q3 + Q1:Q2	43.9
SxN	proteolyse Slope	cL.3.loc58	L.3	58	2.93	42.4-63.9 / 2.558-3.107	0.07	1.0	S	2.71	3.763	Q1 + Q2 + Q3 + Q1:Q2	43.9
SxN	PR toxin	chr2p5295670	L.2	166	5.2	153.3-174 / 5.005-5.463	48.67	2.2	S	2.71	28.226	Q1 + Q2 + Q3 + Q1:Q2	57.6
SxN	PR toxin	cL.3.loc109	L.3	109	4.07	95.7-185.4 / 3.905-6.943	67.15	3.6	S	2.71	18.289	Q1 + Q2 + Q3 + Q1:Q2	57.6
SxN	PR toxin	cL.4.loc109	L.4	109	4.14	100.2-115.9 / 3.2-4.063	43.62	2.0	S	2.71	7.213	Q1 + Q2 + Q3 + Q1:Q2	57.6
SxN	Roquefortin C	chr3p3109528	L.3	64.4	3.3	53.2-84.5 / 2.757-3.646	717.511	1.3	N	2.91	14.14	Q1 + Q2 + Q3	46.8
SxN	Roquefortin C	chr4p850659	L.4	26.9	2.91	0-78.9 / 0-2.235	698	1.2	N	2.91	14.65	Q1 + Q2 + Q3	46.8
SxN	Roquefortin C	cL.1.loc5	L.1	5	3.49	0-49.3 / 0-2.309	641	1.2	S	2.91	16.79	Q1 + Q2 + Q3	46.8
LxN	Blue relative	chr1p2500575	L.1	18.2	8.75	0-52.8 / 0-3.738	0.028	1.1	N	2.84	22.411	Q1 + Q2 + Q3 + Q2:Q3	65.3
LxN	Blue relative	chr3p5949738	L.3	148.7	3.53	137-166 / 5.453-6.605	0.019	1.1	N	3.84	21.21	Q1 + Q2 + Q3 + Q2:Q3	65.3
LxN	Blue relative	chr1p4919211	L.1	94.5	3.63	51.7-102.4 / 3.606-5.894	0.019	1.1	N	4.84	11.803	Q1 + Q2 + Q3 + Q2:Q3	65.3
LxN	Green relative	chr1p2823413	L.1	26.7	10.5	0-32.1 / 0.316-3.105	0.014	1.0	L	2.81	43.019	Q1 + Q2 + Q1:Q2	54.8
LxN	Green relative	chr2p8246953	L.2	257	3.18	237-257 / 7.455-8.247	0.008	1.0	N	2.81	12.951	Q1 + Q2 + Q1:Q2	54.8
LxN	Hue	chr1p2831817	L.1	26.1	5.67	17-40.6 / 2.491-3.324	3.3	1.1	L	2.81	20.176	Q1 + Q2 + Q3	48.8
LxN	Hue	chr4p1474926	L.4	53.5	3.97	27.9-77.7 / 0.881-2.156	2.8	1.1	L	2.81	13.881	Q1 + Q2 + Q3	48.8
LxN	Hue	cL.1.loc192	L.1	192	2.94	157-200 / 7.082-8.483	2.1	1.1	N	2.81	8.506	Q1 + Q2 + Q3	48.8
LxN	Lipolyse Slope	chr2p3543428	L.2	123	3.06	91.9-153.7 / 3.41-6.006	0.23	1.2	N	2.66	9.27	Q1	9.27
LxN	proteolyse Slope	chr1p8030516	L.1	191	4.44	186-199 / 7.96-8.483	0.13	1.1	L	2.8	12.74	Q1 + Q2 + Q3 + Q1:Q3	38.7
LxN	proteolyse Slope	cL.3.loc179	L.3	179	7.07	137-195 / 5.453-7.518	0.16	1.1	L	2.8	14.407	Q1 + Q2 + Q3 + Q1:Q3	38.7
LxN	proteolyse Slope	chr3p3672756	L.3	105	3.15	80.2-153.7 / 3.194-6.006	0.1	1.1	L	2.8	9.738	Q1 + Q2 + Q3 + Q1:Q3	38.7
LxN	Red relative	cL.1.loc52	L.1	52	4.18	0-77.7 / 0-4.347	2.8	1.1	L	2.86	18.638	Q1 + Q2 + Q3	44.4
LxN	Red relative	chr3p6363093	L.3	160	3.53	137-166 / 5.453-6.605	0.014	1.0	L	2.86	15.095	Q1 + Q2 + Q3	44.4
LxN	Red relative	chr1p8180325	L.1	195	3.08	0-200.2 / 0-8.483	0.0103876	1.0	L	2.86	9.864	Q1 + Q2 + Q3	44.4
LxN	Saturation	chr1p2500575	L.1	18.2	8.02	0-52.8 / 0-3.738	22	1.2	L	2.86	35.04	Q1 + Q2	51.5
LxN	Saturation	chr3p5949738	L.3	148.7	3.6	137-166 / 5.453-6.605	15	1.1	L	2.86	17.2	Q1 + Q2	51.5
RxN	Andrastin A	cL.1.loc252	L.1	252	10.68	247-256 / 7.082-7.684	1849	1.6	N	2.77	24.2855	Q1 + Q2 + Q3 + Q4 + Q5 + Q1:Q3 + Q1:Q4 + Q3:Q4	66
RxN	Andrastin A	cL.2.loc48	L.2	48	4.51	33.8-79.2 / 1.248-2.385	1067	1.4	R	2.77	7.6831	Q1 + Q2 + Q3 + Q4 + Q5 + Q1:Q3 + Q1:Q4 + Q3:Q4	66
RxN	Andrastin A	chr3p940653	L.3	30.2	5.95	7.5-38.3 / 0.302-2.385	1192	1.4	R	2.77	14.3062	Q1 + Q2 + Q3 + Q4 + Q5 + Q1:Q3 + Q1:Q4 + Q3:Q4	66
RxN	Andrastin A	chr4p995855	L.4	35.6	14.05	30.3-38.7 / 0.903-1.085	1771	1.7	R	2.77	23.8293	Q1 + Q2 + Q3 + Q4 + Q5 + Q1:Q3 + Q1:Q4 + Q3:Q4	66
RxN	Andrastin A	chr2p5904735	L.2	197	9.24	186-209 / 4.975-6.633	485	1.1	R	2.77	5.7516	Q1 + Q2 + Q3 + Q4 + Q5 + Q1:Q3 + Q1:Q4 + Q3:Q4	66
RxN	Blue relative	chr3p5913547	L.3	167	19.7	164-170 / 5.721-5.95	0.016	1.1	N	2.68	26.65	Q1 + Q2	30.8
RxN	Blue relative	chr4p995855	L.4	36.2	3.87	29.7-44.2 / 0.841-1.177	0.006	1.0	R	2.68	4.32	Q1 + Q2	30.8
RxN	Brightness	chr3p5916964	L.3	167	4.07	154-173 / 5.456-5.977	18	1.2	N	2.81	6.16	Q1	6.16
RxN	Eremofortin A	chr1p7344727	L.1	253	3.1	241-260 / 6.991-7.736	182	1.9	N	2.81	12.638	Q1 + Q2 + Q3 + Q4	36.1
RxN	Eremofortin A	chr3p4282257	L.3	113	8.65	110-119 / 4.111-4.394	275.3	4.2	N	2.81	19.355	Q1 + Q2 + Q3 + Q4 + Q5 + Q1:Q2	36.1
RxN	Eremofortin A	chr2p4968806	L.2	185	5.05	181-195 / 4.879-5.266	94	1.4	R	2.81	7.016	Q1 + Q2 + Q3 + Q4 + Q5 + Q1:Q2	36.1
RxN	Eremofortin A	cL.4.loc108	L.4	108	3.86	87.2-116.5 / 2.385-3.499	141	1.6	N	2.81	5.2	Q1 + Q2 + Q3 + Q4 + Q5 + Q1:Q2	36.1
RxN	Eremofortin B	chr2p2514702	L.2	83.9	3.52	61.8-191.4 / 2.047-5.266	266	1.8	N	2.88	6.201	Q1 + Q2 + Q3 + Q4 + Q5	47.46473
RxN	Eremofortin B	chr3p4367612	L.3	116.3	18.17	111-118 / 4.21-4.385	574	5.9	N	2.88	28.747	Q1 + Q2 + Q3 + Q4 + Q5	47.46473
RxN	Eremofortin B	chr1p7344727	L.1	258	3.57	245-264 / 6.991-7.736	196	1.5	N	2.88	8.999	Q1 + Q2 + Q3 + Q4 + Q5 + Q6	47.46473
RxN	Eremofortin B	cL.2.loc188	L.2	188	2.92	5.3-203.2 / 0.409-6.421	196	1.5	N	2.88	7.144	Q1 + Q2 + Q3 + Q4 + Q5 + Q6	47.46473
RxN	Eremofortin B	chr4p3160732	L.4	104	4.41	87.2-116.5 / 2.385-3.499	184	1.5	N	2.88	4.983	Q1 + Q2 + Q3 + Q4 + Q5 + Q6	47.46473
RxN	Green relative	chr1p8246244	L.1	278	5.48	269-279 / 7.944-8.49	0.005	1.0	N	2.78	3.8845	Q1 + Q2 + Q3 + Q4 + Q5 + Q1:Q2 + Q2:Q3 + Q3:Q5	56.07518
RxN	Green relative	chr2p1989867	L.2	59.3	30.56	57.9-60.7 / 1.988-2.037	0.009	1.0	R	2.78	34.5603	Q1 + Q2 + Q3 + Q4 + Q5 + Q1:Q2 + Q2:Q3 + Q3:Q5	56.07518
RxN	Green relative	chr3p5916585	L.3	167.2	5.35	154-173 / 5.456-5.999	0.004	1.0	R	2.78	5.5101	Q1 + Q2 + Q3 + Q4 + Q5 + Q1:Q2 + Q2:Q3 + Q3:Q5	56.07518
RxN	Green relative	chr2p4968806	L.2	185	3.59	177-201 / 4.759-6.35	0.002	1.0	N	2.78	2.3177	Q1 + Q2 + Q3 + Q4 + Q5 + Q1:Q2 + Q2:Q3 + Q3:Q5	56.07518
RxN	Green relative	cL.4.loc36	L.4	36	5.09	17.9-44.2 / 0.548-1.177	0.003	1.0	N	2.78	4.0593	Q1 + Q2 + Q3 + Q4 + Q5 + Q1:Q2 + Q2:Q3 + Q3:Q5	56.07518
RxN	Hue	chr1p8059109	L.1	273.5	5.96	270-279 / 7.973-8.49	2.3	1.1	N	2.81	6.346	Q1 + Q2	39.3
RxN	Hue	chr2p1989867	L.2	59.3	25.58	55.6-60.7 / 1.951-2.037	4.1	1.1	R	2.81	30.423	Q1 + Q2	39.3
RxN	Isofumigaclavine A	cL.1.loc252	L.1	252	4.97	247-256 / 7.082-7.694	217	1.5	N	2.92	13.063	Q1 + Q2 + Q3 + Q4	32.9
RxN	Isofumigaclavine A	chr2p5814902	L.2	193	4.53	45-197 / 1.423-6.35	177	1.4	R	2.92	15.04	Q1 + Q2 + Q3 + Q4	32.9
RxN	Isofumigaclavine A	chr3p5917567	L.3	168	4.01	145-180 / 5.244-6.321	164	1.4	R	2.92	3.521	Q1 + Q2 + Q3 + Q4	32.9
RxN	Isofumigaclavine A	chr2p1491269	L.2	49.6	3.79	42.8-56.7 / 1.388-1.951	159	1.4	R	2.92	4.578	Q1 + Q2 + Q3 + Q4	32.9
RxN	Lipolyse Slope	chr1p8013314	L.1	272.7	15.14	262-277 / 7.745-8.196	0.28	1.3	N	2.83	5.2476	Q1 + Q2 + Q3 + Q4 + Q5 + Q2:Q3 + Q2:Q4	53.8
RxN	Lipolyse Slope	chr2p1888040	L.2	52.9	6.12	48.7-55.6 / 1.491-1.951	0.169	1.2	R	2.83	6.9174	Q1 + Q2 + Q3 + Q4 + Q5 + Q2:Q3 + Q2:Q4	53.8
RxN	Lipolyse Slope	chr3p6609221	L.3	192.2	8.4	183-203 / 6.386-6.852	0.196	1.2	N	2.83	13.5476	Q1 + Q2 + Q3 + Q4 + Q5 + Q2:Q3 + Q2:Q4	53.8
RxN	Lipolyse Slope	cL.4.loc37	L.4	37	11.52	30.3-40.4 / 0.903-1.123	0.229	1.3	R	2.83	14.6672	Q1 + Q2 + Q3 + Q4 + Q5 + Q2:Q3 + Q2:Q4	53.8
RxN	Lipolyse Slope	cL.1.loc246	L.1	246	3.08	186-218 / 6.386-7.19	0.223	1.2	N	2.83	3.2347	Q1 + Q2 + Q3 + Q4 + Q5 + Q2:Q3 + Q2:Q4	53.8
RxN	MPA	chr1p8007307	L.1	273	9.47	269-277 / 7.944-8.196	84.6	2.0	N	2.73	25.979	Q1 + Q2 + Q3 + Q1:Q3 + Q2:Q3	58.6
RxN	MPA	chr2p4801412	L.2	177	5.1	171-200 / 4.718-6.421	77.7	2.0	R	2.73	15.268	Q1 + Q2 + Q3 + Q1:Q2 + Q1:Q3 + Q2:Q3	58.6
RxN	MPA	cL.4.loc56	L.4	56	14.94	246-259 / 6.999-7.576	112.9	3.7	R	2.73	30.825	Q1 + Q2 + Q3 + Q1:Q2 + Q1:Q3 + Q2:Q3	58.6
RxN	proteolyse Slope	chr1p1859024	L.1	43.1	3.09	29.1-51.7 / 1.329-2.115	0.19	1.2	N	2.83	5.618	Q1 + Q2 + Q3 + Q1:Q2 + Q1:Q3 + Q2:Q3	34.1
RxN	proteolyse Slope	chr2p1989867	L.2	59.3	21.4	55.6-60.7 / 1.951-2.037	0.47	1.4	N	2.83	25.365	Q1 + Q2 + Q3 + Q1:Q2 + Q1:Q3 + Q2:Q4	34.1
RxN	proteolyse Slope	cL.3.loc223	L.3	223	3.22	199-227 / 6.727-7.521	0.16	1.1	R	2.83	4.802	Q1 + Q2 + Q3 + Q1:Q2 + Q1:Q3 + Q2:Q5	34.1
RxN	PR toxin	chr2p2570267	L.2	86.7	3.11	55.6-193.4 / 1.951-5.905	6.9	2.2	N	2.81	7.667	Q1 + Q2 + Q3	17.21452
RxN	PR toxin	chr3p4309095	L.3	114.4	3.83	103-130 / 3.872-4.897	7.52	2.4	R	2.81	7.689	Q1 + Q2 + Q3	17.21452
RxN	PR toxin	cL.2.loc192	L.2	192	2.84	167-226 / 4.5-7.026	4.91	1.7	R	2.81	5.132	Q1 + Q2 + Q3	17.21452
RxN	Red relative	cL.3.loc176	L.3	176	10.5	165-192 / 5.77-6.602	0.011	1.0	R	2.8	17.155	Q1 + Q2	20.8
RxN	Red relative	chr1p8059109	L.1	278	4.23	272-283 / 7.935-8.49	0.006	1.0	R	2.8	5.409	Q1 + Q2	20.8
RxN	Roquefortin C	chr1p587273	L.1	9.5	18.18	6.7-16.8 / 0.352-0.741	1267	1.3	R	2.78	23.648	Q1 + Q2 + Q3 + Q1:Q2	38.4
RxN	Roquefortin C	chr4p995855	L.4	35.6	6.88	17.6-38.7 / 0.548-1.085	800	1.2	R	2.78	9.816	Q1 + Q2 + Q3 + Q1:Q2	38.4
RxN	Roquefortin C	chr2p2250162	L.2	74	3.2	5.3-197.7 / 0.409-5.979	460	1.1	R	2.78	3.423	Q1 + Q2 + Q3 + Q1:Q2	38.4
RxN	Saturation	chr3p5913547	L.3	167	15.9	162-180 / 5.64-6.321	13	1.1	R	2.81	22	Q1	22
RxS	Blue relative	cL.1.loc260	L.1	260	4.12	252-267 / 8.146-8.501	0.015	1.1	R	2.87	12	Q1	12
RxS	Brightness	chr1p537234	L.1	11.5	3.28	1.4-59.6 / 0.174-2.636	18	1.2	R	2.79	9.71	Q1	9.71
RxS	Green relative	chr1p8315072	L.1	263.2	16.08	261-267 / 8.289-8.501	0.012	1.0	S	2.85	39.626	Q1 + Q2 + Q3	62.4
RxS	Green relative	chr2p1398111	L.2	54.5	7.32	51.8-65.3 / 1.306-2.049	0.012	1.0	S	2.85	18.953	Q1 + Q2 + Q3	62.4
RxS	Green relative	cL.2.loc250	L.2	250	3.21	240-251 / 6.848-7.115	0.008	1.0	S	2.85	4.116	Q1 + Q2 + Q3	62.4
RxS	Hue	chr1p8425878	L.1	264.5	3.51	258-273 / 8.214-8.703	3.3	1.1	S	2.79	9.736	Q1 + Q2	23
RxS	Hue	chr2p1398111	L.2	54.5	4.57	51.8-66.6 / 1.306-2.074	4	1.1	R	2.79	12.774	Q1 + Q2	23
RxS	Lipolyse Slope	chr2p1468596	L.2	56.5	6.05	51.8-87 / 1.306-2.609	0.149	1.3	R	2.89	18.585	Q1 + Q2	25.2
RxS	Lipolyse Slope	cL.4.loc43	L.4	43	3.38	68.1-134.5 / 1.611-3.974	0.102	1.2	R	2.89	8.057	Q1 + Q2	25.2
RxS	proteolyse Slope	chr2p1925426	L.2	59.9	15.8	57.2-61.2 / 1.716-1.987	0.39	1.3	S	4.79	39	Q1	39
RxS	Saturation	cL.1.loc259	L.1	259	3.45	243-267 / 7.607-8.501	12	1.1	S	3	10.1	Q1	10.1
RxL	Andrastin A	cL.1.loc38	L.1	38	4.27	28.4-52.3 / 0.663-1.875	1574	1.3	L	2.82	38.77	Q1 + Q2 + Q3 + Q4	71.1
RxL	Andrastin A	chr2p1351828	L.2	46.6	6.59	42.8-62.3 / 1.258-2.109	1839	1.3	R	2.82	24.265	Q1 + Q2 + Q3 + Q4	71.1
RxL	Andrastin A	chr1p8659839	L.1	263	4.92	259-265 / 8.514-8.737	887	1.2	R	2.82	9.138	Q1 + Q2 + Q3 + Q4	71.1
RxL	Andrastin A	chr2p5075151	L.2	191	9.4	190-194 / 5.026-5.21	501	1.1	R	2.82	19.485	Q1 + Q2 + Q3 + Q4	71.1
RxL	Blue relative	chr2p2054865	L.2	57.9	4.72	49.7-69.9 / 1.863-2.26	0.012	1.1	R	2.73	17.2	Q1	17.2
RxL	Eremofortin A	chr4p394348	L.4	6.9	3.71	0-27.7 / 0-1.452	38.5	1.6	R	2.85	17.57	Q1 + Q2	25.5
RxL	Eremofortin A	chr4p3007627	L.4	76.1	3.03	58.2-109.2 / 2.081-3.645	28.1	1.4	L	2.85	10.69	Q1 + Q2	25.5
RxL	Eremofortin B	chr1p5626275	L.1	180.3	8.76	178-192 / 5.317-5.862	69.5	2.1	R	2.69	11.319	Q1 + Q2 + Q3 + Q1:Q2 + Q1:Q3	62.8
RxL	Eremofortin B	chr4p394348	L.4	6.9	10.59	3.8-10.1 / 0.373-0.497	74.8	2.2	R	2.69	48.896	Q1 + Q2 + Q3 + Q1:Q2 + Q1:Q3	62.8
RxL	Eremofortin B	chr2p3419284	L.2	132	4.81	110-139 / 2.942-3.723	36	1.4	L	2.69	16.457	Q1 + Q2 + Q3 + Q1:Q2 + Q1:Q3	62.8
RxL	Green relative	cL.2.loc52	L.2	52	22.6	51-54.8 / 1.908-2.019	0.013	1.0	R	2.91	17.2	Q1	17.2
RxL	Hue	cL.2.loc52	L.2	52	31	51.6-52.9 / 1.922-1.988	8.1	1.3	R	2.69	69.7	Q1	69.7
RxL	Isofumigaclavine A	chr1p8693498	L.1	262.9	3.45	257-264 / 8.506-8.737	396	1.6	R	2.75	26.341	Q1 + Q2 + Q3 + Q1:Q2	60.7
RxL	Isofumigaclavine A	chr2p1862677	L.2	49.7	7.77	42.8-54.8 / 1.258-2.019	567	1.9	R	2.75	37.103	Q1 + Q2 + Q3 + Q1:Q2	60.7
RxL	Isofumigaclavine A	cL.1.loc44	L.1	44	4.71	36.5-72.4 / 1.134-2.342	283	1.3	L	2.75	10.913	Q1 + Q2 + Q3 + Q1:Q2	60.7
RxL	Lipolyse Slope	chr1p5921326	L.1	192	7.5	185-204 / 5.578-6.682	0.015	1.0	L	2.81	18.026	Q1 + Q2 + Q3	51.6
RxL	Lipolyse Slope	cL.2.loc45	L.2	45	10.43	39.6-51.6 / 1.188-1.922	0.229	1.4	R	2.81	28.6	Q1 + Q2 + Q3	51.6
RxL	Lipolyse Slope	cL.4.loc14	L.4	14	5.42	7.6-23.3 / 0.421-1.404	0.178	1.3	R	2.81	3.304	Q1 + Q2 + Q3	51.6
RxL	MPA	chr1p5248928	L.1	176	8.18	169-192 / 4.946-5.921	178	2.0	L	2.69	22.759	Q1 + Q2	32.9
RxL	MPA	cL.4.loc11	L.4	11	6.87	32.6-52.9 / 0.791-1.875	172	2.0	L	2.69	2.991	Q1 + Q2	32.9
RxL	proteolyse Slope	cL.2.loc52	L.2	52	29.5	51-53.5 / 1.908-2.001	0.741	2.0	L	2.58	65.9	Q1	65.9
RxL	PR toxin	cL.1.loc58	L.1	58	3.45	31.6-70.1 / 0.778-2.601	16	1.4	L	2.72	13.7	Q1	13.7
RxL	Red relative	cL.2.loc52	L.2	52	14.7	51-62.3 / 1.908-2.109	0.024	1.1	L	2.69	44.55426	Q1	44.55426
RxL	Roquefortin C	chr1p5395334	L.1	180	4.18	134-207 / 4.06-6.772	750	1.1	R	2.75	16.59458	Q1	16.59458
RxL	Saturation	chr2p2054865	L.2	57.9	8.8	51-65.5 / 1.908-2.208	14.7	1.1	L	2.79	29.7	Q1	29.7
