# Supplementary material for: Identification of quantitative trait loci (QTLs) for key cheese making phenotypes in the blue-cheese mold Penicillium roqueforti
Source: PLoS Genet. 2025 Apr 15;21(4):e1011669. doi: 10.1371/journal.pgen.1011669 (PMC12047768; doi:10.1371/journal.pgen.1011669)
Supplement: S5 Table — (CSV) [file pgen.1011669.s011.csv]

Supplementary Table 5 : List of genome and GBS data used in this article.
Dataset	BioProject	BioSample	SRA	Reads	Sequencing	Format
LCP06136	PRJNA1079247	SAMN46423906	SRR32134526-SRR32134530	1,806,874	ONT	fas5
LCP06133	PRJNA1079247	SAMEA103939763/SAMN36293086	SRR25610721	3,366,759	ONT	SRA
LCP06037	PRJEB20132	SAMEA103939751	ERR1898413	10,685,098	Illumina	fastq
LCP06039	PRJEB20132	SAMEA103939752	ERR1898414	11,713,427	Illumina	fastq
LCP06043	PRJEB20132	SAMEA103939754	ERR1898416	26,980,175	Illumina	fastq
LCP06059	PRJEB20132	SAMEA103939755	ERR1898417	23,896,696	Illumina	fastq
RxN:I0001	PRJNA1211835	SAMN41650803	SRR32034018	165,465	ONT	Unaligned bam
RxN:I0039	PRJNA1211835	SAMN41650804	SRR32034017	163,190	ONT	Unaligned bam
RxN:I1458	PRJNA1211835	SAMN41650805	SRR32034015	155,976	ONT	Unaligned bam
RxN:I1469	PRJNA1211835	SAMN41650806	SRR32034014	143,308	ONT	Unaligned bam
RxN:I1471	PRJNA1211835	SAMN41650807	SRR32034013	133,345	ONT	Unaligned bam
RxN:I1477	PRJNA1211835	SAMN41650808	SRR32034012	123,898	ONT	Unaligned bam
RxN:I1485	PRJNA1211835	SAMN41650809	SRR32034011	212,765	ONT	Unaligned bam
RxN:I1530	PRJNA1211835	SAMN41650810	SRR32034010	206,575	ONT	Unaligned bam
RxN:I1562	PRJNA1211835	SAMN41650811	SRR32034009	164,764	ONT	Unaligned bam
RxN:I1565	PRJNA1211835	SAMN41650812	SRR32034008	135,170	ONT	Unaligned bam
RxN:I1616	PRJNA1211835	SAMN41650813	SRR32034016	233,491	ONT	Unaligned bam
NxS-176off	PRJNA1216917	SAMN36293086	SRR32163247	178,967,308	Illumina	Aligned bam
NxW-171off	PRJNA1216917	SAMN36293086	SRR32163246	182,444,960	Illumina	Aligned bam
NxR-384off	PRJNA1216917	SAMN36293086	SRR32163248	366,071,772	Illumina	Aligned bam
RxS-157off	PRJNA1216917	SAMN46423906	SRR32163245	162,640,875	Illumina	Aligned bam
RxW-185off	PRJNA1216917	SAMN46423906	SRR32163244	203,704,832	Illumina	Aligned bam
