# Supplementary material for: Identification of quantitative trait loci (QTLs) for key cheese making phenotypes in the blue-cheese mold Penicillium roqueforti
Source: PLoS Genet. 2025 Apr 15;21(4):e1011669. doi: 10.1371/journal.pgen.1011669 (PMC12047768; doi:10.1371/journal.pgen.1011669)
Supplement: S6 Table — (CSV) [file pgen.1011669.s012.csv]

Supplementary Table 6: Determination coefficient (Rsq) of growth, lipolysis and proteolysis linear regression for parent and progeny.
strain	cross	growthRsq	lipoRsq	proteoRsq
LCP6037	3	0.998495059542932	0.985695364238411	0.950860344137655
LCP6039DARK	5	0.99235574816627	0.999207920792079	0.982318271119843
LCP6039LIGHT	5	0.988148398458674	0.993427230046948	0.9870343492985
LCP6043	2	0.99319463871874	0.991836734693878	0.968992248062015
LCP6059	4	0.992366930834408	0.973913043478261	0.992063492063492
LCP6133	1	0.997933865528208	0.990404386566141	0.99142176330421
LCP6133	4	0.997933865528208	0.990404386566141	0.99142176330421
LCP6133	5	0.997933865528208	0.990404386566141	0.99142176330421
LCP6136	1	0.997847126314837	0.962666666666667	0.992303463441451
LCP6136	2	0.997847126314837	0.962666666666667	0.992303463441451
LCP6136	3	0.997847126314837	0.962666666666667	0.992303463441451
RLCP6136xNLCP6133I001	1	0.99750941452499	0.99815668202765	0.979992589848092
RLCP6136xNLCP6133I002	1	0.995145594262785	0.97960088691796	0.963896848137536
RLCP6136xNLCP6133I003	1	0.996543162510012	0.994520547945206	0.973217066334475
RLCP6136xNLCP6133I004	1	0.98267288509371	0.993521295740852	0.863125638406537
RLCP6136xNLCP6133I005	1	0.997378945859106	0.96	0.988847274240533
RLCP6136xNLCP6133I006	1	0.996261649534531	0.998490566037736	0.952761562640323
RLCP6136xNLCP6133I007	1	0.997250232044003	0.949351944167498	0.958407079646018
RLCP6136xNLCP6133I008	1	0.995773875617118	0.984615384615385	0.863125638406537
RLCP6136xNLCP6133I009	1	0.997969444464054	0.997291196388262	0.989114470842333
RLCP6136xNLCP6133I010	1	0.998614043977978	0.977382875605816	0.885162423178227
RLCP6136xNLCP6133I011	1	0.996921998568217	0.985641025641026	0.896296296296296
RLCP6136xNLCP6133I012	1	0.996525550292929	0.992949471210341	0.974235104669887
RLCP6136xNLCP6133I013	1	0.99656989512539	0.988785046728972	0.964461839530333
RLCP6136xNLCP6133I014	1	0.995913822383004	0.981818181818182	0.975070028011205
RLCP6136xNLCP6133I015	1	0.999060921299044	0.991836734693878	0.982038488952245
RLCP6136xNLCP6133I016	1	0.997894517066281	0.994646271510516	0.985342019543974
RLCP6136xNLCP6133I017	1	0.998747408453507	0.989411764705882	0.976487663280116
RLCP6136xNLCP6133I018	1	0.998749871446816	0.997938144329897	0.824210891432536
RLCP6136xNLCP6133I019	1	0.992839207454735	0.961818181818182	0.979801192842942
RLCP6136xNLCP6133I020	1	0.993592412599901	0.998630136986301	NA
RLCP6136xNLCP6133I021	1	0.991194600719732	1	0.988785046728972
RLCP6136xNLCP6133I022	1	0.996526645102033	0.994694960212202	0.992303463441451
RLCP6136xNLCP6133I023	1	0.994802057750153	0.969230769230769	0.965714285714286
RLCP6136xNLCP6133I024	1	0.996918926736555	0.974520973588814	0.981570996978852
RLCP6136xNLCP6133I025	1	0.997946772874599	0.994646271510516	0.960490045941807
RLCP6136xNLCP6133I026	1	0.99780721304443	0.998665183537264	NA
RLCP6136xNLCP6133I027	1	0.99223963818245	0.987654320987654	0.941046567450792
RLCP6136xNLCP6133I028	1	0.998497356824008	0.99568277803848	0.983887915936953
RLCP6136xNLCP6133I029	1	0.992628249900307	0.980638516992791	0.897709923664122
RLCP6136xNLCP6133I030	1	0.997839573374182	0.987755102040816	NA
RLCP6136xNLCP6133I031	1	0.995274057432784	0.993103448275862	0.971300448430493
RLCP6136xNLCP6133I032	1	0.998910529598459	0.959471365638767	0.993152639087019
RLCP6136xNLCP6133I033	1	0.99251960295973	1	0.993690851735016
RLCP6136xNLCP6133I034	1	0.994567922547731	0.996551724137931	0.986577181208054
RLCP6136xNLCP6133I035	1	0.998209577222011	0.990404386566141	NA
RLCP6136xNLCP6133I036	1	0.997746627451137	0.983625730994152	NA
RLCP6136xNLCP6133I037	1	0.998322251038437	0.984615384615385	0.952747252747253
RLCP6136xNLCP6133I038	1	0.999348276926623	0.977337632427453	0.968715083798883
RLCP6136xNLCP6133I039	1	0.997191260035306	0.995994277539342	0.930769230769231
RLCP6136xNLCP6133I040	1	0.998274208173177	0.968876080691643	0.982318271119843
RLCP6136xNLCP6133I041	1	0.998678391754605	0.983625730994152	0.978306878306878
RLCP6136xNLCP6133I042	1	0.963061173359413	0.926774595267746	0.977337632427453
RLCP6136xNLCP6133I043	1	0.994196281407379	0.994520547945206	0.968261964735516
RLCP6136xNLCP6133I044	1	0.993208985217328	0.983364369956549	0.980453752181501
RLCP6136xNLCP6133I045	1	0.998578467114242	0.978004073319756	0.988142292490119
RLCP6136xNLCP6133I046	1	0.998787690158625	0.998665183537264	NA
RLCP6136xNLCP6133I047	1	0.998544935632361	0.931994645247657	0.964566929133858
RLCP6136xNLCP6133I048	1	0.998410234646471	0.965714285714286	0.942025316455696
RLCP6136xNLCP6133I049	1	0.992112270339822	0.990879478827361	0.975360419397117
RLCP6136xNLCP6133I050	1	0.997463713756578	0.949090909090909	0.902311557788945
RLCP6136xNLCP6133I051	1	0.998223265855283	0.951005484460695	0.960490045941807
RLCP6136xNLCP6133I052	1	0.997627855077189	0.997868561278863	0.97609561752988
RLCP6136xNLCP6133I053	1	0.998123174208915	0.938697318007663	0.986512330145949
RLCP6136xNLCP6133I054	1	0.606686911169547	0.982318271119843	0.987755102040816
RLCP6136xNLCP6133I055	1	0.995253610250416	0.981081081081081	0.961242694555521
RLCP6136xNLCP6133I056	1	0.998929367642937	0.975634517766498	0.986577181208054
RLCP6136xNLCP6133I057	1	0.998968609546641	0.978965369816161	0.969148222669349
RLCP6136xNLCP6133I058	1	0.997787242462539	0.857142857142857	0.983887915936953
RLCP6136xNLCP6133I059	1	0.997678044267691	0.982318271119843	0.918057663125948
RLCP6136xNLCP6133I060	1	0.997056340546762	0.976271186440678	0.990228770841411
RLCP6136xNLCP6133I061	1	0.993590067461902	0.989401373895976	0.987654320987654
RLCP6136xNLCP6133I062	1	0.994263868217992	0.982038488952245	0.996923076923077
RLCP6136xNLCP6133I063	1	0.994451365323636	0.977367205542725	0.980425531914894
RLCP6136xNLCP6133I064	1	0.998866487259131	0.992063492063492	0.974235104669887
RLCP6136xNLCP6133I065	1	0.997187149185735	0.961995249406176	0.997291196388262
RLCP6136xNLCP6133I066	1	0.998472403971072	0.937791134485349	NA
RLCP6136xNLCP6133I067	1	0.917661403044512	0.910837438423646	0.992293577981651
RLCP6136xNLCP6133I068	1	0.611651266456317	0.830175438596491	0.971300448430493
RLCP6136xNLCP6133I069	1	0.997193687663634	0.997291196388262	0.969923815833057
RLCP6136xNLCP6133I070	1	0.996420451971756	0.988262692128552	NA
RLCP6136xNLCP6133I071	1	0.999290639182977	0.993228840125392	0.884688995215311
RLCP6136xNLCP6133I072	1	0.997034333975279	0.977382875605816	0.978260869565217
RLCP6136xNLCP6133I073	1	0.998126837069047	0.995266272189349	0.983473861720068
RLCP6136xNLCP6133I074	1	0.998427262844118	0.997938144329897	0.98109873223204
RLCP6136xNLCP6133I075	1	0.997290210414535	0.993959290873276	0.961818181818182
RLCP6136xNLCP6133I076	1	0.999319584550199	0.993103448275862	0.977337632427453
RLCP6136xNLCP6133I077	1	0.995221229862033	0.979068809229502	0.896296296296296
RLCP6136xNLCP6133I078	1	0.995992742089836	0.961818181818182	0.969923815833057
RLCP6136xNLCP6133I079	1	0.998423057780181	0.979661016949153	0.990857142857143
RLCP6136xNLCP6133I080	1	0.997626026265218	0.962666666666667	0.968509703405346
RLCP6136xNLCP6133I081	1	0.996013058426843	0.966634707574305	0.96
RLCP6136xNLCP6133I082	1	0.998266274143778	0.919745222929936	0.882352941176471
RLCP6136xNLCP6133I083	1	0.998023287413686	0.99142176330421	0.983364369956549
RLCP6136xNLCP6133I084	1	0.996955239386342	0.993431855500821	NA
RLCP6136xNLCP6133I085	1	0.99853014821103	0.952380952380952	NA
RLCP6136xNLCP6133I086	1	0.996895784499271	0.994520547945206	0.965714285714286
RLCP6136xNLCP6133I087	1	0.998651299656311	0.994520547945206	0.975675675675676
RLCP6136xNLCP6133I088	1	0.997572811735013	0.990967741935484	0.98322891566265
RLCP6136xNLCP6133I089	1	0.996342840060253	0.986510263929619	0.992428513894482
RLCP6136xNLCP6133I090	1	0.937767066691415	0.983625730994152	0.943105950653121
RLCP6136xNLCP6133I091	1	0.992560773823203	0.965714285714286	0.981168462847419
RLCP6136xNLCP6133I092	1	0.997772843329505	0.992063492063492	0.95739089629282
RLCP6136xNLCP6133I093	1	0.998274842732298	0.995862068965517	0.961242694555521
RLCP6136xNLCP6133I094	1	0.997299482871187	0.975725593667546	0.983272727272727
RLCP6136xNLCP6133I095	1	0.993980253879343	0.949351944167498	NA
RLCP6136xNLCP6133I096	1	0.983689606331063	0.974235104669887	0.990220048899755
RLCP6136xNLCP6133I097	1	0.997678291492029	0.930769230769231	0.962932226832642
RLCP6136xNLCP6133I098	1	0.99679198949656	0.991441860465116	0.9480251860332
RLCP6136xNLCP6133I099	1	0.997444570567933	0.985923753665689	0.965714285714286
RLCP6136xNLCP6133I100	1	0.995112150195684	0.974235104669887	0.982346609257266
RLCP6136xNLCP6133I101	1	0.993520062073292	0.972697724810401	0.953914090726616
RLCP6136xNLCP6133I102	1	0.909030296284848	0.999306759098787	0.95711159737418
RLCP6136xNLCP6133I103	1	0.999296163327127	0.989856670341786	0.969923815833057
RLCP6136xNLCP6133I104	1	0.976959849976268	0.988785046728972	0.971300448430493
RLCP6136xNLCP6133I105	1	0.994818777593243	0.989411764705882	0.986283802620574
RLCP6136xNLCP6133I106	1	0.994179590284055	0.980638516992791	NA
RLCP6136xNLCP6133I107	1	0.999218140336193	0.933333333333333	0.976694411414982
RLCP6136xNLCP6133I108	1	0.914897452349058	0.998875351452671	NA
RLCP6136xNLCP6133I109	1	0.9982883876605	0.99943342776204	0.897893850042123
RLCP6136xNLCP6133I110	1	0.997689081017228	0.998630136986301	0.988262692128552
RLCP6136xNLCP6133I111	1	0.996414573081386	0.997068062827225	0.964461839530333
RLCP6136xNLCP6133I112	1	0.993215685173677	0.996551724137931	0.9823794658342
RLCP6136xNLCP6133I113	1	0.995907538904331	0.984615384615385	0.97473893585281
RLCP6136xNLCP6133I114	1	0.997818290137634	0.984892086330935	NA
RLCP6136xNLCP6133I115	1	0.995968969076898	0.985342019543974	0.974235104669887
RLCP6136xNLCP6133I116	1	0.995172636727152	0.985923753665689	0.983651226158038
RLCP6136xNLCP6133I117	1	0.998240806889668	0.985641025641026	0.980425531914894
RLCP6136xNLCP6133I118	1	0.995734397234328	0.996884735202492	0.978260869565217
RLCP6136xNLCP6133I119	1	0.99738945557094	0.983625730994152	NA
RLCP6136xNLCP6133I120	1	0.997533777388605	0.978004073319756	0.957240928407977
RLCP6136xNLCP6133I121	1	0.99822015889313	0.914285714285714	0.943105950653121
RLCP6136xNLCP6133I122	1	0.996144188831767	0.952941176470588	0.988262692128552
RLCP6136xNLCP6133I123	1	0.998986172347205	0.999434762129063	NA
RLCP6136xNLCP6133I124	1	0.997649024467949	0.994174757281553	0.975070028011205
RLCP6136xNLCP6133I125	1	0.996642197903033	0.994475138121547	0.990152801358234
RLCP6136xNLCP6133I126	1	0.99617133703931	0.930769230769231	0.960490045941807
RLCP6136xNLCP6133I127	1	0.998642032831955	0.998235664776308	0.977367205542725
RLCP6136xNLCP6133I128	1	0.997427495788316	0.992949471210341	0.981509433962264
RLCP6136xNLCP6133I129	1	0.990862679699069	0.988785046728972	0.979661016949153
RLCP6136xNLCP6133I130	1	0.993639481705439	0.998665183537264	0.976487663280116
RLCP6136xNLCP6133I131	1	0.997584759995877	1	0.97286432160804
RLCP6136xNLCP6133I132	1	0.995575086141149	0.997736703130894	0.949351944167498
RLCP6136xNLCP6133I133	1	0.994900370927492	0.994734275962945	NA
RLCP6136xNLCP6133I134	1	0.998356244006848	0.999530332681018	NA
RLCP6136xNLCP6133I135	1	0.995225439311518	0.994646271510516	0.925076452599388
RLCP6136xNLCP6133I136	1	0.991357113514933	0.990180032733224	0.993796159527326
RLCP6136xNLCP6133I137	1	0.999490741278085	0.977382875605816	0.988262692128552
RLCP6136xNLCP6133I138	1	0.998905640758571	0.969230769230769	0.990857142857143
RLCP6136xNLCP6133I139	1	0.992736781384152	0.997938144329897	0.982325182325182
RLCP6136xNLCP6133I140	1	0.998595517692704	0.914285714285714	0.949595375722543
RLCP6136xNLCP6133I141	1	0.998626760857189	1	0.97473893585281
RLCP6136xNLCP6133I142	1	0.998455152775309	0.988785046728972	0.968715083798883
RLCP6136xNLCP6133I143	1	0.995562383204342	0.986480186480186	0.940376266280753
RLCP6136xNLCP6133I144	1	0.997846575324222	0.992949471210341	0.957069846678024
RLCP6136xNLCP6133I145	1	0.989989859115326	0.972644376899696	0.894478527607362
RLCP6136xNLCP6133I146	1	0.996024660868432	0.957069846678024	0.97473893585281
RLCP6136xNLCP6133I147	1	0.990727484964236	0.948148148148148	0.941046567450792
RLCP6136xNLCP6133I148	1	0.998752026732626	0.997402597402597	0.97473893585281
RLCP6136xNLCP6133I149	1	0.99538896123554	0.997068062827225	0.963975983989326
RLCP6136xNLCP6133I150	1	0.996125648347207	0.990582959641256	0.981509433962264
RLCP6136xNLCP6133I151	1	0.999082921279061	0.965239948119326	0.962461807071148
RLCP6136xNLCP6133I152	1	0.998695430029908	0.898445595854922	0.987002652519894
RLCP6136xNLCP6133I153	1	0.993834895042916	0.970240187463386	0.983651226158038
RLCP6136xNLCP6133I154	1	0.997898891242776	0.998665183537264	0.987654320987654
RLCP6136xNLCP6133I155	1	0.994904676424784	0.96150234741784	0.968992248062016
RLCP6136xNLCP6133I156	1	0.998357594980312	0.992274678111588	0.972344013490725
RLCP6136xNLCP6133I157	1	0.99317570221432	0.984724186704385	0.979068809229502
RLCP6136xNLCP6133I158	1	0.997900987789462	0.993959290873276	NA
RLCP6136xNLCP6133I159	1	0.99679080761871	0.98407605466429	NA
RLCP6136xNLCP6133I160	1	0.997190712118644	0.991836734693878	0.924507658643326
RLCP6136xNLCP6133I161	1	0.998770757794973	0.997291196388262	0.972314225053079
RLCP6136xNLCP6133I162	1	0.997398366930075	0.965714285714286	0.986861313868613
RLCP6136xNLCP6133I163	1	0.998768663462973	0.944943820224719	0.975070028011205
RLCP6136xNLCP6133I164	1	0.985009147601959	0.979904306220096	NA
RLCP6136xNLCP6133I165	1	0.998220538952495	0.998875351452671	NA
RLCP6136xNLCP6133I166	1	0.997682939001836	0.948387096774194	NA
RLCP6136xNLCP6133I167	1	0.998478221906943	0.988785046728972	0.932940714566156
RLCP6136xNLCP6133I168	1	0.998598958860517	0.984724186704385	0.983887915936953
RLCP6136xNLCP6133I169	1	0.99895514422811	0.965714285714286	0.965714285714286
RLCP6136xNLCP6133I170	1	0.998852501831427	0.991836734693878	0.950439367311072
RLCP6136xNLCP6133I171	1	0.998236715926854	0.904301075268817	0.962932226832642
RLCP6136xNLCP6133I172	1	0.996011630073546	0.994520547945206	0.973217066334475
RLCP6136xNLCP6133I173	1	0.991909183221207	0.990180032733224	0.986577181208054
RLCP6136xNLCP6133I174	1	0.995920433573598	0.880099091659785	0.955555555555555
RLCP6136xNLCP6133I175	1	0.995334223210944	0.973913043478261	0.958351409978308
RLCP6136xNLCP6133I176	1	0.999127318966657	0.984724186704385	0.969184060721063
RLCP6136xNLCP6133I177	1	0.998940412422968	0.979710144927536	0.899465240641711
RLCP6136xNLCP6133I178	1	0.998613659231575	0.972972972972973	0.946202297147092
RLCP6136xNLCP6133I179	1	0.999462050300658	0.946753246753247	0.999306759098787
RLCP6136xNLCP6133I180	1	0.997755002370937	0.978791615289766	NA
RLCP6136xNLCP6133I181	1	0.998632135460839	0.973913043478261	0.977337632427453
RLCP6136xNLCP6133I182	1	0.995362485716234	0.931034482758621	0.992063492063492
RLCP6136xNLCP6133I183	1	0.998971440247785	0.97609561752988	0.96104513064133
RLCP6136xNLCP6133I184	1	0.998524528761378	0.992063492063492	0.984
RLCP6136xNLCP6133I185	1	0.91683255581654	0.992301255230125	0.998235664776308
RLCP6136xNLCP6133I186	1	0.996967071851613	0.998989048020219	0.963568773234201
RLCP6136xNLCP6133I187	1	0.997535802608759	0.988847274240533	0.952755905511811
RLCP6136xNLCP6133I188	1	0.997905302337321	0.981081081081081	0.979068809229502
RLCP6136xNLCP6133I189	1	0.995287305511255	0.978260869565217	0.986074429771909
RLCP6136xNLCP6133I190	1	0.995161230995036	0.973913043478261	0.970382695507488
RLCP6136xNLCP6133I191	1	0.996318734263796	0.973706293706294	0.991740412979351
RLCP6136xNLCP6133I192	1	0.997142021838635	0.994694960212202	0.984615384615385
RLCP6136xNLCP6133I193	1	0.998942393500358	0.985641025641026	0.981818181818182
RLCP6136xNLCP6133I194	1	0.997510595355631	0.994117647058823	0.98109873223204
RLCP6136xNLCP6133I195	1	0.997217730640085	0.978306878306878	0.98587528174305
RLCP6136xNLCP6133I196	1	0.992772787572186	0.998665183537264	0.992150313152401
RLCP6136xNLCP6133I197	1	0.997753711368033	0.985641025641026	0.982038488952245
RLCP6136xNLCP6133I198	1	0.996847852885573	0.973913043478261	0.991740412979351
RLCP6136xNLCP6133I199	1	0.997304680693337	0.991740412979351	0.907626208378088
RLCP6136xNLCP6133I200	1	0.998137787074375	0.994117647058823	0.974520973588814
RLCP6136xNLCP6133I201	1	0.994677552279471	0.988770053475936	0.962666666666667
RLCP6136xNLCP6133I202	1	0.99600361485071	0.997377049180328	0.990967741935484
RLCP6136xNLCP6133I203	1	0.996510150720709	0.998630136986301	0.985641025641026
RLCP6136xNLCP6133I204	1	0.997516504708404	0.969230769230769	0.985342019543974
RLCP6136xNLCP6133I205	1	0.993819994100911	0.998630136986301	0.943105950653121
RLCP6136xNLCP6133I206	1	0.970087067938514	0.97960088691796	0.957240928407977
RLCP6136xNLCP6133I207	1	0.987436740443854	0.992949471210341	0.969184060721063
RLCP6136xNLCP6133I208	1	0.994841071928164	0.994117647058823	0.945945945945946
RLCP6136xNLCP6133I209	1	0.995309627919667	0.989411764705882	0.959471365638767
RLCP6136xNLCP6133I210	1	0.997762706752333	0.992063492063492	0.932349602724177
RLCP6136xNLCP6133I211	1	0.99914520751983	0.994674556213018	0.977337632427453
RLCP6136xNLCP6133I212	1	0.999042013710798	0.997868561278863	0.890909090909091
RLCP6136xNLCP6133I213	1	0.993842290230544	0.995372750642673	0.996765498652291
RLCP6136xNLCP6133I214	1	0.994308102534894	NA	NA
RLCP6136xNLCP6133I215	1	0.996579866746413	0.983625730994152	0.993521295740852
RLCP6136xNLCP6133I216	1	0.996145539996503	0.978505250154416	0.975705404112865
RLCP6136xNLCP6133I217	1	0.997228284775593	0.982038488952245	NA
RLCP6136xNLCP6133I218	1	0.991838287547439	0.975115207373272	0.98307210031348
RLCP6136xNLCP6133I219	1	0.998760127601145	0.997938144329897	0.966037735849057
RLCP6136xNLCP6133I220	1	0.993803341346329	0.994117647058824	0.977367205542725
RLCP6136xNLCP6133I221	1	0.998038726700181	0.982318271119843	0.983625730994152
RLCP6136xNLCP6133I222	1	0.997082010624379	0.931034482758621	0.986785527005768
RLCP6136xNLCP6133I223	1	0.996349303074087	0.98	0.994709603220241
RLCP6136xNLCP6133I224	1	0.996896924381385	0.916610169491525	0.943469303667079
RLCP6136xNLCP6133I225	1	0.991502277498566	0.882352941176471	0.954521417239556
RLCP6136xNLCP6133I226	1	0.994363780149352	0.979992589848092	NA
RLCP6136xNLCP6133I227	1	0.999051767308807	0.958415841584158	0.982947297750923
RLCP6136xNLCP6133I228	1	0.995495158033479	0.996265560165975	0.983473861720068
RLCP6136xNLCP6133I229	1	0.999100095642238	0.988271990018715	0.97960088691796
RLCP6136xNLCP6133I230	1	0.99581705087031	0.986861313868613	0.977337632427453
RLCP6136xNLCP6133I231	1	NA	NA	NA
RLCP6136xNLCP6133I232	1	0.994981749989902	0.946038543897216	0.997402597402597
RLCP6136xNLCP6133I233	1	0.998617478274713	0.98854296388543	0.988785046728972
RLCP6136xNLCP6133I234	1	0.998215925709154	0.987670250896057	0.983272727272727
RLCP6136xNLCP6133I235	1	0.998423131463953	0.980901856763926	0.992579505300353
RLCP6136xNLCP6133I236	1	0.998296552690122	0.965120593692022	0.974235104669887
RLCP6136xNLCP6133I237	1	0.999138777577434	0.979661016949152	NA
RLCP6136xNLCP6133I238	1	0.998647170271091	0.977382875605816	0.935950595500662
RLCP6136xNLCP6133I239	1	0.972701075038437	0.997230464886251	0.937791134485349
RLCP6136xNLCP6133I240	1	0.999002967817155	0.990220048899755	0.977337632427453
RLCP6136xNLCP6133I241	1	0.993322904759884	0.979661016949152	NA
RLCP6136xNLCP6133I242	1	0.99823833128809	0.992274678111588	0.96852207293666
RLCP6136xNLCP6133I243	1	0.989448880448841	0.993690851735016	0.884688995215311
RLCP6136xNLCP6133I244	1	0.998032822681487	0.98109873223204	0.978980392156863
RLCP6136xNLCP6133I245	1	0.998434045379412	0.979661016949152	0.96031746031746
RLCP6136xNLCP6133I246	1	0.997358734633923	0.993521295740852	NA
RLCP6136xNLCP6133I247	1	0.993637770504807	0.988235294117647	0.958031088082902
RLCP6136xNLCP6133I248	1	0.997966753980311	0.995636363636364	0.975705404112865
RLCP6136xNLCP6133I249	1	0.99498364865341	0.992063492063492	0.966037735849057
RLCP6136xNLCP6133I250	1	0.995801096486688	0.985641025641026	0.962557544757033
RLCP6136xNLCP6133I251	1	0.995762262681681	0.984724186704385	0.969022429115531
RLCP6136xNLCP6133I252	1	0.998645898393637	0.97473893585281	0.986785527005768
RLCP6136xNLCP6133I253	1	0.998217585901032	0.974164810690423	NA
RLCP6136xNLCP6133I254	1	0.997597113419036	0.987346221441125	0.983651226158038
RLCP6136xNLCP6133I255	1	0.960016488743464	0.961538461538462	0.957635467980296
RLCP6136xNLCP6133I256	1	0.997827818173865	0.954521417239556	0.962729273661042
RLCP6136xNLCP6133I257	1	0.995170883900221	0.985665529010239	NA
RLCP6136xNLCP6133I258	1	0.996513943122031	0.988770053475936	0.958634742740703
RLCP6136xNLCP6133I259	1	0.99830930194013	0.985401459854015	0.992063492063492
RLCP6136xNLCP6133I260	1	0.958491635351924	0.975115207373272	0.943226999537679
RLCP6136xNLCP6133I261	1	0.991908245647151	0.984118190212373	0.960998586905323
RLCP6136xNLCP6133I262	1	0.998194008674056	0.983935742971888	0.972625127681307
RLCP6136xNLCP6133I263	1	0.997325800033475	0.98407605466429	0.980901856763926
RLCP6136xNLCP6133I264	1	0.993425293366793	0.990180032733224	0.96852207293666
RLCP6136xNLCP6133I265	1	0.998605407476357	0.98780487804878	0.990103092783505
RLCP6136xNLCP6133I266	1	0.996570998051475	0.989312977099237	0.982038488952245
RLCP6136xNLCP6133I267	1	0.998589921366464	0.984615384615385	0.986480186480186
RLCP6136xNLCP6133I268	1	0.998293535174164	0.996251673360107	0.98407605466429
RLCP6136xNLCP6133I269	1	0.999516266209297	0.995372750642673	NA
RLCP6136xNLCP6133I270	1	0.997242182823104	0.962666666666667	0.991740412979351
RLCP6136xNLCP6133I271	1	0.997773296548067	0.965714285714286	NA
RLCP6136xNLCP6133I272	1	0.996877724164994	0.984615384615385	0.96852207293666
RLCP6136xNLCP6133I273	1	0.997209123821251	0.968715083798883	NA
RLCP6136xNLCP6133I274	1	0.983273752431035	0.961538461538462	0.986577181208054
RLCP6136xNLCP6133I275	1	0.995532970362952	0.982038488952245	NA
RLCP6136xNLCP6133I276	1	0.997881943761607	0.987654320987654	0.962666666666667
RLCP6136xNLCP6133I277	1	0.997264948921666	0.994694960212202	0.974585635359116
RLCP6136xNLCP6133I278	1	0.996254408275127	0.930769230769231	NA
RLCP6136xNLCP6133I279	1	0.994750918071504	0.948387096774194	0.98
RLCP6136xNLCP6133I280	1	0.975816688975404	0.986577181208054	0.969184060721063
RLCP6136xNLCP6133I281	1	0.996924986609786	0.994734275962945	NA
RLCP6136xNLCP6133I282	1	0.994491837650049	0.984615384615385	0.979992589848092
RLCP6136xNLCP6133I283	1	0.996438328481617	0.990404386566141	0.949595375722543
RLCP6136xNLCP6133I284	1	0.998337481444978	0.948387096774194	0.982189781021898
RLCP6136xNLCP6133I285	1	0.997403412680621	0.992063492063492	0.96425702811245
RLCP6136xNLCP6133I286	1	0.98507093846818	0.997230464886251	0.984977099236641
RLCP6136xNLCP6133I287	1	0.995013987294399	0.993521295740852	0.97473893585281
RLCP6136xNLCP6133I288	1	0.998636013865211	0.984724186704385	0.983364369956549
RLCP6136xNLCP6133I289	1	0.999108204660412	0.968062827225131	0.91984983575786
RLCP6136xNLCP6133I290	1	0.996862009631535	0.984724186704385	0.934743552593451
RLCP6136xNLCP6133I291	1	0.9970020968155	0.996251673360107	NA
RLCP6136xNLCP6133I292	1	0.999336999638118	0.994520547945206	0.9719723183391
RLCP6136xNLCP6133I293	1	0.995923574225038	0.999362719065321	0.972344013490725
RLCP6136xNLCP6133I294	1	0.997775173192857	0.963568773234201	0.980425531914894
RLCP6136xNLCP6133I295	1	0.896097444679044	0.926808510638298	0.986577181208054
RLCP6136xNLCP6133I296	1	0.998108173969448	0.985641025641026	0.988770053475936
RLCP6136xNLCP6133I297	1	0.996269521263066	0.979190751445087	0.990228770841411
RLCP6136xNLCP6133I298	1	NA	NA	NA
RLCP6136xNLCP6133I299	1	0.994174770044499	0.982556390977444	NA
RLCP6136xNLCP6133I300	1	0.997030780233616	0.981081081081081	0.985695364238411
RLCP6136xNLCP6133I301	1	0.998569038355962	0.993228840125392	0.866356228172293
RLCP6136xNLCP6133I302	1	0.998069321209685	0.994694960212202	NA
RLCP6136xNLCP6133I303	1	0.994341896145389	0.954198473282443	0.972254335260116
RLCP6136xNLCP6133I304	1	0.991638358137504	0.989312977099237	0.983651226158038
RLCP6136xNLCP6133I305	1	0.993884353869747	0.984615384615385	0.983651226158038
RLCP6136xNLCP6133I306	1	0.997305791790694	0.954198473282443	0.928060925600469
RLCP6136xNLCP6133I307	1	0.995495526169119	0.983625730994152	0.992063492063492
RLCP6136xNLCP6133I308	1	0.998651142297398	0.994674556213018	0.986785527005768
RLCP6136xNLCP6133I309	1	0.998175298524872	0.995934959349594	0.950329934013197
RLCP6136xNLCP6133I310	1	0.994234285315108	0.992303463441451	0.970915619389587
RLCP6136xNLCP6133I311	1	0.996275820899897	0.990967741935484	0.98407605466429
RLCP6136xNLCP6133I312	1	0.996985851293765	0.98552036199095	0.960571428571429
RLCP6136xNLCP6133I313	1	0.997175823752086	0.962324649298597	0.991836734693878
RLCP6136xNLCP6133I314	1	NA	0.993103448275862	0.97960088691796
RLCP6136xNLCP6133I315	1	NA	0.979420461265523	0.971676300578035
RLCP6136xNLCP6133I316	1	NA	0.962666666666667	0.983887915936953
RLCP6136xNLCP6133I317	1	NA	0.989401373895976	0.952380952380952
RLCP6136xNLCP6133I318	1	NA	0.997230464886251	0.955874439461883
RLCP6136xNLCP6133I319	1	NA	0.985401459854015	0.979068809229502
RLCP6136xNLCP6133I320	1	NA	0.994475138121547	0.992579505300353
RLCP6136xNLCP6133I321	1	NA	0.999082568807339	0.994520547945206
RLCP6136xNLCP6133I322	1	NA	0.994694960212202	0.988065843621399
RLCP6136xNLCP6133I323	1	NA	0.994674556213018	0.986512330145949
RLCP6136xNLCP6133I324	1	NA	0.995862068965517	0.997868561278863
RLCP6136xNLCP6133I325	1	NA	0.995134849286092	1
RLCP6136xNLCP6133I326	1	NA	0.965714285714286	0.968929663608563
RLCP6136xNLCP6133I327	1	NA	0.992063492063492	0.994520547945206
RLCP6136xNLCP6133I328	1	NA	0.977367205542725	0.995475492249686
RLCP6136xNLCP6133I329	1	NA	0.990180032733224	0.99568277803848
RLCP6136xNLCP6133I330	1	NA	0.992274678111588	0.994117647058823
RLCP6136xNLCP6133I331	1	NA	0.999082568807339	NA
RLCP6136xNLCP6133I332	1	NA	0.994520547945206	0.989041095890411
RLCP6136xNLCP6133I333	1	NA	0.988847274240533	0.997291196388262
RLCP6136xNLCP6133I334	1	NA	0.994174757281553	0.990626093039524
RLCP6136xNLCP6133I335	1	NA	0.992949471210341	0.997068062827225
RLCP6136xNLCP6133I336	1	NA	0.999207920792079	0.997230464886251
RLCP6136xNLCP6133I337	1	NA	0.977382875605816	0.981509433962264
RLCP6136xNLCP6133I338	1	NA	0.99811320754717	0.983040935672515
RLCP6136xNLCP6133I339	1	NA	0.990180032733224	0.994520547945206
RLCP6136xNLCP6133I340	1	NA	0.974025974025974	0.89979633401222
RLCP6136xNLCP6133I341	1	NA	0.997536945812808	0.99142176330421
RLCP6136xNLCP6133I342	1	NA	0.980425531914894	0.990857142857143
RLCP6136xNLCP6133I343	1	NA	0.988785046728972	NA
RLCP6136xNLCP6133I344	1	NA	0.932413793103448	0.985342019543974
RLCP6136xNLCP6133I345	1	NA	0.958415841584158	0.985342019543974
RLCP6136xNLCP6133I346	1	NA	0.959471365638766	0.983651226158038
RLCP6136xNLCP6133I347	1	NA	0.992405063291139	0.979992589848092
RLCP6136xNLCP6133I348	1	NA	0.991441860465116	0.988065843621399
RLCP6136xNLCP6133I349	1	NA	0.993228840125392	0.978980392156863
RLCP6136xNLCP6133I350	1	NA	0.974520973588814	0.996884735202492
RLCP6136xNLCP6133I351	1	NA	0.99568277803848	0.982038488952245
RLCP6136xNLCP6133I352	1	NA	0.991441860465116	0.98407605466429
RLCP6136xNLCP6133I353	1	NA	0.997868561278863	0.991836734693878
RLCP6136xNLCP6133I354	1	NA	0.93620253164557	0.998003992015968
RLCP6136xNLCP6133I355	1	NA	0.965714285714286	0.989114470842333
RLCP6136xNLCP6133I356	1	NA	0.986861313868613	0.988847274240533
RLCP6136xNLCP6133I357	1	NA	0.996884735202492	0.985641025641026
RLCP6136xNLCP6133I358	1	NA	0.992405063291139	0.979068809229502
RLCP6136xNLCP6133I359	1	NA	0.97960088691796	0.988065843621399
RLCP6136xNLCP6133I360	1	NA	0.998490566037736	0.983364369956549
RLCP6136xNLCP6133I361	1	NA	0.986512330145949	0.988847274240533
RLCP6136xNLCP6133I362	1	NA	0.998875351452671	0.99943342776204
RLCP6136xNLCP6133I363	1	NA	1	0.988262692128552
RLCP6136xNLCP6133I364	1	NA	0.966587112171838	0.978004073319756
RLCP6136xNLCP6133I365	1	NA	0.992303463441451	0.987755102040816
RLCP6136xNLCP6133I366	1	NA	0.996610169491525	0.985923753665689
RLCP6136xNLCP6133I367	1	NA	0.991836734693878	0.979661016949153
RLCP6136xNLCP6133I368	1	NA	0.996884735202492	0.9480251860332
RLCP6136xNLCP6133I369	1	NA	0.984724186704385	0.983964365256125
RLCP6136xNLCP6133I370	1	NA	0.997230464886251	0.979661016949153
RLCP6136xNLCP6133I371	1	NA	0.984615384615385	NA
RLCP6136xNLCP6133I372	1	NA	0.987654320987654	0.990220048899755
RLCP6136xNLCP6133I373	1	NA	0.986861313868613	0.999306759098787
RLCP6136xNLCP6133I374	1	NA	0.993228840125392	0.994520547945206
RLCP6136xNLCP6133I375	1	NA	0.998665183537264	0.975527426160338
RLCP6136xNLCP6133I376	1	NA	0.997402597402597	0.961818181818182
RLCP6136xNLCP6133I377	1	NA	0.998665183537264	0.950439367311072
RLCP6136xNLCP6133I378	1	NA	0.966587112171838	0.986577181208054
RLCP6136xNLCP6133I379	1	NA	0.991740412979351	0.994709603220241
RLCP6136xNLCP6133I380	1	NA	0.985641025641026	0.986577181208054
RLCP6136xNLCP6133I381	1	NA	0.993959290873276	0.994520547945206
RLCP6136xNLCP6133I382	1	NA	0.996610169491525	0.997536945812808
RLCP6136xNLCP6133I383	1	NA	0.994709603220241	0.986510263929619
RLCP6136xNLCP6133I384	1	NA	1	0.988847274240533
RLCP6136xNLCP6133I385	1	NA	0.987654320987654	0.899879081015719
RLCP6136xNLCP6133I386	1	NA	0.937791134485349	0.993228840125392
RLCP6136xNLCP6133I387	1	NA	1	0.991836734693878
RLCP6136xNLCP6133I388	1	NA	0.998665183537264	0.995475492249686
RLCP6136xNLCP6133I389	1	NA	0.994734275962945	NA
RLCP6136xSLCP6043I001	2	0.997968803002759	0.994117647058824	0.983013526266121
RLCP6136xSLCP6043I002	2	0.997789251610926	0.991836734693878	0.9719723183391
RLCP6136xSLCP6043I003	2	0.995414672986911	0.997291196388262	0.979068809229502
RLCP6136xSLCP6043I004	2	0.997467746415921	0.968992248062016	0.952747252747253
RLCP6136xSLCP6043I005	2	0.997026396656045	0.997291196388262	0.999434762129063
RLCP6136xSLCP6043I006	2	0.997189812486855	0.979710144927536	0.975070028011205
RLCP6136xSLCP6043I007	2	0.995744310880343	1	0.98
RLCP6136xSLCP6043I008	2	0.997451369704811	0.898445595854922	0.995862068965517
RLCP6136xSLCP6043I009	2	0.991673354975672	0.93620253164557	0.955162893429045
RLCP6136xSLCP6043I010	2	0.992187487945662	0.994520547945206	0.997291196388262
RLCP6136xSLCP6043I011	2	0.998302863626767	0.988785046728972	0.957069846678024
RLCP6136xSLCP6043I012	2	0.995656927800405	0.92	0.968715083798883
RLCP6136xSLCP6043I013	2	0.992867483844711	0.888073394495413	0.96552207428171
RLCP6136xSLCP6043I014	2	0.996913762327433	0.978260869565217	0.969184060721063
RLCP6136xSLCP6043I015	2	0.998389414227348	0.997291196388262	0.962461807071148
RLCP6136xSLCP6043I016	2	0.990858858449708	0.985641025641026	0.982318271119843
RLCP6136xSLCP6043I017	2	0.995891615014355	0.992063492063492	NA
RLCP6136xSLCP6043I018	2	0.99763519832696	0.969230769230769	0.943105950653121
RLCP6136xSLCP6043I019	2	0.997037065001847	0.975725593667546	0.999129804205946
RLCP6136xSLCP6043I020	2	0.997970712551648	0.97960088691796	0.9870343492985
RLCP6136xSLCP6043I021	2	0.997311688852674	0.856164383561644	0.965714285714286
RLCP6136xSLCP6043I022	2	0.998379545431532	0.983625730994152	0.973217066334475
RLCP6136xSLCP6043I023	2	0.997685278407677	0.819666048237477	0.970382695507488
RLCP6136xSLCP6043I024	2	0.994677946327067	0.996765498652291	0.993228840125392
RLCP6136xSLCP6043I025	2	0.998614215954608	0.993103448275862	0.988847274240533
RLCP6136xSLCP6043I026	2	0.995342952370272	0.985641025641026	0.962461807071148
RLCP6136xSLCP6043I027	2	0.998630237292771	0.975725593667546	0.964461839530333
RLCP6136xSLCP6043I028	2	0.99564736425641	0.992063492063492	0.996686913307565
RLCP6136xSLCP6043I029	2	0.985496556708621	0.987654320987654	0.971300448430493
RLCP6136xSLCP6043I030	2	0.990225925604342	0.990879478827361	0.981509433962264
RLCP6136xSLCP6043I031	2	0.993746007738761	0.965714285714286	0.976694411414982
RLCP6136xSLCP6043I032	2	0.996660626422655	0.978791615289766	0.979661016949153
RLCP6136xSLCP6043I033	2	0.996563474120298	0.972697724810401	0.963568773234201
RLCP6136xSLCP6043I034	2	0.99724112495205	0.988785046728972	0.94850136239782
RLCP6136xSLCP6043I035	2	0.998484951609223	0.96	0.988847274240533
RLCP6136xSLCP6043I036	2	0.998724839330578	0.92	NA
RLCP6136xSLCP6043I037	2	0.997980285363282	0.996765498652291	0.979068809229502
RLCP6136xSLCP6043I038	2	0.996194931265219	0.991836734693878	0.990626093039524
RLCP6136xSLCP6043I039	2	0.999015746219439	0.987755102040816	0.984615384615385
RLCP6136xSLCP6043I040	2	0.998223904850406	0.988785046728972	0.973913043478261
RLCP6136xSLCP6043I041	2	0.996593529603337	0.987654320987654	0.987002652519894
RLCP6136xSLCP6043I042	2	0.989125204880204	0.991836734693878	0.995266272189349
RLCP6136xSLCP6043I043	2	0.998266899849392	0.991836734693878	0.973865465078854
RLCP6136xSLCP6043I044	2	0.996821470567415	0.996765498652291	0.995636363636364
RLCP6136xSLCP6043I045	2	0.992880017180869	0.952941176470588	0.986039453717754
RLCP6136xSLCP6043I046	2	0.997117621956447	0.994646271510516	0.952880921895007
RLCP6136xSLCP6043I047	2	0.998184654757754	0.985401459854015	0.987654320987654
RLCP6136xSLCP6043I048	2	0.996421270847912	0.987654320987654	NA
RLCP6136xSLCP6043I049	2	0.989667875339642	0.914285714285714	0.990228770841411
RLCP6136xSLCP6043I050	2	0.997170429897235	0.97960088691796	0.988235294117647
RLCP6136xSLCP6043I051	2	0.988935144876045	0.906199460916442	0.978260869565217
RLCP6136xSLCP6043I052	2	0.998353655546382	0.932413793103448	0.972
RLCP6136xSLCP6043I053	2	0.99822879599891	0.994520547945206	0.991836734693878
RLCP6136xSLCP6043I054	2	0.998864267462476	0.888073394495413	0.976640419947507
RLCP6136xSLCP6043I055	2	0.997287459492209	0.986861313868613	0.994520547945206
RLCP6136xSLCP6043I056	2	0.996345328110274	0.996923076923077	0.979728607034063
RLCP6136xSLCP6043I057	2	0.99777701153697	0.932835820895522	0.968509703405346
RLCP6136xSLCP6043I058	2	0.98539455384002	0.975675675675676	0.985641025641026
RLCP6136xSLCP6043I059	2	0.995096211928526	0.993103448275862	0.972
RLCP6136xSLCP6043I060	2	0.9935327964721	1	0.967491166077738
RLCP6136xSLCP6043I061	2	0.998002911855361	0.997291196388262	0.979992589848092
RLCP6136xSLCP6043I062	2	0.997529972795524	0.988785046728972	0.983364369956549
RLCP6136xSLCP6043I063	2	0.997448206114091	1	0.991740412979351
RLCP6136xSLCP6043I064	2	0.997247324856059	0.987755102040816	0.98
RLCP6136xSLCP6043I065	2	0.997773230711559	0.991836734693878	0.992266666666667
RLCP6136xSLCP6043I066	2	0.996579763773269	0.952380952380952	0.963788467284135
RLCP6136xSLCP6043I067	2	0.992663941909892	0.95609756097561	0.967491166077738
RLCP6136xSLCP6043I068	2	0.997146324062013	0.97609561752988	0.983272727272727
RLCP6136xSLCP6043I069	2	0.9908502897705	0.988785046728972	0.951005484460695
RLCP6136xSLCP6043I070	2	0.998047091004684	1	0.97119545938276
RLCP6136xSLCP6043I071	2	0.999509262741699	0.991836734693878	0.992293577981651
RLCP6136xSLCP6043I072	2	0.998491251261233	0.978260869565217	0.983887915936953
RLCP6136xSLCP6043I073	2	0.998841103846761	1	0.97609561752988
RLCP6136xSLCP6043I074	2	0.99797613759713	0.981818181818182	0.968992248062015
RLCP6136xSLCP6043I075	2	0.999280154790016	1	0.977337632427453
RLCP6136xSLCP6043I076	2	0.999210829970182	0.997291196388262	0.993796159527326
RLCP6136xSLCP6043I077	2	0.998655468437053	0.914285714285714	0.97473893585281
RLCP6136xSLCP6043I078	2	0.996314295908034	0.972254335260116	0.974235104669887
RLCP6136xSLCP6043I079	2	0.992941369439347	0.993103448275862	0.990857142857143
RLCP6136xSLCP6043I080	2	0.999363992052207	0.979661016949152	0.993431855500821
RLCP6136xSLCP6043I081	2	0.998101376004885	0.984615384615385	0.970382695507488
RLCP6136xSLCP6043I082	2	0.996524573169278	0.996551724137931	0.986074429771909
RLCP6136xSLCP6043I083	2	0.998758660773377	0.994520547945206	0.986510263929619
RLCP6136xSLCP6043I084	2	0.996576331029177	0.998630136986301	0.980425531914894
RLCP6136xSLCP6043I085	2	0.996425324108314	0.991836734693878	0.984
RLCP6136xSLCP6043I086	2	0.994137752650272	0.987755102040816	0.960490045941807
RLCP6136xSLCP6043I087	2	0.997040610854849	0.985401459854015	0.988262692128552
RLCP6136xSLCP6043I088	2	0.99781061144578	0.98854296388543	0.991441860465116
RLCP6136xSLCP6043I089	2	0.998934974022522	0.954198473282443	0.983272727272727
RLCP6136xSLCP6043I090	2	0.997145545667975	0.914285714285714	0.982189781021898
RLCP6136xSLCP6043I091	2	0.997809181577788	0.988785046728972	0.985566155122356
RLCP6136xSLCP6043I092	2	0.997373252433576	0.962666666666667	0.997785977859779
RLCP6136xSLCP6043I093	2	0.997274496137354	0.997868561278863	0.994566623544631
RLCP6136xSLCP6043I094	2	0.998603056747864	0.992405063291139	0.978745644599303
RLCP6136xSLCP6043I095	2	0.994033666189539	0.983625730994152	0.994709603220241
RLCP6136xSLCP6043I096	2	0.998155675018238	0.997291196388262	0.98307210031348
RLCP6136xSLCP6043I097	2	0.903886595450025	0.959471365638767	0.992063492063492
RLCP6136xSLCP6043I098	2	0.99783031608189	0.986039453717754	0.993366979091564
RLCP6136xSLCP6043I099	2	0.998638204128096	0.968876080691643	0.981509433962264
RLCP6136xSLCP6043I100	2	0.995969835060802	0.97960088691796	0.994202898550725
RLCP6136xSLCP6043I101	2	0.996969974846703	0.966666666666667	0.999566160520607
RLCP6136xSLCP6043I102	2	0.996953011106053	0.969230769230769	0.981818181818182
RLCP6136xSLCP6043I103	2	0.998313186297593	0.914285714285714	0.985342019543974
RLCP6136xSLCP6043I104	2	0.998171343617331	0.965714285714286	0.988785046728972
RLCP6136xSLCP6043I105	2	0.996056266917131	0.994117647058824	0.998629466470876
RLCP6136xSLCP6043I106	2	0.997868487047977	0.993103448275862	0.99568277803848
RLCP6136xSLCP6043I107	2	0.783574968675586	0.979661016949153	0.980425531914894
RLCP6136xSLCP6043I108	2	0.996306818556288	0.983701979045402	0.98587528174305
RLCP6136xSLCP6043I109	2	0.992021067645933	0.979710144927536	0.978523489932886
RLCP6136xSLCP6043I110	2	0.998419558786496	0.995636363636364	0.986039453717754
RLCP6136xSLCP6043I111	2	0.996851161004029	0.981818181818182	0.979801192842942
RLCP6136xSLCP6043I112	2	0.995425861518555	0.979710144927536	0.999362719065321
RLCP6136xSLCP6043I113	2	0.995154634792954	0.997868561278863	0.982318271119843
RLCP6136xSLCP6043I114	2	0.997623158128301	0.958415841584158	0.983272727272727
RLCP6136xSLCP6043I115	2	0.998302131080572	0.981818181818182	0.968715083798883
RLCP6136xSLCP6043I116	2	0.998496880117251	0.968876080691643	0.988785046728972
RLCP6136xSLCP6043I117	2	0.997550020417155	1	0.96031746031746
RLCP6136xSLCP6043I118	2	0.998286406320049	0.988785046728972	0.963334590720483
RLCP6136xSLCP6043I119	2	0.999033619549511	0.97960088691796	0.988262692128552
RLCP6136xSLCP6043I120	2	0.997981096413209	0.919033232628399	0.99473486273035
RLCP6136xSLCP6043I121	2	0.997447711933264	0.959471365638767	0.989114470842333
RLCP6136xSLCP6043I122	2	0.996999429239102	0.992063492063492	0.986577181208054
RLCP6136xSLCP6043I123	2	0.998229541928981	0.968	0.983887915936953
RLCP6136xSLCP6043I124	2	0.997304468846543	0.919033232628399	0.988255146810665
RLCP6136xSLCP6043I125	2	0.997520132802882	0.988785046728972	0.995864920744314
RLCP6136xSLCP6043I126	2	0.998116164421521	0.961818181818182	0.975070028011205
RLCP6136xSLCP6043I127	2	0.998089050294916	0.965714285714286	0.986039453717754
RLCP6136xSLCP6043I128	2	0.997400234969066	0.965714285714286	0.971676300578035
RLCP6136xSLCP6043I129	2	0.997770153313757	0.972	0.966666666666667
RLCP6136xSLCP6043I130	2	0.996369670066083	0.995636363636364	0.97609561752988
RLCP6136xSLCP6043I131	2	0.994614464685157	0.96	0.998573611818645
RLCP6136xSLCP6043I132	2	0.993597838129757	0.988785046728972	0.993103448275862
RLCP6136xSLCP6043I133	2	0.987557027992113	1	0.983625730994152
RLCP6136xSLCP6043I134	2	0.99419377475094	0.946038543897216	0.959279430247172
RLCP6136xSLCP6043I135	2	0.994832416624568	0.992063492063492	0.995998260113093
RLCP6136xSLCP6043I136	2	0.997765438917292	0.975725593667546	0.992579505300353
RLCP6136xSLCP6043I137	2	0.998265267285244	0.959471365638767	0.976487663280116
RLCP6136xSLCP6043I138	2	0.998340543052394	0.966587112171838	0.96425702811245
RLCP6136xSLCP6043I139	2	0.995724777027561	0.954198473282443	0.986510263929619
RLCP6136xSLCP6043I140	2	0.998881038565777	0.952380952380952	0.984615384615385
RLCP6136xSLCP6043I141	2	0.998101061395072	0.945945945945946	0.996551724137931
RLCP6136xSLCP6043I142	2	0.990553453384428	0.990879478827361	0.981570996978852
RLCP6136xSLCP6043I143	2	0.997759836619535	0.990879478827361	0.98109873223204
RLCP6136xSLCP6043I144	2	0.998244693613917	0.981818181818182	0.997868561278863
RLCP6136xSLCP6043I145	2	0.994521645877184	0.97960088691796	0.965120593692022
RLCP6136xSLCP6043I146	2	0.997488166627254	0.965714285714286	0.988765512736773
RLCP6136xSLCP6043I147	2	0.986426388430516	0.993103448275862	0.940966921119593
RLCP6136xSLCP6043I148	2	0.98861994443499	0.975725593667546	0.992820512820513
RLCP6136xSLCP6043I149	2	0.999303167522132	0.962666666666667	0.980314697020422
RLCP6136xSLCP6043I150	2	0.99435124811258	0.978004073319756	0.990967741935484
RLCP6136xSLCP6043I151	2	0.993630956100494	0.990180032733224	0.986039453717754
RLCP6136xSLCP6043I152	2	0.998788162407129	0.969230769230769	0.990626093039524
RLCP6136xSLCP6043I153	2	0.999181295489125	0.965714285714286	0.974235104669887
RLCP6136xSLCP6043I154	2	0.987668436600641	0.987654320987654	0.986577181208054
RLCP6136xSLCP6043I155	2	0.998643928164969	0.968876080691643	0.988785046728972
RLCP6136xSLCP6043I156	2	0.996144424026528	0.914285714285714	0.994694960212202
RLCP6136xSLCP6043I157	2	0.997352278262449	1	0.968509703405346
RLCP6136xWLCP6037I001	2	NA	NA	NA
RLCP6136xWLCP6037I002	3	0.997055204726363	0.940376266280752	0.96
RLCP6136xWLCP6037I003	3	0.99764831546285	0.965714285714286	0.995934959349594
RLCP6136xWLCP6037I004	3	0.995922287506441	0.992949471210341	0.986510263929619
RLCP6136xWLCP6037I005	3	0.988960997810131	0.981081081081081	0.989856670341786
RLCP6136xWLCP6037I006	3	NA	NA	NA
RLCP6136xWLCP6037I007	3	NA	NA	NA
RLCP6136xWLCP6037I008	3	0.997501294212235	0.966587112171838	0.990879478827362
RLCP6136xWLCP6037I009	3	0.998283000202514	0.954198473282443	0.988847274240533
RLCP6136xWLCP6037I010	3	0.990224028237783	0.965714285714286	NA
RLCP6136xWLCP6037I011	3	0.996265984401766	0.994646271510516	0.92
RLCP6136xWLCP6037I012	3	0.990965398390024	0.978260869565217	0.9719723183391
RLCP6136xWLCP6037I013	3	NA	NA	NA
RLCP6136xWLCP6037I014	3	0.994389555867387	0.983887915936953	1
RLCP6136xWLCP6037I015	3	NA	NA	NA
RLCP6136xWLCP6037I016	3	0.998822095102229	0.957069846678024	0.974235104669887
RLCP6136xWLCP6037I017	3	0.996142612710231	0.914285714285714	NA
RLCP6136xWLCP6037I018	3	0.994964243376186	0.992274678111588	0.895114656031904
RLCP6136xWLCP6037I019	3	0.997821913130141	0.996765498652291	0.994646271510516
RLCP6136xWLCP6037I020	3	0.980040692719277	1	0.990721649484536
RLCP6136xWLCP6037I021	3	0.987967187854913	0.995854922279793	0.952393980848153
RLCP6136xWLCP6037I022	3	0.998320866415088	0.976271186440678	0.975070028011205
RLCP6136xWLCP6037I023	3	0.996872926178056	0.97609561752988	0.990180032733224
RLCP6136xWLCP6037I024	3	NA	NA	NA
RLCP6136xWLCP6037I025	3	0.996161757566639	0.989411764705882	0.929281767955801
RLCP6136xWLCP6037I026	3	0.995237786188058	0.914285714285714	0.991836734693878
RLCP6136xWLCP6037I027	3	0.997607551871296	0.991836734693878	0.977367205542725
RLCP6136xWLCP6037I028	3	0.99628663681013	0.991836734693878	0.981081081081081
RLCP6136xWLCP6037I029	3	0.997255882214595	0.968789808917197	0.972697724810401
RLCP6136xWLCP6037I030	3	NA	NA	NA
RLCP6136xWLCP6037I031	3	NA	NA	NA
RLCP6136xWLCP6037I032	3	0.997662849333594	0.955327342747112	0.988262692128552
RLCP6136xWLCP6037I033	3	0.997306896258389	0.906199460916442	0.954529050884157
RLCP6136xWLCP6037I034	3	0.999497077631229	0.994520547945206	0.976694411414982
RLCP6136xWLCP6037I035	3	0.997547318921431	0.996884735202492	0.899465240641711
RLCP6136xWLCP6037I036	3	0.998529803272539	0.998989048020219	0.904301075268817
RLCP6136xWLCP6037I037	3	0.997510024913015	0.995636363636364	0.983887915936953
RLCP6136xWLCP6037I038	3	0.999096111403017	0.995636363636364	0.968936024632227
RLCP6136xWLCP6037I039	3	0.997979753063269	0.988785046728972	0.974235104669887
RLCP6136xWLCP6037I040	3	0.998594987005665	0.994520547945206	0.957635467980296
RLCP6136xWLCP6037I041	3	0.99752407054963	0.999024390243903	0.994202898550725
RLCP6136xWLCP6037I042	3	0.999249313406957	0.97960088691796	0.974520973588814
RLCP6136xWLCP6037I043	3	0.99839138780706	0.952755905511811	0.95547703180212
RLCP6136xWLCP6037I044	3	0.99891379367143	0.996765498652291	0.986512330145949
RLCP6136xWLCP6037I045	3	0.995762223425399	0.979710144927536	0.98109873223204
RLCP6136xWLCP6037I046	3	0.997721674089679	0.995934959349594	0.959471365638767
RLCP6136xWLCP6037I047	3	0.99887472818362	0.979710144927536	0.986512330145949
RLCP6136xWLCP6037I048	3	0.998818660579195	0.972697724810401	0.959471365638767
RLCP6136xWLCP6037I049	3	0.997204159437142	0.961818181818182	NA
RLCP6136xWLCP6037I050	3	0.996595083751635	0.986039453717754	NA
RLCP6136xWLCP6037I051	3	0.996162065515353	0.991836734693878	0.969184060721063
RLCP6136xWLCP6037I052	3	0.998532136241828	0.996551724137931	0.981081081081081
RLCP6136xWLCP6037I053	3	0.997890896799212	0.98854296388543	0.995934959349594
RLCP6136xWLCP6037I054	3	0.998988505218624	0.986039453717754	0.979661016949153
RLCP6136xWLCP6037I055	3	0.998603838883537	0.972764561115669	NA
RLCP6136xWLCP6037I056	3	0.998088626718081	0.994117647058823	0.979661016949153
RLCP6136xWLCP6037I057	3	0.995171102483298	0.991836734693878	0.893709884467266
RLCP6136xWLCP6037I058	3	0.997748022088023	0.965239948119326	0.942538975501114
RLCP6136xWLCP6037I059	3	0.994138067409978	0.988785046728972	0.967491166077738
RLCP6136xWLCP6037I060	3	0.997672942758338	0.99815668202765	0.99815668202765
RLCP6136xWLCP6037I061	3	0.997783977336633	0.987755102040816	0.983625730994152
RLCP6136xWLCP6037I062	3	0.998126833841059	0.899280575539568	0.815455241009946
RLCP6136xWLCP6037I063	3	0.997041449971167	0.992063492063492	0.979661016949153
RLCP6136xWLCP6037I064	3	0.998978550620763	0.898445595854922	0.983473861720068
RLCP6136xWLCP6037I065	3	0.998082738415846	0.998490566037736	0.983272727272727
RLCP6136xWLCP6037I066	3	0.998455279830718	0.989411764705882	0.977337632427453
RLCP6136xWLCP6037I067	3	0.997090728339427	0.952066115702479	NA
RLCP6136xWLCP6037I068	3	0.998937719399146	0.995636363636364	0.806851971557854
RLCP6136xWLCP6037I069	3	0.998278494208272	0.983701979045402	NA
RLCP6136xWLCP6037I070	3	0.992888486999593	0.972254335260116	0.972972972972973
RLCP6136xWLCP6037I071	3	0.998881857936119	1	0.986512330145949
RLCP6136xWLCP6037I072	3	0.995111598773962	0.85139116202946	0.975360419397117
RLCP6136xWLCP6037I073	3	0.999023487076615	0.981081081081081	0.94850136239782
RLCP6136xWLCP6037I074	3	0.997926523026443	0.883636363636364	0.975705404112865
RLCP6136xWLCP6037I075	3	0.999086114167469	0.979710144927536	0.983887915936953
RLCP6136xWLCP6037I076	3	0.995701787304219	0.952066115702479	NA
RLCP6136xWLCP6037I077	3	0.998683469311773	0.862564102564103	0.998665183537264
RLCP6136xWLCP6037I078	3	0.998593434243521	0.919476268412439	0.983473861720068
RLCP6136xWLCP6037I079	3	0.998123211818401	0.989411764705882	0.970240187463386
RLCP6136xWLCP6037I080	3	0.998862424453152	0.952755905511811	NA
RLCP6136xWLCP6037I081	3	0.998061062759252	0.908811188811189	0.939933259176863
RLCP6136xWLCP6037I082	3	0.998290633432081	0.927835051546392	0.962932226832642
RLCP6136xWLCP6037I083	3	0.997792330982994	0.930769230769231	0.970915619389587
RLCP6136xWLCP6037I084	3	0.998762613745134	0.984615384615385	0.969184060721063
RLCP6136xWLCP6037I085	3	0.998721158151482	0.983625730994152	0.989114470842333
RLCP6136xWLCP6037I086	3	0.99900566480374	0.984615384615385	0.995998260113093
RLCP6136xWLCP6037I087	3	0.998386341781885	0.991836734693878	NA
RLCP6136xWLCP6037I088	3	0.993968639192054	0.987708516242318	0.994202898550725
RLCP6136xWLCP6037I089	3	0.993372972100255	0.83448275862069	0.983625730994152
RLCP6136xWLCP6037I090	3	0.996273991416685	0.973913043478261	NA
RLCP6136xWLCP6037I091	3	0.999268915921824	0.994475138121547	0.969184060721063
RLCP6136xWLCP6037I092	3	0.999291367177962	0.994520547945206	0.983272727272727
RLCP6136xWLCP6037I093	3	0.99813193761867	0.957009345794393	0.959471365638767
RLCP6136xWLCP6037I094	3	0.997789759207736	0.99815668202765	NA
RLCP6136xWLCP6037I095	3	0.999034590808527	0.997761790567546	NA
RLCP6136xWLCP6037I096	3	0.99840662990879	0.99815668202765	NA
RLCP6136xWLCP6037I097	3	0.99868906570692	0.977382875605816	0.974235104669887
RLCP6136xWLCP6037I098	3	0.995245201473422	0.979710144927536	NA
RLCP6136xWLCP6037I099	3	0.991790687523134	0.995994277539342	0.988785046728972
RLCP6136xWLCP6037I100	3	0.999592451012435	0.991740412979351	0.966037735849057
RLCP6136xWLCP6037I101	3	0.997755973853924	0.990404386566141	0.999024390243903
RLCP6136xWLCP6037I102	3	0.997116372847741	0.986861313868613	NA
RLCP6136xWLCP6037I103	3	0.99865818550823	0.968876080691643	0.957635467980296
RLCP6136xWLCP6037I104	3	0.998539764842971	0.984724186704385	0.959276879162702
RLCP6136xWLCP6037I105	3	0.997976287725884	0.985695364238411	0.966453674121406
RLCP6136xWLCP6037I106	3	0.998282675591709	0.97960088691796	0.943226999537679
RLCP6136xWLCP6037I107	3	0.997710620516853	0.869879518072289	0.960998586905323
RLCP6136xWLCP6037I108	3	0.99366799054317	0.952030217186025	0.979904306220096
RLCP6136xWLCP6037I109	3	0.999600055233303	0.9	0.97960088691796
RLCP6136xWLCP6037I110	3	0.998027906120879	0.964566929133858	0.951485148514852
RLCP6136xWLCP6037I111	3	0.997312064871174	0.995994277539342	0.975705404112865
RLCP6136xWLCP6037I112	3	0.998838594422805	1	0.943123543123543
RLCP6136xWLCP6037I113	3	0.997869447546965	0.99787072243346	0.896296296296296
RLCP6136xWLCP6037I114	3	0.995628258693963	0.986861313868613	0.998875351452671
RLCP6136xWLCP6037I115	3	0.997072627198559	0.968	0.997286295793758
RLCP6136xWLCP6037I116	3	0.996647250949637	0.970293609671848	0.986785527005768
RLCP6136xWLCP6037I117	3	0.990874718061846	0.988785046728972	0.983651226158038
RLCP6136xWLCP6037I118	3	0.997785536296477	0.904331450094162	0.990857142857143
RLCP6136xWLCP6037I119	3	0.997317056274869	1	0.964416111272095
RLCP6136xWLCP6037I120	3	0.989361627013892	0.992063492063492	0.9870343492985
RLCP6136xWLCP6037I121	3	0.995669165720544	0.984615384615385	0.932835820895522
RLCP6136xWLCP6037I122	3	0.987824992017108	0.948387096774194	NA
RLCP6136xWLCP6037I123	3	0.997513628239192	0.988785046728972	0.992063492063492
RLCP6136xWLCP6037I124	3	0.997287366174065	0.997230464886251	0.964566929133858
RLCP6136xWLCP6037I125	3	0.992521599177824	0.904331450094162	0.997402597402597
RLCP6136xWLCP6037I126	3	0.987881251156022	0.997868561278863	0.974106280193237
RLCP6136xWLCP6037I127	3	0.985112149366146	0.972	0.898245614035088
RLCP6136xWLCP6037I128	3	0.984274330990076	0.983625730994152	0.959279430247172
RLCP6136xWLCP6037I129	3	0.998169894455154	0.972697724810401	0.984615384615385
RLCP6136xWLCP6037I130	3	0.99866415739119	0.989411764705882	0.990967741935484
RLCP6136xWLCP6037I131	3	0.989172099228338	0.977382875605816	0.968876080691643
RLCP6136xWLCP6037I132	3	0.998895619986511	0.994117647058824	0.998630136986301
RLCP6136xWLCP6037I133	3	0.996767624185097	0.998989048020219	1
RLCP6136xWLCP6037I134	3	0.996995470852466	0.89240862230553	0.993103448275862
RLCP6136xWLCP6037I135	3	0.997884202738158	0.97960088691796	0.997138314785374
RLCP6136xWLCP6037I136	3	0.99744905747306	0.996251673360107	NA
RLCP6136xWLCP6037I137	3	NA	NA	NA
RLCP6136xWLCP6037I138	3	0.990483209040914	0.967491166077739	0.910900473933649
RLCP6136xWLCP6037I139	3	0.98802082223074	0.990180032733224	NA
RLCP6136xWLCP6037I140	3	0.988499052878686	0.991836734693878	0.981290322580645
RLCP6136xWLCP6037I141	3	NA	0.99787072243346	0.962666666666667
RLCP6136xWLCP6037I142	3	NA	0.970293609671848	0.966037735849057
RLCP6136xWLCP6037I143	3	NA	0.973913043478261	0.960998586905323
RLCP6136xWLCP6037I144	3	NA	0.992274678111588	0.919617224880383
RLCP6136xWLCP6037I145	3	NA	0.945945945945946	0.97960088691796
RLCP6136xWLCP6037I146	3	NA	0.993103448275862	0.964628820960699
RLCP6136xWLCP6037I147	3	NA	0.978004073319756	0.964628820960699
RLCP6136xWLCP6037I148	3	NA	0.925641025641026	0.962461807071148
RLCP6136xWLCP6037I149	3	NA	0.979904306220096	0.932835820895522
RLCP6136xWLCP6037I150	3	NA	0.998665183537264	0.937297297297297
RLCP6136xWLCP6037I151	3	NA	0.997377049180328	0.961818181818182
RLCP6136xWLCP6037I152	3	NA	0.979661016949153	0.926440177252585
RLCP6136xWLCP6037I153	3	NA	0.993103448275862	0.98
RLCP6136xWLCP6037I154	3	NA	0.923978685612789	0.980425531914894
RLCP6136xWLCP6037I155	3	NA	0.992949471210341	0.919033232628399
RLCP6136xWLCP6037I156	3	NA	0.92	0.932835820895522
RLCP6136xWLCP6037I157	3	NA	0.983887915936953	0.96552207428171
RLCP6136xWLCP6037I158	3	NA	0.9	0.960998586905323
RLCP6136xWLCP6037I159	3	NA	0.975725593667546	0.978260869565217
RLCP6136xWLCP6037I160	3	NA	NA	NA
RLCP6136xWLCP6037I161	3	NA	NA	NA
RLCP6136xWLCP6037I162	3	NA	NA	NA
RLCP6136xWLCP6037I163	3	NA	NA	NA
RLCP6136xWLCP6037I164	3	NA	NA	NA
RLCP6136xWLCP6037I165	3	NA	NA	NA
RLCP6136xWLCP6037I166	3	NA	NA	NA
RLCP6136xWLCP6037I167	3	NA	NA	NA
RLCP6136xWLCP6037I168	3	NA	NA	NA
RLCP6136xWLCP6037I169	3	NA	NA	NA
RLCP6136xWLCP6037I170	3	NA	NA	NA
RLCP6136xWLCP6037I171	3	NA	NA	NA
RLCP6136xWLCP6037I172	3	NA	NA	NA
RLCP6136xWLCP6037I173	3	NA	NA	NA
RLCP6136xWLCP6037I174	3	NA	NA	NA
RLCP6136xWLCP6037I175	3	NA	NA	NA
RLCP6136xWLCP6037I176	3	NA	NA	NA
RLCP6136xWLCP6037I177	3	NA	NA	NA
RLCP6136xWLCP6037I178	3	NA	NA	NA
RLCP6136xWLCP6037I179	3	NA	NA	NA
RLCP6136xWLCP6037I180	3	NA	NA	NA
RLCP6136xWLCP6037I181	3	NA	NA	NA
RLCP6136xWLCP6037I182	3	NA	NA	NA
RLCP6136xWLCP6037I183	3	NA	NA	NA
RLCP6136xWLCP6037I184	3	NA	NA	NA
RLCP6136xWLCP6037I185	3	NA	NA	NA
SLCP6059xNLCP6133I001	4	NA	NA	NA
SLCP6059xNLCP6133I002	4	NA	NA	NA
SLCP6059xNLCP6133I003	4	NA	NA	NA
SLCP6059xNLCP6133I004	4	NA	NA	NA
SLCP6059xNLCP6133I005	4	NA	NA	NA
SLCP6059xNLCP6133I006	4	NA	NA	NA
SLCP6059xNLCP6133I007	4	NA	NA	NA
SLCP6059xNLCP6133I008	4	NA	NA	NA
SLCP6059xNLCP6133I009	4	NA	NA	NA
SLCP6059xNLCP6133I010	4	NA	NA	NA
SLCP6059xNLCP6133I011	4	NA	NA	NA
SLCP6059xNLCP6133I012	4	NA	NA	NA
SLCP6059xNLCP6133I013	4	NA	NA	NA
SLCP6059xNLCP6133I014	4	NA	NA	NA
SLCP6059xNLCP6133I015	4	NA	NA	NA
SLCP6059xNLCP6133I016	4	NA	NA	NA
SLCP6059xNLCP6133I017	4	0.995557400194675	0.986861313868613	0.985566155122356
SLCP6059xNLCP6133I018	4	0.991639311836912	0.882352941176471	0.970876671619614
SLCP6059xNLCP6133I019	4	0.9960785424852	0.988235294117647	0.974207188160677
SLCP6059xNLCP6133I020	4	0.996477372116341	0.99787072243346	0.984615384615385
SLCP6059xNLCP6133I021	4	0.997520307138208	0.992301255230125	0.986512330145949
SLCP6059xNLCP6133I022	4	0.997728003111262	0.972697724810401	0.981509433962264
SLCP6059xNLCP6133I023	4	0.98892328707002	0.924097788125728	0.989241268566841
SLCP6059xNLCP6133I024	4	0.996911347685481	0.859479553903346	0.992579505300353
SLCP6059xNLCP6133I025	4	0.998188530807056	0.99815668202765	0.992303463441451
SLCP6059xNLCP6133I026	4	0.994711333033289	0.883636363636364	0.960436254230914
SLCP6059xNLCP6133I027	4	0.997919728960282	0.992949471210341	0.995998260113093
SLCP6059xNLCP6133I028	4	0.996227404139112	0.988271990018715	0.998219584569733
SLCP6059xNLCP6133I029	4	0.995722310214003	0.899879081015719	0.998003992015968
SLCP6059xNLCP6133I030	4	0.998780916618396	0.959471365638766	0.992428513894482
SLCP6059xNLCP6133I031	4	0.99475502240586	0.994117647058823	0.98322891566265
SLCP6059xNLCP6133I032	4	0.993198778752168	0.995934959349594	0.966666666666667
SLCP6059xNLCP6133I033	4	0.994660617207489	0.988785046728972	0.953914090726616
SLCP6059xNLCP6133I034	4	0.997887782931423	0.995864920744314	0.970876671619614
SLCP6059xNLCP6133I035	4	0.999127819558365	0.998875351452671	0.988262692128552
SLCP6059xNLCP6133I036	4	0.9976606499427	0.992949471210341	0.988847274240533
SLCP6059xNLCP6133I037	4	0.993496561337508	0.992274678111588	0.993690851735016
SLCP6059xNLCP6133I038	4	0.998452636137198	0.96852207293666	0.988262692128552
SLCP6059xNLCP6133I039	4	0.998524471676132	0.972764561115669	0.998235664776308
SLCP6059xNLCP6133I040	4	0.992124072202556	1	0.990228770841411
SLCP6059xNLCP6133I041	4	0.980355461413055	0.979190751445087	0.966327775518504
SLCP6059xNLCP6133I042	4	0.997649747284886	0.99787072243346	0.985641025641026
SLCP6059xNLCP6133I043	4	NA	NA	NA
SLCP6059xNLCP6133I044	4	0.996414192056018	0.979190751445087	0.979068809229502
SLCP6059xNLCP6133I045	4	0.997182390705011	0.993103448275862	0.966037735849057
SLCP6059xNLCP6133I046	4	0.998582085486538	0.988770053475936	0.965714285714286
SLCP6059xNLCP6133I047	4	0.993822074754806	0.976901924839597	0.966037735849057
SLCP6059xNLCP6133I048	4	0.996950777403937	0.993959290873276	0.990967741935484
SLCP6059xNLCP6133I049	4	0.998874455647917	0.986861313868613	0.991836734693878
SLCP6059xNLCP6133I050	4	0.994426549380097	0.937297297297297	0.983272727272727
SLCP6059xNLCP6133I051	4	0.998496761176271	0.997377049180328	0.97609561752988
SLCP6059xNLCP6133I052	4	0.994427342676529	0.994694960212202	0.990582959641256
SLCP6059xNLCP6133I053	4	0.985554228828601	0.993366979091564	0.99568277803848
SLCP6059xNLCP6133I054	4	NA	NA	NA
SLCP6059xNLCP6133I055	4	NA	NA	NA
SLCP6059xNLCP6133I056	4	0.994248494006931	0.98	0.980425531914894
SLCP6059xNLCP6133I057	4	NA	NA	NA
SLCP6059xNLCP6133I058	4	0.996859674008926	0.994174757281553	0.978965369816161
SLCP6059xNLCP6133I059	4	0.996465535505595	0.986039453717754	0.97609561752988
SLCP6059xNLCP6133I060	4	0.998612226547278	0.993366979091564	0.979068809229502
SLCP6059xNLCP6133I061	4	0.998477428786721	0.985641025641026	0.981570996978852
SLCP6059xNLCP6133I062	4	0.991820872001342	0.990721649484536	0.963896848137536
SLCP6059xNLCP6133I063	4	0.998810510336654	0.996610169491525	0.898876404494382
SLCP6059xNLCP6133I064	4	0.998533837738598	0.992274678111588	0.992063492063492
SLCP6059xNLCP6133I065	4	0.995766233729824	0.992301255230125	0.965714285714286
SLCP6059xNLCP6133I066	4	0.997860228076639	0.999459459459459	0.994694960212202
SLCP6059xNLCP6133I067	4	0.997861574807227	0.997761790567546	0.97473893585281
SLCP6059xNLCP6133I068	4	0.999031416517237	0.985923753665689	0.994202898550725
SLCP6059xNLCP6133I069	4	0.992435865100311	0.893709884467266	0.990857142857143
SLCP6059xNLCP6133I070	4	0.996702822147071	0.985665529010239	0.990967741935484
SLCP6059xNLCP6133I071	4	0.998792927608995	0.992949471210341	0.986861313868613
SLCP6059xNLCP6133I072	4	0.996107277995664	0.965714285714286	0.973913043478261
SLCP6059xNLCP6133I073	4	0.996886514368524	0.994674556213018	0.988262692128552
SLCP6059xNLCP6133I074	4	0.995960148721102	0.968876080691643	0.999362719065321
SLCP6059xNLCP6133I075	4	0.99860594674153	0.975675675675676	0.990152801358234
SLCP6059xNLCP6133I076	4	0.996283983945098	0.9870343492985	0.992579505300353
SLCP6059xNLCP6133I077	4	0.995650560199323	0.968876080691643	0.978004073319756
SLCP6059xNLCP6133I078	4	0.99605333703969	0.988785046728972	0.96
SLCP6059xNLCP6133I079	4	0.998222690929812	0.992274678111588	0.973127753303965
SLCP6059xNLCP6133I080	4	0.996266116735182	0.964211807668898	0.996410456496293
SLCP6059xNLCP6133I081	4	0.989948405049922	0.988776119402985	0.999129804205946
SLCP6059xNLCP6133I082	4	0.996176052236259	0.991441860465116	0.990857142857143
SLCP6059xNLCP6133I083	4	0.997275550165765	0.959637188208617	0.984615384615385
SLCP6059xNLCP6133I084	4	0.996732272324434	0.982038488952245	0.972762645914397
SLCP6059xNLCP6133I085	4	0.996032768868386	0.997230464886251	0.995998260113093
SLCP6059xNLCP6133I086	4	0.997037698795426	0.996251673360107	0.970382695507488
SLCP6059xNLCP6133I087	4	0.996042992842225	0.984466019417476	0.985342019543974
SLCP6059xNLCP6133I088	4	0.995236156364385	0.988142292490119	0.952747252747253
SLCP6059xNLCP6133I089	4	0.995439817609527	0.983625730994152	0.949595375722543
SLCP6059xNLCP6133I090	4	NA	NA	NA
SLCP6059xNLCP6133I091	4	0.996713188164591	0.995862068965517	0.983272727272727
SLCP6059xNLCP6133I092	4	0.994178242295421	0.982038488952245	0.993690851735016
SLCP6059xNLCP6133I093	4	0.993866493787734	0.965714285714286	0.971986660314435
SLCP6059xNLCP6133I094	4	0.995640388828266	0.984615384615385	0.980425531914894
SLCP6059xNLCP6133I095	4	0.998190791937705	0.966037735849057	0.974520973588814
SLCP6059xNLCP6133I096	4	0.99476983293164	0.982038488952245	0.952747252747253
SLCP6059xNLCP6133I097	4	0.994684182413674	0.951390922401171	0.983272727272727
SLCP6059xNLCP6133I098	4	0.992926190909884	0.994202898550725	0.947826086956522
SLCP6059xNLCP6133I099	4	NA	0.990721649484536	0.950329934013197
SLCP6059xNLCP6133I100	4	NA	0.997230464886251	0.963141171130277
SLCP6059xNLCP6133I101	4	NA	NA	NA
SLCP6059xNLCP6133I102	4	NA	0.984724186704385	0.939490763854219
SLCP6059xNLCP6133I103	4	NA	0.995636363636364	0.952755905511811
SLCP6059xNLCP6133I104	4	NA	0.972972972972973	0.980425531914894
SLCP6059xNLCP6133I105	4	NA	0.964339419978518	0.941046567450792
SLCP6059xNLCP6133I106	4	NA	0.991836734693878	0.968715083798883
SLCP6059xNLCP6133I107	4	NA	0.978004073319756	0.957069846678024
SLCP6059xNLCP6133I108	4	NA	0.995934959349594	0.958634742740703
SLCP6059xNLCP6133I109	4	NA	0.972697724810401	0.913648293963255
SLCP6059xNLCP6133I110	4	NA	0.981081081081081	0.958634742740703
SLCP6059xNLCP6133I111	4	NA	0.981081081081081	0.910401548137397
SLCP6059xNLCP6133I112	4	NA	0.946753246753247	0.977337632427453
SLCP6059xNLCP6133I113	4	NA	0.998875351452671	0.978505250154416
SLCP6059xNLCP6133I114	4	NA	0.99815668202765	0.95609756097561
SLCP6059xNLCP6133I115	4	NA	0.993959290873276	0.95547703180212
SLCP6059xNLCP6133I116	4	NA	0.965714285714286	0.975675675675676
SLCP6059xNLCP6133I117	4	NA	0.988973384030418	0.949595375722543
SLCP6059xNLCP6133I118	4	NA	0.989401373895976	0.954529050884157
SLCP6059xNLCP6133I119	4	NA	0.967491166077739	0.960490045941807
SLCP6059xNLCP6133I120	4	NA	1	0.962461807071148
SLCP6059xNLCP6133I121	4	NA	0.992274678111588	0.97811320754717
SLCP6059xNLCP6133I122	4	NA	0.962666666666667	0.975705404112865
SLCP6059xNLCP6133I123	4	NA	0.967741935483871	0.904047720494248
SLCP6059xNLCP6133I124	4	NA	0.983935742971888	0.939464882943144
SLCP6059xNLCP6133I125	4	NA	0.962666666666667	0.983473861720068
SLCP6059xNLCP6133I126	4	NA	0.968992248062015	0.94383775351014
SLCP6059xNLCP6133I127	4	NA	1	0.97119545938276
SLCP6059xNLCP6133I128	4	NA	0.990721649484536	0.988785046728972
SLCP6059xNLCP6133I129	4	NA	0.996251673360107	0.983887915936953
SLCP6059xNLCP6133I130	4	NA	0.984724186704385	0.97473893585281
SLCP6059xNLCP6133I131	4	NA	0.994646271510516	0.979190751445087
SLCP6059xNLCP6133I132	4	NA	0.993959290873276	0.979661016949153
SLCP6059xNLCP6133I133	4	NA	0.992301255230125	0.986510263929619
SLCP6059xNLCP6133I134	4	NA	1	0.981818181818182
SLCP6059xNLCP6133I135	4	NA	0.866165413533834	0.989114470842333
SLCP6059xNLCP6133I136	4	NA	0.988785046728972	0.989241268566841
SLCP6059xNLCP6133I137	4	NA
SLCP6059xNLCP6133I138	4	NA	0.842278860569715	0.985342019543974
SLCP6059xNLCP6133I139	4	NA	0.931034482758621	0.97609561752988
SLCP6059xNLCP6133I140	4	NA	1	0.970952124798279
SLCP6059xNLCP6133I141	4	NA	0.99815668202765	0.977367205542725
SLCP6059xNLCP6133I142	4	NA	0.998490566037736	0.987654320987654
SLCP6059xNLCP6133I143	4	NA	0.993103448275862	0.990404386566141
SLCP6059xNLCP6133I144	4	NA
SLCP6059xNLCP6133I145	4	NA	0.988785046728972	0.96
SLCP6059xNLCP6133I146	4	NA	0.983701979045402	0.97609561752988
SLCP6059xNLCP6133I147	4	NA	0.989041095890411	0.978260869565217
SLCP6059xNLCP6133I148	4	NA	0.991740412979351	0.994117647058823
SLCP6059xNLCP6133I149	4	NA	0.997230464886251	0.976487663280116
SLCP6059xNLCP6133I150	4	NA	0.992949471210341	0.988262692128551
SLCP6059xNLCP6133I151	4	NA	0.937560975609756	0.988973384030418
SLCP6059xNLCP6133I152	4	NA	0.973706293706294	0.99473486273035
SLCP6059xNLCP6133I153	4	NA	0.967741935483871	0.97119545938276
SLCP6059xNLCP6133I154	4	NA	NA	NA
SLCP6059xNLCP6133I155	4	NA	0.964339419978518	0.993577981651376
SLCP6059xNLCP6133I156	4	NA	0.99787072243346	0.9719723183391
SLCP6059xNLCP6133I157	4	NA	0.986480186480186	0.984615384615385
SLCP6059xNLCP6133I158	4	NA	0.996884735202492	0.990582959641256
SLCP6059xNLCP6133I159	4	NA	0.979661016949153	0.966327775518504
SLCP6059xNLCP6133I160	4	NA	0.97609561752988	0.969230769230769
SLCP6059xNLCP6133I161	4	NA	0.977382875605816	0.963788467284135
SLCP6059xNLCP6133I162	4	NA	0.993228840125392	0.971595197255575
SLCP6059xNLCP6133I163	4	NA	0.947140039447732	0.988174807197943
SLCP6059xNLCP6133I164	4	NA	0.994117647058823	0.988174807197943
SLCP6059xNLCP6133I165	4	NA	0.889473684210526	0.987654320987654
SLCP6059xNLCP6133I166	4	NA	0.994174757281553	0.988847274240533
SLCP6059xNLCP6133I167	4	NA	0.964566929133858	0.979420461265523
SLCP6059xNLCP6133I168	4	NA	NA	NA
SLCP6059xNLCP6133I169	4	NA	0.994117647058823	0.939464882943144
SLCP6059xNLCP6133I170	4	NA	0.985923753665689	0.927027027027027
SLCP6059xNLCP6133I171	4	NA	0.982038488952245	0.952380952380952
SLCP6059xNLCP6133I172	4	NA	0.995134849286092	0.961242694555521
SLCP6059xNLCP6133I173	4	NA	0.984615384615385	0.956065573770492
SLCP6059xNLCP6133I174	4	NA	0.970293609671848	0.962666666666667
SLCP6059xNLCP6133I175	4	NA	0.981081081081081	0.963896848137536
SLCP6059xNLCP6133I176	4	NA	0.969230769230769	0.995636363636364
WLCP6039xNLCP6133I001	5	0.998396132329999	0.995862068965517	0.989114470842333
WLCP6039xNLCP6133I002	5	0.843429576177932	NA	0.948148148148148
WLCP6039xNLCP6133I003	5	0.99935086453007	0.995862068965517	0.97473893585281
WLCP6039xNLCP6133I004	5	0.836166584512253	0.994174757281553	0.97473893585281
WLCP6039xNLCP6133I005	5	0.997020492942055	0.975725593667546	0.993577981651376
WLCP6039xNLCP6133I006	5	0.998684906236099	0.979661016949153	0.984724186704385
WLCP6039xNLCP6133I007	5	0.995778173884853	0.98	0.939464882943144
WLCP6039xNLCP6133I008	5	0.999326865783758	1	0.995862068965517
WLCP6039xNLCP6133I009	5	0.999027310099847	0.999129804205946	0.978980392156863
WLCP6039xNLCP6133I010	5	0.996879885612883	0.955555555555556	0.981509433962264
WLCP6039xNLCP6133I011	5	0.996867280487804	0.996551724137931	0.992405063291139
WLCP6039xNLCP6133I012	5	0.997359995538568	0.966666666666667	0.983887915936953
WLCP6039xNLCP6133I013	5	0.998882854933176	0.986861313868613	0.989114470842333
WLCP6039xNLCP6133I014	5	0.994681134042682	0.996551724137931	0.977337632427453
WLCP6039xNLCP6133I015	5	0.994939365526031	0.974164810690423	0.9719723183391
WLCP6039xNLCP6133I016	5	NA	NA	NA
WLCP6039xNLCP6133I017	5	0.999169795471989	0.993959290873276	0.988847274240533
WLCP6039xNLCP6133I018	5	0.998780603941718	0.965714285714286	0.989114470842333
WLCP6039xNLCP6133I019	5	0.998420958930447	0.960717335610589	0.978965369816161
WLCP6039xNLCP6133I020	5	NA	NA	NA
WLCP6039xNLCP6133I021	5	0.995523272714758	0.997573578971018	0.98322891566265
WLCP6039xNLCP6133I022	5	0.998230837528904	0.983364369956549	0.977382875605816
WLCP6039xNLCP6133I023	5	0.997058475992321	0.990721649484536	0.97473893585281
WLCP6039xNLCP6133I024	5	0.998027068599951	0.993366979091564	0.9870343492985
WLCP6039xNLCP6133I025	5	0.99573093367085	0.994174757281553	0.966512583461736
WLCP6039xNLCP6133I026	5	0.999147626793537	0.991836734693878	0.986577181208054
WLCP6039xNLCP6133I027	5	0.998599887809076	0.999082568807339	0.99787072243346
WLCP6039xNLCP6133I028	5	0.996160185598684	0.991441860465116	0.986785527005768
WLCP6039xNLCP6133I029	5	0.781353734796583	0.994520547945206	0.994709603220241
WLCP6039xNLCP6133I030	5	0.996506499453302	0.982318271119843	0.970382695507488
WLCP6039xNLCP6133I031	5	0.998587091510707	0.995764705882353	0.983887915936953
WLCP6039xNLCP6133I032	5	0.999174806218654	0.983651226158038	0.973217066334475
WLCP6039xNLCP6133I033	5	0.9875221064781	0.988785046728972	0.988262692128552
WLCP6039xNLCP6133I034	5	0.998736046622161	0.999024390243903	0.995998260113093
WLCP6039xNLCP6133I035	5	0.999543663845275	0.973706293706294	0.979992589848092
WLCP6039xNLCP6133I036	5	0.998591814636387	0.996551724137931	0.951248751248751
WLCP6039xNLCP6133I037	5	0.998665338789666	0.97609561752988	0.968715083798883
WLCP6039xNLCP6133I038	5	0.999509391264503	0.986930428984219	0.89185667752443
WLCP6039xNLCP6133I039	5	0.993526667773242	0.997536945812808	0.989114470842333
WLCP6039xNLCP6133I040	5	0.998719891889526	0.989411764705882	0.990228770841411
WLCP6039xNLCP6133I041	5	0.996085240456891	0.977938517179023	0.950884284992421
WLCP6039xNLCP6133I042	5	0.998859437639318	0.996681678122778	0.990152801358234
WLCP6039xNLCP6133I043	5	0.997396352218283	0.998665183537264	0.993366979091564
WLCP6039xNLCP6133I044	5	0.996642630101665	0.996610169491525	0.998865018240778
WLCP6039xNLCP6133I045	5	0.999402355463944	0.990180032733224	0.988255146810665
WLCP6039xNLCP6133I046	5	0.998464902236203	0.956321343958647	0.997421203438395
WLCP6039xNLCP6133I047	5	0.792052350982502	0.996551724137931	0.982318271119843
WLCP6039xNLCP6133I048	5	0.99778033848704	0.992301255230125	0.992579505300353
WLCP6039xNLCP6133I049	5	0.998806373541509	0.975527426160338	0.962461807071148
WLCP6039xNLCP6133I050	5	0.997248185514336	0.991441860465116	0.996410456496293
WLCP6039xNLCP6133I051	5	0.998626633248077	0.972644376899696	0.992063492063492
WLCP6039xNLCP6133I052	5	0.995127400667295	0.973615135503665	0.986512330145949
WLCP6039xNLCP6133I053	5	0.998336597604666	0.999082568807339	0.948387096774194
WLCP6039xNLCP6133I054	5	0.997285479353694	0.992063492063492	0.988847274240533
WLCP6039xNLCP6133I055	5	0.997864000353689	0.998490566037736	0.9823794658342
WLCP6039xNLCP6133I056	5	0.998334006193653	0.994520547945206	0.988785046728972
WLCP6039xNLCP6133I057	5	0.77018085362253	0.996923076923077	0.985665529010239
WLCP6039xNLCP6133I058	5	0.995822007214522	0.9480464625132	0.997785977859779
WLCP6039xNLCP6133I059	5	0.995280119333887	0.989114470842333	0.989241268566841
WLCP6039xNLCP6133I060	5	0.999566070177094	0.997785977859779	0.984615384615385
WLCP6039xNLCP6133I061	5	0.996641345660169	0.986510263929619	0.987755102040816
WLCP6039xNLCP6133I062	5	0.998657378467131	0.985641025641026	0.986074429771909
WLCP6039xNLCP6133I063	5	0.9987558760533	0.993366979091564	0.957069846678024
WLCP6039xNLCP6133I064	5	NA	NA	NA
WLCP6039xNLCP6133I065	5	0.998554412577645	0.96150234741784	0.977337632427453
WLCP6039xNLCP6133I066	5	0.997306886467896	0.999129804205946	0.977938517179024
WLCP6039xNLCP6133I067	5	0.954067477621115	0.975725593667546	0.986510263929619
WLCP6039xNLCP6133I068	5	0.998953978741063	0.990180032733224	0.986074429771909
WLCP6039xNLCP6133I069	5	0.995580163089037	0.978260869565217	0.993591455273698
WLCP6039xNLCP6133I070	5	0.998936736944482	0.99787072243346	0.983887915936953
WLCP6039xNLCP6133I071	5	0.995056178542791	0.981509433962264	0.990228770841411
WLCP6039xNLCP6133I072	5	0.990857335422385	0.988262692128551	0.972344013490725
WLCP6039xNLCP6133I073	5	0.99854326943396	0.957069846678024	0.945945945945946
WLCP6039xNLCP6133I074	5	0.996664359213197	0.995636363636364	0.987654320987654
WLCP6039xNLCP6133I075	5	0.994522703709789	0.988065843621399	0.97609561752988
WLCP6039xNLCP6133I076	5	0.99451187540202	0.995134849286092	0.98109873223204
WLCP6039xNLCP6133I077	5	0.998536324953078	0.983364369956549	0.992405063291139
WLCP6039xNLCP6133I078	5	0.997723004215075	0.966587112171838	0.986039453717754
WLCP6039xNLCP6133I079	5	0.998701059842768	0.939664804469274	0.984615384615385
WLCP6039xNLCP6133I080	5	0.998900826937978	0.98	0.984
WLCP6039xNLCP6133I081	5	0.997287917551157	0.992274678111588	0.968715083798883
WLCP6039xNLCP6133I082	5	0.98700003964178	0.988770053475936	0.989114470842333
WLCP6039xNLCP6133I083	5	0.992631690023914	0.993228840125392	0.978004073319756
WLCP6039xNLCP6133I084	5	0.999225162024423	0.998665183537264	0.9719723183391
WLCP6039xNLCP6133I085	5	0.997858586923775	0.97960088691796	0.986118980169972
WLCP6039xNLCP6133I086	5	0.998163642099301	0.995862068965517	0.98854296388543
WLCP6039xNLCP6133I087	5	0.998633167995679	0.972314225053079	0.990879478827362
WLCP6039xNLCP6133I088	5	0.997177451735528	0.994709603220241	0.996968698517298
WLCP6039xNLCP6133I089	5	0.997221458497526	0.996610169491525	0.990626093039524
WLCP6039xNLCP6133I090	5	0.992886896409235	0.963568773234201	0.992405063291139
WLCP6039xNLCP6133I091	5	0.994944495403492	0.990857142857143	0.985401459854015
WLCP6039xNLCP6133I092	5	0.99901482875667	0.985241730279898	0.990582959641256
WLCP6039xNLCP6133I093	5	0.993300086247843	0.947140039447732	0.978004073319756
WLCP6039xNLCP6133I094	5	NA	0.997785977859779	0.977337632427453
WLCP6039xNLCP6133I095	5	NA	0.990582959641256	0.894160583941606
WLCP6039xNLCP6133I096	5	NA	0.99815668202765	0.982038488952245
WLCP6039xNLCP6133I097	5	NA	0.994117647058824	0.988785046728972
WLCP6039xNLCP6133I098	5	NA	0.997291196388262	0.977337632427453
WLCP6039xNLCP6133I099	5	NA	0.966575342465753	0.896296296296296
WLCP6039xNLCP6133I100	5	NA	0.992405063291139	0.983625730994152
WLCP6039xNLCP6133I101	5	NA	0.982318271119843	0.948387096774194
WLCP6039xNLCP6133I102	5	NA	0.978980392156863	0.979661016949153
WLCP6039xNLCP6133I103	5	NA	0.959471365638767	0.93528153955809
WLCP6039xNLCP6133I104	5	NA	0.995934959349594	0.970915619389587
WLCP6039xNLCP6133I105	5	NA	0.976901924839597	0.978260869565217
WLCP6039xNLCP6133I106	5	NA	0.966575342465753	0.952747252747253
WLCP6039xNLCP6133I107	5	NA	0.976901924839597	0.975314861460957
WLCP6039xNLCP6133I108	5	NA	0.979661016949153	0.983272727272727
WLCP6039xNLCP6133I109	5	NA	0.970293609671848	0.983272727272727
WLCP6039xNLCP6133I110	5	NA	0.983625730994152	0.974520973588814
WLCP6039xNLCP6133I111	5	NA	0.997377049180328	0.974520973588814
WLCP6039xNLCP6133I112	5	NA	0.993366979091564	0.985342019543974
WLCP6039xNLCP6133I113	5	NA	0.979661016949153	0.98407605466429
WLCP6039xNLCP6133I114	5	NA	0.985665529010239	0.952407932011332
WLCP6039xNLCP6133I115	5	NA	0.975527426160338	0.972344013490725
WLCP6039xNLCP6133I116	5	NA	0.939664804469274	0.961818181818182
WLCP6039xNLCP6133I117	5	NA	0.975725593667546	0.966327775518504
WLCP6039xNLCP6133I118	5	NA	0.994709603220241	0.983272727272727
WLCP6039xNLCP6133I119	5	NA	0.973127753303965	0.988262692128552
WLCP6039xNLCP6133I120	5	NA	0.944892221180881	0.988262692128552
WLCP6039xNLCP6133I121	5	NA	0.988785046728972	0.938275984391628
WLCP6039xNLCP6133I122	5	NA	0.943778801843318	0.989241268566841
WLCP6039xNLCP6133I123	5	NA	0.988785046728972	0.972644376899696
WLCP6039xNLCP6133I124	5	NA	0.965120593692022	0.990500252652855
WLCP6039xNLCP6133I125	5	NA	0.995764705882353	0.993228840125392
WLCP6039xNLCP6133I126	5	NA	0.986861313868613	0.9719723183391
WLCP6039xNLCP6133I127	5	NA	0.988034188034188	0.939751266697375
WLCP6039xNLCP6133I128	5	NA	0.99142176330421	0.97609561752988
WLCP6039xNLCP6133I129	5	NA	0.996551724137931	0.983887915936953
WLCP6039xNLCP6133I130	5	NA	0.992949471210341	0.983272727272727
WLCP6039xNLCP6133I131	5	NA	0.952941176470588	0.983887915936953
WLCP6039xNLCP6133I132	5	NA	0.990967741935484	0.9719723183391
WLCP6039xNLCP6133I133	5	NA	0.968992248062016	0.986510263929619
WLCP6039xNLCP6133I134	5	NA	0.992063492063492	0.982318271119843
WLCP6039xNLCP6133I135	5	NA	0.976901924839597	0.986512330145949
WLCP6039xNLCP6133I136	5	NA	0.961818181818182	0.984615384615385
WLCP6039xNLCP6133I137	5	NA	0.996884735202492	0.989114470842333
WLCP6039xNLCP6133I138	5	NA	0.999129804205946	0.945945945945946
WLCP6039xNLCP6133I139	5	NA	0.966037735849057	0.990582959641256
WLCP6039xNLCP6133I140	5	NA	NA	NA
WLCP6039xNLCP6133I141	5	NA	0.999024390243903	0.987654320987654
WLCP6039xNLCP6133I142	5	NA	0.976901924839597	0.985342019543974
WLCP6039xNLCP6133I143	5	NA	0.99815668202765	0.983040935672515
WLCP6039xNLCP6133I144	5	NA	0.985641025641026	0.986118980169972
WLCP6039xNLCP6133I145	5	NA	0.992303463441451	0.981509433962264
WLCP6039xNLCP6133I146	5	NA	0.98	0.981509433962264
WLCP6039xNLCP6133I147	5	NA	0.999129804205946	0.924214417744917
WLCP6039xNLCP6133I148	5	NA	0.99943342776204	0.958708043065231
WLCP6039xNLCP6133I149	5	NA	0.997868561278863	0.985641025641026
WLCP6039xNLCP6133I150	5	NA	0.997402597402597	0.896296296296296
WLCP6039xNLCP6133I151	5	NA	0.989411764705882	0.994174757281553
WLCP6039xNLCP6133I152	5	NA	0.998003992015968	0.982318271119843
WLCP6039xNLCP6133I153	5	NA	0.996551724137931	0.96031746031746
WLCP6039xNLCP6133I154	5	NA	1	0.972344013490725
WLCP6039xNLCP6133I155	5	NA	NA	NA
WLCP6039xNLCP6133I156	5	NA	NA	NA
WLCP6039xNLCP6133I157	5	NA	NA	NA
WLCP6039xNLCP6133I158	5	NA	NA	NA
WLCP6039xNLCP6133I159	5	NA	NA	NA
WLCP6039xNLCP6133I160	5	NA	NA	NA
WLCP6039xNLCP6133I161	5	NA	NA	NA
WLCP6039xNLCP6133I162	5	NA	NA	NA
WLCP6039xNLCP6133I163	5	NA	NA	NA
WLCP6039xNLCP6133I164	5	NA	NA	NA
WLCP6039xNLCP6133I165	5	NA	NA	NA
WLCP6039xNLCP6133I166	5	NA	NA	NA
WLCP6039xNLCP6133I167	5	NA	NA	NA
WLCP6039xNLCP6133I168	5	NA	NA	NA
WLCP6039xNLCP6133I169	5	NA	NA	NA
WLCP6039xNLCP6133I170	5	NA	NA	NA
WLCP6039xNLCP6133I171	5	NA	NA	NA
