# Supplementary material for: Identification of quantitative trait loci (QTLs) for key cheese making phenotypes in the blue-cheese mold Penicillium roqueforti
Source: PLoS Genet. 2025 Apr 15;21(4):e1011669. doi: 10.1371/journal.pgen.1011669 (PMC12047768; doi:10.1371/journal.pgen.1011669)
Supplement: S7 Table — (CSV) [file pgen.1011669.s013.csv]

Supplementary Table 7: Script used for color phenotype determination.
//Thibault CARON, 08/08/19, extraction R,G,B,L,a,b,Hue and Chroma						#comments
macro StackContrastAdjustment
{
directory = "/media/thibault/TOSHIBA/supplements_croq/Couleur/LDB_13J/C3";						#directory
raw = directory+File.separator+"raw"+File.separator;						#raw path
results = directory+File.separator+"results"+File.separator;						#results path
File.makeDirectory(results);						#create results folder
list = getFileList(raw);
for (i = 0; i < list.length; i++){						#for each picture in the raw folder
	open(raw+list[i]);					#open it
	dotIndex = indexOf(list[i], ".");					#extract name from extension
	name = substring(list[i], 0, dotIndex);					#save name (strain ID)
	run("Duplicate...", "-1");					#duplicate
	run("RGB Stack");					#convert to RGB stack
	makeOval(102, 125, 1809, 1800);					#get colony dimension, unique for all strains, determined according the smallest one
	run("Measure Stack...");					#get RGB values
	selectWindow("Results");					#select results
	saveAs("Results", results+"RGB_"+name+".csv");					#save them in a csv file in results folder
	close("Results");					#close results
	close(name+"-1.jpg");					#close the RGB stack
	run("Duplicate...", " ");					#re-duplicate the raw picture
	run("HSB Stack");					#convert to HSB stack, then same steps as RGB
	makeOval(102, 125, 1809, 1800);					#get colony dimension, unique for all strains, determined according the smallest one
	run("Measure Stack...");					#get HSB values
	selectWindow("Results");					#select results
	saveAs("Results", results+"HSB_"+name+".csv");					#save them in a csv file in results folder
	close("Results");					#close results
	close(name+"-1.jpg");					#close the HSB stack
	run("Lab Stack");					#convert to L*a*b stack, then same steps as RGB again
	makeOval(102, 125, 1809, 1800);					#get colony dimension, unique for all strains, determined according the smallest one
	run("Measure Stack...");					#get L*a*b values
	selectWindow("Results");					#select results
	saveAs("Results", results+"LAB_"+name+".csv");					#save them in a csv file in results folder
	close("Results");					#close results
	close("*");					#close all remainning windows
}
close("*");
