# Supplementary material for: Identification of quantitative trait loci (QTLs) for key cheese making phenotypes in the blue-cheese mold Penicillium roqueforti
Source: PLoS Genet. 2025 Apr 15;21(4):e1011669. doi: 10.1371/journal.pgen.1011669 (PMC12047768; doi:10.1371/journal.pgen.1011669)
Supplement: S8 Table — (CSV) [file pgen.1011669.s014.csv]

Supplementary Table 8. Method peformance characteristics for metabolite quantification in YES medium.
Compound	RT	Quantifier Ion (Q1) (m/z)	Qualifier Ion (Q2) (m/z)	R2
PR toxin	17.4753	321.1361	NA	0.998
Eremofortin A	16.2030	307.1537	329.1358	0.999
Eremofortin B	12.0695	249.1482	271.1252	0.998
Mycophenolic acid	17.7789	321.1335	303.1231	0.999
Andrastine A	22.4684	487.2690	NA	0.998
Roquefortine C	15.2823	390.1923	NA	0.997
(Iso-)fumigaclavine A	3.1594	299.1759	NA	0.998
RT: Retention time; R2: determination coefficient of the regression curve
