# Supplementary material for: Identification of quantitative trait loci (QTLs) for key cheese making phenotypes in the blue-cheese mold Penicillium roqueforti
Source: PLoS Genet. 2025 Apr 15;21(4):e1011669. doi: 10.1371/journal.pgen.1011669 (PMC12047768; doi:10.1371/journal.pgen.1011669)
Supplement: S9 Table — (CSV) [file pgen.1011669.s015.csv]

INDEL list, primer sequence and amplicon size. The following columns describe respectfully: the chromosome (B), start (C) and stop (D) position of the primers for the non-Roquefort FM164 initial strain, the left (E) and right (F) primer sequence, the amplicon size without (G) and with (H) the M13 tail, the minimum (I) and maximum (J) amplicon length (used to sort primers in multiplex) which corre…
Name	FM164_CHROM	FM164_PRIMER_START	FM164_PRIMER_END	PRIMER_LEFT_0_SEQUENCE	PRIMER_RIGHT_0_SEQUENCE	PRIMER_PAIR_0_PRODUCT_SIZE	WITH_M13_TAIL	MIN_AMP_SIZE	MAX_AMP_SIZE	LCP06133_AMP_SIZE	LCP06136_AMP_SIZE	LCP06133_GAP_LENGTH	LCP06136_GEP_LENGTH	AMP_MULTIPLEX	AMP_LENGTH_CLASS	TAIL	TAIL_SEQUENCE
Indel_149	1	538645	538146	TTACTACACAAATCATTCAATTTGCCCT	CATCATACATGTCTGTGAAACACTGTC	358	378	370	378	370	378	8	0	24	6	D12S1090f	GGCTAGGAAAGGTTAGTGGC
Indel_81	1	556667	556441	CCTACCCATAGAACTTGTATGAAAAGTT	ACTTCCGACAGAAAATGTAAAGAAAGAA	295	315	307	315	307	315	8	0	6	4	M13(-21)	ACCAACCTAGGAAACACAG
Indel_10	1	559945	559733	TGAAGGTGAAACCGTTGATGTATTTATT	GATATTCCGTGTCTTTATTTCGGATTCT	135	156	132	150	132	150	24	6	10	1	D8S1132f	GACTATGGGCGTGAGTGCAT
Indel_198	1	602665	602158	CGGAATTGCCTATCTATGTACATGTTAG	TGTTATTCCTAAGAGCAATGATCCTACT	410	430	421	430	430	421	0	9	23	8	M13(-21)	TGTAAAACGACGGCCAGT
Indel_140	1	607682	607183	ATGATGGAAACGTCTCATAGGATAGTAG	ttTTTACTAGCATGCTCTAACCTCTGG	347	367	345	367	345	367	22	0	15	6	D12S1090f	GGCTAGGAAAGGTTAGTGGC
Indel_33	1	766601	766102	CGCTCACACTTACTAtTTGATGTTCATA	CAAGCATAAGAAAGACTAGATGACAGAC	193	214	208	214	208	214	6	0	8	2	D12S1090f	ACCAACCTAGGAAACACAG
Indel_99	1	792784	792279	GGTTGGTCATCAGTCATATAGAACCTAA	AAACTGATAGGATTTAGACTGTTTCTGC	311	331	324	331	331	324	0	7	24	4	M13(-21)	GACTATGGGCGTGAGTGCAT
Indel_94	1	799427	798928	GTTATGTATCCATCCGATCATCTTCAAG	GATTGAGAAGGTGAGGACATTGGATTT	305	325	315	325	315	325	10	0	19	4	M13(-21)	TGTAAAACGACGGCCAGT
Indel_129	1	890166	889667	CTATATCTCCCTATTCCTTCTGCTTTCA	GTGGAGTCTTCTAGCCCATCATATAAG	340	360	354	360	354	360	6	0	4	6	D12S1090f	GGCTAGGAAAGGTTAGTGGC
Indel_60	1	894609	894105	CTCATGGCGTAGAAATTCGGGTTATTC	GATAGTAGCTGGTTCTCAAGTCGTATC	267	287	281	287	287	281	0	6	10	3	DYS437f	ACCAACCTAGGAAACACAG
Indel_139	1	953327	952828	GAAGAAATCATTATGTTGTGCAGTGAAC	TTCCGAATGTTTTGACTCATAAACTCAT	347	367	350	367	350	367	17	0	14	6	D12S1090f	GACTATGGGCGTGAGTGCAT
Indel_95	1	1410990	1410750	CGAAATAGCGCAATTCTTGAATATCATC	TGGACTTTTCTTCTTCTTCTTCTTCTTC	305	325	304	319	319	304	6	21	20	4	M13(-21)	TGTAAAACGACGGCCAGT
Indel_143	1	1417528	1417281	CCTATCTGAGGTGATTTTGCATTTGATA	GAAGACGCACATAATAACGGTAATCATA	351	371	354	371	371	354	0	17	18	6	D12S1090f	GGCTAGGAAAGGTTAGTGGC
Indel_57	1	1421369	1420862	AAAAAGCCTTTATCTTTCTGCTCAGAC	AGGATGTTTGACTGGTTTGTCTTAAATA	261	281	271	280	280	271	1	10	7	3	DYS437f	ACCAACCTAGGAAACACAG
Indel_133	1	1544163	1543976	GATAGACCAGATCCCTTCTCATAATGTC	CCTAGAGTATATAGGAATTGCCACAAGA	342	362	356	362	362	356	0	6	8	6	D12S1090f	GACTATGGGCGTGAGTGCAT
Indel_195	1	1574313	1573808	AATTAGATAAAAGGTGTACTTCGGCATC	TATCGGCTCTAGTGTTTGAGTTAGTTTA	407	427	420	427	427	420	0	7	20	8	M13(-21)	TGTAAAACGACGGCCAGT
Indel_65	1	1623896	1623390	CAACAGAAACCTGAGATCGTACATAATT	CATCTTCTATCGTTGGTGTTCGGTAC	270	290	282	290	290	282	0	8	15	3	DYS437f	GGCTAGGAAAGGTTAGTGGC
Indel_120	1	1763988	1763483	GAGTTGGTTGAATTGGGTTTGTGTTTC	GTCAACTTATTCGGATTCCTCTACTCAG	331	351	344	351	351	344	0	7	20	5	D8S1132f	ACCAACCTAGGAAACACAG
Indel_190	1	1791217	1790708	GAGTCAATGGCTTGGTTTTCTAAGATTA	cagggtCATCGAGTAAGCTATAGATATT	403	423	412	423	423	412	0	11	15	8	M13(-21)	GACTATGGGCGTGAGTGCAT
Indel_196	1	2725801	2725297	GTTTGTTAGAGGCTTACATACAAATTGC	AACTTTAACTTGTGTATAGAGTACCCGA	408	428	422	428	428	422	0	6	21	8	M13(-21)	TGTAAAACGACGGCCAGT
Indel_119	1	2818617	2817905	CTGACATTGAAACTGTGGCATATTATCA	TACCATCCTATATTGTGCATTGTAGAGT	330	350	337	350	350	337	0	13	19	5	D8S1132f	GGCTAGGAAAGGTTAGTGGC
Indel_111	1	2822510	2821996	AGAGCTACAGTATCATGATTTTGGTTTC	TGAAAACAGTGAAATCCTTTGAATACCT	322	342	326	342	342	326	0	16	11	5	D8S1132f	ACCAACCTAGGAAACACAG
Indel_39	1	2870614	2870115	TGATCAGATATCATATGGAGAGTGATGG	TGAACTCAGAGGTAATAGCGATCTAATT	209	229	212	229	212	229	17	0	14	2	D12S1090f	GACTATGGGCGTGAGTGCAT
Indel_21	1	3310887	3311386	ACAATTTTCGATATTATTGTCTCGGGTT	CTAGCTACCTATATGCAATCTAGAACCA	169	190	172	190	172	190	18	0	21	1	D8S1132f	TGTAAAACGACGGCCAGT
Indel_89	1	3611867	3612366	GAAGAAACGAAGAAGGAAAAGAAAGAGG	TTTGAGATATAAGATCAACGTGATGTGG	302	322	305	322	305	322	17	0	14	4	M13(-21)	GGCTAGGAAAGGTTAGTGGC
Indel_121	1	4352874	4353373	TACCTACTTAGTTACTTGCTTACTTGCT	TACTCATGAAACATGACTGTATGTGTTC	331	351	339	351	339	351	12	0	21	5	D8S1132f	ACCAACCTAGGAAACACAG
Indel_156	1	4684991	4684492	ACTaAAAATGAGGGTCATCAAGTACAAC	CGATCTTCAGACCGAGAATGATATTTTG	362	382	366	382	366	382	16	0	6	7	DYS437f	GACTATGGGCGTGAGTGCAT
Indel_166	1	5043948	5043507	ATATTGATAGCCGGTTGTATAACTGAGA	ctatgataatgattcgctttggcataga	370	390	376	390	376	390	14	0	16	7	DYS437f	TGTAAAACGACGGCCAGT
Indel_115	1	5097301	5096796	TAGTCTACAGTGGCATGGAATATACAAT	CAAGTTTTATAACGCCATCACCTAACTA	327	347	340	347	347	340	0	7	15	5	D8S1132f	GGCTAGGAAAGGTTAGTGGC
Indel_172	1	5216221	5216809	TTATTTAACCCCCGAAACATCTTGATAG	GGAAAGGAGTTGATATGAGGAAGAAATC	377	397	390	397	397	390	0	7	22	7	DYS437f	ACCAACCTAGGAAACACAG
Indel_42	1	5350146	5350645	AGAAGAAGAAGAAGAAGAAGCAAAAGAG	TAAAAAGGTGGAAACTGATGACTCCATG	213	233	225	233	225	233	8	0	17	2	D12S1090f	GACTATGGGCGTGAGTGCAT
Indel_109	1	5364077	5364587	GAAAGAGCGATAGTTGAAGTTACCACAA	GTACTTCTGCTATTACCAGAGTTCCATC	319	339	327	339	339	327	0	12	9	5	D8S1132f	TGTAAAACGACGGCCAGT
Indel_137	1	6247203	6249225	AGTCAATGGTTTCTAATGAGTATTCGTC	TCTCATCCTACATTCTATCTCGATCATC	345	365	362	365	365	362	0	3	12	6	D12S1090f	GGCTAGGAAAGGTTAGTGGC
Indel_08	1	6493470	6492971	CACTCCCAAATTCAGTTTCACTTTAAAC	TATTTTGTGATGGGTGGAAAGAAAGAAT	131	152	144	152	144	152	8	0	8	1	D8S1132f	ACCAACCTAGGAAACACAG
Indel_184	1	6514796	6516817	CTGGTGTAGTTTCTCCTTCTCTTTCTTC	CTCTCCATCATTGAAACGAAAGCAAG	397	417	414	417	414	417	3	0	9	8	M13(-21)	GACTATGGGCGTGAGTGCAT
Indel_23	1	6532726	6532227	GAACTTGATGACTATTTGATGGAGTACC	TAGAACTTCAACTGGACACTATATACGG	178	199	187	199	187	199	12	0	23	1	D8S1132f	TGTAAAACGACGGCCAGT
Indel_70	1	7266305	7266804	AAAAATTCAGAAGGCGGTATAACTATCC	ATTCCAGTGAGAGTACAATGATTATTGC	273	293	278	293	278	293	15	0	20	3	DYS437f	GGCTAGGAAAGGTTAGTGGC
Indel_151	1	7615354	7615862	ATATCACGTGCAAAGAGAGAAGAATAAC	GTTTGCAAAGGGTCGACTATATACTTAG	360	380	369	380	380	369	0	11	1	7	DYS437f	ACCAACCTAGGAAACACAG
Indel_104	1	7842481	7842980	GCTTCAATGGCAATAATAAGAGAGTACA	GATAATGGTATGCGGAAGAATAATCGAA	314	334	328	333	328	333	6	1	4	5	D8S1132f	GACTATGGGCGTGAGTGCAT
Indel_77	1	8000646	8001152	ATCAGATGTCATTAAAAGCACGGAATAA	TCTTACTTTGACATGACCTTTGAACAAT	291	311	303	311	311	303	0	8	2	4	M13(-21)	TGTAAAACGACGGCCAGT
Indel_117	1	8013844	8014349	TCGAGATTTTGACATATTGATAACCACC	AAATCACTTACTGCCTAGACATATCCTt	328	348	340	343	343	340	5	8	17	5	D8S1132f	GGCTAGGAAAGGTTAGTGGC
Indel_145	1	8053986	8054496	CATCACAATCACAATCAGAATCCATAGA	agCATCGTCGAGTCTATGATCTTAATAT	354	374	362	374	374	362	0	12	20	6	D12S1090f	ACCAACCTAGGAAACACAG
Indel_93	1	8060216	8060715	GATGCGGTCGAGATTAGTTTCTTGAGTA	AATCCATGACCAAGTAGAGCTATTCATA	305	325	315	325	315	325	10	0	18	4	M13(-21)	GACTATGGGCGTGAGTGCAT
Indel_87	1	8243674	8244173	TGGGGCAAATATTAGAATTTCATGCTAA	TGAGTTTGTATGCTTAGATTCCCTTAGA	299	319	312	319	312	319	7	0	12	4	M13(-21)	TGTAAAACGACGGCCAGT
Indel_46	1	8255784	8256283	CACAATATGGAGTATGTTTCACACTGAT	GATAAGACATTGTACCAAATCAGCAGTG	215	235	220	235	220	235	15	0	21	2	D12S1090f	GGCTAGGAAAGGTTAGTGGC
Indel_72	1	8258605	8259104	CCTGATGGTATAATTGTTATGGTGTAGT	GTTTATCTTATTGCTGTGCTTGAACTTG	277	297	279	294	279	294	18	3	22	3	DYS437f	ACCAACCTAGGAAACACAG
Indel_85	1	8407366	8406867	CTCCACATCACATCTTCCATCATATCTT	TAGGGGAGAGGAAGAATATACTCACAAT	297	317	307	317	307	317	10	0	10	4	M13(-21)	GACTATGGGCGTGAGTGCAT
Indel_91	1	8522881	8522377	TTTTATACAGGATAGGCTGACCGATAAA	ATTACTGATAATCGTGGTGATTTATCGC	303	323	317	323	323	317	0	6	16	4	M13(-21)	TGTAAAACGACGGCCAGT
Indel_118	1	8544643	8544137	TAGTTTCTTATTTGATCGCCAATTCGAC	TCTTGTGCTGTTGAAGTATAAAATGTCA	329	349	337	349	349	337	0	12	18	5	D8S1132f	GGCTAGGAAAGGTTAGTGGC
Indel_55	2	1356338	1356843	ATACAACATAGATCTGGGAAATGGGTAT	AGCGTACAAAATAAGAAGAGAAGATGTC	259	279	272	279	279	272	0	7	5	3	DYS437f	ACCAACCTAGGAAACACAG
Indel_50	2	1366243	1366479	GCGAAATCTACCCTGTGATTTCTTTTAT	GGCTTAGCCTTTTGATCTTGTTTTATTG	218	238	221	238	238	221	0	17	25	2	D12S1090f	GACTATGGGCGTGAGTGCAT
Indel_28	2	1401268	1401777	GTTGCAGACAAATTGGTAATTTAAGGTC	CCTAGATGAATAGGGCGATTTTGTTTTA	188	209	198	209	209	198	0	11	3	2	D12S1090f	TGTAAAACGACGGCCAGT
Indel_80	2	1457743	1457992	TATACTAGTGCTGATGATGAATGGGAAT	AAGACTAACCTATCAATCTCTCCACAAA	294	314	306	314	306	314	8	0	5	4	M13(-21)	GGCTAGGAAAGGTTAGTGGC
Indel_200	2	1697363	1697867	GATGTCATTTTCGTAGTAGTGGACTTTG	CTGACTATCCTGACGATTCTTCAGATAT	410	430	424	430	430	424	0	6	25	8	M13(-21)	ACCAACCTAGGAAACACAG
Indel_134	2	1708290	1708794	AAGTAACAATGTGTGAGTTTGTAGTCAA	GTTGGGAGTATCGAAACATATCATTTCT	343	363	357	363	363	357	0	6	9	6	D12S1090f	GACTATGGGCGTGAGTGCAT
Indel_185	2	1712193	1712692	GATGAAGCTCAGAAACAAAAGCAGATAG	CTAGAACGTGATATTAACGAAGATGACC	399	419	401	419	401	419	18	0	10	8	M13(-21)	TGTAAAACGACGGCCAGT
Indel_75	2	2740957	2741465	AGCCGTATACAATTTGAAGTAAATCCTC	AGTTATAGATTGCGGACTCATATTGGTA	282	302	292	302	302	292	0	10	25	3	DYS437f	GGCTAGGAAAGGTTAGTGGC
Indel_174	2	2756921	2757425	CATTCCAATTCGTAATCTCATTTGCAAT	ACACAAACATCAACAAAACCAGAAAAAT	379	399	393	399	399	393	0	6	24	7	DYS437f	ACCAACCTAGGAAACACAG
Indel_92	2	2760093	2760597	gGAGTAGTATTCAGGATATGATGATAGCA	GAAAACGAGCCATAACATGAATTTCATT	310	330	324	330	330	324	0	6	17	4	M13(-21)	GACTATGGGCGTGAGTGCAT
Indel_158	2	2771900	2772399	TGGAAGTATTCAAAGGGTTGATTCTTTT	ACCTGATACGATATATGATTTACACCCA	364	384	372	384	372	384	12	0	8	7	DYS437f	TGTAAAACGACGGCCAGT
Indel_167	2	2774603	2775102	TGTGGTTGATTTATAGTGCAATTAGTGA	GCTTGTTACACTAGGGATATGAACAAAT	374	394	384	394	384	394	10	0	17	7	DYS437f	GGCTAGGAAAGGTTAGTGGC
Indel_67	2	2879151	2879657	GGTACAATATGTGATCTATCCTACACCT	CACTTACCTACGTTGTATGTATTTTCGT	272	292	284	292	292	284	0	8	17	3	DYS437f	ACCAACCTAGGAAACACAG
Indel_114	2	2888573	2889072	GAGTATGATATAATCCGTCTACTCCTGG	GAGCTCGTCTTCCATTTGATATAAGTAC	326	346	340	346	340	346	6	0	14	5	D8S1132f	GACTATGGGCGTGAGTGCAT
Indel_180	2	2899187	2899608	AGAAAAAGAAAGTCGGAAGGATTGAAAT	AATTCTCCTCCTATTCCACCTCAATTAA	395	415	404	415	415	404	0	11	5	8	M13(-21)	TGTAAAACGACGGCCAGT
Indel_86	2	2912054	2912553	GATACATTGGAAATGGTGCTGGAACAA	CATGCGGATTTTCATAAGAGTCTATGAA	299	319	308	318	308	318	11	1	11	4	M13(-21)	GGCTAGGAAAGGTTAGTGGC
Indel_17	2	2922889	2923399	CATAACAACACAACACCATAACAAACTC	ACAAAGGAATCCAAGAGAAAAAGATCAA	163	184	169	184	184	169	0	15	17	1	D8S1132f	ACCAACCTAGGAAACACAG
Indel_38	2	2967202	2967716	GACTACTATAATGATGGAACGTTGGAAC	GAAAGGGTAGTTTCTATGTTTGGACAAT	204	224	208	224	224	208	0	16	13	2	D12S1090f	GACTATGGGCGTGAGTGCAT
Indel_12	2	3055151	3055656	ATTTTTCTCCGTCTCCCCTGGTTATC	CAAGTGTTCGAGGGCATTATTGATTATA	145	166	159	166	166	159	0	7	12	1	D8S1132f	TGTAAAACGACGGCCAGT
Indel_22	2	3161494	3161993	TCTTCATCCTGATATTATCGACAAGGAA	AGAGAAGAGTTGTAAACAATTGAAGTTCA	174	195	184	195	184	195	11	0	22	1	D8S1132f	GGCTAGGAAAGGTTAGTGGC
Indel_64	2	3174806	3175305	CTAAATCTACTAATCAGCCACACATGAG	GTTGGGCATTAGTTAGACTTGTTACATA	270	290	271	290	271	290	19	0	14	3	DYS437f	ACCAACCTAGGAAACACAG
Indel_171	2	3185384	3185883	CGTATTGATCATTCGTTACTAACCTCTC	ATGAACTTGAAGATCTCAAATGAGTCTG	377	397	389	397	389	397	8	0	21	7	DYS437f	GACTATGGGCGTGAGTGCAT
Indel_25	2	3189896	3190402	GAGATAGACAGAGCAAGTGTCATTCAC	CTCGAGTCATAAATTGTCTTGTCATTGG	183	204	196	204	204	196	0	8	25	1	D8S1132f	TGTAAAACGACGGCCAGT
Indel_162	2	3194888	3195387	GAAACGATATGGTAACCACATTACTTGG	AGATATTTTGAGGTTATTCCCAATGCTC	383	403	396	403	396	403	7	0	12	7	DYS437f	GGCTAGGAAAGGTTAGTGGC
Indel_47	2	3466276	3466787	GGAGTTAAAACAGGTATGGAAGTCTTC	TTATTTTCGTCGAAATTCTTCTTCCTCC	254	274	261	274	274	261	0	13	22	2	D12S1090f	ACCAACCTAGGAAACACAG
Indel_45	2	3511465	3511972	TAAGAAGTATTCACGCTTTCAAAACAGA	GAAAGTTGTATCAAAGAGGATCGAGATC	215	235	226	235	235	226	0	9	20	2	D12S1090f	GACTATGGGCGTGAGTGCAT
Indel_191	2	3519526	3520025	TCTAGACTGTGTTGTATTGTCTTACGAT	TTGAAGCTACGCTCAACTGTCAAATC	410	430	421	430	421	430	9	0	16	8	M13(-21)	TGTAAAACGACGGCCAGT
Indel_107	2	3678155	3678666	CTGTTCTAATTTACTAGCGGATTGAGAG	GGCCTTACAGATAGATTTATCATGTGAC	318	338	321	338	338	321	0	17	7	5	D8S1132f	GGCTAGGAAAGGTTAGTGGC
Indel_199	2	3764799	3765304	GAGTACTCCTACTCGATACAGAATAAGG	AAACAAGAAACAGACACAACCTACAATA	410	430	423	430	430	423	0	7	24	8	M13(-21)	ACCAACCTAGGAAACACAG
Indel_49	2	3776311	3776820	GATCTTGTATACTTCAACATGTACGCTT	ATTCATTTTGCCGAGATGATAGATCAAA	217	237	224	235	235	224	2	13	24	2	D12S1090f	GACTATGGGCGTGAGTGCAT
Indel_192	2	3783049	3783548	ATGATCTTGATTGCGAAATGAGGGTAAA	ATAAAAGACCGTATCAGAGCTACTCTAC	404	424	412	424	412	424	12	0	17	8	M13(-21)	TGTAAAACGACGGCCAGT
Indel_29	2	4042486	4043001	ATCAAGACTTGTGCGAGAAAGGTAAAAT	GTTAGAGCCAACATTTGTACACTTGTTG	189	210	193	210	210	193	0	17	4	2	D12S1090f	GGCTAGGAAAGGTTAGTGGC
Indel_101	2	4095661	4096160	ACAAGCTACTTAAGAGTTGTGAATCTTG	ATGTATCCCATCTTGATTTAGCGAATTC	312	332	318	332	318	332	14	0	1	5	D8S1132f	ACCAACCTAGGAAACACAG
Indel_26	2	4144701	4145005	CAATTAAGGGAGGAAGAAGCAGGATG	ggaTTTTGGAAAGTAAGATGGCTTGATA	186	207	195	207	207	195	0	12	1	2	D12S1090f	GACTATGGGCGTGAGTGCAT
Indel_97	2	4710548	4710044	AGATGTACTCGATACTATTGGACTTCTG	TATTGGTTATTCTGTGCTTATCATTGGG	306	326	320	326	326	320	0	6	22	4	M13(-21)	TGTAAAACGACGGCCAGT
Indel_127	2	4733528	4733304	ATGCTACTGAAAGACTAACTAATGCTTG	CTCTAAAACAGACTGAAGCTCATACTTC	339	359	347	359	359	347	0	12	2	6	D12S1090f	GGCTAGGAAAGGTTAGTGGC
Indel_123	2	4748844	4748355	GAAGAATACTATCACAGCAACTTGTCTT	AGGGTAGGAAACAAAGGAACAAATAAAA	332	352	341	352	341	352	11	0	23	5	D8S1132f	ACCAACCTAGGAAACACAG
Indel_90	2	4756113	4755608	TCTTTATCTTATCTCTACCAATCGGCTT	ATATGAATATAAGAGCATAGGTACCGCA	302	322	311	322	322	311	0	11	15	4	M13(-21)	GACTATGGGCGTGAGTGCAT
Indel_194	2	4775861	4775345	CTCAACCTCTTTCATACAACTATCAGC	AAACGAAAATACATACTTCTTCTTGGCT	407	427	409	427	427	409	0	18	19	8	M13(-21)	TGTAAAACGACGGCCAGT
Indel_43	2	4831110	4830611	AGATAAAATGCACACTCTCTTCTTGTTT	CTTTTTCACTTTCATGGTGTGTGTGAAG	213	233	227	233	227	233	6	0	18	2	D12S1090f	GGCTAGGAAAGGTTAGTGGC
Indel_41	2	4837440	4836935	GATTTGATTGGAGAAATAAGAAGCCCTA	AATGGAATTTTTAACCGGAATCTTCGTA	210	230	223	230	230	223	0	7	16	2	D12S1090f	ACCAACCTAGGAAACACAG
Indel_153	2	4964800	4965306	GGAAATGTGGAGATAGATATAGAGCTCA	TATGTGTCATTCTTCAACGTAGCTAAAC	361	381	372	381	381	372	0	9	3	7	DYS437f	GACTATGGGCGTGAGTGCAT
Indel_35	2	4984902	4985420	AAAACGTGGGAATTAATTCTGTCTTGTA	CGGCTCTTGAAATTTCTTTACAAAACAT	199	219	199	219	219	199	0	20	10	2	D12S1090f	TGTAAAACGACGGCCAGT
Indel_18	2	5010066	5010565	TTTGGGTGCTGATTCTTTATCTAGTTTT	GAAGCTGCTAGTTATGTGTTATTACTGT	165	186	165	175	165	175	21	11	18	1	D8S1132f	GGCTAGGAAAGGTTAGTGGC
Indel_163	2	5078129	5078628	GTTTCAGAATATATTGGCTACTGCTTCA	GGGAATGAAGGGAGAAGTTGGATATATA	366	386	376	386	376	386	10	0	13	7	DYS437f	ACCAACCTAGGAAACACAG
Indel_14	2	5090578	5091084	TAAAGTATCAGAATTATGGAGCGAACAC	AATAGGTTTAGTAGCTAATTCACAAGCG	147	168	160	168	168	160	0	8	14	1	D8S1132f	GACTATGGGCGTGAGTGCAT
Indel_173	2	5216308	5218337	AAGAAGAAAAAGAAAAGTCTGGATGTGA	GAGGTATAGGCTAGGAAAAAGACAAAAG	377	397	388	391	391	388	6	9	23	7	DYS437f	TGTAAAACGACGGCCAGT
Indel_144	2	5414924	5415423	GACCGTGTTAAAGCAAGACCCATTTC	GTTTGTCATCAGGGTTGTCTCTTTCC	352	372	366	372	366	372	6	0	19	6	D12S1090f	GGCTAGGAAAGGTTAGTGGC
Indel_197	2	5429447	5429946	CTTACTGTGAAAACCATCTACATCTCTC	caagtatattacctCCCTCCAAAAGAGA	408	428	418	428	418	428	10	0	22	8	M13(-21)	ACCAACCTAGGAAACACAG
Indel_76	2	5458211	5458716	GTACACTCATTCCGATAATCGAAATGTC	ATACCAAATCGGAAGGTATATCAGATGT	287	307	300	307	307	300	0	7	1	4	M13(-21)	GACTATGGGCGTGAGTGCAT
Indel_03	2	5471939	5472170	TTGACTGGAAATGAATCGAATACAAACT	CTCTCAGATAATTTTCCTTGAGAAGCTC	125	146	134	146	134	146	12	0	3	1	D8S1132f	TGTAAAACGACGGCCAGT
Indel_170	2	5847997	5847491	AGAGCCTGGTATGATCTGTATGATTAAA	TCATTTTGATGGTTGGATTTGAAAAAGG	376	396	388	396	396	388	0	8	20	7	DYS437f	GGCTAGGAAAGGTTAGTGGC
Indel_146	2	6200376	6199872	GAAAGAATTATTCTGTAAAGTCGGACGT	GGCTAAATATCCCAGTGTCTTGATAATC	355	375	369	375	375	369	0	6	21	6	D12S1090f	ACCAACCTAGGAAACACAG
Indel_186	2	6961852	6961353	CCTCTACCACCTCTTTACAAGCTATAAA	GTAAAGCAAGATGAACAGAAGACATGAG	401	421	404	420	404	420	17	1	11	8	M13(-21)	GACTATGGGCGTGAGTGCAT
Indel_31	3	447423	447922	TATATCCTGGCTCTTTGACTGATTTTTG	CAAATTCAGAGGAGTTTCCGAAAGATAT	191	212	204	212	204	212	8	0	6	2	D12S1090f	TGTAAAACGACGGCCAGT
Indel_74	3	470295	470794	TATTATTGAGGTCTCCTTCCTTAATCCC	CTTCCTATGCACGAATCTAATATGTTCC	279	299	284	299	284	299	15	0	24	3	DYS437f	GGCTAGGAAAGGTTAGTGGC
Indel_58	3	478730	479234	AAGGGATATAATTTTACCGAACGGAAAG	ATACTTGGCTTGTATATTGATGGCAAAT	264	284	278	284	284	278	0	6	8	3	DYS437f	ACCAACCTAGGAAACACAG
Indel_136	3	534201	534700	CTTATCAATTGCTATCGGCGAGTAATAA	ATGAAACAGACATTACCAGCTACCTATA	345	365	348	365	348	365	17	0	11	6	D12S1090f	GACTATGGGCGTGAGTGCAT
Indel_11	3	621542	621790	GGGAATAAACCTGGATGATGTAATGTAG	GGCAGTTACTTGTCTCTAGATAGTCTAT	142	163	155	163	163	155	0	8	11	1	D8S1132f	TGTAAAACGACGGCCAGT
Indel_154	3	663767	664266	CGTTTATCTCTCACTTTGGGATAACAAA	TTAGAACAAGTGCTTTCGAGCTACTATT	361	381	371	381	371	381	10	0	4	7	DYS437f	GGCTAGGAAAGGTTAGTGGC
Indel_150	3	694413	694921	CTTGGTAGCTATTGTTGTCTTTCTAGTC	CATGATATGATACCACACACCATCTTTC	359	379	368	378	378	368	1	11	25	6	D12S1090f	ACCAACCTAGGAAACACAG
Indel_20	3	1126691	1127190	TGAGTTGAGTCGATGTTCCAATCATATA	GAAAGGTCATACATAGATCGGTTAGAGA	168	189	175	189	175	189	14	0	20	1	D8S1132f	GACTATGGGCGTGAGTGCAT
Indel_182	3	1673360	1675388	ATACATGCAAGTCAAATCCATCTATTCC	GAAACTCAACCGGAACCTACATTTCAAG	396	416	410	416	410	416	6	0	7	8	M13(-21)	TGTAAAACGACGGCCAGT
Indel_169	3	1881606	1881107	GTAGTCCTCATAGGCTAATTTGAACTTG	TATCACAATCTCCAACTTCCAAGAAATC	375	395	389	395	389	395	6	0	19	7	DYS437f	GGCTAGGAAAGGTTAGTGGC
Indel_78	3	1892555	1892056	ATTGTTGACAAGAGGAAATTCTTAGGTG	TTATTCGAGAAACTCATGGTTCTCAATC	292	312	297	312	297	312	15	0	3	4	M13(-21)	ACCAACCTAGGAAACACAG
Indel_54	3	1899294	1898781	GTGGTGCATTGAGATACCTTTCCATATC	TATACGAAGGTCGAGATGATGTTACTAG	258	278	263	278	278	263	0	15	4	3	DYS437f	GACTATGGGCGTGAGTGCAT
Indel_62	3	1924931	1924426	ATGGCTAGTGTTTGCATATAAAATCCAT	GAGAGTAAGATAGGTGAACTCGACATAA	285	305	298	305	305	298	0	7	12	3	DYS437f	TGTAAAACGACGGCCAGT
Indel_168	3	1992665	1992406	CTGACATCAACCGGTATTTCTGATTATT	AGGCCCATATAAGGAAAGTAGTGATAAA	374	394	377	394	377	394	17	0	18	7	DYS437f	GGCTAGGAAAGGTTAGTGGC
Indel_106	3	2110193	2109685	CTGCACACTCTTAAGATTCAGAAGATC	ATATCACTACTCCGTAGATACAACTGTG	317	337	327	337	337	327	0	10	6	5	D8S1132f	ACCAACCTAGGAAACACAG
Indel_155	3	2189640	2190139	ATTTTCATACCCAATCAACCTCTTATCG	aaaAGTATCGTCTAGTATCCGCAATGAT	362	382	376	382	376	382	6	0	5	7	DYS437f	GACTATGGGCGTGAGTGCAT
Indel_122	3	2207464	2207963	TTGAAAACTGTCGTTTAGTTAGAGAGTG	GCGATGTTTTCCTAATTTTCTTCATCAG	332	352	338	352	338	352	14	0	22	5	D8S1132f	TGTAAAACGACGGCCAGT
Indel_32	3	2225041	2225556	ATTCAGAGCATGCTTATAGCTTCCTATA	TAGCATGCATACTGGAAAGTGCATTATT	192	213	196	213	213	196	0	17	7	2	D12S1090f	GGCTAGGAAAGGTTAGTGGC
Indel_61	3	2241018	2241517	TATCGAAGTTAATTTGGATACTGGCATC	GTTGTCTACATGTACCTATCGTTCTCTA	268	288	274	288	274	288	14	0	11	3	DYS437f	ACCAACCTAGGAAACACAG
Indel_181	3	2309551	2310050	GGTTTGTGTCAGAATCTAGGATGAATAC	CAAGAGTTCTTCCACTAATAAGCTCTTG	396	416	407	416	407	416	9	0	6	8	M13(-21)	GACTATGGGCGTGAGTGCAT
Indel_116	3	2508803	2509302	TGATATTGGGTACAACGACAAACAAATG	CTTGAAGAAAGAAGGTGATAAGTATCCC	328	348	338	348	338	348	10	0	16	5	D8S1132f	TGTAAAACGACGGCCAGT
Indel_131	3	2570983	2571500	tCTCTTTCTCTTTACTTGTATTGCAGTG	GTACTTTTGGCAGAGGGTGAAATTATC	342	362	343	362	362	343	0	19	6	6	D12S1090f	GGCTAGGAAAGGTTAGTGGC
Indel_59	3	2698525	2699024	TGTTCATAAGTTTTAACACCCCCTAAAG	GACCACGCTCTTCTGATTCTAACTTCTA	267	287	274	287	274	287	13	0	9	3	DYS437f	ACCAACCTAGGAAACACAG
Indel_189	3	2716540	2717102	TGGGTCAACTTCTGTAATTTGGTTTTTA	TTTTATAGAAGCTATACAACGAAGGTGC	403	423	414	423	423	414	0	9	14	8	M13(-21)	GACTATGGGCGTGAGTGCAT
Indel_152	3	3153891	3154395	ggTAACCTGTCTTTCCGTAAGAATTATC	ATATTTAACTTTCTCTAAGCGATGGAGG	361	381	375	381	381	375	0	6	2	7	DYS437f	TGTAAAACGACGGCCAGT
Indel_179	3	3193789	3193290	CACCGAATCATTTTAGTAAAAAGTTCCG	GGAATAGCCCTAAAGATGTTATTGTGAG	391	411	393	411	393	411	18	0	4	8	M13(-21)	GGCTAGGAAAGGTTAGTGGC
Indel_19	3	3423198	3422699	CGATCACAAAGAAGTGGAAGAAGTATAT	GATGAAGGGATGGAGATCTCATGAAT	184	205	196	205	196	205	9	0	19	1	D8S1132f	ACCAACCTAGGAAACACAG
Indel_83	3	3426558	3426059	ACCAAATGTTTGAGATTTCTTCCACTAA	CCTGATATATCCAAAGTCATCGTATCCT	296	316	295	316	295	316	21	0	8	4	M13(-21)	GACTATGGGCGTGAGTGCAT
Indel_125	3	3447315	3446811	TCCCTCGAGTCTCTTTTTCTTTCTATTC	ACATAACTAGCTAATGGAATCTACAGCT	334	354	347	354	354	347	0	7	25	5	D8S1132f	TGTAAAACGACGGCCAGT
Indel_164	3	3543895	3543396	TTCAGGATGAGTAGCCTTTATGGTGAAA	cgATGTAGAGTGTGTATGTTGATTTCTT	368	388	371	388	371	388	17	0	14	7	DYS437f	GGCTAGGAAAGGTTAGTGGC
Indel_138	3	3547007	3546765	CCCAATAAACACCCTTTTGAATACTCTA	CAAGTGAAATCGGAGAGTCCTATGAGAA	346	366	357	366	366	357	0	9	13	6	D12S1090f	ACCAACCTAGGAAACACAG
Indel_112	3	3578780	3578281	GAATAATGGAAGAAATGGAAGTGGAAGA	TAATGTCTCAGACTTCATACACTATCGT	323	343	332	343	332	343	11	0	12	5	D8S1132f	GACTATGGGCGTGAGTGCAT
Indel_84	3	3581621	3581325	ATAGAGCCTCTTGTTCAATTACATTGTC	TGCTTTGTTGGTTTATATGCTTTTTGTT	297	317	308	317	308	317	9	0	9	4	M13(-21)	TGTAAAACGACGGCCAGT
Indel_100	3	3593371	3592872	ACTAACCTCACCTAAGAAATCCAAAAAC	GTCTGATTTAGCACAATATGATACTGCA	309	329	317	329	317	329	12	0	25	4	M13(-21)	GGCTAGGAAAGGTTAGTGGC
Indel_142	3	3828851	3828352	AACATCTATAAGCGACATAGCATTTTGT	atGGTATATACTCCGTGTTGATGTTTTG	351	371	348	367	348	367	23	4	17	6	D12S1090f	ACCAACCTAGGAAACACAG
Indel_34	3	3834179	3833680	CGAGAATTCAACTGTAAGTGATCTCTAG	TAAAATCTCGGTGATAATCTTTTGGACC	250	270	263	270	263	270	7	0	9	2	D12S1090f	GACTATGGGCGTGAGTGCAT
Indel_37	3	3838945	3838432	ACTGACTTGAGATGGAGATGAGTTATAG	TAAATGTCGAAGAGCTCAAAATATTCGT	201	221	206	221	221	206	0	15	12	2	D12S1090f	TGTAAAACGACGGCCAGT
Indel_68	3	3947664	3947165	GATCATCTGGCTACTACGACTACGACTA	GAAACAAAACAGACAGAAAAGGGAAAG	272	292	280	292	280	292	12	0	18	3	DYS437f	GGCTAGGAAAGGTTAGTGGC
Indel_175	3	4088487	4087988	TCCCACTTTGATTTAGAACATACTAGGT	CATGATAAAAGTGTTGTAGAAGGGTGAT	380	400	393	400	393	400	7	0	25	7	DYS437f	ACCAACCTAGGAAACACAG
Indel_183	3	4111529	4111025	TTTTTCTCTTCTTGACTTTCTCCTGCAT	ATGGACATGAATATTTTGACGAAAATGC	397	417	411	417	417	411	0	6	8	8	M13(-21)	GACTATGGGCGTGAGTGCAT
Indel_88	3	4116251	4115752	ACTTATAGATAAGAGGTTGACAGTAGCC	GAGTGTACTTTAAACCGATCAAGAATGA	301	321	313	321	313	321	8	0	13	4	M13(-21)	TGTAAAACGACGGCCAGT
Indel_124	3	4124240	4123741	AAAACCCAGACAGAAAGTGAAATTTAGA	CTGCATACCCATCTTATCAATCTCAATC	338	358	340	358	340	358	18	0	24	5	D8S1132f	GGCTAGGAAAGGTTAGTGGC
Indel_66	3	4140715	4140216	GATTCCCAAATTCTTCTTATGGAGGAAG	CTCAGTATTGCCTTCTGTCTCAGTATTG	271	291	273	291	273	291	18	0	16	3	DYS437f	ACCAACCTAGGAAACACAG
Indel_51	4	1242061	1242307	GGAGAATGGAAAATAACAAAAGTCGAAC	TGTTACGACTTCACCTAACACAAGATAT	256	276	263	276	276	263	0	13	1	3	DYS437f	GACTATGGGCGTGAGTGCAT
Indel_108	4	1261385	1261689	GAGTCAGCAATTACCAAGGTGATAAAAA	atTAAACGATCAATGAAGATGTGAGGAG	318	338	332	338	332	338	6	0	8	5	D8S1132f	TGTAAAACGACGGCCAGT
Indel_69	4	1311189	1311437	ACCTCAGACATATGTTGGAGATATGTAG	ATCATAGCTTCTTATCAGCAAAGAGTTG	273	293	279	293	279	293	14	0	19	3	DYS437f	GGCTAGGAAAGGTTAGTGGC
Indel_161	4	1314560	1315059	CTTTTATGGTGAAATCGAGTTTTGGTTC	GAAGAAGATTGTCAGGATGAAGAAGAAG	366	386	372	386	372	386	14	0	11	7	DYS437f	ACCAACCTAGGAAACACAG
Indel_82	4	1397490	1397728	TATTGACGTAGATGTATAAGGAGCTGAA	GGAATGAAGGCTTGTCTAAGTTTAGAAA	296	316	308	316	316	308	0	8	7	4	M13(-21)	GACTATGGGCGTGAGTGCAT
Indel_160	4	1486062	1486566	ATTAAAACAACGGTTTGATCTACACAGA	CACATATATACAGAGGTCATGGGATTCT	365	385	379	385	385	379	0	6	10	7	DYS437f	TGTAAAACGACGGCCAGT
Indel_96	4	1588957	1589456	GACTGTTGATACTCTGGTATAGTGAGAA	ATATGATAAACGTAACGCATACAGGTTC	305	325	319	324	319	324	6	1	21	4	M13(-21)	GGCTAGGAAAGGTTAGTGGC
Indel_05	4	1606577	1607076	GTGGATCATGCAGCCATCTATCTCTT	GACAAGCGCTAAGATCACGATATTTG	126	147	129	147	129	147	18	0	5	1	D8S1132f	ACCAACCTAGGAAACACAG
Indel_56	4	1617581	1618089	ATTGTACATCCAAGGCTTTTTATTAGCA	CACATTAAGAATTCGTACATTTTGGGTG	259	279	269	279	279	269	0	10	6	3	DYS437f	GACTATGGGCGTGAGTGCAT
Indel_27	4	1624317	1624826	GGTTATTTTCTAGCTGTAGAAGGGAGTC	TCGTTTAACTATCCTTTTGCCTGAATAG	186	207	196	207	207	196	0	11	2	2	D12S1090f	TGTAAAACGACGGCCAGT
Indel_04	4	1740480	1740996	TAGTACAAAGAGCATCTCATCACTATGT	CTCCATTAACTAGCGTATTTCGAATTGA	126	147	131	147	147	131	0	16	4	1	D8S1132f	GGCTAGGAAAGGTTAGTGGC
Indel_71	4	1759407	1759906	CGTTAATTGTATAATGCGAGTAAACAGC	GGATCGTCCATTTGTATGAAATTGTTTC	274	294	282	294	282	294	12	0	21	3	DYS437f	ACCAACCTAGGAAACACAG
Indel_13	4	1764021	1764520	TTGCCAATATGGAAGATTCAAGATATCG	CATTTGGAGCCACTATATCGCCACTA	145	166	156	166	156	166	10	0	13	1	D8S1132f	GACTATGGGCGTGAGTGCAT
Indel_128	4	1948788	1949287	ATCCTTTGATTTCTTTGCCTTTTTGTTT	CATGAAACTGTCATAACTACCTAACAGG	339	359	348	359	348	359	11	0	3	6	D12S1090f	TGTAAAACGACGGCCAGT
Indel_98	4	2253846	2254345	TTATGTTGTCTTGTTAATGCCCCATATT	AACCCAAAAGCCATGATAATAGAAGATC	308	328	318	328	318	328	10	0	23	4	M13(-21)	GGCTAGGAAAGGTTAGTGGC
Indel_63	4	2284658	2285166	TCGCATTGTACAGATTTACGTATTGATT	TATACGATGTATGGCTTCTGTCTATCTC	269	289	279	289	289	279	0	10	13	3	DYS437f	ACCAACCTAGGAAACACAG
Indel_130	4	2444679	2444180	AAGACTAATAGCTAGACATCAGTGATCC	TTATATATCCAAAGTATTGCATCTCGCG	342	362	345	362	345	362	17	0	5	6	D12S1090f	GACTATGGGCGTGAGTGCAT
Indel_73	5	247784	247274	AGGAGCTAAGATTAAGTCAGGAATTAGT	CTATTGTGAAAAGTGACGAATTTGTACG	279	299	287	299	299	287	0	12	23	3	DYS437f	TGTAAAACGACGGCCAGT
Indel_113	5	303263	302758	CTTTTCGAGTTTCTGGCTAAAATACTTG	CACATTATTCTAACTTGAATGCGCTTTT	324	344	337	344	344	337	0	7	13	5	D8S1132f	GGCTAGGAAAGGTTAGTGGC
Indel_176	5	476254	476753	GGCAGAAATAGGAGATTATCATTTGAGT	ggggaagaatgACGATATGGAAAAATAA	388	408	388	408	388	408	20	0	1	8	M13(-21)	ACCAACCTAGGAAACACAG
Indel_53	5	625974	626565	GAAACAAGTCCGATCTTCCAGACAAG	CACAGTTAAGGGTATGAAAAACAAAAGG	257	277	270	277	270	277	7	0	3	3	DYS437f	GACTATGGGCGTGAGTGCAT
Indel_105	5	1296789	1297299	GGTGACGTTTTGATTCTAAAACATTTGT	AGATTTTTATCTCTGCTCTTTTTAGCGT	334	354	342	354	354	342	0	12	5	5	D8S1132f	TGTAAAACGACGGCCAGT
Indel_147	5	1371310	1371498	GAAGTATCTGATTCCATGTTCTGTCATC	GTGAGAAGAAGAGGGCTATTCAGTTTG	357	377	365	377	365	377	12	0	22	6	D12S1090f	GGCTAGGAAAGGTTAGTGGC
Indel_148	5	1378748	1379247	GTGAGAAGAAGAGGGCTATTCAGTTTG	GAAGTATCTGATTCCATGTTCTGTCATC	357	377	365	377	365	377	12	0	23	6	D12S1090f	ACCAACCTAGGAAACACAG
Indel_36	5	1782843	1782344	CTTTTAAACTTAGTTACAAGGGTGTCGA	ATAACTAGCTTCTCTGTAAAGGCCTTAT	199	219	209	219	209	219	10	0	11	2	D12S1090f	GACTATGGGCGTGAGTGCAT
Indel_102	5	1842537	1842038	ATGAATCGAAGAAGCAACTGTCTTATAC	CGGCTCTAATTTAGCAATACTAAGCTAG	312	332	322	332	322	332	10	0	2	5	D8S1132f	TGTAAAACGACGGCCAGT
Indel_48	5	1876613	1876114	ATTTCCTTTGGCTATTCCTCTGCTGTAA	GAGGCAGAACTCCAAATTTATTCAGTAT	215	235	224	235	224	235	11	0	23	2	D12S1090f	GGCTAGGAAAGGTTAGTGGC
Indel_132	5	1886125	1885618	GATATTCAGCCATCTACAGTCAATGTTT	gactttttcTCTTCCTCCATACTCGAG	359	379	370	379	379	370	0	9	7	6	D12S1090f	ACCAACCTAGGAAACACAG
Indel_07	5	1899389	1898883	GAGCTTTTCTACTCCGTAAGCGATATTG	ATTTGATATCGCATATTTGAGAGACAGG	183	204	194	204	204	194	0	10	7	1	D8S1132f	GACTATGGGCGTGAGTGCAT
Indel_52	5	1923574	1923060	AGCCAATGTACTTGACTTAATTCCTTTT	TGTGTAGCTTATCTAGACATCAGGAATT	256	276	260	276	276	260	0	16	2	3	DYS437f	TGTAAAACGACGGCCAGT
Indel_30	5	1953175	1952663	GGCGATCTACAATAGATGTGCAATTTAG	ATTTATTATTTCTGCATGTCCAGCTGAT	191	212	198	212	212	198	0	14	5	2	D12S1090f	GGCTAGGAAAGGTTAGTGGC
Indel_16	5	1959514	1959001	CCTAAAGGTCTGTTAGCATTCTAGTATA	GGGTAGGTGGAACTAGTATCTACTACTA	156	177	158	177	177	158	0	19	16	1	D8S1132f	ACCAACCTAGGAAACACAG
Indel_157	6	27149	27654	ATAACCACGATATATTCTCTACCGATGG	agctctccaattctCTTCTATTTGGTAA	362	382	375	382	382	375	0	7	7	7	DYS437f	GACTATGGGCGTGAGTGCAT
Indel_126	6	353372	352972	caattcgatctaaaactcgtacgagaac	CTTCTACTTCTGGTCTAGTGTGAGAAAA	339	359	347	356	347	356	12	3	1	6	D12S1090f	TGTAAAACGACGGCCAGT
Indel_79	6	392653	392149	CCGAGTATGTTCAAGCATATCATTTACA	CCATATCTAGCGATCAAGTCTCTCATAT	294	314	308	314	314	308	0	6	4	4	M13(-21)	GGCTAGGAAAGGTTAGTGGC
Indel_165	6	861652	861398	TTCTTATGATTTTTAAACCGTGGGCTAT	TTTTTCTCTGGTCATCTCTCACTATCAT	370	390	380	390	390	380	0	10	15	7	DYS437f	ACCAACCTAGGAAACACAG
Indel_44	6	891662	891163	TTGTAGTACTCTTTTTGGACGTCTTTTT	ATGTACGAGAAGGAGTATATGACTTACG	214	234	217	234	217	234	17	0	19	2	D12S1090f	GACTATGGGCGTGAGTGCAT
Indel_193	6	921279	920765	CACGGGTAGATATCAATTTATGTCTGC	AGTAGAAGAAGACTGTATTAAAAGAGGA	407	427	411	427	427	411	0	16	18	8	M13(-21)	TGTAAAACGACGGCCAGT
Indel_15	6	981067	980568	GAAAGTGATATTGAAGAGGGTTCTGAAG	CTTATCCACCTCGTCATCATTTTCTG	150	171	159	171	159	171	12	0	15	1	D8S1132f	GGCTAGGAAAGGTTAGTGGC
Indel_141	6	992911	992394	ATGTTAAAAAGAACCTGATGGAACTCTC	GCTTTTATATTCCGTTTCGTCTCTTTTG	350	370	348	370	370	348	0	22	16	6	D12S1090f	ACCAACCTAGGAAACACAG
Indel_06	6	1147967	1147468	GATCGGTGAGTGTATTGTAACATTGTTA	GGCTATGTTTTGACATAAATGAGTTTGG	128	149	143	149	143	149	6	0	6	1	D8S1132f	GACTATGGGCGTGAGTGCAT
Indel_110	6	1270236	1270022	GGGAGTTAGAGGACGAATCAATAGAATA	CTGGAAATGACTATCATCAATATCCCAC	321	341	335	341	341	335	0	6	10	5	D8S1132f	TGTAAAACGACGGCCAGT
Indel_103	6	1369099	1368600	TAATATTAAGTGACTTAGACACGGACGA	CCTAAATTCGTCTCATTTTCGTGATTTG	313	333	325	333	325	333	8	0	3	5	D8S1132f	GGCTAGGAAAGGTTAGTGGC
Indel_135	6	1371688	1371189	CTTagAGACGAAGCTAGGAAAATCGAAC	GATTTTTGTAATTTTAAGTCTCTGGCCG	345	365	351	365	351	365	14	0	10	6	D12S1090f	ACCAACCTAGGAAACACAG
Indel_187	7	641583	643603	ATTACGATTGTTGTTAGGTTTGGTGATT	ATTTCACCCCGAACTCCAAAAGAAAAA	401	421	405	409	409	405	12	16	12	8	M13(-21)	GACTATGGGCGTGAGTGCAT
Indel_177	9	110987	110488	TTTATAGGAAGAGAAACAAATCAACGGG	GATTGTATATCTCCTCTGAAGCGAAATC	389	409	396	409	396	409	13	0	2	8	M13(-21)	TGTAAAACGACGGCCAGT
Indel_24	9	135353	134854	ATTAATGCATCATATCATACCACGTCTC	TGTATTTTTCTTGTTTCTTTGGCATTGG	180	201	194	201	194	201	7	0	24	1	D8S1132f	GGCTAGGAAAGGTTAGTGGC
Indel_40	9	158308	157809	TGAATGGGCTGATTAGAATAATGAATGG	TTCACTTTCTCTTCACTTTCTTTCAGAG	209	229	208	229	208	229	21	0	15	2	D12S1090f	ACCAACCTAGGAAACACAG
Indel_09	10	38226	38731	ATTTCTATTAATCGTCCGAATTCCCTTC	AACCGTATTCACTTTATATGCAAGTTCA	132	153	146	153	153	146	0	7	9	1	D8S1132f	GACTATGGGCGTGAGTGCAT
Indel_188	11	11042	10543	CAATCGTAGGAACTCCATAAACAGTAAG	CTGTAGATGCATGGTTActaTAATCAGC	403	423	414	423	414	423	9	0	13	8	M13(-21)	TGTAAAACGACGGCCAGT
Indel_02	11	13688	13177	TTAATGGATATCTGTACGAAGACAGACA	ATTCCTATATGAGTGACTTCCGGTCTTT	183	204	188	204	204	188	0	16	2	1	D8S1132f	GGCTAGGAAAGGTTAGTGGC
Indel_178	14	27744	27245	TAAGATGGAAAGCGCTAAGATACTGATA	TTCTTCTTTGTTCATATTGGCCCCATAC	389	409	401	408	401	408	8	1	3	8	M13(-21)	ACCAACCTAGGAAACACAG
Indel_159	14	54670	54171	GTGTAAGCTATTGAATGATACTGTGGAG	tccacaatcatttcTCTCAATTTCTCTC	364	384	369	384	369	384	15	0	9	7	DYS437f	GACTATGGGCGTGAGTGCAT
Indel_01	16	22941	23450	AGAGCTTCTAAAATACTAGGCTTTTAACT	ATTTCTAGGCCTAAGATACTCCCTTTTT	120	141	130	141	141	130	0	11	1	1	D8S1132f	TGTAAAACGACGGCCAGT
