# Supplementary material for: Identification of quantitative trait loci (QTLs) for key cheese making phenotypes in the blue-cheese mold Penicillium roqueforti
Source: PLoS Genet. 2025 Apr 15;21(4):e1011669. doi: 10.1371/journal.pgen.1011669 (PMC12047768; doi:10.1371/journal.pgen.1011669)
Supplement: S11 Table — S: LCP06059 allele; N: LCP06133 allele. (CSV) [file pgen.1011669.s017.csv]

Supplementary Table 11: Genotypes of offpring from the SxN cross. S: LCP06059 allele ; N : LCP06133 allele.
Marker	Chromosome	Position (bp)	SLCP6059xNLCP6133I001	SLCP6059xNLCP6133I002	SLCP6059xNLCP6133I003	SLCP6059xNLCP6133I004	SLCP6059xNLCP6133I005	SLCP6059xNLCP6133I006	SLCP6059xNLCP6133I007	SLCP6059xNLCP6133I008	SLCP6059xNLCP6133I009	SLCP6059xNLCP6133I010	SLCP6059xNLCP6133I011	SLCP6059xNLCP6133I012	SLCP6059xNLCP6133I013	SLCP6059xNLCP6133I014	SLCP6059xNLCP6133I015	SLCP6059xNLCP6133I016	SLCP6059xNLCP6133I017	SLCP6059xNLCP6133I018	SLCP6059xNLCP6133I019	SLCP6059xNLCP6133I020	SLCP6059xNLCP6133I021	SLCP6059xNLCP6133I022	SLCP6059xNLCP6133I023	SLCP6059xNLCP6133I024	SLCP6059xNLCP6133I025	SLCP6059xNLCP6133I026	SLCP6059xNLCP6133I027	SLCP6059xNLCP6133I028	SLCP6059xNLCP6133I029	SLCP6059xNLCP6133I030	SLCP6059xNLCP6133I031	SLCP6059xNLCP6133I032	SLCP6059xNLCP6133I033	SLCP6059xNLCP6133I034	SLCP6059xNLCP6133I035	SLCP6059xNLCP6133I036	SLCP6059xNLCP6133I037	SLCP6059xNLCP6133I038	SLCP6059xNLCP6133I039	SLCP6059xNLCP6133I040	SLCP6059xNLCP6133I041	SLCP6059xNLCP6133I042	SLCP6059xNLCP6133I043	SLCP6059xNLCP6133I044	SLCP6059xNLCP6133I045	SLCP6059xNLCP6133I046	SLCP6059xNLCP6133I047
chr1p31819	1	31819	N	S	S	S	S	S	N	N	N	N	S	NA	S	N	N	NA	S	N	N	S	N	N	S	N	S	N	S	N	N	N	S	S	N	N	S	S	S	N	N	N	S	N	N	S	S	N	S
chr1p32020	1	32020	N	S	S	S	S	S	N	N	N	N	S	NA	S	N	N	NA	S	N	N	S	N	N	S	N	S	N	S	N	N	N	S	S	N	N	S	S	S	N	N	N	S	N	N	S	S	N	S
chr1p32107	1	32107	NA	NA	S	S	S	S	N	N	N	N	S	NA	S	NA	N	NA	S	NA	N	S	N	N	S	N	S	N	S	N	N	NA	S	S	N	N	S	S	S	N	N	N	S	N	N	S	S	N	S
chr1p40683	1	40683	N	S	S	S	S	S	N	N	N	N	S	NA	S	N	N	S	S	N	N	S	N	N	S	N	S	N	S	N	N	N	S	S	N	N	S	S	S	N	N	N	S	N	N	S	S	N	S
chr1p52957	1	52957	N	S	S	S	S	S	N	N	N	N	S	S	S	N	N	NA	S	N	N	S	N	N	S	N	S	N	S	N	N	N	S	S	N	N	S	S	S	N	N	N	S	N	N	S	S	N	S
chr1p56621	1	56621	N	S	S	S	S	S	N	N	N	N	NA	NA	S	N	N	NA	S	N	N	S	N	N	S	N	S	N	S	N	N	N	S	S	N	N	S	S	S	N	N	N	S	N	N	S	S	N	S
chr1p63782	1	63782	N	S	S	S	S	S	N	N	N	N	S	S	S	N	N	NA	S	N	N	S	N	N	S	N	S	N	S	N	N	N	S	S	N	N	S	S	S	N	N	N	S	N	N	S	S	N	S
chr1p63869	1	63869	N	S	S	S	S	S	N	N	N	N	S	S	S	N	N	NA	S	N	N	S	N	N	S	N	S	N	S	N	N	N	S	S	N	N	S	S	S	N	N	N	S	N	N	S	S	N	S
chr1p122741	1	122741	N	S	S	S	S	S	N	N	N	N	S	S	S	N	N	NA	S	N	N	S	N	N	S	N	S	N	S	N	N	N	S	S	N	N	S	S	S	N	N	N	S	N	N	S	S	N	S
chr1p123183	1	123183	N	S	NA	S	S	S	N	N	N	N	S	S	S	N	N	NA	S	N	N	S	N	N	S	N	S	N	S	N	N	N	S	S	N	N	S	S	S	N	N	N	S	N	N	S	S	N	S
chr1p135362	1	135362	N	NA	S	S	S	S	N	N	NA	N	S	S	S	NA	N	S	S	N	N	S	N	N	S	N	S	N	S	N	N	NA	NA	S	N	N	S	S	S	N	N	N	S	N	N	S	S	N	S
chr1p135610	1	135610	N	S	S	S	S	S	N	N	N	N	S	NA	S	N	N	NA	S	N	NA	S	N	N	S	N	S	N	S	N	N	NA	S	S	N	N	S	S	S	N	N	N	S	N	N	S	S	N	S
chr1p138469	1	138469	N	S	S	S	S	S	N	N	N	N	S	S	S	NA	N	NA	S	N	N	S	N	N	S	N	S	N	S	N	N	N	S	S	N	N	S	S	S	N	N	N	S	N	N	S	S	N	S
chr1p161797	1	161797	N	NA	NA	S	S	S	N	N	NA	N	S	NA	S	N	N	NA	S	N	N	S	N	N	S	N	S	N	S	N	N	N	NA	S	N	N	S	S	S	N	N	N	S	N	N	S	S	N	S
chr1p165484	1	165484	N	S	S	S	S	S	N	N	N	N	S	NA	S	N	N	NA	S	N	N	S	N	N	S	N	S	N	S	N	N	N	S	S	N	N	S	S	S	N	N	N	S	N	N	S	S	N	S
chr1p169533	1	169533	N	S	S	S	S	S	N	N	N	N	S	S	S	N	N	NA	S	N	N	S	N	N	S	N	S	N	S	N	N	NA	S	S	N	N	S	S	S	N	N	N	S	N	N	S	S	N	S
chr1p250625	1	250625	N	S	S	S	S	S	N	N	N	N	NA	S	S	N	N	S	S	N	N	S	N	N	S	N	S	N	S	N	N	NA	S	S	N	N	S	S	S	N	N	N	S	N	N	S	S	N	S
chr1p250662	1	250662	N	S	S	S	S	S	N	N	N	N	NA	S	S	N	N	S	S	N	N	S	N	N	S	N	S	N	S	N	N	NA	S	S	N	N	S	S	S	N	N	N	S	N	N	S	S	N	S
chr1p365091	1	365091	N	S	S	S	S	S	N	N	N	N	S	NA	S	NA	N	NA	S	N	N	S	N	N	S	N	S	N	S	N	S	N	S	S	N	N	S	S	S	N	N	N	S	N	S	S	S	N	S
chr1p365109	1	365109	N	S	S	S	S	S	N	N	NA	N	S	NA	S	NA	N	NA	S	N	N	S	N	N	S	N	S	N	S	N	S	NA	S	S	NA	N	S	S	S	N	N	N	S	N	S	S	S	N	S
chr1p365118	1	365118	N	S	S	S	S	S	N	N	N	N	S	NA	S	NA	N	NA	S	N	N	S	N	N	S	N	S	N	S	N	S	NA	S	S	NA	N	S	S	S	N	N	N	S	N	S	S	S	N	S
chr1p367908	1	367908	N	S	S	S	S	S	N	N	NA	N	NA	S	S	N	N	NA	S	N	NA	S	N	N	S	N	S	N	S	N	S	N	S	S	N	N	S	S	S	N	N	N	S	N	S	S	S	N	S
chr1p442985	1	442985	N	NA	S	N	S	S	N	N	NA	N	NA	NA	S	N	N	NA	S	N	NA	S	N	N	S	N	S	N	S	N	S	N	S	S	N	N	S	S	S	N	N	N	S	N	S	S	S	N	N
chr1p473268	1	473268	N	S	S	N	S	S	N	N	N	N	S	NA	S	N	N	NA	S	N	N	S	N	N	S	N	S	N	S	N	S	NA	S	S	N	N	S	S	S	N	N	N	S	N	S	S	S	N	N
chr1p473286	1	473286	N	S	S	N	S	S	N	N	N	N	S	NA	S	N	N	NA	S	N	N	S	N	N	S	N	S	N	S	N	S	NA	S	S	N	N	S	S	S	N	N	N	S	N	S	S	S	N	N
chr1p473381	1	473381	N	S	S	N	S	S	N	N	N	N	S	S	S	N	N	NA	S	N	N	S	N	N	S	N	S	N	S	N	S	NA	S	S	N	N	S	S	S	N	N	N	S	N	S	S	S	N	N
chr1p478723	1	478723	N	S	S	N	S	S	N	N	N	N	S	NA	S	N	N	NA	S	NA	N	S	N	N	S	N	S	N	S	N	S	NA	S	S	N	N	S	S	S	N	N	N	S	N	S	S	S	N	N
chr1p498144	1	498144	N	S	S	N	S	NA	N	N	N	N	NA	NA	S	N	N	NA	S	N	N	S	N	N	S	N	S	N	S	N	S	N	S	S	N	N	S	S	S	N	N	N	S	N	S	S	S	N	N
chr1p529896	1	529896	N	S	S	N	S	S	N	N	N	N	S	S	S	N	N	NA	S	N	N	S	N	N	S	N	S	N	S	N	S	N	S	S	N	N	S	S	S	N	N	N	S	N	S	S	S	N	N
chr1p532460	1	532460	NA	NA	S	N	S	S	N	N	N	N	NA	S	S	N	N	NA	S	N	N	S	N	N	S	N	S	N	S	N	S	NA	S	S	N	N	S	S	S	N	N	N	S	N	S	S	S	N	N
chr1p587273	1	587273	N	S	S	N	S	S	N	N	N	N	S	S	S	N	N	NA	S	S	N	S	N	N	S	N	S	N	N	N	S	N	S	S	N	N	S	S	S	N	N	N	S	S	S	NA	S	N	N
chr1p595544	1	595544	N	S	S	N	S	S	N	N	N	N	N	S	S	N	N	NA	S	S	N	NA	N	N	S	N	S	N	N	N	S	NA	S	NA	N	N	S	S	S	N	N	N	S	S	S	S	S	N	N
chr1p612056	1	612056	N	NA	S	N	S	S	N	N	N	N	NA	S	S	N	N	NA	S	S	N	S	N	N	S	N	S	N	N	N	S	N	S	S	N	N	S	S	S	N	N	N	S	S	S	S	S	N	S
chr1p612301	1	612301	N	S	NA	N	S	S	N	N	NA	N	N	NA	S	N	N	NA	S	S	NA	S	N	N	S	N	S	N	N	N	S	N	S	S	NA	N	S	S	S	N	N	N	S	S	S	S	S	N	S
chr1p612393	1	612393	N	S	S	N	S	S	N	N	N	N	N	S	S	N	N	NA	S	S	N	S	N	N	S	N	S	N	N	N	S	N	S	S	N	N	S	S	S	N	N	N	S	S	S	S	S	N	S
chr1p614107	1	614107	N	NA	S	N	S	S	N	N	N	N	N	NA	S	N	N	S	S	S	N	S	N	N	S	N	S	N	N	N	S	NA	S	S	N	N	S	S	S	N	N	N	S	S	S	S	S	N	S
chr1p638560	1	638560	N	S	S	N	S	S	N	N	N	N	NA	NA	S	N	N	NA	S	S	N	S	N	N	S	N	S	N	N	N	S	N	S	S	N	N	S	S	S	N	N	N	S	S	S	S	S	N	S
chr1p639980	1	639980	N	S	S	N	S	S	N	N	N	N	NA	S	S	N	N	NA	S	S	NA	S	N	N	S	N	S	N	N	N	S	NA	S	S	N	N	S	S	S	N	N	N	S	S	S	S	S	N	S
chr1p640046	1	640046	N	S	S	N	S	S	N	N	N	N	NA	S	S	N	N	NA	S	S	NA	S	N	N	S	N	S	N	N	N	S	NA	S	S	N	N	S	S	S	N	N	N	S	S	S	S	S	N	S
chr1p646315	1	646315	N	NA	S	N	S	S	N	N	N	N	N	S	S	NA	N	S	S	S	N	S	N	N	S	N	S	N	N	N	S	N	S	S	N	N	S	S	S	N	N	N	S	S	S	S	S	N	S
chr1p658609	1	658609	N	NA	S	N	S	S	N	N	N	N	NA	NA	S	N	N	NA	S	S	N	S	N	N	S	N	S	N	N	N	S	N	S	S	N	N	S	S	S	N	N	N	S	S	S	S	S	N	S
chr1p663216	1	663216	N	NA	NA	N	S	S	N	N	N	N	NA	NA	S	N	N	NA	S	S	NA	S	N	N	S	N	S	N	N	N	NA	N	S	S	N	N	S	S	S	N	N	N	S	S	S	S	S	N	S
chr1p665976	1	665976	NA	NA	S	N	S	S	NA	N	N	N	NA	S	S	N	N	S	S	S	NA	S	N	NA	S	N	S	NA	N	N	S	NA	S	S	NA	NA	S	S	S	N	NA	NA	S	S	S	S	S	N	S
chr1p673924	1	673924	NA	S	S	N	S	S	N	N	NA	N	N	S	S	N	N	NA	S	S	NA	S	N	N	S	N	S	N	N	N	NA	NA	S	S	N	N	S	S	S	N	N	N	S	S	S	S	S	N	S
chr1p719081	1	719081	N	S	S	N	S	S	N	N	N	N	N	S	S	S	N	S	S	S	N	S	N	N	S	N	S	N	N	N	S	N	S	S	N	N	S	S	S	N	N	N	S	S	S	S	S	N	S
chr1p987953	1	987953	N	S	S	N	S	S	N	N	N	N	N	N	S	S	S	S	S	S	N	S	N	N	S	N	S	N	N	N	S	NA	S	S	N	N	S	S	S	N	N	N	S	N	S	S	S	N	S
chr1p1002608	1	1002608	N	S	NA	N	S	S	N	N	N	N	NA	N	S	S	S	S	S	S	NA	S	N	N	S	N	S	N	N	N	S	N	S	S	N	N	S	S	S	N	N	N	S	N	S	S	S	N	S
chr1p1026745	1	1026745	NA	NA	NA	N	S	S	NA	NA	N	N	NA	NA	S	S	S	S	S	S	NA	S	N	N	S	N	S	N	N	N	S	N	S	S	N	NA	S	S	S	N	N	N	S	N	S	S	S	N	S
chr1p1048182	1	1048182	N	S	S	N	S	S	N	N	N	N	N	N	S	S	S	S	S	S	N	S	N	N	S	N	S	N	N	N	S	NA	S	S	N	N	S	S	S	N	N	N	S	N	S	S	S	N	S
chr1p1048272	1	1048272	N	S	S	N	S	S	N	N	N	N	N	N	S	S	S	S	S	S	N	S	N	N	S	N	S	N	N	N	S	NA	S	S	N	N	S	S	S	N	N	N	S	N	S	S	S	N	S
chr1p1060449	1	1060449	NA	S	S	N	S	S	N	N	NA	N	NA	N	NA	S	S	NA	S	S	NA	S	N	N	S	N	S	N	N	N	NA	N	S	S	N	N	S	S	S	N	N	N	S	N	S	S	S	N	S
chr1p1080870	1	1080870	NA	S	S	N	S	S	N	N	NA	N	NA	NA	S	S	S	S	S	S	NA	S	N	N	S	N	S	N	N	N	S	N	S	S	N	N	S	S	S	N	N	N	S	N	S	S	S	N	S
chr1p1091271	1	1091271	N	S	S	N	S	S	N	N	N	N	NA	N	S	S	S	S	S	S	N	S	N	N	S	N	S	N	N	N	S	N	S	S	N	N	S	S	S	N	N	N	S	N	S	S	S	N	S
chr1p1092759	1	1092759	N	S	S	N	S	S	N	N	N	N	N	N	S	S	S	S	S	S	N	S	N	N	S	N	S	N	N	N	S	N	S	S	N	N	S	S	S	N	N	N	S	N	S	S	S	N	S
chr1p1092835	1	1092835	N	S	S	N	S	S	N	N	N	N	N	N	S	S	S	S	S	S	N	S	N	N	S	N	S	N	N	N	S	N	S	S	N	N	S	S	S	N	N	N	S	N	S	S	S	N	S
chr1p1103148	1	1103148	N	NA	S	N	S	S	N	N	N	N	NA	N	S	NA	S	S	S	S	NA	S	N	N	S	N	S	N	N	N	S	N	S	S	N	N	S	S	S	N	N	N	S	N	S	S	S	N	S
chr1p1107712	1	1107712	N	S	S	N	S	NA	N	N	NA	N	NA	N	S	NA	S	S	S	S	N	S	N	N	S	N	S	N	N	N	S	N	S	S	N	N	NA	S	S	N	N	N	NA	N	S	S	S	N	S
chr1p1144550	1	1144550	NA	S	S	N	S	S	N	N	N	N	N	N	S	S	S	S	S	S	N	S	N	N	S	N	S	N	N	N	S	N	S	S	N	N	S	S	S	N	N	N	S	N	S	S	S	N	S
chr1p1325766	1	1325766	N	S	S	N	N	S	N	N	N	S	NA	N	S	S	S	S	S	S	N	S	N	N	S	N	N	S	N	N	S	S	S	S	N	N	N	S	S	N	N	N	S	N	S	S	S	N	S
chr1p1329039	1	1329039	N	S	S	N	N	S	N	N	N	S	N	N	S	S	S	S	S	S	N	S	N	N	S	N	N	S	N	N	S	S	S	S	N	N	N	S	S	N	N	N	S	N	S	S	S	N	S
chr1p1400220	1	1400220	N	S	S	N	N	S	N	N	N	S	N	N	S	S	S	S	S	S	N	S	N	N	S	N	N	S	N	N	S	S	S	S	N	N	N	S	S	N	N	N	S	S	S	S	S	N	S
chr1p1400368	1	1400368	N	S	S	N	N	NA	N	N	N	S	N	N	S	S	S	S	S	S	N	S	N	N	S	N	N	S	N	N	S	S	S	S	N	N	N	S	S	N	N	N	S	S	S	S	S	N	S
chr1p1401630	1	1401630	N	S	S	N	N	S	N	N	N	S	NA	N	S	S	S	S	S	S	N	S	N	N	S	N	N	S	N	N	S	S	S	S	N	N	N	S	S	N	N	N	S	S	S	S	S	N	S
chr1p1471736	1	1471736	N	S	S	N	N	S	N	N	N	S	NA	N	S	S	S	S	S	S	N	S	N	N	S	N	N	S	N	N	S	S	S	S	N	N	N	S	S	N	N	N	S	S	S	S	S	N	S
chr1p1560435	1	1560435	N	S	S	N	N	NA	N	N	N	S	NA	N	S	S	S	S	S	S	NA	S	N	N	S	N	N	S	N	N	S	S	S	S	N	N	N	S	S	N	N	S	S	S	S	S	S	N	S
chr1p1560497	1	1560497	N	S	S	N	N	NA	N	N	N	S	NA	N	S	S	S	S	S	S	NA	S	N	N	S	N	N	S	N	N	S	S	S	S	N	N	N	S	S	N	N	S	S	S	S	S	S	N	S
chr1p1562790	1	1562790	N	S	S	N	N	S	N	N	N	NA	NA	N	S	S	S	NA	S	S	N	S	N	N	S	NA	N	NA	N	NA	S	S	S	S	N	N	NA	S	S	N	N	S	S	NA	S	S	S	N	S
chr1p1571065	1	1571065	N	S	S	N	N	S	N	N	N	S	NA	N	S	S	S	S	S	S	N	S	N	N	S	N	N	S	N	N	S	S	S	S	N	N	N	S	S	N	N	S	S	S	S	S	S	N	S
chr1p1571510	1	1571510	N	NA	S	N	N	S	N	N	N	S	NA	N	S	S	S	S	S	S	N	S	N	N	S	N	N	S	N	N	S	S	S	S	N	N	N	S	S	N	N	S	S	S	S	S	S	N	S
chr1p1571526	1	1571526	N	NA	S	N	N	S	N	N	N	S	NA	N	S	S	S	S	S	S	N	S	N	N	S	N	N	S	N	N	S	S	S	S	N	N	N	S	S	N	N	S	S	S	S	S	S	N	S
chr1p1578781	1	1578781	N	S	S	N	N	S	N	N	N	S	N	N	S	S	S	S	S	S	N	S	N	N	S	N	N	S	N	N	S	S	S	S	N	N	N	S	S	N	N	S	S	S	S	S	S	N	S
chr1p1583872	1	1583872	N	S	S	N	N	S	N	N	N	S	N	N	S	S	S	S	S	S	N	S	N	N	S	N	N	S	N	N	S	S	S	S	N	N	N	S	S	N	N	S	S	S	S	S	S	N	S
chr1p1583889	1	1583889	N	S	S	N	N	S	N	N	N	S	N	N	S	S	S	S	S	S	N	S	N	N	S	N	N	S	N	N	S	S	S	S	N	N	N	S	S	N	N	S	S	S	S	S	S	N	S
chr1p1586690	1	1586690	N	S	S	N	N	S	N	N	N	S	N	N	S	S	S	S	S	S	N	S	N	N	S	N	N	S	N	N	S	S	S	S	N	N	N	S	S	N	N	S	S	S	S	S	S	N	S
chr1p1597321	1	1597321	S	S	S	N	N	S	N	N	NA	S	N	N	S	S	S	S	S	S	N	S	N	N	S	N	N	S	N	N	S	S	S	S	N	N	N	S	S	N	N	S	S	S	S	S	S	N	S
chr1p1597759	1	1597759	S	S	S	N	N	S	N	N	N	S	NA	N	S	S	S	S	S	S	N	S	N	N	S	N	N	S	N	N	S	S	S	S	N	N	N	S	S	N	N	S	S	S	S	S	S	N	S
chr1p1770783	1	1770783	S	S	S	N	N	S	N	N	N	S	N	N	S	S	S	S	S	S	N	S	N	N	S	N	N	S	N	N	S	S	S	S	N	N	N	S	S	N	N	S	S	S	S	S	S	N	S
chr1p1778590	1	1778590	S	S	S	N	N	S	N	N	N	S	N	N	S	S	S	S	S	S	N	S	N	N	S	N	N	S	N	N	S	S	S	S	N	N	N	S	S	N	N	S	S	S	S	S	S	N	S
chr1p1790204	1	1790204	S	S	S	N	N	S	N	N	N	S	NA	N	S	S	S	S	S	S	N	S	N	N	S	N	N	S	N	N	S	S	S	S	N	N	N	S	S	N	N	S	S	S	S	S	S	N	S
chr1p1790250	1	1790250	S	S	S	N	N	S	N	N	N	S	NA	N	S	NA	S	S	S	S	N	S	N	N	S	N	N	S	N	N	S	S	S	S	N	N	N	S	S	N	N	S	S	S	S	S	S	N	S
chr1p1805353	1	1805353	S	S	S	N	S	S	N	N	N	S	N	N	S	S	S	S	S	S	N	S	N	N	S	N	N	S	N	N	S	S	S	NA	N	N	N	S	S	N	N	S	S	S	S	S	S	N	S
chr1p1805470	1	1805470	NA	S	S	N	S	S	N	N	N	S	N	N	S	S	S	S	S	S	N	S	N	N	S	N	N	S	N	N	S	S	S	S	N	N	N	S	S	N	N	S	S	S	S	S	S	N	S
chr1p1807329	1	1807329	S	S	S	N	S	S	N	N	N	S	NA	N	S	S	S	S	S	S	N	S	N	N	S	N	N	S	N	N	S	S	S	S	N	N	N	S	S	N	N	S	S	S	S	S	S	N	S
chr1p1812707	1	1812707	NA	S	S	N	S	S	N	N	N	S	NA	N	S	S	S	NA	S	S	N	S	N	N	S	N	N	S	N	N	S	S	S	S	N	N	N	S	S	N	N	S	S	S	S	S	S	N	S
chr1p1820853	1	1820853	S	S	S	N	S	S	N	N	N	S	NA	N	S	S	S	S	S	S	N	S	N	N	S	N	N	S	N	N	S	S	S	S	N	N	N	S	S	N	N	S	S	S	S	S	S	N	S
chr1p1820904	1	1820904	S	NA	S	N	S	S	N	N	N	S	NA	N	S	S	S	S	S	S	N	S	N	N	S	N	N	S	N	N	S	S	S	S	N	N	N	S	S	N	N	S	S	S	S	S	S	N	S
chr1p1825989	1	1825989	S	S	S	N	S	S	N	N	N	S	NA	N	S	S	S	S	S	S	N	S	N	N	S	N	N	S	N	N	S	S	S	S	N	N	N	S	S	N	N	S	S	S	S	S	S	N	S
chr1p1859024	1	1859024	S	NA	S	N	S	S	N	N	N	S	NA	N	S	S	S	S	S	S	N	S	N	N	S	N	N	S	N	N	S	S	S	S	N	N	N	S	S	N	N	S	S	S	S	S	S	N	S
chr1p1882038	1	1882038	NA	S	NA	N	S	S	N	N	N	S	NA	N	S	NA	S	S	S	S	NA	S	NA	N	S	N	N	S	N	N	S	S	S	S	N	N	N	S	S	N	N	S	S	S	S	S	S	N	S
chr1p1884105	1	1884105	S	S	S	N	S	S	N	N	N	S	N	N	S	S	S	S	S	S	N	S	N	N	S	N	N	S	N	N	S	S	S	S	N	N	N	S	S	N	N	S	S	S	S	S	S	N	S
chr1p1885649	1	1885649	S	S	S	N	S	S	N	N	N	S	N	N	S	S	S	S	S	S	N	S	N	N	S	N	N	S	N	N	S	S	S	S	N	N	N	S	S	N	N	S	S	S	S	S	S	N	S
chr1p1886584	1	1886584	S	S	S	N	S	S	N	N	N	S	NA	N	S	S	S	S	S	S	N	S	N	N	S	N	N	S	N	N	S	S	S	S	N	N	N	S	S	N	N	S	S	S	S	S	S	N	S
chr1p1888889	1	1888889	S	NA	S	N	S	S	N	N	N	S	NA	N	S	S	S	S	S	S	N	S	N	N	S	N	N	S	N	N	S	S	S	S	N	N	N	S	S	N	N	S	S	S	S	S	S	N	S
chr1p1889031	1	1889031	S	S	S	N	S	S	N	N	N	S	N	N	S	S	S	S	S	S	N	S	N	N	S	N	N	S	N	N	S	S	S	S	N	N	N	S	S	N	N	S	S	S	S	S	S	N	S
chr1p1889252	1	1889252	S	S	S	N	S	S	N	N	N	S	N	N	S	S	S	S	S	S	NA	S	N	N	S	N	N	S	N	N	S	S	S	S	N	N	N	S	S	N	N	S	S	S	S	S	S	N	S
chr1p1889476	1	1889476	S	S	S	N	S	S	N	N	N	S	N	N	S	S	S	S	S	S	N	S	N	N	S	N	N	S	N	N	S	S	S	S	N	N	N	S	S	N	N	S	S	S	S	S	S	N	S
chr1p1889498	1	1889498	S	S	S	N	S	S	N	N	N	S	N	N	S	S	S	S	S	S	N	S	N	N	S	N	N	S	N	N	S	S	S	S	N	N	N	S	S	N	N	S	S	S	S	S	S	N	S
chr1p1900974	1	1900974	NA	S	NA	N	S	S	N	N	NA	S	N	NA	S	S	S	S	S	NA	N	S	N	N	S	N	N	S	NA	N	S	S	S	S	N	N	N	S	S	N	N	S	S	S	S	S	S	N	S
chr1p1907255	1	1907255	NA	NA	S	N	NA	S	NA	N	N	S	NA	NA	S	S	S	S	S	S	N	S	N	N	S	N	N	S	N	N	S	S	S	S	N	N	N	S	S	N	N	S	S	S	S	S	S	N	S
chr1p1907257	1	1907257	NA	NA	S	N	NA	S	NA	N	N	S	NA	NA	S	S	S	S	S	S	N	S	N	N	S	N	N	S	N	N	S	S	S	S	N	N	N	S	S	N	N	S	S	S	S	S	S	N	S
chr1p1907386	1	1907386	NA	NA	S	N	NA	S	NA	N	N	S	NA	NA	S	S	S	S	S	NA	N	S	N	NA	S	N	N	S	NA	N	S	S	S	S	N	NA	N	S	S	N	N	S	S	S	S	S	S	N	S
chr1p1907426	1	1907426	S	S	S	N	S	S	N	N	N	S	NA	N	S	S	S	S	S	S	N	S	N	N	S	N	N	S	N	N	S	S	S	S	N	N	N	S	S	N	N	S	S	NA	S	S	S	N	S
chr1p1907530	1	1907530	S	S	S	N	S	S	N	N	N	S	NA	N	S	S	S	S	S	S	N	S	N	N	S	N	N	S	N	N	S	S	S	S	N	N	N	S	S	N	N	S	S	NA	S	S	S	N	S
chr1p1907607	1	1907607	S	S	S	N	S	S	N	N	N	S	N	N	S	S	S	S	S	S	N	S	N	N	S	N	N	S	N	NA	S	S	S	S	N	N	N	S	S	N	N	S	S	S	S	S	S	N	S
chr1p1907645	1	1907645	S	S	S	N	S	S	N	N	N	S	N	N	S	S	S	S	S	S	N	S	N	N	S	N	N	S	N	N	S	S	S	S	N	N	N	S	S	N	N	S	S	S	S	S	S	N	S
chr1p1907654	1	1907654	S	S	S	N	S	S	N	N	N	S	N	N	S	S	S	S	S	S	N	S	N	N	S	N	N	S	N	N	S	S	S	S	N	N	N	S	S	N	N	S	S	S	S	S	S	N	S
chr1p1922782	1	1922782	S	S	S	N	S	S	N	N	N	S	N	N	S	S	S	S	S	S	N	S	N	N	S	N	N	S	N	N	S	S	S	S	N	N	N	S	S	N	N	S	S	S	S	S	S	N	S
chr1p2009404	1	2009404	S	NA	S	S	S	S	NA	N	N	S	N	N	S	S	S	S	S	S	N	S	N	N	S	S	N	S	N	N	S	S	S	S	N	N	N	S	S	N	N	S	S	S	S	S	S	N	S
chr1p2009471	1	2009471	S	NA	S	NA	S	S	NA	N	NA	S	N	NA	S	NA	S	S	S	S	N	S	N	N	S	S	N	S	N	N	S	S	S	S	N	N	N	S	S	N	N	S	S	S	S	S	S	N	S
chr1p2009595	1	2009595	S	S	S	S	S	NA	N	N	N	S	N	N	S	S	S	S	S	S	N	NA	N	N	NA	S	N	S	N	N	NA	S	NA	S	N	N	N	S	S	N	N	S	S	NA	S	S	NA	N	S
chr1p2009602	1	2009602	S	S	S	S	S	NA	N	N	N	S	N	N	S	S	S	S	S	S	N	NA	N	N	NA	S	N	S	N	N	NA	S	NA	S	N	N	N	S	S	N	N	S	S	NA	S	S	NA	N	S
chr1p2010118	1	2010118	S	S	S	S	S	S	N	N	N	S	N	N	S	S	S	S	S	S	N	S	N	N	S	S	N	S	N	N	S	S	S	S	N	N	N	S	S	N	N	S	S	S	S	S	S	N	S
chr1p2029199	1	2029199	NA	NA	NA	S	S	NA	N	N	N	S	NA	N	NA	NA	S	S	S	S	N	S	N	N	S	S	N	S	N	N	S	S	S	S	N	N	N	S	S	N	N	S	S	S	S	S	S	N	S
chr1p2038825	1	2038825	S	S	S	S	S	NA	N	N	N	S	N	N	S	S	S	S	S	S	N	S	N	N	S	S	N	S	N	N	S	S	S	S	N	N	N	S	S	N	N	S	S	S	S	S	S	N	S
chr1p2038888	1	2038888	S	S	S	S	S	S	N	N	N	S	N	N	S	S	S	S	S	S	N	S	N	N	S	S	N	S	N	N	S	S	S	S	N	N	N	S	S	N	N	S	S	S	S	S	S	N	S
chr1p2038915	1	2038915	NA	S	S	S	S	S	N	N	N	S	N	N	S	S	S	S	S	S	N	S	N	N	S	S	N	S	N	N	S	S	S	S	N	N	N	S	S	N	N	S	S	S	S	S	S	N	S
chr1p2052951	1	2052951	S	S	N	S	S	S	N	N	N	S	N	N	S	S	S	S	S	S	N	S	N	N	S	S	N	S	N	N	S	S	S	S	N	N	N	S	S	N	N	S	S	S	S	S	S	N	S
chr1p2077303	1	2077303	S	S	N	S	S	S	NA	N	N	S	NA	N	S	NA	S	S	S	S	N	S	N	NA	S	S	N	S	N	N	S	S	S	S	N	N	N	S	S	N	N	S	S	S	S	S	S	N	S
chr1p2078991	1	2078991	S	S	N	S	S	S	N	N	N	S	N	N	S	S	S	S	S	S	N	S	N	N	S	S	N	S	N	N	S	S	S	S	N	N	N	S	S	N	N	S	S	S	S	S	S	N	S
chr1p2084844	1	2084844	NA	S	NA	S	S	S	N	N	NA	S	NA	NA	S	NA	S	S	S	S	N	S	N	N	S	S	N	S	N	N	S	S	S	S	N	N	N	S	S	N	N	S	S	S	S	S	S	N	S
chr1p2087536	1	2087536	S	S	N	S	S	S	N	N	N	S	N	N	S	S	S	S	S	S	N	S	N	N	S	S	N	S	N	N	S	S	S	S	N	N	N	S	S	N	N	S	S	S	S	S	S	N	S
chr1p2091874	1	2091874	S	S	N	S	S	S	N	N	N	S	N	N	S	S	S	S	S	S	N	S	N	N	S	S	N	S	N	N	S	S	S	S	N	N	N	S	S	N	N	S	S	S	S	S	S	N	S
chr1p2115412	1	2115412	N	S	N	S	S	S	N	N	N	S	N	N	S	S	S	S	S	S	N	S	N	N	S	S	N	S	N	NA	S	S	S	S	N	N	N	S	S	N	N	S	S	S	S	S	S	N	S
chr1p2118574	1	2118574	NA	NA	N	S	S	NA	N	NA	N	S	NA	N	S	S	S	S	S	S	N	S	N	N	S	S	N	S	N	N	S	S	S	S	N	N	N	S	S	N	N	S	S	S	S	S	S	N	S
chr1p2154412	1	2154412	N	S	N	S	S	S	N	N	N	S	NA	N	S	S	S	S	S	S	N	S	N	N	S	S	N	S	N	N	S	S	S	S	N	N	N	S	S	N	N	S	S	S	S	S	S	N	S
chr1p2155967	1	2155967	NA	S	N	S	S	S	N	N	N	S	N	N	S	S	S	S	S	S	N	S	N	N	S	S	N	S	N	N	S	S	S	S	N	N	N	S	S	N	N	S	S	S	S	S	S	N	S
chr1p2156051	1	2156051	NA	S	N	S	S	S	N	N	N	S	N	N	S	S	S	S	S	S	N	S	N	N	S	S	N	S	N	N	S	S	S	S	N	N	N	S	S	N	N	S	S	S	S	S	S	N	S
chr1p2171102	1	2171102	NA	NA	N	S	S	S	N	N	NA	S	N	N	S	NA	S	S	S	S	N	S	NA	N	S	S	N	S	N	N	NA	S	S	S	N	N	N	S	S	N	N	S	S	S	S	S	S	N	S
chr1p2173905	1	2173905	N	S	N	S	S	S	N	N	NA	S	NA	N	S	NA	S	S	S	S	N	S	N	N	S	S	N	S	N	N	S	S	S	S	N	N	N	S	S	N	N	S	S	S	S	S	S	N	S
chr1p2174428	1	2174428	N	S	N	S	S	S	N	N	N	S	N	N	S	S	S	S	S	S	N	S	N	N	S	S	N	S	N	N	S	S	S	S	N	N	N	S	S	N	N	S	S	S	S	S	S	N	S
chr1p2177088	1	2177088	NA	NA	NA	S	S	NA	N	N	NA	S	NA	N	S	S	NA	S	S	S	N	S	N	N	S	S	N	S	N	N	S	S	S	S	N	N	N	S	S	N	N	S	S	S	S	S	S	N	S
chr1p2202251	1	2202251	NA	NA	N	S	S	S	NA	N	N	S	NA	N	S	S	S	S	S	NA	NA	S	N	N	S	S	N	S	N	N	S	S	S	S	N	N	NA	S	S	N	N	S	S	S	S	S	S	N	S
chr1p2202315	1	2202315	NA	NA	N	S	S	S	N	N	N	S	N	N	S	S	S	S	S	S	N	S	N	N	S	S	N	S	N	N	S	S	S	S	N	N	N	S	S	N	N	S	S	S	S	S	S	N	S
chr1p2211356	1	2211356	N	S	N	S	S	S	N	N	N	S	N	N	S	S	S	S	S	S	N	S	N	N	S	S	N	S	N	N	S	S	S	S	N	N	N	S	S	N	N	S	S	S	S	S	S	N	S
chr1p2234463	1	2234463	N	S	N	S	S	S	N	N	N	S	NA	N	S	S	S	S	S	S	N	S	N	N	S	S	N	S	N	N	S	S	S	S	N	N	N	S	S	N	N	S	S	S	S	S	S	N	S
chr1p2234497	1	2234497	N	S	N	S	S	S	N	N	N	S	NA	N	S	S	S	S	S	S	N	S	N	N	S	S	N	S	N	N	S	S	S	S	N	N	N	S	S	N	N	S	S	S	S	S	S	N	S
chr1p2241478	1	2241478	N	S	N	S	S	NA	NA	N	N	S	N	N	S	S	S	S	S	S	N	S	N	N	S	S	N	S	N	N	S	S	S	S	N	N	N	S	S	N	N	S	S	S	S	S	S	N	S
chr1p2257040	1	2257040	NA	NA	N	S	S	NA	N	NA	NA	S	NA	N	S	S	S	S	S	S	N	S	N	N	S	S	N	S	N	N	NA	S	S	S	N	N	NA	S	S	N	N	S	S	S	S	S	S	N	S
chr1p2274656	1	2274656	N	S	N	S	S	S	N	N	N	S	N	N	S	S	S	S	S	S	N	S	N	N	S	S	N	S	N	N	S	S	S	S	N	N	N	S	S	N	N	S	S	S	S	S	S	N	S
chr1p2293780	1	2293780	N	S	N	S	S	S	N	N	N	S	N	N	S	S	S	S	S	S	N	S	N	N	S	S	N	S	N	N	S	S	S	S	N	N	N	S	S	N	N	S	S	S	S	S	S	N	S
chr1p2308332	1	2308332	N	S	N	S	S	S	N	N	N	S	N	N	S	NA	S	S	S	S	N	S	N	N	S	S	N	S	N	N	S	S	S	S	N	N	N	S	S	N	N	S	S	S	S	S	S	N	S
chr1p2309253	1	2309253	N	S	S	S	S	S	N	N	N	S	NA	N	S	S	S	S	S	S	N	S	N	N	S	S	N	S	N	N	S	S	S	S	N	N	N	S	S	N	N	S	S	S	S	S	S	N	S
chr1p2317089	1	2317089	NA	NA	S	S	S	S	N	N	N	S	N	N	S	S	S	S	S	S	N	S	S	N	S	S	N	S	N	N	S	S	S	S	N	N	N	S	S	N	N	S	S	S	S	S	S	N	S
chr1p2324559	1	2324559	N	S	S	S	S	S	NA	N	N	S	N	N	S	S	S	S	S	S	N	S	S	N	S	S	N	S	N	N	S	S	S	S	N	N	N	S	S	N	N	S	S	S	S	S	S	N	S
chr1p2398922	1	2398922	NA	S	S	S	S	NA	N	N	N	S	NA	NA	S	S	S	S	S	S	NA	S	S	N	N	S	N	S	N	N	S	NA	S	S	S	N	N	S	S	N	N	S	S	S	S	S	S	N	S
chr1p2399068	1	2399068	N	S	S	S	S	S	N	N	N	S	N	S	S	S	S	S	S	S	N	S	S	N	N	S	N	S	N	N	S	S	S	S	S	N	N	S	S	N	N	S	S	S	S	S	S	N	S
chr1p2405788	1	2405788	N	N	S	S	S	S	NA	N	N	S	N	NA	S	S	S	S	S	S	N	S	S	N	N	S	N	S	N	N	S	NA	S	S	S	N	N	S	S	N	N	S	S	S	S	S	S	N	S
chr1p2421713	1	2421713	N	S	S	S	S	S	N	N	N	S	N	S	S	S	S	S	S	S	N	S	S	N	N	S	N	S	N	N	S	S	S	S	S	N	N	S	S	N	N	S	S	S	S	S	S	N	S
chr1p2423794	1	2423794	NA	NA	S	S	S	S	NA	N	N	S	N	NA	S	NA	S	S	S	S	N	S	S	N	N	S	N	S	N	N	S	S	S	NA	S	N	N	S	S	N	N	S	S	S	S	S	S	N	S
chr1p2426383	1	2426383	N	S	S	S	S	S	N	N	N	S	N	S	S	S	S	S	S	S	N	S	S	N	N	S	N	S	N	N	S	S	S	S	S	N	N	S	S	N	N	S	S	S	S	S	S	N	S
chr1p2505797	1	2505797	N	NA	S	S	S	S	N	N	N	S	N	NA	S	NA	S	S	S	S	N	S	S	N	N	S	N	S	S	N	S	S	S	S	S	N	N	S	S	N	N	S	S	S	S	S	S	N	S
chr1p2512520	1	2512520	N	S	S	S	S	NA	N	N	N	S	NA	NA	S	S	S	S	S	S	N	S	S	N	N	S	N	S	S	N	NA	NA	S	S	S	N	N	S	S	N	N	S	S	S	S	S	S	N	S
chr1p2512525	1	2512525	N	S	S	S	S	NA	N	N	N	S	NA	NA	S	S	S	S	S	S	N	S	S	N	N	S	N	S	S	N	NA	NA	S	S	S	N	N	S	S	N	N	S	S	S	S	S	S	N	S
chr1p2512565	1	2512565	N	S	S	S	S	NA	N	N	N	S	NA	NA	S	S	S	S	S	S	N	S	S	N	N	S	N	S	S	N	S	NA	S	S	S	N	N	S	S	N	N	S	S	S	S	S	S	N	S
chr1p2514759	1	2514759	NA	S	S	S	S	S	N	N	N	S	NA	S	S	S	S	S	S	S	N	S	S	N	N	S	N	S	S	N	S	S	S	S	S	N	N	S	S	N	N	S	S	S	S	S	S	N	S
chr1p2516386	1	2516386	N	S	S	S	S	S	N	N	N	S	N	NA	S	S	S	S	S	S	N	S	S	N	N	S	N	S	S	S	S	S	S	S	S	N	N	NA	NA	N	N	S	S	S	S	S	NA	N	NA
chr1p2573317	1	2573317	N	S	S	S	S	S	N	N	N	S	NA	S	S	S	S	S	S	S	N	S	S	S	N	S	N	S	S	N	S	S	S	S	S	N	N	S	S	N	N	S	S	S	S	S	S	N	S
chr1p2573364	1	2573364	N	S	S	S	S	S	N	N	N	S	NA	S	S	S	S	S	S	S	N	S	S	S	N	S	N	S	S	N	S	S	S	S	S	N	N	S	S	N	N	S	S	S	S	S	S	N	S
chr1p2573597	1	2573597	N	S	S	S	S	S	N	N	N	S	N	S	S	S	S	S	S	S	N	S	S	NA	N	S	N	S	S	N	S	NA	S	S	S	N	N	S	S	N	N	S	S	S	S	S	S	N	S
chr1p2573729	1	2573729	N	S	S	S	S	S	N	N	N	S	NA	S	S	S	S	S	S	S	N	S	S	S	N	S	N	S	S	N	S	S	S	S	S	N	N	S	S	N	N	S	S	S	S	S	S	N	S
chr1p2587639	1	2587639	N	S	NA	S	S	S	N	N	N	S	N	NA	S	S	S	S	S	S	N	S	S	S	N	S	N	S	S	N	S	S	S	S	S	N	N	S	S	N	N	S	S	S	S	S	S	N	S
chr1p2587659	1	2587659	N	S	NA	S	S	S	N	N	N	S	N	NA	S	S	S	S	S	S	N	S	S	S	N	S	N	S	S	N	S	S	S	S	S	N	N	S	S	N	N	S	S	S	S	S	S	N	S
chr1p2587812	1	2587812	N	S	NA	S	S	S	N	N	NA	S	NA	S	S	S	S	S	S	S	N	S	S	S	N	S	N	S	S	N	S	S	S	S	S	N	N	S	S	N	N	S	S	S	S	S	S	N	S
chr1p2593515	1	2593515	N	S	S	S	S	S	N	N	N	S	N	NA	S	S	S	S	S	S	N	S	S	S	N	S	N	S	S	N	S	S	S	S	S	N	N	S	S	N	N	S	S	S	S	S	S	N	S
chr1p2593517	1	2593517	N	S	S	S	S	S	N	N	N	S	N	NA	S	S	S	S	S	S	N	S	S	S	N	S	N	S	S	N	S	S	S	S	S	N	N	S	S	N	N	S	S	S	S	S	S	N	S
chr1p2594822	1	2594822	N	S	S	S	S	S	N	N	N	S	N	S	S	S	S	S	S	S	N	S	S	S	N	S	N	S	S	N	S	S	S	S	S	N	N	S	S	N	N	S	S	S	S	S	S	N	S
chr1p2640265	1	2640265	N	S	NA	S	S	S	N	N	NA	S	N	NA	S	S	NA	S	S	S	N	S	S	NA	N	S	N	S	S	N	S	S	S	S	S	N	N	S	S	N	N	S	S	S	S	S	S	N	S
chr1p2641887	1	2641887	N	NA	S	S	S	NA	N	N	N	S	N	NA	S	NA	S	S	S	S	NA	S	S	S	N	S	N	S	S	N	S	S	S	S	S	N	N	S	S	N	N	S	S	S	S	S	S	N	S
chr1p2647595	1	2647595	N	S	S	S	S	S	N	N	N	S	N	S	S	S	S	S	S	S	N	S	S	S	N	S	N	S	S	N	S	S	S	S	S	N	N	S	S	N	N	S	S	S	S	S	S	N	S
chr1p2661191	1	2661191	N	S	S	S	S	S	N	N	N	S	NA	S	S	S	S	S	S	S	N	S	S	S	N	S	N	S	S	N	S	S	S	S	S	N	N	S	S	N	N	S	S	S	S	S	S	N	S
chr1p2674824	1	2674824	N	S	S	S	S	S	N	N	N	S	N	S	S	S	S	S	S	S	NA	S	S	S	N	S	N	S	S	N	S	S	S	S	S	N	N	S	S	N	N	S	S	S	S	S	S	N	S
chr1p2679788	1	2679788	NA	NA	NA	S	S	NA	N	N	NA	S	N	NA	NA	S	S	S	S	S	N	S	S	NA	N	S	N	S	NA	N	S	S	S	S	S	N	N	S	S	N	N	S	S	S	S	S	S	N	S
chr1p2681838	1	2681838	N	S	S	S	S	S	N	N	N	S	N	NA	S	S	S	S	S	S	N	S	NA	S	N	S	N	S	S	N	S	S	S	S	S	N	N	S	S	N	N	S	S	S	S	S	S	N	NA
chr1p2691752	1	2691752	NA	S	S	S	S	S	N	N	N	S	NA	NA	S	S	S	S	S	S	N	S	S	S	N	S	N	S	S	N	S	S	S	S	S	N	N	S	S	N	N	S	S	S	S	S	S	N	S
chr1p2691795	1	2691795	N	S	S	S	S	S	N	N	N	S	N	S	S	S	S	S	S	S	N	S	S	S	N	S	N	S	S	N	S	S	S	S	S	N	N	S	S	N	N	S	S	S	S	S	S	N	S
chr1p2699755	1	2699755	N	S	S	S	S	S	N	N	N	S	N	S	S	S	S	S	S	S	N	S	S	S	N	S	N	S	S	N	S	S	S	S	S	N	N	S	S	N	N	S	S	S	S	S	S	N	S
chr1p2699789	1	2699789	N	S	S	S	S	S	N	N	NA	S	N	S	S	S	S	S	S	S	N	S	S	S	N	S	N	S	S	N	S	S	S	S	S	N	N	S	S	N	N	S	S	S	S	S	S	N	S
chr1p2699803	1	2699803	N	S	S	S	S	S	N	N	N	S	N	S	S	S	S	S	S	S	N	S	S	S	N	S	N	S	S	N	S	S	S	S	S	N	N	S	S	N	N	S	S	S	S	S	S	N	S
chr1p2704353	1	2704353	NA	NA	S	S	S	S	NA	N	NA	S	NA	S	S	S	S	S	S	S	NA	S	S	S	N	S	NA	S	S	N	S	S	S	S	S	N	NA	S	S	N	N	S	S	S	S	N	S	N	S
chr1p2705801	1	2705801	N	NA	NA	S	S	S	N	N	N	S	NA	S	S	S	S	S	S	S	N	S	S	S	N	S	N	S	S	N	S	S	S	S	S	N	N	S	S	N	N	S	S	S	S	N	S	N	S
chr1p2730984	1	2730984	N	S	S	S	S	S	N	N	N	S	NA	S	S	S	S	S	S	S	N	S	S	S	N	S	N	S	S	N	S	S	S	S	S	N	N	S	S	N	N	S	S	S	S	N	S	N	S
chr1p2737005	1	2737005	N	S	S	S	S	S	N	N	N	S	NA	NA	S	S	S	S	S	S	N	S	S	S	N	S	N	S	S	N	S	S	S	S	S	N	N	S	S	N	N	S	S	S	S	N	S	N	S
chr1p2737251	1	2737251	N	S	S	S	S	S	N	N	N	S	N	NA	S	S	S	S	S	S	N	S	S	S	N	S	N	S	S	N	S	NA	S	S	S	N	N	S	S	N	N	S	S	S	S	N	S	N	S
chr1p2748575	1	2748575	N	S	S	S	S	S	N	N	N	S	N	S	S	S	S	S	S	S	N	S	S	S	N	S	N	S	S	N	S	S	S	S	S	N	N	S	S	N	N	S	S	S	S	N	S	N	S
chr1p2753845	1	2753845	N	S	S	S	S	S	N	N	N	S	NA	NA	S	S	S	S	S	S	N	S	S	S	N	S	N	S	S	N	S	S	S	S	S	N	N	S	S	N	N	S	S	S	S	N	S	N	S
chr1p2760600	1	2760600	N	S	S	S	S	S	N	N	N	S	NA	S	S	S	S	S	S	S	N	S	S	S	N	S	N	S	S	N	S	S	S	S	S	N	N	S	S	N	N	S	S	S	S	N	S	N	S
chr1p2766085	1	2766085	NA	S	S	S	S	S	N	N	N	S	NA	S	S	S	S	S	S	S	N	S	S	S	N	S	N	S	S	N	S	S	S	S	S	N	N	S	S	N	N	S	S	S	S	N	S	N	S
chr1p2787293	1	2787293	N	S	S	S	S	S	N	N	N	S	N	S	S	S	S	S	S	S	N	S	S	S	N	S	N	S	S	N	S	S	S	S	S	N	N	S	S	N	N	S	S	S	S	N	S	N	S
chr1p2790809	1	2790809	N	S	S	S	S	S	N	N	N	S	N	S	S	S	S	S	S	S	N	S	S	S	N	S	N	S	S	N	S	S	S	S	S	N	N	S	S	N	N	S	S	S	S	N	S	N	S
chr1p2790866	1	2790866	N	S	S	S	S	S	N	N	N	S	N	S	S	S	S	S	S	S	N	S	S	S	N	S	N	S	S	N	S	S	S	S	S	N	N	S	S	N	N	S	S	S	S	N	S	N	S
chr1p2791926	1	2791926	N	S	S	S	S	S	N	N	N	S	N	S	S	S	S	S	S	S	N	S	S	S	N	S	N	S	S	N	S	NA	S	S	S	N	N	S	S	N	N	S	S	S	S	N	S	N	S
chr1p2791940	1	2791940	N	S	S	S	S	S	N	N	N	S	N	S	S	S	S	S	S	S	N	S	S	S	N	S	N	S	S	N	S	NA	S	S	S	N	N	S	S	N	N	S	S	S	S	N	S	N	S
chr1p2791953	1	2791953	N	S	S	S	S	S	N	N	N	S	N	S	S	S	S	S	S	S	N	S	S	S	N	S	N	S	S	N	S	NA	S	S	S	N	N	S	S	N	N	S	S	S	S	N	S	N	S
chr1p2791967	1	2791967	N	S	S	S	S	S	N	N	N	S	N	S	S	S	S	S	S	S	N	S	S	S	N	S	N	S	S	N	S	NA	S	S	S	N	N	S	S	N	N	S	S	S	S	N	S	N	S
chr1p2792027	1	2792027	N	S	S	S	S	S	N	N	N	S	N	S	S	S	S	S	S	S	N	S	S	NA	N	S	N	S	S	N	S	NA	S	S	S	N	N	S	S	N	N	S	S	S	S	N	S	N	S
chr1p2798890	1	2798890	N	S	S	S	S	S	N	N	N	S	N	NA	S	S	S	S	S	S	N	S	S	S	N	S	N	S	S	N	S	S	S	S	S	N	N	S	S	N	N	S	S	S	S	N	S	N	S
chr1p2823413	1	2823413	N	S	S	S	S	S	N	N	N	S	N	NA	S	S	S	S	S	S	N	S	S	S	N	S	N	S	S	N	S	S	S	S	S	N	N	S	S	N	N	S	S	S	S	N	S	N	S
chr1p2831655	1	2831655	N	S	NA	S	S	S	N	N	N	S	NA	S	S	S	S	S	S	S	NA	S	S	S	N	S	N	S	S	N	S	S	S	S	S	N	N	S	S	N	N	S	S	S	S	N	S	N	S
chr1p2831697	1	2831697	NA	S	NA	S	S	S	N	N	N	S	NA	S	S	S	S	S	S	S	NA	S	S	S	N	S	N	S	S	N	S	S	S	S	S	N	N	S	S	N	N	S	S	S	S	N	S	N	S
chr1p2849427	1	2849427	N	NA	NA	S	S	S	N	N	N	S	NA	NA	S	S	NA	S	S	NA	N	S	S	S	N	S	N	S	S	N	S	S	S	S	S	N	N	S	S	N	N	S	S	S	S	N	S	N	S
chr1p2849439	1	2849439	N	NA	NA	S	S	S	N	N	N	S	NA	NA	S	S	NA	S	S	NA	N	S	S	S	N	S	N	S	S	N	S	S	S	S	S	N	N	S	S	N	N	S	S	S	S	N	S	N	S
chr1p2849577	1	2849577	N	NA	NA	S	S	S	N	N	N	S	N	S	S	S	S	S	S	S	N	S	S	S	N	S	N	S	S	N	S	S	S	S	S	N	N	S	S	N	N	S	S	NA	S	N	S	N	S
chr1p2858840	1	2858840	N	S	S	S	S	S	N	N	N	S	N	S	S	S	S	S	S	S	N	S	S	S	N	S	N	S	S	N	S	S	S	N	S	N	N	S	S	N	N	S	S	N	S	N	S	N	S
chr1p2859269	1	2859269	N	S	S	S	S	S	N	N	N	S	N	NA	S	S	S	S	S	S	N	S	S	S	N	S	N	S	S	N	S	NA	S	N	S	N	N	S	S	N	N	S	S	N	S	N	S	N	S
chr1p2859335	1	2859335	N	S	S	S	S	S	N	N	N	S	N	NA	S	S	S	S	S	S	N	S	S	S	N	S	N	S	S	N	S	NA	S	N	S	N	N	S	S	N	N	S	S	N	S	N	S	N	S
chr1p2860224	1	2860224	N	S	S	S	S	S	N	N	N	S	N	S	S	S	S	S	S	S	N	S	S	S	N	S	N	S	S	N	S	S	S	N	S	N	N	S	S	N	N	S	S	N	S	N	S	N	S
chr1p2860726	1	2860726	N	S	S	S	S	S	N	N	N	S	N	NA	S	S	S	S	S	S	N	S	S	S	N	S	N	S	S	N	S	NA	S	N	S	N	NA	S	S	N	N	S	S	N	S	N	S	N	S
chr1p2877161	1	2877161	NA	NA	NA	S	S	S	N	N	NA	S	NA	S	NA	S	S	S	S	S	N	S	S	S	N	S	N	S	S	N	NA	S	NA	N	NA	N	NA	S	S	N	N	S	S	NA	S	N	S	N	S
chr1p2877185	1	2877185	NA	NA	NA	S	S	S	N	N	NA	S	NA	NA	NA	S	S	S	S	NA	N	S	S	S	N	S	N	S	S	N	NA	S	NA	N	NA	N	NA	S	S	N	N	S	S	NA	NA	N	S	N	S
chr1p2889249	1	2889249	N	S	S	S	S	S	N	N	NA	S	NA	S	S	S	S	S	S	S	N	S	S	S	N	S	N	S	S	N	S	S	S	N	S	N	N	S	S	N	N	S	S	N	S	N	S	N	S
chr1p2889307	1	2889307	N	S	S	S	S	S	N	N	NA	S	NA	S	S	S	S	S	S	S	N	S	S	S	N	S	N	S	S	N	S	S	S	NA	S	N	N	S	S	N	N	S	S	N	S	N	S	N	S
chr1p2889361	1	2889361	NA	S	S	S	S	S	N	N	NA	S	NA	S	S	S	S	S	S	S	N	S	S	S	N	S	N	S	S	N	S	S	S	NA	S	N	NA	S	S	N	N	S	S	N	S	N	S	N	S
chr1p2889611	1	2889611	N	S	S	S	S	S	N	N	NA	S	N	S	S	S	S	S	S	S	NA	S	S	S	N	S	N	S	S	N	S	S	S	N	S	N	N	S	S	N	N	S	S	N	S	N	S	N	S
chr1p2891151	1	2891151	N	S	S	S	S	NA	N	N	N	S	N	S	S	S	S	S	S	S	N	S	S	S	N	S	N	S	S	NA	S	S	S	N	S	N	N	S	S	N	NA	S	S	N	S	N	S	N	S
chr1p2891277	1	2891277	N	S	S	S	S	S	N	N	N	S	N	S	S	S	S	S	S	S	N	S	S	S	N	S	N	S	S	N	S	S	S	N	S	N	N	S	S	N	N	S	S	N	S	N	S	N	S
chr1p2891427	1	2891427	NA	S	S	S	S	S	N	N	N	S	NA	NA	S	S	S	S	S	S	N	S	S	S	N	S	NA	S	S	N	S	S	S	N	S	N	N	S	S	N	N	S	S	N	S	N	S	N	S
chr1p2891935	1	2891935	N	S	S	S	S	S	N	N	N	S	N	S	S	S	S	S	S	S	N	S	S	S	N	S	N	S	S	N	S	S	S	N	S	N	N	S	S	N	N	S	S	N	S	N	S	N	S
chr1p2894768	1	2894768	N	S	S	S	S	S	N	N	N	S	N	NA	S	S	S	S	S	S	N	S	S	S	N	S	N	S	S	N	S	NA	S	N	S	N	N	S	S	N	N	S	S	N	S	N	S	N	S
chr1p2901229	1	2901229	N	NA	S	S	S	S	N	N	N	S	N	NA	S	S	S	S	S	S	N	S	S	S	N	S	N	S	S	N	NA	S	S	N	S	N	N	S	S	N	N	S	S	N	S	N	S	N	S
chr1p2910765	1	2910765	NA	NA	S	S	S	S	N	N	NA	S	N	S	S	S	S	S	S	S	N	S	NA	NA	N	S	N	S	NA	N	S	S	S	N	S	N	N	S	S	N	N	S	S	N	NA	N	S	N	S
chr1p2917022	1	2917022	N	S	S	S	S	S	N	N	N	S	N	NA	S	S	S	S	S	S	N	S	S	S	N	S	N	S	S	N	S	S	S	N	S	N	N	S	S	N	N	S	S	N	S	N	S	N	S
chr1p2917031	1	2917031	N	S	S	S	S	S	N	N	N	S	N	NA	S	S	S	S	S	S	N	S	S	S	N	S	N	S	S	N	S	S	S	N	S	N	N	S	S	N	N	S	S	N	S	N	S	N	S
chr1p2929526	1	2929526	N	S	S	S	S	S	N	N	N	S	N	S	S	S	S	S	S	S	N	S	S	S	N	S	N	S	S	N	S	S	S	N	S	N	N	S	S	N	N	S	S	N	S	N	S	N	S
chr1p3015478	1	3015478	N	NA	S	S	S	NA	N	N	NA	S	NA	S	S	S	S	S	S	S	N	S	S	S	N	S	N	S	S	N	S	S	S	N	S	N	N	S	S	N	N	S	S	N	S	N	S	N	S
chr1p3028401	1	3028401	N	S	S	S	S	S	N	N	N	S	N	NA	S	S	S	S	S	S	N	S	S	S	N	S	N	S	S	N	S	NA	S	N	S	N	N	S	S	N	N	S	S	N	S	N	S	N	S
chr1p3031525	1	3031525	N	S	S	S	S	S	N	N	N	S	N	NA	S	S	S	S	S	S	N	S	S	S	N	S	N	S	S	N	S	S	S	N	S	N	N	S	S	N	N	S	S	N	S	N	S	N	S
chr1p3031544	1	3031544	N	S	S	S	S	S	N	N	N	S	N	NA	S	S	S	S	S	S	N	S	S	S	N	S	N	S	S	N	S	S	S	N	S	N	N	S	S	N	N	S	S	N	S	N	S	N	S
chr1p3032228	1	3032228	N	S	S	S	S	S	N	N	N	S	NA	NA	S	S	S	S	S	S	N	S	S	S	N	S	N	S	S	N	S	S	S	N	S	N	N	S	S	N	N	S	S	N	S	N	S	N	S
chr1p3032234	1	3032234	N	S	S	S	S	S	N	N	N	S	NA	NA	S	S	S	S	S	S	N	S	S	S	N	S	N	S	S	N	S	S	S	N	S	N	N	S	S	N	N	S	S	N	S	N	S	N	S
chr1p3077205	1	3077205	N	S	S	S	S	S	N	N	N	S	NA	NA	S	S	S	S	S	S	N	S	S	S	N	S	N	S	S	N	S	S	S	N	S	N	N	S	S	N	N	S	S	N	S	N	S	N	S
chr1p3079076	1	3079076	NA	NA	S	S	S	S	N	N	N	S	NA	NA	S	NA	S	S	S	S	NA	S	S	S	N	S	N	S	S	N	S	S	S	N	S	N	N	S	S	N	N	S	S	N	S	N	S	N	S
chr1p3097326	1	3097326	N	S	S	S	S	S	N	N	N	S	N	S	S	S	S	S	S	S	N	S	S	S	N	S	N	S	S	N	S	NA	S	N	S	N	N	S	S	N	N	S	S	N	S	N	S	N	S
chr1p3105120	1	3105120	N	S	S	S	S	S	N	N	N	S	NA	S	S	S	S	S	S	S	N	S	S	S	N	S	N	S	S	N	S	NA	S	N	S	N	N	S	S	N	N	S	S	N	S	N	S	N	S
chr1p3106321	1	3106321	NA	NA	NA	S	S	S	N	N	N	S	N	NA	S	S	S	NA	S	S	NA	S	S	NA	N	S	N	S	S	N	S	S	S	N	S	N	N	S	S	N	N	S	S	N	S	N	S	N	S
chr1p3107996	1	3107996	N	S	S	S	S	S	N	N	N	S	N	S	S	S	S	S	S	S	N	S	S	S	N	S	N	S	S	N	S	S	S	N	S	N	N	S	S	N	N	S	S	N	S	N	S	N	S
chr1p3108084	1	3108084	N	S	S	NA	S	NA	N	N	N	S	N	S	S	S	S	S	S	S	N	S	S	NA	N	S	N	S	S	N	S	S	S	N	S	N	N	S	S	N	N	S	S	N	S	N	S	N	S
chr1p3114315	1	3114315	NA	NA	S	S	S	S	N	N	N	S	NA	NA	S	S	S	S	S	S	N	S	S	S	N	S	N	S	S	N	S	NA	S	N	S	N	N	S	S	N	N	S	S	N	S	N	S	N	S
chr1p3115630	1	3115630	N	S	S	S	S	S	N	N	N	S	N	S	S	S	S	S	S	S	N	S	S	S	N	S	N	S	S	N	S	S	S	N	S	N	N	S	S	N	N	S	S	N	S	N	S	N	S
chr1p3124438	1	3124438	NA	S	S	S	S	S	N	N	N	S	N	S	S	S	S	S	S	S	N	S	S	S	N	S	N	S	S	N	S	S	S	N	S	N	N	S	S	N	N	S	S	N	S	N	S	N	S
chr1p3124886	1	3124886	N	S	S	S	S	S	N	N	N	S	NA	S	S	S	S	S	S	S	N	S	S	S	N	S	N	S	S	N	S	NA	S	N	S	N	N	S	S	N	N	S	S	N	S	N	S	N	S
chr1p3129452	1	3129452	NA	NA	S	S	S	S	NA	N	NA	S	N	NA	S	S	S	S	S	S	N	S	S	S	S	S	N	S	S	N	S	S	S	N	S	N	NA	S	S	N	N	S	S	N	S	N	S	N	S
chr1p3129553	1	3129553	N	S	S	S	S	S	N	N	N	S	N	S	S	S	S	S	NA	S	N	NA	S	S	NA	NA	N	S	S	N	S	NA	S	N	S	N	N	S	S	N	N	NA	S	N	S	N	S	N	S
chr1p3129674	1	3129674	N	S	S	S	S	NA	N	N	N	NA	NA	NA	S	S	S	S	S	S	N	S	S	NA	S	S	N	S	S	N	NA	NA	S	N	S	N	N	S	S	N	N	NA	S	N	S	N	S	N	S
chr1p3129676	1	3129676	N	S	S	S	S	NA	N	N	N	NA	NA	NA	S	S	S	S	S	S	N	S	S	NA	S	S	N	S	S	N	NA	NA	S	N	S	N	N	S	S	N	N	NA	S	N	S	N	S	N	S
chr1p3144039	1	3144039	N	NA	S	S	S	S	NA	N	N	S	NA	NA	S	S	S	S	S	S	N	S	S	S	S	S	N	S	S	N	S	S	S	N	S	N	N	S	S	N	N	S	S	N	S	N	S	N	S
chr1p3146725	1	3146725	N	S	S	S	S	S	NA	N	N	S	N	NA	S	S	S	S	S	S	N	S	S	S	S	S	N	S	S	N	S	S	S	N	S	N	N	S	S	N	N	S	S	N	S	N	S	N	S
chr1p3152297	1	3152297	N	NA	S	S	NA	S	NA	N	NA	S	N	NA	S	S	NA	S	S	NA	NA	S	S	S	S	S	N	NA	S	N	S	S	S	N	S	NA	N	S	S	N	N	S	S	N	S	N	S	N	S
chr1p3164980	1	3164980	N	S	S	S	S	S	N	N	N	S	NA	NA	S	S	S	S	S	S	N	S	S	S	S	S	N	S	S	N	S	NA	S	N	S	N	N	S	S	N	N	S	S	N	S	N	S	N	S
chr1p3164988	1	3164988	N	S	S	S	S	S	N	N	N	S	NA	NA	S	S	S	S	S	S	N	S	S	S	S	S	N	S	S	N	S	NA	S	N	S	N	N	S	S	N	N	S	S	N	S	N	S	N	S
chr1p3165479	1	3165479	N	NA	S	S	S	S	S	N	S	S	N	S	S	S	S	S	S	S	N	S	S	S	S	S	N	S	S	N	S	S	S	N	S	N	NA	S	S	N	N	S	S	N	S	N	S	N	S
chr1p3165550	1	3165550	NA	NA	S	S	S	S	S	N	S	S	N	S	S	S	S	S	S	S	N	S	S	S	S	S	NA	S	S	N	S	S	S	N	S	N	NA	S	S	N	N	S	S	N	S	N	S	N	S
chr1p3165583	1	3165583	NA	NA	S	S	S	S	S	N	NA	NA	N	S	S	NA	S	S	S	NA	N	S	S	S	S	S	NA	S	S	N	S	NA	S	N	S	N	NA	S	S	N	N	S	S	N	S	N	S	N	S
chr1p3167423	1	3167423	N	S	S	S	S	S	S	N	S	S	N	S	S	S	S	S	S	S	N	S	S	S	S	S	N	S	S	N	S	NA	S	N	S	N	N	S	S	N	N	S	S	N	S	N	S	N	S
chr1p3168311	1	3168311	N	S	S	S	S	S	S	N	S	S	N	NA	S	S	S	S	S	S	N	S	S	S	S	S	N	S	S	N	S	S	S	N	S	N	N	S	S	N	N	S	S	N	S	N	S	N	S
chr1p3168370	1	3168370	N	S	S	S	S	S	S	N	S	S	N	S	S	S	S	S	S	S	N	S	S	S	S	S	N	S	S	N	S	S	S	N	S	N	N	S	S	N	N	S	S	N	S	N	S	N	S
chr1p3168424	1	3168424	N	S	S	S	S	S	S	N	S	S	N	S	S	S	S	S	S	S	N	S	S	S	S	S	N	S	S	N	S	S	S	N	S	N	N	S	S	N	N	S	S	N	S	N	S	N	S
chr1p3168442	1	3168442	N	S	S	S	S	S	S	N	S	S	N	S	S	S	S	S	S	S	N	S	S	S	S	S	N	S	S	N	S	S	S	N	S	N	N	S	S	N	N	S	S	N	S	N	S	N	S
chr1p3168672	1	3168672	N	S	S	S	S	S	NA	N	S	S	N	S	S	S	S	S	S	S	N	S	S	S	S	S	N	S	S	N	S	NA	S	N	S	N	N	S	S	N	N	S	S	N	S	N	S	N	S
chr1p3171620	1	3171620	NA	S	NA	S	S	S	S	NA	NA	S	NA	S	S	S	NA	S	N	S	NA	S	S	S	S	S	NA	S	S	N	S	S	S	N	S	NA	NA	S	S	N	N	S	S	N	S	N	S	N	S
chr1p3182191	1	3182191	NA	S	S	S	S	S	S	N	S	S	NA	S	S	S	S	S	S	NA	N	S	S	S	S	S	N	NA	S	N	S	NA	S	N	NA	N	N	S	S	N	N	NA	S	N	S	N	S	N	S
chr1p3188208	1	3188208	N	S	S	S	S	S	S	N	S	S	N	S	S	S	S	S	S	S	N	S	S	S	S	S	N	S	S	N	S	S	S	N	S	N	N	S	S	N	N	S	S	N	S	N	S	N	S
chr1p3188238	1	3188238	N	S	S	S	S	S	S	N	S	S	N	NA	S	S	S	S	S	S	N	S	S	S	S	S	N	S	S	N	S	S	S	N	S	N	N	S	S	N	N	S	S	N	S	N	S	N	S
chr1p3188256	1	3188256	N	S	S	S	S	S	S	N	S	S	N	NA	S	S	S	S	S	S	N	S	S	S	S	S	N	S	S	N	S	S	S	N	S	N	N	S	S	N	N	S	S	N	S	N	S	N	S
chr1p3188352	1	3188352	NA	S	S	S	NA	S	S	N	S	S	N	S	S	S	S	S	S	S	NA	S	S	S	S	NA	N	S	S	NA	S	S	S	N	S	N	N	S	S	N	N	S	S	N	S	N	S	N	S
chr1p3200491	1	3200491	N	S	S	S	S	S	S	N	S	S	N	NA	S	S	S	S	S	S	N	S	S	S	S	S	N	S	S	N	S	S	S	N	S	NA	N	S	NA	N	N	S	S	N	S	N	S	N	S
chr1p3213110	1	3213110	N	S	S	S	S	S	S	N	S	S	NA	S	S	S	S	S	S	S	N	S	S	S	S	S	N	S	S	N	S	NA	S	N	S	N	N	S	S	N	N	S	S	N	S	N	S	N	S
chr1p3221686	1	3221686	N	S	S	S	S	S	S	N	S	S	NA	NA	S	S	S	S	S	NA	N	S	S	S	S	S	N	S	S	N	S	S	S	N	S	N	S	S	S	N	N	S	S	N	NA	N	NA	N	S
chr1p3303727	1	3303727	N	S	S	S	S	S	S	N	NA	S	N	S	S	S	S	S	S	NA	N	S	S	S	S	S	N	S	S	N	S	S	S	N	S	N	S	S	S	N	S	S	S	S	S	N	S	N	S
chr1p3308585	1	3308585	NA	S	S	S	S	S	S	N	S	S	NA	NA	S	S	S	S	S	S	N	S	S	S	S	S	N	S	S	N	S	S	S	N	S	N	S	S	S	N	S	S	S	S	S	N	S	N	S
chr1p3309415	1	3309415	N	S	S	S	S	S	S	N	S	S	NA	NA	S	S	S	S	S	S	N	S	S	S	S	S	N	S	S	N	S	S	S	N	S	N	S	S	S	N	S	S	S	S	S	N	S	N	S
chr1p3321022	1	3321022	NA	NA	NA	S	S	S	S	N	S	S	NA	NA	S	NA	S	S	S	S	N	S	S	S	S	S	S	S	S	N	S	NA	S	NA	S	N	S	S	S	N	S	S	S	S	S	N	S	N	S
chr1p3321117	1	3321117	NA	S	S	S	S	S	S	N	S	S	NA	S	S	S	S	S	S	S	N	S	S	S	S	S	S	S	S	N	S	S	S	N	S	N	S	S	S	N	S	S	S	S	S	N	S	N	S
chr1p3324206	1	3324206	N	S	S	S	NA	S	NA	N	S	S	N	S	S	S	S	S	S	S	N	S	NA	S	S	S	S	S	S	N	S	S	S	N	S	N	S	S	S	N	NA	S	S	S	S	N	S	N	S
chr1p3343633	1	3343633	N	S	S	S	S	S	S	N	S	S	NA	NA	S	S	S	S	S	S	N	S	S	S	S	S	S	S	S	N	S	S	S	N	S	N	S	S	S	N	S	S	S	S	S	N	S	N	S
chr1p3343669	1	3343669	N	S	S	S	S	S	S	N	S	S	NA	NA	S	S	S	S	S	S	N	S	S	S	S	S	S	S	S	N	S	S	S	N	S	N	S	S	S	N	S	S	S	S	S	N	S	N	S
chr1p3356244	1	3356244	N	S	S	S	S	S	S	N	S	S	N	S	S	S	S	S	S	S	NA	S	S	S	S	S	S	S	S	N	S	S	S	N	S	NA	S	S	S	NA	S	S	S	S	S	N	S	N	S
chr1p3359383	1	3359383	N	S	S	S	S	S	S	N	S	S	NA	NA	S	S	S	S	S	S	NA	S	S	S	S	S	S	S	S	N	S	S	S	N	S	N	S	S	S	N	S	S	S	S	S	N	S	N	S
chr1p3370216	1	3370216	N	S	S	S	S	S	S	N	NA	S	NA	NA	S	S	S	S	S	S	N	S	S	NA	S	S	S	S	S	N	S	S	S	N	S	N	S	S	S	N	S	S	S	S	S	N	S	N	S
chr1p3370239	1	3370239	N	S	S	S	S	S	S	N	NA	S	NA	NA	S	S	S	S	S	S	N	S	S	NA	S	S	S	S	S	N	S	S	S	N	S	N	S	S	S	N	S	S	S	S	S	N	S	N	S
chr1p3370657	1	3370657	N	S	S	S	S	S	S	N	S	S	NA	NA	S	S	S	S	S	S	N	S	S	S	S	S	S	S	S	N	S	S	S	N	S	N	S	S	S	N	S	S	S	S	S	N	S	N	S
chr1p3378200	1	3378200	NA	NA	S	S	S	S	NA	N	S	S	NA	NA	S	NA	S	S	S	S	N	S	S	S	S	S	S	S	S	N	S	S	S	N	S	N	S	S	S	N	S	S	S	S	S	N	S	N	S
chr1p3378373	1	3378373	N	S	S	S	S	S	S	N	S	S	N	S	S	S	S	S	S	S	N	S	S	S	S	S	S	S	S	N	S	S	S	N	S	N	S	S	S	N	S	S	S	S	S	N	S	N	S
chr1p3380462	1	3380462	N	NA	S	S	S	NA	S	N	S	S	N	S	S	S	S	S	S	S	N	S	S	S	S	S	S	S	S	N	S	S	S	N	S	N	S	S	S	N	S	S	S	S	S	N	S	N	S
chr1p3380468	1	3380468	N	NA	S	S	S	NA	S	N	S	S	N	S	S	S	S	S	S	S	N	S	S	S	S	S	S	S	S	N	S	S	S	N	S	N	S	S	S	N	S	S	S	S	S	N	S	N	S
chr1p3454831	1	3454831	N	S	S	S	S	S	S	N	S	S	N	NA	S	S	S	S	S	S	N	S	S	S	S	S	S	S	S	N	S	NA	S	S	S	N	S	S	S	N	S	S	S	S	S	N	S	N	S
chr1p3481165	1	3481165	N	S	S	S	S	S	S	N	S	S	NA	NA	S	S	S	S	S	S	N	S	S	S	S	S	S	S	S	S	S	S	S	S	S	N	S	S	S	N	S	S	S	S	S	N	S	N	S
chr1p3481189	1	3481189	N	S	S	S	S	S	S	N	S	S	NA	NA	S	S	S	S	S	S	N	S	S	S	S	S	S	S	S	S	S	S	S	S	S	N	S	S	S	N	S	S	S	S	S	N	S	N	S
chr1p3484303	1	3484303	N	S	S	S	S	S	NA	N	S	S	NA	S	S	S	S	S	S	S	N	S	S	S	S	S	S	S	S	S	S	S	S	S	S	N	S	S	S	N	S	S	S	S	S	N	S	N	S
chr1p3505068	1	3505068	S	S	S	S	S	S	S	N	S	S	NA	NA	S	S	S	S	S	S	N	S	S	S	S	S	S	S	S	S	S	S	S	S	S	N	S	S	S	N	S	S	S	S	S	N	S	N	S
chr1p3505077	1	3505077	S	S	S	S	S	S	S	N	S	S	NA	NA	S	S	S	S	S	S	N	S	S	S	S	S	S	S	S	S	S	S	S	S	S	N	S	S	S	N	S	S	S	S	S	N	S	N	S
chr1p3505079	1	3505079	S	S	S	S	S	S	S	N	S	S	NA	NA	S	S	S	S	S	S	N	S	S	S	S	S	S	S	S	S	S	S	S	S	S	N	S	S	S	N	S	S	S	S	S	N	S	N	S
chr1p3505088	1	3505088	S	S	S	S	S	S	S	N	S	S	NA	NA	S	S	S	S	S	S	N	S	S	S	S	S	S	S	S	S	S	S	S	S	S	N	S	S	S	N	S	S	S	S	S	N	S	N	S
chr1p3506704	1	3506704	S	NA	S	S	S	S	S	N	NA	S	N	NA	S	NA	S	S	S	NA	N	S	S	S	S	S	S	S	S	S	S	S	S	S	S	N	NA	S	S	N	S	S	S	S	S	N	S	N	S
chr1p3520649	1	3520649	S	S	S	NA	S	S	S	N	S	S	NA	S	S	S	S	S	S	S	N	S	S	S	S	S	S	S	S	S	S	S	S	S	S	N	S	S	S	N	S	S	S	S	S	N	S	N	S
chr1p3526415	1	3526415	S	S	S	S	S	S	NA	N	S	S	NA	NA	S	S	S	S	S	S	N	S	S	S	S	S	S	S	S	S	S	S	S	S	S	N	S	S	S	N	S	S	S	S	S	N	S	N	S
chr1p3540481	1	3540481	S	S	S	S	S	S	S	N	S	S	NA	NA	S	S	S	S	S	S	N	S	S	S	S	S	S	S	S	S	S	S	S	S	S	N	S	S	S	N	S	S	S	S	S	N	S	N	S
chr1p3540514	1	3540514	S	S	S	S	S	S	S	N	S	S	NA	NA	S	S	S	S	S	S	N	S	S	S	S	S	S	S	S	S	S	S	S	S	S	N	S	S	S	N	S	S	S	S	S	N	S	N	S
chr1p3595577	1	3595577	S	S	S	S	S	S	S	N	S	S	NA	NA	S	S	S	S	S	S	N	N	S	S	S	S	S	S	S	S	S	S	S	S	S	N	S	S	S	N	S	S	S	S	S	N	S	N	S
chr1p3657633	1	3657633	S	S	S	S	S	S	NA	N	S	S	NA	S	S	S	S	S	S	S	N	N	S	S	S	S	S	S	S	S	S	S	S	S	S	N	S	S	S	N	S	S	S	S	S	N	S	N	S
chr1p3779858	1	3779858	S	S	S	S	S	S	S	N	S	S	NA	S	S	N	S	NA	S	S	N	N	S	S	S	S	S	S	S	S	S	S	S	S	S	N	S	S	S	S	S	S	S	S	S	N	N	N	S
chr1p3840763	1	3840763	S	S	S	S	S	S	S	N	S	S	NA	S	S	N	S	S	S	NA	NA	NA	S	S	S	S	S	S	S	S	S	S	S	S	S	S	S	S	S	S	S	S	S	S	S	NA	NA	NA	S
chr1p3841746	1	3841746	S	S	S	S	S	S	S	N	S	S	NA	S	S	N	S	NA	S	N	N	N	S	S	S	S	S	S	S	S	S	S	S	S	S	S	S	S	S	S	S	S	S	S	S	N	N	N	S
chr1p3845048	1	3845048	S	S	S	S	S	S	S	N	S	S	N	NA	S	N	S	NA	S	N	N	N	S	S	S	S	S	S	S	S	S	S	S	S	S	S	S	S	S	S	S	S	S	S	S	N	N	N	S
chr1p3872505	1	3872505	S	NA	NA	S	S	S	S	N	S	S	NA	S	S	N	S	NA	S	N	N	N	S	S	S	S	S	S	S	S	S	S	S	S	NA	S	S	S	S	S	S	S	S	S	S	N	N	N	S
chr1p3896049	1	3896049	S	S	S	S	S	S	S	N	S	S	NA	S	S	N	S	NA	S	N	N	N	S	S	S	S	S	S	S	S	S	S	S	S	S	S	S	S	S	S	S	NA	S	S	S	N	N	N	S
chr1p3904152	1	3904152	S	S	S	S	S	S	S	N	S	S	N	NA	S	N	S	NA	S	N	NA	N	S	S	S	S	S	S	S	NA	S	S	S	S	S	S	S	S	S	S	S	S	S	S	S	N	N	N	S
chr1p3904178	1	3904178	S	S	S	S	S	S	S	N	S	S	N	NA	S	N	S	NA	S	N	N	N	S	S	S	S	S	S	S	S	S	S	S	S	S	S	S	S	S	S	S	S	S	S	S	N	N	N	S
chr1p3908794	1	3908794	S	S	S	S	S	S	S	N	S	S	NA	S	S	N	S	NA	S	N	N	N	S	S	S	S	S	S	S	S	S	S	S	S	S	S	S	S	S	S	S	S	S	S	S	N	N	N	S
chr1p3909021	1	3909021	NA	S	S	S	S	S	S	N	S	S	NA	NA	S	N	NA	S	S	N	N	N	S	S	S	S	S	S	S	S	S	S	S	S	S	S	S	S	S	S	S	NA	S	S	S	N	N	N	S
chr1p3909228	1	3909228	NA	S	NA	S	S	NA	S	N	NA	NA	NA	NA	S	NA	S	NA	S	N	N	N	NA	NA	S	S	NA	S	S	S	S	S	S	S	S	S	NA	S	S	S	S	S	S	S	S	N	N	N	S
chr1p3913134	1	3913134	S	S	S	S	S	S	S	N	S	S	N	S	S	N	S	NA	S	N	N	N	S	S	S	S	S	S	S	S	S	S	S	S	S	S	S	S	S	S	S	S	S	S	S	N	N	N	S
chr1p3918255	1	3918255	S	S	S	S	S	S	S	N	S	S	NA	NA	S	N	S	NA	S	N	N	N	S	S	S	S	S	S	S	S	S	S	S	S	S	S	S	S	S	S	S	S	S	S	S	N	N	N	S
chr1p3928877	1	3928877	S	S	S	S	S	S	S	N	S	S	NA	NA	S	N	S	NA	S	N	N	N	S	S	S	S	S	S	S	S	S	S	S	S	S	S	S	S	S	S	S	S	S	S	S	N	N	N	S
chr1p3930385	1	3930385	S	S	S	S	S	S	S	N	S	S	N	NA	S	N	S	NA	S	N	N	N	S	S	S	S	S	S	S	S	S	NA	S	S	S	S	S	S	S	S	S	S	S	S	S	N	N	N	S
chr1p3966316	1	3966316	S	S	S	S	S	S	S	N	S	S	NA	S	S	N	S	NA	S	N	N	N	S	S	S	S	S	S	S	S	S	S	S	S	S	S	S	S	S	S	S	S	S	S	S	N	N	N	S
chr1p3973200	1	3973200	S	S	S	S	S	S	S	N	S	S	N	S	S	N	S	NA	S	N	N	N	S	S	S	S	S	S	S	S	S	S	S	S	S	S	S	S	S	S	S	S	S	S	S	N	N	N	S
chr1p3973265	1	3973265	S	S	S	S	S	S	S	N	S	S	N	S	S	N	S	NA	S	N	N	N	S	S	S	S	S	S	S	S	S	NA	S	S	S	S	S	S	S	S	S	S	S	S	S	N	N	N	S
chr1p3978185	1	3978185	NA	NA	S	S	NA	S	S	N	S	S	NA	NA	S	N	S	NA	S	NA	N	N	S	S	S	S	S	S	S	S	NA	S	S	S	S	S	S	S	S	S	S	S	NA	S	S	N	N	N	S
chr1p3978201	1	3978201	NA	NA	S	S	NA	S	S	N	S	S	NA	NA	S	N	S	NA	S	NA	N	N	S	S	S	S	S	S	S	S	NA	S	S	S	S	S	S	S	S	S	S	S	NA	S	S	N	N	N	S
chr1p3979229	1	3979229	S	S	S	S	S	S	S	N	S	S	NA	S	S	N	S	NA	S	N	N	N	S	S	S	S	S	S	S	S	S	S	S	S	S	S	S	S	S	S	S	S	S	S	S	N	N	N	S
chr1p3989212	1	3989212	S	NA	S	S	S	S	S	N	S	S	NA	NA	S	N	S	NA	S	NA	N	N	S	S	S	S	S	S	S	S	S	S	S	S	S	S	S	S	S	S	S	S	S	S	S	N	N	N	S
chr1p3993132	1	3993132	S	S	S	S	S	S	S	N	S	S	NA	S	S	N	S	NA	S	N	N	N	S	S	S	S	S	S	S	S	S	S	S	S	S	S	S	S	S	S	S	S	S	S	S	N	N	N	S
chr1p3998115	1	3998115	NA	NA	S	S	S	S	S	N	S	S	NA	NA	S	NA	S	NA	S	N	NA	NA	S	NA	S	S	S	S	S	S	S	S	S	S	S	S	S	S	S	S	S	S	S	S	S	N	N	N	S
chr1p4005896	1	4005896	NA	NA	S	S	S	S	S	N	NA	S	NA	S	NA	N	S	NA	S	N	NA	N	S	S	S	S	S	S	S	S	S	S	S	S	S	S	NA	S	S	NA	S	S	S	S	S	N	N	N	S
chr1p4082804	1	4082804	S	S	S	S	S	S	S	N	S	S	NA	S	S	N	S	NA	S	S	N	N	S	S	S	S	S	S	S	S	S	S	S	S	S	S	S	S	S	S	S	S	S	S	S	N	N	N	S
chr1p4082993	1	4082993	S	NA	S	S	S	S	S	N	S	NA	NA	S	S	N	S	NA	S	S	N	N	S	S	S	S	S	S	S	S	S	S	S	S	S	S	S	S	S	S	S	S	S	S	S	N	N	N	S
chr1p4102753	1	4102753	S	NA	NA	S	S	S	S	N	S	S	NA	S	S	N	S	NA	S	S	N	N	S	S	S	S	S	S	S	S	S	S	S	S	S	S	S	S	S	S	S	S	S	S	S	N	N	N	S
chr1p4125244	1	4125244	S	S	S	S	S	S	S	N	S	S	NA	NA	S	N	S	NA	S	S	N	N	S	S	S	S	S	S	S	S	S	S	S	S	S	S	S	S	S	S	S	S	S	S	S	N	N	N	S
chr1p4154524	1	4154524	S	S	S	S	S	S	S	N	S	S	NA	S	S	N	S	NA	S	S	N	N	S	S	S	S	S	S	S	S	S	S	S	S	S	S	S	S	S	S	S	S	S	S	S	N	N	N	S
chr1p4154663	1	4154663	S	S	S	S	S	S	S	N	S	S	N	S	S	N	S	NA	S	S	N	N	S	S	S	S	S	S	S	S	S	S	S	S	S	S	S	S	S	S	S	S	S	S	S	N	N	N	S
chr1p4162349	1	4162349	S	S	S	S	S	S	S	N	S	S	NA	S	S	N	S	NA	S	S	N	N	S	S	S	S	S	S	S	S	S	S	S	S	S	S	S	S	S	S	S	S	S	S	S	N	N	N	S
chr1p4200904	1	4200904	S	S	S	S	S	S	S	S	S	S	N	S	S	S	S	S	S	S	N	S	S	S	S	S	S	S	S	S	S	S	S	S	S	S	S	S	S	S	S	S	S	S	S	N	N	N	S
chr1p4200936	1	4200936	S	S	S	S	S	S	S	S	S	S	N	S	S	S	S	S	S	S	N	S	S	S	S	S	S	S	S	S	S	S	S	S	S	S	S	S	S	S	S	S	S	S	S	N	N	N	S
chr1p4201770	1	4201770	S	S	S	S	S	S	S	S	S	S	NA	NA	S	S	S	S	S	S	N	S	S	S	S	S	S	S	S	S	S	S	S	S	S	S	S	S	S	S	S	S	S	S	S	N	N	N	S
chr1p4203991	1	4203991	S	S	S	S	S	S	S	S	S	S	NA	NA	S	S	S	S	S	S	N	S	S	S	S	S	S	S	S	S	S	S	S	S	S	S	S	S	S	S	S	S	S	S	S	N	N	N	S
chr1p4241933	1	4241933	S	S	S	S	S	S	S	S	S	S	NA	NA	S	S	S	S	S	S	N	S	S	S	S	S	S	S	S	S	S	S	S	S	S	S	S	S	S	S	S	S	S	S	S	N	N	S	S
chr1p4316268	1	4316268	S	NA	S	S	S	S	S	S	S	S	NA	NA	S	S	NA	S	S	S	N	S	S	S	S	S	S	S	S	S	S	NA	S	S	S	S	S	S	S	S	S	S	S	S	S	N	N	S	S
chr1p4316436	1	4316436	S	S	S	S	S	S	S	S	S	S	NA	S	S	S	S	S	S	S	N	S	S	S	S	S	S	S	S	S	S	S	S	S	S	S	S	S	S	S	S	S	S	S	S	N	N	S	S
chr1p4316866	1	4316866	S	S	S	S	S	S	S	S	S	S	NA	NA	S	S	S	S	S	S	N	S	S	S	S	S	S	S	S	S	S	S	S	S	S	S	S	S	S	S	S	S	S	S	S	N	N	S	S
chr1p4335728	1	4335728	S	S	S	NA	S	S	S	S	S	S	NA	S	S	S	S	S	NA	S	N	S	S	S	S	NA	S	S	S	NA	NA	S	S	S	S	S	S	S	S	S	S	NA	S	S	S	S	NA	S	S
chr1p4335810	1	4335810	S	S	S	S	S	S	S	S	S	S	NA	S	NA	S	S	NA	S	S	N	S	S	S	S	S	S	S	S	S	S	NA	S	S	S	S	S	S	S	S	NA	NA	S	NA	S	S	S	S	S
chr1p4372220	1	4372220	S	S	S	S	S	S	S	S	S	S	NA	S	S	S	S	S	S	S	N	S	S	S	S	S	S	S	S	S	S	S	S	S	S	S	S	S	S	S	S	S	S	S	S	S	S	S	S
chr1p4375027	1	4375027	S	S	S	S	S	S	S	S	S	S	N	S	S	S	S	S	S	S	N	S	S	S	S	S	S	S	S	S	S	S	S	S	S	S	S	S	S	S	S	S	S	S	S	S	S	S	S
chr1p4377024	1	4377024	S	S	NA	S	S	S	S	S	S	S	NA	S	S	S	NA	S	S	S	N	S	S	S	S	S	S	S	S	S	S	S	S	S	S	S	S	S	S	S	S	S	S	S	S	S	S	S	S
chr1p4377884	1	4377884	S	S	S	S	S	S	S	S	S	S	NA	S	S	S	S	S	S	S	N	S	S	S	S	S	S	S	S	S	S	S	S	S	S	S	S	S	S	S	S	S	S	S	S	S	S	S	S
chr1p4424001	1	4424001	S	S	S	S	S	S	S	S	S	S	S	S	S	N	S	NA	S	S	N	S	S	S	S	S	S	S	S	S	S	S	S	S	S	S	S	S	S	S	S	S	S	S	S	S	S	S	S
chr1p4424060	1	4424060	S	S	S	S	S	S	S	S	S	S	S	S	S	N	S	NA	S	S	N	S	S	S	S	S	S	S	S	S	S	S	S	S	S	S	S	S	S	S	S	S	S	S	S	S	S	S	S
chr1p4425344	1	4425344	S	S	S	S	S	S	S	S	S	S	S	S	S	N	S	NA	S	S	N	S	S	S	S	S	S	S	S	S	S	S	S	S	S	S	S	S	S	S	S	S	S	S	S	S	S	S	S
chr1p4425345	1	4425345	S	S	S	S	S	S	S	S	S	S	S	S	S	N	S	NA	S	S	N	S	S	S	S	S	S	S	S	S	S	S	S	S	S	S	S	S	S	S	S	S	S	S	S	S	S	S	S
chr1p4425416	1	4425416	S	S	S	S	NA	S	S	S	S	S	S	S	S	NA	S	NA	S	S	N	S	S	S	S	S	S	S	S	S	S	S	S	S	S	S	S	NA	S	S	S	S	S	S	S	S	S	S	S
chr1p4425537	1	4425537	NA	S	S	S	S	S	S	S	S	S	S	S	S	N	S	NA	S	S	N	S	S	S	S	S	S	S	S	S	S	S	S	S	S	S	S	S	S	S	S	S	S	S	S	S	S	S	S
chr1p4425545	1	4425545	NA	S	S	S	S	S	S	S	S	S	S	S	S	N	S	NA	S	S	N	S	S	S	S	S	S	S	S	S	S	S	S	S	S	S	S	S	S	S	S	S	S	S	S	S	S	S	S
chr1p4425551	1	4425551	NA	S	S	S	S	S	S	S	S	S	S	S	S	N	S	NA	S	S	N	S	S	S	S	S	S	S	S	S	S	S	S	S	S	S	S	S	S	S	S	S	S	S	S	S	S	S	S
chr1p4425588	1	4425588	NA	S	S	S	S	S	S	S	S	S	S	S	S	N	S	NA	S	S	N	S	S	S	S	S	S	S	S	S	S	S	S	S	S	S	S	S	S	S	S	S	S	S	S	S	S	S	S
chr1p4425591	1	4425591	NA	S	S	S	S	S	S	S	S	S	S	S	S	N	S	NA	S	S	N	S	S	S	S	S	S	S	S	S	S	S	S	S	S	S	S	S	S	S	S	S	S	S	S	S	S	S	S
chr1p4425594	1	4425594	NA	S	S	S	S	S	S	S	S	S	S	S	S	N	S	NA	S	S	N	S	S	S	S	S	S	S	S	S	S	S	S	S	S	S	S	S	S	S	S	S	S	S	S	S	S	S	S
chr1p4426923	1	4426923	S	S	S	S	S	S	S	S	S	S	S	S	S	N	S	NA	S	S	NA	S	S	S	S	S	S	S	S	S	S	S	S	S	S	S	S	S	S	S	S	S	S	S	S	S	S	S	S
chr1p4426934	1	4426934	S	S	S	S	S	S	S	S	S	S	S	S	S	N	S	NA	S	S	NA	S	S	S	S	S	S	S	S	S	S	S	S	S	S	S	S	S	S	S	S	S	S	S	S	S	S	S	S
chr1p4426944	1	4426944	S	S	S	S	S	S	S	S	S	S	S	S	S	N	S	NA	S	S	NA	S	S	S	S	S	S	S	S	S	S	S	S	S	S	S	S	S	S	S	S	S	S	S	S	S	S	S	S
chr1p4426951	1	4426951	S	S	S	S	S	S	S	S	S	S	S	S	S	N	S	NA	S	S	NA	S	S	S	S	S	S	S	S	S	S	S	S	S	S	S	S	S	S	S	S	S	S	S	S	S	S	S	S
chr1p4426956	1	4426956	S	S	S	S	S	S	S	S	S	S	S	S	S	N	S	NA	S	S	NA	S	S	S	S	S	S	S	S	S	S	S	S	S	S	S	S	S	S	S	S	S	S	S	S	S	S	S	S
chr1p4426966	1	4426966	S	S	S	S	S	S	S	S	S	S	S	S	S	N	S	NA	S	S	NA	S	S	S	S	S	S	S	S	S	S	S	S	S	S	S	S	S	S	S	S	S	S	S	S	S	S	S	S
chr1p4426971	1	4426971	S	S	S	S	S	S	S	S	S	S	S	S	S	N	S	NA	S	S	NA	S	S	S	S	S	S	S	S	S	S	S	S	S	S	S	S	S	S	S	S	S	S	S	S	S	S	S	S
chr1p4426984	1	4426984	S	S	S	S	S	S	S	S	S	S	S	S	S	N	S	NA	S	S	NA	S	S	S	S	S	S	S	S	S	S	S	S	S	S	S	S	S	S	S	S	S	S	S	S	S	S	S	S
chr1p4426987	1	4426987	S	S	S	S	S	S	S	S	S	S	S	S	S	N	S	NA	S	S	NA	S	S	S	S	S	S	S	S	S	S	S	S	S	S	S	S	S	S	S	S	S	S	S	S	S	S	S	S
chr1p4427014	1	4427014	S	S	S	S	S	S	S	S	S	S	S	S	S	N	S	NA	S	S	NA	S	S	S	S	S	S	S	S	S	S	S	S	S	S	S	S	S	S	S	S	S	S	S	S	S	S	S	S
chr1p4433987	1	4433987	S	S	NA	NA	S	NA	S	S	NA	S	S	S	S	NA	S	NA	NA	S	N	S	S	NA	S	S	S	S	S	S	S	NA	S	S	S	S	S	NA	S	S	S	S	S	S	S	S	S	S	S
chr1p4434200	1	4434200	S	NA	S	NA	S	S	S	S	NA	S	S	S	S	N	S	NA	S	S	N	S	S	S	S	S	S	S	S	S	S	S	S	S	NA	S	S	S	S	S	S	S	S	S	S	S	S	S	S
chr1p4436945	1	4436945	S	S	S	S	S	S	S	S	S	S	S	S	S	N	S	NA	S	S	N	S	S	S	S	S	S	S	S	S	S	S	S	S	S	S	S	S	S	S	S	S	S	S	S	S	S	S	S
chr1p4436963	1	4436963	S	S	S	S	S	S	S	S	S	S	S	S	S	N	S	NA	S	S	N	S	S	S	S	S	S	S	S	S	S	S	S	S	S	S	S	S	S	S	S	S	S	S	S	S	S	S	S
chr1p4436972	1	4436972	S	S	S	S	S	S	S	S	S	S	S	S	S	N	S	NA	S	S	N	S	S	S	S	S	S	S	S	S	S	S	S	S	S	S	S	S	S	S	S	S	S	S	S	S	S	S	S
chr1p4437044	1	4437044	S	S	S	S	S	S	S	S	S	S	S	S	S	N	S	NA	S	S	N	S	S	S	S	S	S	S	S	S	S	S	S	S	S	S	S	S	S	S	S	S	S	S	S	S	S	S	S
chr1p4438908	1	4438908	S	S	S	S	S	S	S	S	S	S	S	S	S	N	S	NA	S	S	N	S	S	S	S	S	S	S	S	S	S	S	S	S	S	S	S	S	S	S	S	S	S	S	NA	S	S	S	S
chr1p4438941	1	4438941	S	S	S	S	S	S	S	S	S	S	S	S	S	N	S	NA	S	S	N	S	S	S	S	S	S	S	S	S	S	S	S	S	S	S	S	S	S	S	S	S	S	S	S	S	S	S	S
chr1p4438968	1	4438968	S	S	S	S	S	S	S	S	S	S	S	S	S	N	S	NA	S	S	N	S	S	S	S	S	S	S	S	S	S	S	S	S	S	S	S	S	S	S	S	S	S	S	S	S	S	S	S
chr1p4438976	1	4438976	S	S	S	S	S	S	S	S	S	S	S	S	S	N	S	NA	S	S	N	S	S	S	S	S	S	S	S	S	S	S	S	S	S	S	S	S	S	S	S	S	S	S	S	S	S	S	S
chr1p4439025	1	4439025	S	S	S	S	S	S	S	S	S	S	S	S	S	N	S	NA	S	S	N	S	S	S	S	S	S	S	S	S	S	S	S	S	S	S	S	S	S	S	S	S	S	S	S	S	S	S	S
chr1p4447918	1	4447918	S	S	NA	S	S	S	S	S	S	S	S	S	S	N	S	NA	S	S	N	S	S	S	S	S	S	S	S	S	S	S	S	S	S	S	S	S	S	S	S	S	S	S	S	S	S	S	S
chr1p4447938	1	4447938	S	S	S	S	S	S	S	S	S	S	S	S	S	N	S	NA	S	S	N	S	S	S	S	S	S	S	S	S	S	S	S	S	S	S	S	S	S	S	S	S	S	S	S	S	S	S	S
chr1p4447945	1	4447945	S	S	S	S	S	S	S	S	S	S	S	S	S	N	S	NA	S	S	N	S	S	S	S	S	S	S	S	S	S	S	S	S	S	S	S	S	S	S	S	S	S	S	S	S	S	S	S
chr1p4447956	1	4447956	S	S	S	S	S	S	S	S	S	S	S	S	S	N	S	NA	S	S	N	S	S	S	S	S	S	S	S	S	S	S	S	S	S	S	S	S	S	S	S	S	S	S	S	S	S	S	S
chr1p4447973	1	4447973	S	S	S	NA	S	S	S	S	S	S	S	S	S	N	NA	NA	S	S	N	S	S	S	S	S	NA	S	S	S	S	S	S	S	S	S	S	S	S	S	S	S	S	S	S	S	S	S	S
chr1p4451758	1	4451758	NA	S	NA	S	S	S	S	S	S	S	NA	NA	S	N	S	NA	S	S	N	S	S	S	S	S	S	S	S	S	S	S	S	S	S	S	S	S	S	S	S	S	S	S	S	S	S	S	S
chr1p4451814	1	4451814	S	S	NA	S	S	S	S	S	S	S	S	S	S	N	S	NA	S	S	N	S	S	S	S	S	S	S	S	S	S	S	S	S	S	S	S	S	S	S	S	S	S	S	S	S	S	S	S
chr1p4451842	1	4451842	S	S	NA	S	S	S	S	S	S	S	S	S	S	N	S	NA	S	S	N	S	S	S	S	S	S	S	S	S	S	S	S	S	S	S	S	S	S	S	S	S	S	S	S	S	S	S	S
chr1p4452040	1	4452040	NA	NA	S	S	S	S	S	S	S	S	S	S	S	N	S	S	S	S	N	S	S	S	S	S	S	S	S	S	S	S	S	S	S	S	S	S	S	S	S	S	S	S	S	S	S	S	S
chr1p4461900	1	4461900	S	S	S	S	S	S	S	S	S	S	S	S	S	N	S	NA	S	S	N	S	S	S	S	S	S	S	S	S	S	S	S	S	S	S	S	S	S	S	S	S	S	S	S	S	S	S	S
chr1p4461934	1	4461934	S	S	S	S	S	S	S	S	S	S	S	S	S	N	S	NA	S	S	N	S	S	S	S	S	S	S	S	S	S	S	S	S	S	S	S	S	S	S	S	S	S	S	S	S	S	S	S
chr1p4461951	1	4461951	S	S	S	S	S	S	S	S	S	S	S	S	S	N	S	NA	S	S	N	S	S	S	S	S	S	S	S	S	S	S	S	S	S	S	S	S	S	S	S	S	S	S	S	S	S	S	S
chr1p4491032	1	4491032	S	S	S	S	S	S	S	S	S	S	S	S	S	N	S	NA	S	S	N	S	S	S	S	S	S	S	S	S	S	S	S	S	S	S	S	S	S	S	S	S	S	S	S	S	S	S	S
chr1p4542816	1	4542816	S	NA	S	S	S	S	S	S	S	S	S	S	S	N	S	NA	S	S	NA	S	S	N	S	S	S	S	S	S	S	S	S	NA	S	S	S	S	S	S	S	S	S	S	S	S	S	S	S
chr1p4557397	1	4557397	NA	NA	S	S	S	S	S	S	NA	S	S	S	S	N	S	NA	S	S	N	S	S	N	S	S	S	S	S	S	S	S	S	S	S	S	S	S	S	NA	S	S	S	S	S	S	S	S	S
chr1p4571524	1	4571524	S	S	S	S	S	S	S	S	S	S	S	S	S	N	S	S	S	S	N	S	S	N	S	S	S	S	S	S	S	S	S	S	S	S	S	S	S	S	S	S	S	S	S	S	S	S	S
chr1p4632280	1	4632280	NA	S	NA	S	S	S	S	S	S	S	S	S	S	NA	S	NA	S	S	N	S	S	N	S	S	S	S	S	S	S	S	S	S	S	S	S	S	S	S	S	S	S	S	S	S	S	S	S
chr1p4654180	1	4654180	S	NA	NA	S	S	S	S	S	S	NA	S	S	S	NA	NA	NA	S	S	N	S	S	N	S	S	NA	S	NA	S	S	S	S	S	S	S	S	NA	S	NA	NA	S	S	NA	S	S	NA	S	S
chr1p4656544	1	4656544	S	S	S	S	S	S	S	S	S	S	S	S	S	N	S	NA	S	S	N	S	S	N	S	S	S	S	S	S	S	S	S	S	S	S	S	S	S	S	S	S	S	S	S	S	S	S	S
chr1p4656620	1	4656620	S	S	S	S	S	S	S	S	S	S	S	S	S	N	S	NA	S	S	N	S	S	N	S	S	S	S	S	S	S	S	S	S	S	S	S	S	S	S	S	S	S	S	S	S	S	S	S
chr1p4673991	1	4673991	NA	NA	S	NA	S	S	S	S	NA	S	S	S	S	N	NA	NA	S	NA	N	S	S	N	S	S	S	S	S	S	S	S	NA	S	S	S	NA	S	S	S	S	S	S	S	S	S	S	S	S
chr1p4674468	1	4674468	S	S	S	NA	S	NA	S	S	S	S	S	S	S	N	S	NA	S	S	N	S	S	N	S	S	S	S	S	NA	S	S	NA	S	S	NA	S	S	NA	S	NA	S	NA	NA	S	S	NA	S	S
chr1p4674576	1	4674576	S	S	S	S	S	S	S	S	S	S	S	S	S	N	S	NA	S	S	N	S	S	N	S	S	S	S	S	S	S	S	S	S	S	S	S	S	S	S	S	S	S	S	S	S	S	S	S
chr1p4699301	1	4699301	S	S	S	S	S	S	S	S	S	S	NA	S	S	N	S	NA	S	S	S	S	S	N	S	S	S	S	S	S	S	S	S	S	S	S	S	S	S	S	S	S	S	S	S	S	S	S	S
chr1p4699337	1	4699337	S	S	S	S	S	S	S	S	S	S	NA	S	S	N	S	NA	S	S	S	S	S	N	S	S	S	S	S	S	S	S	S	S	S	S	S	S	S	S	S	S	S	S	S	S	S	S	S
chr1p4767729	1	4767729	S	N	S	S	S	S	S	S	S	S	N	S	S	N	S	NA	S	S	S	S	S	N	S	S	S	S	S	S	S	S	S	S	S	S	S	S	S	S	S	S	S	S	S	S	S	S	S
chr1p4782183	1	4782183	S	N	S	S	S	S	S	S	S	S	NA	S	S	N	S	NA	S	S	S	S	S	N	S	S	S	S	S	S	S	S	S	S	S	S	S	S	S	S	S	S	S	S	S	S	S	S	S
chr1p4783719	1	4783719	S	N	S	S	S	S	S	S	S	S	NA	S	S	N	S	NA	S	S	S	S	S	N	S	S	S	S	S	S	S	S	S	S	S	S	S	S	S	S	S	S	S	S	S	S	S	S	S
chr1p4783734	1	4783734	S	N	S	S	S	S	S	S	S	S	NA	S	S	N	S	NA	S	S	S	S	S	N	S	S	S	S	S	S	S	S	S	S	S	S	S	S	S	S	S	S	S	S	S	S	S	S	S
chr1p4783770	1	4783770	S	N	S	S	S	S	S	S	S	S	NA	S	S	N	S	NA	S	S	S	S	S	N	S	S	S	S	S	S	S	S	S	S	S	S	S	S	S	S	S	S	S	S	S	S	S	S	S
chr1p4783772	1	4783772	S	N	S	S	S	S	S	S	S	S	NA	S	S	N	S	NA	S	S	S	S	S	N	S	S	S	S	S	S	S	S	S	S	S	S	S	S	S	S	S	S	S	S	S	S	S	S	S
chr1p4783773	1	4783773	S	N	S	S	S	S	S	S	S	S	NA	S	S	N	S	NA	S	S	S	S	S	N	S	S	S	S	S	S	S	S	S	S	S	S	S	S	S	S	S	S	S	S	S	S	S	S	S
chr1p4785276	1	4785276	S	N	S	S	S	S	S	S	S	S	NA	S	S	N	S	S	S	S	S	S	S	N	S	S	S	S	S	S	S	S	S	S	S	S	S	S	S	S	S	S	S	S	S	S	S	S	S
chr1p4785577	1	4785577	S	N	S	S	S	S	S	S	NA	S	N	S	S	N	S	S	S	S	S	S	S	N	S	S	S	S	S	S	S	S	S	S	S	S	S	S	S	S	S	S	S	S	S	S	S	S	S
chr1p4796811	1	4796811	S	N	S	S	S	S	S	S	S	S	N	S	S	N	S	NA	S	S	S	S	S	N	S	S	S	S	S	S	S	S	S	S	N	S	S	S	S	N	S	S	S	N	S	S	S	S	S
chr1p4801485	1	4801485	S	N	S	S	S	S	S	S	S	S	NA	S	S	N	S	NA	S	S	S	S	S	N	S	S	S	S	S	S	S	S	S	S	N	S	S	S	S	S	S	S	S	S	S	S	S	S	S
chr1p4801949	1	4801949	S	N	S	S	S	S	S	S	S	S	N	S	S	N	S	NA	S	S	S	S	S	N	S	S	S	S	S	S	S	S	S	S	N	S	S	S	S	S	S	S	S	S	S	S	S	S	S
chr1p4808170	1	4808170	S	NA	S	S	S	S	S	S	S	S	NA	NA	S	N	S	NA	S	S	S	S	S	N	S	S	S	S	S	S	S	S	S	S	N	S	S	S	S	S	S	S	S	S	S	S	S	S	S
chr1p4828113	1	4828113	S	N	NA	S	S	S	S	S	S	S	N	NA	S	N	S	NA	S	S	S	S	S	NA	S	S	S	S	S	S	S	S	S	S	N	S	NA	S	S	S	S	S	S	S	N	S	S	S	S
chr1p4828245	1	4828245	S	NA	S	S	S	S	S	S	S	S	NA	S	S	N	S	NA	S	S	S	S	NA	N	S	S	S	S	S	S	S	S	S	S	N	S	NA	S	S	S	S	S	S	S	N	S	S	S	S
chr1p4828260	1	4828260	S	NA	S	S	S	S	S	S	S	S	NA	S	S	N	S	NA	S	S	S	S	NA	N	S	S	S	S	S	S	S	S	S	S	N	S	S	S	S	S	S	S	S	S	N	S	S	S	S
chr1p4830896	1	4830896	NA	N	S	S	S	S	S	S	S	S	N	S	S	N	S	NA	S	S	S	S	N	N	S	S	S	S	S	S	S	S	S	S	N	S	NA	S	S	S	S	S	S	S	N	S	S	S	S
chr1p4831204	1	4831204	S	N	S	S	S	S	S	S	S	S	NA	S	S	N	S	S	S	S	S	S	N	NA	S	S	S	S	S	S	S	S	S	S	N	S	S	S	S	S	S	S	S	S	N	S	S	S	S
chr1p4836050	1	4836050	S	N	S	S	S	S	S	S	S	S	NA	S	S	N	S	NA	S	S	S	S	S	N	S	S	S	S	S	S	S	S	S	S	N	S	S	S	S	S	S	S	S	S	N	S	S	S	S
chr1p4843508	1	4843508	NA	N	NA	S	S	S	S	NA	S	S	N	S	S	N	S	NA	S	S	S	S	N	N	S	S	S	S	S	S	S	S	S	S	N	S	S	S	S	S	S	S	S	S	N	S	S	S	S
chr1p4843781	1	4843781	S	N	S	S	S	S	S	S	S	S	N	S	S	N	S	NA	S	S	S	S	N	N	S	S	S	S	S	S	S	S	S	S	N	S	S	S	S	S	S	S	S	S	N	S	S	S	S
chr1p4843928	1	4843928	S	N	S	S	S	S	S	S	S	S	N	S	S	N	S	NA	S	S	S	S	N	N	S	S	S	S	S	S	S	S	S	S	N	S	S	S	S	S	S	S	S	S	N	S	S	S	S
chr1p4843958	1	4843958	S	N	S	S	S	S	S	S	S	S	N	S	S	N	S	NA	S	S	S	S	N	N	S	S	S	S	S	S	S	S	S	S	N	S	S	S	S	S	S	S	S	S	N	S	S	S	S
chr1p4851478	1	4851478	S	N	S	S	S	S	S	S	S	S	N	S	S	N	S	S	S	S	S	S	N	N	S	S	S	S	S	S	S	S	S	S	N	S	S	S	S	S	S	S	S	S	N	S	S	S	S
chr1p4866810	1	4866810	S	N	NA	S	S	S	S	S	S	S	NA	S	S	N	S	NA	S	S	S	S	N	N	S	S	S	S	S	S	S	S	S	S	N	S	S	S	S	S	S	S	S	S	N	S	S	S	S
chr1p4867083	1	4867083	S	NA	NA	S	S	S	S	S	S	S	NA	S	S	N	S	NA	S	S	S	S	N	N	S	S	S	S	S	S	S	S	S	S	N	S	S	S	S	S	S	S	S	S	N	S	S	S	S
chr1p4881514	1	4881514	S	N	S	S	S	S	S	S	S	S	N	S	S	N	S	NA	S	S	S	S	N	N	S	S	S	S	S	S	S	S	S	S	N	S	S	S	S	S	S	S	S	S	N	S	S	S	S
chr1p4887737	1	4887737	S	N	S	S	S	S	S	S	S	S	N	S	S	N	S	NA	S	S	S	S	N	N	S	S	S	S	S	S	S	S	S	S	N	S	S	S	S	S	S	S	S	S	N	S	S	S	S
chr1p4887899	1	4887899	NA	NA	S	S	S	S	S	S	S	S	NA	S	S	N	S	NA	S	S	S	S	N	N	S	S	S	S	S	S	S	S	S	S	N	S	S	S	S	S	S	S	S	S	N	S	S	S	S
chr1p4888022	1	4888022	S	NA	NA	S	S	S	S	S	S	S	NA	S	S	N	S	NA	S	S	S	S	N	N	S	S	S	S	S	S	S	S	S	S	N	S	S	S	S	S	S	S	S	S	N	S	S	S	S
chr1p4899652	1	4899652	S	N	S	S	S	S	S	S	S	S	NA	NA	S	N	S	S	S	S	S	S	N	N	S	S	S	S	S	S	S	S	S	S	N	S	S	S	S	S	S	S	S	S	N	S	S	S	S
chr1p4899727	1	4899727	S	N	S	S	S	S	S	S	S	S	NA	NA	S	N	S	S	S	S	S	S	N	N	S	S	S	S	S	S	S	S	S	S	N	S	S	S	S	S	S	S	S	S	N	S	S	S	S
chr1p4906998	1	4906998	S	N	S	NA	S	S	S	S	S	S	NA	S	S	N	S	NA	S	S	S	S	N	N	S	S	S	S	S	S	S	S	S	S	N	S	S	S	S	S	S	S	S	S	N	S	S	S	S
chr1p4909430	1	4909430	S	NA	S	S	S	S	S	S	S	S	NA	NA	S	NA	S	S	S	S	S	NA	N	NA	S	S	S	NA	NA	NA	S	S	S	S	NA	S	S	S	S	S	S	S	S	S	N	S	S	S	S
chr1p4909440	1	4909440	S	NA	S	S	S	S	S	S	S	S	NA	NA	S	N	S	S	S	S	S	NA	N	NA	S	S	S	NA	NA	NA	S	S	S	S	NA	S	S	S	S	S	S	S	S	S	N	S	S	S	S
chr1p4909474	1	4909474	S	NA	S	S	S	S	S	S	S	S	NA	S	S	NA	S	S	S	S	S	S	NA	NA	S	S	S	S	S	S	S	S	S	S	NA	S	S	S	S	S	S	S	S	S	N	S	S	S	S
chr1p4909481	1	4909481	S	NA	S	S	S	S	S	S	S	S	NA	S	S	NA	S	S	S	S	S	S	NA	NA	S	S	S	S	S	S	S	S	S	S	NA	S	S	S	S	S	S	S	S	S	N	S	S	S	S
chr1p4909505	1	4909505	S	NA	S	S	S	S	S	S	S	S	NA	S	S	NA	S	S	S	S	S	S	NA	NA	S	S	S	S	S	S	S	S	S	S	NA	S	S	S	S	S	S	S	S	S	N	S	S	S	S
chr1p4909515	1	4909515	S	NA	S	S	S	S	S	S	S	S	NA	S	S	NA	S	S	S	S	S	S	NA	NA	S	S	S	S	S	S	S	S	S	S	NA	S	S	S	S	S	S	S	S	S	N	S	S	S	S
chr1p4912860	1	4912860	S	N	S	S	S	S	S	S	S	S	N	S	S	N	S	S	S	S	S	S	N	NA	S	S	S	S	S	S	S	S	S	S	N	S	S	S	S	S	S	S	S	S	N	S	S	S	S
chr1p4912878	1	4912878	S	N	S	S	S	S	S	S	S	S	N	S	S	N	S	S	S	S	S	S	N	NA	S	S	S	S	S	S	S	S	S	S	N	S	S	S	S	S	S	S	S	S	N	S	S	S	S
chr1p4912902	1	4912902	S	N	S	S	S	S	S	S	S	S	N	S	S	N	S	S	S	S	S	S	N	NA	S	S	S	S	S	S	S	S	S	S	N	S	S	S	S	S	S	S	S	S	N	S	S	S	S
chr1p4912926	1	4912926	S	N	S	S	S	S	S	S	S	S	N	S	S	N	S	NA	S	S	S	S	N	NA	S	S	S	S	S	S	S	S	S	S	N	S	S	S	S	S	S	S	S	S	N	S	S	S	S
chr1p4912929	1	4912929	S	N	S	S	S	S	S	S	S	S	N	S	S	N	S	NA	S	S	S	S	N	NA	S	S	S	S	S	S	S	S	S	S	N	S	S	S	S	S	S	S	S	S	N	S	S	S	S
chr1p4919172	1	4919172	S	NA	S	S	S	S	S	S	S	S	N	S	S	NA	S	NA	S	S	S	S	N	N	S	S	S	S	S	S	S	S	S	S	N	S	S	S	S	S	S	S	S	S	N	S	S	S	S
chr1p4919211	1	4919211	S	NA	S	S	S	S	S	S	S	S	N	S	S	N	S	NA	S	S	S	S	N	N	S	S	S	S	S	S	S	S	S	S	N	S	S	S	S	S	S	S	S	S	N	S	S	S	S
chr1p4919214	1	4919214	S	NA	S	S	S	S	S	S	S	S	N	S	S	N	S	NA	S	S	S	S	N	N	S	S	S	S	S	S	S	S	S	S	N	S	S	S	S	S	S	S	S	S	N	S	S	S	S
chr1p4919268	1	4919268	S	NA	S	S	S	S	S	S	S	S	N	S	S	N	S	NA	S	S	S	S	N	N	S	S	S	S	S	S	S	S	S	S	N	S	S	S	S	S	S	S	S	S	N	S	S	S	S
chr1p4919271	1	4919271	S	NA	S	S	S	S	S	S	S	S	N	S	S	N	S	NA	S	S	S	S	N	N	S	S	S	S	S	S	S	S	S	S	N	S	S	S	S	S	S	S	S	S	N	S	S	S	S
chr1p4919272	1	4919272	S	NA	S	S	S	S	S	S	S	S	N	S	S	N	S	NA	S	S	S	S	N	N	S	S	S	S	S	S	S	S	S	S	N	S	S	S	S	S	S	S	S	S	N	S	S	S	S
chr1p4919312	1	4919312	S	NA	S	S	S	S	S	S	S	S	NA	S	S	NA	S	NA	S	S	S	S	N	N	S	S	S	S	S	S	S	S	S	S	N	S	S	S	S	S	S	S	S	S	N	S	S	S	S
chr1p4919372	1	4919372	S	N	S	S	S	S	S	S	S	S	N	S	S	N	S	NA	S	S	S	S	N	N	S	S	S	S	S	S	S	S	S	S	N	S	S	S	S	S	S	S	S	S	N	S	S	S	S
chr1p4919393	1	4919393	S	N	S	S	S	S	S	S	S	S	N	S	S	N	S	NA	S	S	S	S	N	N	S	S	S	S	S	S	S	S	S	S	N	S	S	S	S	S	S	S	S	S	N	S	S	S	S
chr1p4919440	1	4919440	S	N	S	S	S	S	S	S	S	S	N	S	S	N	S	NA	S	S	S	S	N	N	S	S	S	S	S	S	S	S	S	S	N	S	S	S	S	S	S	S	S	S	N	S	S	S	S
chr1p4921276	1	4921276	S	N	S	S	S	S	S	S	S	S	N	S	S	N	S	NA	S	S	S	S	N	N	S	S	S	S	S	S	S	S	S	S	N	S	S	S	S	S	S	S	S	S	N	S	S	S	S
chr1p4921364	1	4921364	S	N	S	S	S	S	S	S	S	S	NA	S	S	N	S	NA	S	S	S	S	N	N	S	S	S	S	S	S	S	S	S	S	N	S	S	S	S	S	S	S	S	S	N	S	S	S	S
chr1p4930102	1	4930102	NA	NA	S	S	S	S	S	S	S	S	NA	S	S	N	S	NA	S	S	S	S	N	N	S	S	S	S	S	S	S	S	S	S	N	S	S	S	S	S	S	S	S	S	N	S	S	S	S
chr1p4930129	1	4930129	S	N	S	S	S	S	S	S	S	S	N	S	S	N	S	NA	S	S	S	S	N	N	S	S	S	S	S	S	S	S	S	S	N	S	S	S	S	S	S	S	S	S	N	S	S	S	S
chr1p4930172	1	4930172	S	N	S	S	S	S	S	S	S	S	N	S	S	N	S	NA	S	S	S	S	N	N	S	S	S	S	S	S	S	S	S	S	N	S	S	S	S	S	S	S	S	S	N	S	S	S	S
chr1p4934736	1	4934736	S	N	S	S	S	NA	S	S	S	S	NA	S	S	N	S	NA	S	S	S	S	N	N	S	S	S	S	S	S	S	S	NA	S	N	S	S	S	S	S	NA	S	S	S	N	S	S	S	S
chr1p4935892	1	4935892	S	N	S	S	S	S	S	S	S	S	N	S	S	NA	S	NA	S	S	S	S	N	N	S	S	S	S	S	S	S	S	S	S	N	S	S	S	S	S	S	S	S	S	N	S	S	S	S
chr1p4935896	1	4935896	S	N	S	S	S	S	S	S	S	S	N	S	S	NA	S	NA	S	S	S	S	N	N	S	S	S	S	S	S	S	S	S	S	N	S	S	S	S	S	S	S	S	S	N	S	S	S	S
chr1p4935901	1	4935901	S	N	S	S	S	S	S	S	S	S	N	S	S	NA	S	NA	S	S	S	S	N	N	S	S	S	S	S	S	S	S	S	S	N	S	S	S	S	S	S	S	S	S	N	S	S	S	S
chr1p4935902	1	4935902	S	N	S	S	S	S	S	S	S	S	N	S	S	NA	S	NA	S	S	S	S	N	N	S	S	S	S	S	S	S	S	S	S	N	S	S	S	S	S	S	S	S	S	N	S	S	S	S
chr1p4935905	1	4935905	S	N	S	S	S	S	S	S	S	S	N	S	S	NA	S	NA	S	S	S	S	N	N	S	S	S	S	S	S	S	S	S	S	N	S	S	S	S	S	S	S	S	S	N	S	S	S	S
chr1p4935910	1	4935910	S	N	S	S	S	S	S	S	S	S	N	S	S	NA	S	NA	S	S	S	S	N	N	S	S	S	S	S	S	S	S	S	S	N	S	S	S	S	S	S	S	S	S	N	S	S	S	S
chr1p4935915	1	4935915	S	N	S	S	S	S	S	S	S	S	N	S	S	NA	S	NA	S	S	S	S	N	N	S	S	S	S	S	S	S	S	S	S	N	S	S	S	S	S	S	S	S	S	N	S	S	S	S
chr1p4935917	1	4935917	S	N	S	S	S	S	S	S	S	S	N	S	S	NA	S	NA	S	S	S	S	N	N	S	S	S	S	S	S	S	S	S	S	N	S	S	S	S	S	S	S	S	S	N	S	S	S	S
chr1p4937065	1	4937065	S	N	S	S	S	S	S	S	S	S	NA	S	S	N	S	NA	S	S	S	S	N	N	S	S	S	S	S	S	S	S	S	S	N	S	S	S	S	S	S	S	S	S	N	S	S	S	S
chr1p4937800	1	4937800	S	N	S	S	S	S	S	S	S	S	NA	S	S	N	S	NA	S	S	S	S	N	N	S	S	S	S	S	S	S	S	S	S	N	S	S	S	S	S	S	S	S	S	N	S	S	S	S
chr1p5072948	1	5072948	S	N	S	S	S	S	S	S	S	S	NA	S	S	N	S	NA	S	NA	S	S	N	N	S	S	S	S	S	S	S	S	S	S	N	S	S	S	S	S	S	S	S	S	N	S	S	S	S
chr1p5076241	1	5076241	S	N	S	S	S	S	S	S	S	S	N	S	S	N	S	S	S	N	S	S	N	N	S	S	S	S	S	S	S	S	S	S	N	S	S	S	S	S	S	S	S	S	N	S	S	S	S
chr1p5076273	1	5076273	S	N	S	S	S	S	S	S	S	S	N	S	S	N	S	NA	S	N	S	S	N	N	S	S	S	S	S	S	S	S	S	S	N	S	S	S	S	S	S	S	S	S	N	S	S	S	S
chr1p5076292	1	5076292	S	N	S	S	S	S	S	S	S	S	N	S	S	N	S	NA	S	N	S	S	N	N	S	S	S	S	S	S	S	S	S	S	N	S	S	S	S	S	S	S	S	S	N	S	S	S	S
chr1p5076293	1	5076293	S	N	S	S	S	S	S	S	S	S	N	S	S	N	S	NA	S	N	S	S	N	N	S	S	S	S	S	S	S	S	S	S	N	S	S	S	S	S	S	S	S	S	N	S	S	S	S
chr1p5082973	1	5082973	S	N	S	S	NA	S	S	S	S	S	N	S	S	N	S	NA	S	N	S	S	N	N	S	S	S	S	N	S	S	S	S	S	N	S	S	S	S	S	S	S	S	S	N	S	S	NA	NA
chr1p5082978	1	5082978	S	N	S	S	NA	S	S	S	S	S	N	S	S	N	S	NA	S	N	S	S	N	N	S	S	S	S	N	S	S	S	S	S	N	S	S	S	S	S	S	S	S	S	N	S	S	NA	NA
chr1p5082989	1	5082989	S	N	S	S	NA	S	S	S	S	S	N	S	S	N	S	NA	S	N	S	S	N	N	S	S	S	S	N	S	S	S	S	S	N	S	S	S	S	S	S	S	S	S	N	S	S	NA	NA
chr1p5083029	1	5083029	S	N	S	S	NA	S	S	S	S	S	N	S	S	N	S	NA	S	N	S	S	N	N	S	S	S	S	N	S	S	S	S	S	N	S	S	S	S	S	S	S	S	S	N	S	S	NA	NA
chr1p5084123	1	5084123	S	NA	S	S	S	S	S	S	S	S	NA	S	S	NA	S	S	S	N	S	S	N	NA	S	S	S	S	N	S	S	S	S	S	NA	S	S	S	S	S	S	S	S	S	N	S	S	S	S
chr1p5084124	1	5084124	S	NA	S	S	S	S	S	S	S	S	NA	S	S	NA	S	S	S	N	S	S	N	NA	S	S	S	S	N	S	S	S	S	S	NA	S	S	S	S	S	S	S	S	S	N	S	S	S	S
chr1p5084355	1	5084355	S	N	S	S	S	S	S	S	S	S	NA	S	S	N	S	NA	S	N	S	S	N	N	S	S	S	S	N	S	S	S	S	S	N	S	S	S	S	S	S	S	S	S	N	S	S	S	S
chr1p5085748	1	5085748	S	N	S	S	S	S	S	S	S	S	N	S	S	N	S	NA	S	N	S	S	N	N	S	S	S	S	N	S	S	S	S	S	N	S	S	S	S	S	S	S	S	S	N	S	S	S	S
chr1p5085761	1	5085761	S	N	S	S	S	S	S	S	S	S	N	S	S	N	S	NA	S	N	S	S	N	N	S	S	S	S	N	S	S	S	S	S	N	S	S	S	S	S	S	S	S	S	N	S	S	S	S
chr1p5085764	1	5085764	S	N	S	S	S	S	S	S	S	S	N	S	S	N	S	NA	S	N	S	S	N	N	S	S	S	S	N	S	S	S	S	S	N	S	S	S	S	S	S	S	S	S	N	S	S	S	S
chr1p5085809	1	5085809	S	N	S	S	S	S	S	S	S	S	N	S	S	N	S	NA	S	N	S	S	N	N	S	S	S	S	N	S	S	S	S	S	N	S	S	S	S	S	S	S	S	S	N	S	S	S	S
chr1p5102926	1	5102926	NA	N	NA	S	S	S	NA	S	NA	S	N	NA	NA	N	NA	NA	S	N	NA	S	N	N	S	S	NA	S	N	NA	S	S	S	S	N	S	S	S	S	S	S	S	NA	NA	N	S	NA	S	S
chr1p5102935	1	5102935	NA	N	NA	S	S	S	NA	S	NA	S	N	NA	NA	N	NA	NA	S	N	NA	S	N	N	S	S	NA	S	N	S	S	S	S	S	N	S	S	S	S	S	S	S	NA	NA	N	S	NA	S	S
chr1p5102940	1	5102940	NA	N	NA	S	S	S	NA	S	NA	S	N	NA	NA	N	NA	NA	S	N	NA	S	N	N	S	S	NA	S	N	S	S	S	S	S	N	S	S	S	S	S	S	S	NA	NA	N	S	NA	S	S
chr1p5102946	1	5102946	NA	N	NA	S	S	S	NA	S	NA	S	N	NA	NA	N	NA	NA	S	N	NA	S	N	N	S	S	NA	S	N	S	S	S	S	S	N	S	S	S	S	S	S	S	NA	NA	N	S	NA	S	S
chr1p5105395	1	5105395	S	N	S	S	S	S	S	S	S	S	NA	NA	S	N	NA	NA	S	N	NA	S	N	N	S	S	S	S	N	S	S	S	S	S	NA	S	S	S	S	S	S	S	NA	S	N	S	S	S	S
chr1p5105399	1	5105399	S	N	S	S	S	S	S	S	S	S	NA	NA	S	N	NA	NA	S	N	NA	S	N	N	S	S	S	S	N	S	S	S	S	S	NA	S	S	S	S	S	S	S	NA	S	N	S	S	S	S
chr1p5105401	1	5105401	S	N	S	S	S	S	S	S	S	S	NA	NA	S	N	NA	NA	S	N	NA	S	N	N	S	S	S	S	N	S	S	S	S	S	NA	S	S	S	S	S	S	S	NA	S	N	S	S	S	S
chr1p5105409	1	5105409	S	N	S	S	S	S	S	S	S	S	NA	NA	S	N	NA	NA	S	N	NA	S	N	N	S	S	S	S	N	S	S	S	S	S	NA	S	S	S	S	S	S	S	NA	S	N	S	S	S	S
chr1p5105493	1	5105493	S	N	S	S	S	S	S	S	NA	S	N	S	S	N	S	NA	S	N	S	S	N	N	S	S	NA	S	N	S	S	S	S	S	N	S	S	S	S	S	S	S	S	S	N	S	S	S	S
chr1p5105508	1	5105508	S	N	S	S	S	S	S	S	NA	S	N	S	S	N	S	NA	S	N	S	S	N	N	S	S	NA	S	N	S	S	S	S	S	N	S	S	S	S	S	S	S	S	S	N	S	S	S	S
chr1p5105562	1	5105562	S	N	S	S	S	S	S	S	S	S	N	S	S	N	S	NA	S	N	S	S	N	N	S	S	S	S	N	S	S	S	S	S	N	S	S	S	S	S	S	S	S	S	N	S	S	S	S
chr1p5106245	1	5106245	S	N	S	S	S	S	S	S	S	S	NA	S	S	N	S	NA	S	N	S	S	N	N	S	S	S	S	N	S	S	NA	S	NA	N	S	S	S	S	S	S	S	S	S	N	S	S	S	S
chr1p5106320	1	5106320	S	N	S	S	S	S	S	S	S	S	NA	S	S	N	S	NA	S	N	S	S	N	N	S	S	S	S	N	S	S	S	S	S	N	S	S	S	S	S	S	S	S	S	N	S	S	S	S
chr1p5106325	1	5106325	S	N	S	S	S	S	S	S	S	S	NA	S	S	N	S	NA	S	N	S	S	N	N	S	S	S	S	N	S	S	S	S	S	N	S	S	S	S	S	S	S	S	S	N	S	S	S	S
chr1p5106386	1	5106386	S	N	S	S	S	S	S	S	S	S	N	S	NA	N	S	NA	S	N	S	S	N	N	S	S	S	S	N	S	S	S	S	S	N	S	S	S	S	S	S	S	S	S	N	S	S	S	S
chr1p5106398	1	5106398	S	N	S	S	S	S	S	S	S	S	N	S	S	N	S	NA	S	N	S	S	N	N	S	S	S	S	N	S	S	S	S	S	N	S	S	S	S	S	S	S	S	S	N	S	S	S	S
chr1p5106473	1	5106473	S	N	S	S	S	S	S	S	S	S	N	S	S	N	S	NA	S	N	S	S	N	N	S	S	S	S	N	S	S	S	S	S	N	S	S	S	S	S	S	S	S	S	N	S	S	S	S
chr1p5106474	1	5106474	S	N	S	S	S	S	S	S	S	S	N	S	S	N	S	NA	S	N	S	S	N	N	S	S	S	S	N	S	S	S	S	S	N	S	S	S	S	S	S	S	S	S	N	S	S	S	S
chr1p5106512	1	5106512	S	N	S	S	S	S	S	S	S	S	N	S	S	N	S	NA	S	NA	S	S	N	N	S	S	S	S	N	S	S	S	S	S	N	S	NA	S	S	S	S	S	S	S	N	S	S	S	S
chr1p5108182	1	5108182	S	N	S	S	S	S	S	S	S	S	N	S	S	N	S	NA	S	N	S	S	N	N	S	S	S	S	N	S	S	S	S	S	N	S	S	S	S	S	S	S	S	S	N	S	S	S	S
chr1p5108188	1	5108188	S	N	S	S	S	S	S	S	S	S	N	S	S	N	S	NA	S	N	S	S	N	N	S	S	S	S	N	S	S	S	S	S	N	S	S	S	S	S	S	S	S	S	N	S	S	S	S
chr1p5114541	1	5114541	S	N	S	S	S	S	S	S	S	S	N	S	S	N	S	NA	S	N	S	S	N	N	S	S	S	S	N	S	S	S	S	S	N	S	S	S	S	S	S	S	S	S	N	S	S	S	S
chr1p5126468	1	5126468	S	NA	NA	S	S	S	S	S	S	S	NA	S	S	N	S	NA	S	N	S	S	N	N	S	S	S	S	N	S	S	S	S	S	N	S	S	S	S	S	S	S	S	S	N	S	S	S	S
chr1p5126500	1	5126500	NA	NA	NA	S	S	S	S	S	S	S	NA	S	S	N	S	NA	S	NA	S	S	N	NA	S	S	S	S	N	S	S	S	S	S	N	S	S	S	S	S	S	S	S	S	N	S	S	S	S
chr1p5129596	1	5129596	S	N	S	S	S	S	S	S	S	S	N	S	S	N	S	NA	S	N	S	S	N	N	S	S	S	S	N	S	S	S	S	S	N	S	S	S	S	S	S	S	S	S	N	S	S	S	S
chr1p5146311	1	5146311	NA	N	S	S	S	S	S	S	S	S	N	S	S	N	S	NA	S	N	S	S	N	N	S	S	S	S	N	S	S	S	S	S	N	S	S	S	S	S	S	S	S	S	N	S	S	S	S
chr1p5146350	1	5146350	NA	N	S	S	S	S	S	S	S	S	NA	S	S	N	S	NA	S	N	S	S	N	N	S	S	S	S	N	S	S	S	S	S	N	S	S	S	S	S	S	S	S	S	N	S	S	S	S
chr1p5152807	1	5152807	NA	NA	S	S	S	S	S	S	NA	S	N	S	S	N	S	NA	S	NA	S	S	N	N	S	S	S	S	N	S	S	S	S	S	N	S	S	S	S	S	S	S	S	S	N	S	S	S	S
chr1p5159099	1	5159099	S	N	S	S	S	S	S	S	S	S	NA	S	S	N	S	NA	S	N	S	S	N	N	S	S	S	S	N	S	S	S	S	S	N	S	S	S	S	S	S	S	S	S	N	S	S	S	S
chr1p5169780	1	5169780	S	N	S	S	S	S	S	S	S	S	N	S	S	N	S	NA	S	N	S	S	N	N	S	S	S	S	N	S	S	S	S	S	N	S	S	S	S	S	S	S	S	S	N	S	S	S	S
chr1p5184025	1	5184025	S	N	S	S	S	S	S	S	S	S	N	S	S	N	S	NA	S	N	S	S	N	N	S	S	S	S	N	S	S	S	S	S	N	S	S	S	S	S	S	S	S	S	N	S	S	S	S
chr1p5205876	1	5205876	NA	NA	S	S	S	S	S	S	NA	S	NA	S	NA	NA	S	NA	S	NA	S	S	N	N	S	S	S	S	N	S	S	S	S	S	N	S	S	S	S	S	S	S	S	S	N	S	S	S	S
chr1p5205956	1	5205956	S	N	S	S	S	S	S	S	S	S	NA	S	S	N	S	S	S	N	S	S	N	N	S	S	S	S	N	S	S	S	S	S	N	S	S	S	S	S	S	S	S	S	N	S	S	S	S
chr1p5206045	1	5206045	S	N	S	S	S	S	S	S	S	S	NA	S	S	N	S	S	S	N	S	S	N	N	S	S	S	S	N	S	S	S	S	S	N	S	S	S	S	S	S	S	S	S	N	S	S	S	S
chr1p5209865	1	5209865	S	N	S	S	S	S	S	S	S	S	N	S	S	N	S	NA	S	N	S	S	N	N	S	S	S	S	N	S	S	S	S	S	N	S	S	S	S	S	S	S	S	S	N	S	S	S	S
chr1p5210099	1	5210099	S	N	S	S	S	S	S	S	S	S	NA	S	S	N	S	NA	S	N	S	S	N	N	S	S	S	S	N	S	S	S	S	S	N	S	S	S	S	S	S	S	S	S	N	S	S	S	S
chr1p5210585	1	5210585	S	N	S	S	S	S	S	S	S	S	NA	S	S	N	S	NA	S	N	S	S	N	N	S	S	S	S	N	S	S	S	S	S	N	S	S	S	S	S	S	S	S	S	N	S	S	S	S
chr1p5252358	1	5252358	S	N	S	S	S	S	S	NA	S	NA	NA	S	S	N	S	S	S	N	S	S	N	NA	S	S	S	S	N	NA	NA	NA	S	S	N	NA	S	S	S	S	S	S	NA	S	N	NA	NA	S	S
chr1p5259806	1	5259806	S	N	S	S	S	S	S	S	S	S	N	S	S	N	S	NA	S	N	S	S	N	N	S	S	S	S	N	S	S	S	S	S	N	S	S	S	S	S	S	S	S	S	N	S	S	S	S
chr1p5261522	1	5261522	NA	NA	S	NA	NA	S	S	S	NA	S	NA	S	S	NA	S	NA	S	NA	NA	N	N	N	S	NA	S	S	N	S	S	S	S	S	NA	S	S	S	S	S	S	NA	S	S	N	S	S	S	S
chr1p5261523	1	5261523	NA	NA	S	NA	NA	S	S	S	NA	S	NA	S	S	NA	S	NA	S	NA	NA	N	N	N	S	NA	S	S	N	S	S	S	S	S	NA	S	S	S	S	S	S	NA	S	S	N	S	S	S	S
chr1p5316914	1	5316914	S	N	S	S	S	S	S	S	S	S	NA	S	S	N	S	S	S	N	S	N	N	N	S	S	S	S	N	S	S	S	S	S	N	S	S	S	S	S	S	S	S	S	N	S	S	S	S
chr1p5331183	1	5331183	S	NA	S	S	S	N	S	S	S	S	N	S	S	N	S	NA	S	N	S	N	N	N	S	S	S	S	N	S	S	S	S	S	N	S	S	S	S	S	S	S	S	S	N	S	S	S	S
chr1p5332426	1	5332426	NA	N	S	S	S	N	S	S	S	S	N	S	S	N	S	NA	S	N	S	N	N	N	S	S	S	S	N	S	S	S	S	S	N	S	S	S	S	S	S	S	S	S	N	S	S	S	S
chr1p5420945	1	5420945	NA	N	S	S	S	N	NA	S	N	S	N	NA	NA	N	NA	NA	S	N	S	N	N	N	S	S	NA	S	N	S	S	N	S	S	N	S	S	S	S	NA	S	NA	NA	S	N	S	S	S	S
chr1p5423901	1	5423901	S	NA	S	S	S	N	NA	S	NA	S	N	S	S	N	S	NA	S	N	S	N	N	N	S	S	S	S	N	S	S	NA	S	S	N	S	NA	S	S	S	S	S	S	S	N	S	S	S	S
chr1p5423986	1	5423986	S	N	S	S	S	N	NA	S	N	S	N	S	S	N	S	NA	S	N	S	N	N	N	S	S	S	S	N	S	S	NA	S	S	N	S	S	S	S	S	S	S	S	S	N	S	S	S	S
chr1p5424459	1	5424459	S	N	S	S	S	N	N	S	N	S	N	S	S	N	S	NA	S	N	S	N	N	N	S	S	S	S	N	S	S	N	S	S	N	S	S	S	S	S	S	S	S	S	N	S	S	S	S
chr1p5426790	1	5426790	S	N	S	S	S	N	NA	S	N	S	N	NA	S	N	S	NA	S	N	S	N	N	N	S	S	S	S	N	S	S	N	S	S	N	S	S	S	S	S	S	S	S	S	N	S	S	S	S
chr1p5427524	1	5427524	NA	NA	S	S	S	N	NA	S	N	S	NA	NA	S	N	S	NA	S	N	NA	N	N	N	S	S	S	S	N	S	S	NA	S	S	N	S	S	S	S	S	S	S	S	S	N	S	S	S	S
chr1p5431732	1	5431732	S	N	S	S	S	N	NA	S	N	S	N	S	S	N	S	NA	S	N	S	N	N	N	S	S	S	S	N	S	S	N	S	S	N	S	S	S	S	S	S	S	S	S	N	S	S	S	S
chr1p5435389	1	5435389	NA	N	S	S	S	N	NA	S	N	S	N	S	S	N	S	S	S	N	S	N	N	N	S	S	S	S	N	S	S	N	S	S	N	S	S	S	S	S	S	S	S	S	N	S	S	S	S
chr1p5438615	1	5438615	S	N	S	S	S	NA	NA	S	N	S	N	S	S	N	S	NA	S	N	S	N	N	NA	S	S	S	S	N	S	S	NA	S	S	N	S	S	S	S	S	S	S	S	S	N	S	S	S	S
chr1p5439257	1	5439257	S	N	S	S	S	N	NA	S	N	S	N	S	S	N	S	NA	S	N	S	N	N	N	S	S	S	S	N	S	S	NA	S	S	N	S	S	S	S	S	S	S	S	S	N	S	S	S	S
chr1p5441858	1	5441858	S	NA	S	S	S	N	NA	S	NA	S	N	S	S	N	S	S	S	NA	S	N	N	NA	S	S	S	S	NA	S	S	NA	S	S	N	S	S	S	S	S	S	S	S	S	N	S	S	S	S
chr1p5441896	1	5441896	S	NA	S	S	S	N	NA	S	N	S	N	S	S	N	S	S	S	NA	S	N	N	N	S	S	S	S	NA	S	S	NA	S	S	N	S	S	S	S	S	S	S	S	S	N	S	S	S	S
chr1p5446860	1	5446860	S	NA	NA	S	S	N	NA	S	N	S	NA	S	S	N	S	NA	S	N	S	N	N	N	S	S	S	S	N	S	S	NA	S	S	N	S	S	S	S	NA	S	S	S	S	N	S	S	S	S
chr1p5496082	1	5496082	S	N	S	S	S	N	NA	S	N	S	N	NA	S	N	S	NA	S	N	S	N	N	N	S	S	S	S	N	S	S	N	S	S	N	S	S	S	S	S	S	S	S	S	N	S	S	S	S
chr1p5497877	1	5497877	S	N	S	S	S	N	NA	S	N	S	N	NA	S	N	S	NA	S	N	S	N	N	N	S	S	S	S	N	S	S	N	S	S	N	S	S	S	S	S	S	S	S	S	N	S	S	S	S
chr1p5497900	1	5497900	NA	NA	S	S	S	N	NA	S	NA	S	NA	NA	S	N	S	NA	S	N	S	N	N	N	S	S	S	S	NA	S	S	N	S	S	N	S	S	S	S	S	S	S	S	S	N	S	S	S	S
chr1p5503032	1	5503032	S	N	S	S	S	N	NA	S	N	S	NA	S	S	N	S	NA	S	N	S	N	N	N	S	S	S	S	N	S	S	NA	S	S	N	S	S	S	S	S	S	S	S	S	N	S	S	S	S
chr1p5504346	1	5504346	S	N	S	S	S	N	NA	S	N	S	NA	NA	S	N	S	NA	S	N	S	N	N	N	S	S	S	S	N	S	S	N	S	S	N	S	S	S	S	S	S	S	S	S	N	S	S	S	S
chr1p5507261	1	5507261	S	N	S	S	S	N	N	S	N	S	N	S	S	N	S	NA	S	N	S	N	N	N	S	S	S	S	N	S	S	N	S	S	N	S	S	S	S	S	S	S	S	S	N	S	S	S	S
chr1p5508103	1	5508103	NA	NA	NA	S	S	N	NA	S	N	S	NA	S	S	NA	S	NA	S	N	S	N	N	N	S	S	S	S	N	S	S	NA	S	S	NA	S	S	S	S	S	S	S	S	S	N	S	S	S	S
chr1p5508119	1	5508119	NA	NA	S	S	S	N	NA	S	N	S	NA	S	S	NA	S	NA	S	N	S	N	N	N	S	S	S	S	N	S	S	NA	S	S	NA	S	S	S	S	S	S	S	S	S	N	S	S	S	S
chr1p5508152	1	5508152	NA	NA	S	S	S	N	NA	S	N	S	NA	S	S	N	S	NA	S	N	S	N	N	N	S	S	S	S	N	S	S	NA	S	S	NA	S	S	S	S	NA	S	S	S	S	N	S	S	S	S
chr1p5508168	1	5508168	NA	NA	S	S	S	N	NA	S	N	S	NA	S	S	N	S	NA	S	N	S	N	N	N	S	S	S	S	N	S	S	NA	S	S	NA	S	S	S	S	NA	S	S	S	S	N	S	S	S	S
chr1p5692378	1	5692378	S	N	S	S	N	N	S	S	S	S	N	NA	S	N	S	N	S	N	S	N	N	N	S	S	S	S	N	S	S	NA	S	S	N	S	S	S	S	N	S	S	S	S	N	S	S	S	S
chr1p5703549	1	5703549	S	N	S	S	N	N	S	S	S	S	N	NA	S	N	S	N	S	N	S	N	N	N	S	S	S	S	N	S	S	N	S	S	N	S	S	S	S	N	S	S	S	S	N	S	S	S	S
chr1p5704058	1	5704058	S	N	S	S	N	N	S	S	S	S	N	S	S	N	S	N	S	N	S	N	N	N	S	S	S	S	N	S	S	N	S	S	N	S	S	S	S	N	S	S	S	S	N	S	S	S	S
chr1p5704349	1	5704349	S	N	S	S	N	N	S	S	S	S	NA	S	S	N	S	N	S	N	S	N	N	N	S	S	S	S	N	S	S	NA	S	S	N	S	S	S	S	N	S	S	S	S	N	S	S	S	S
chr1p5704720	1	5704720	S	N	S	S	N	N	S	S	S	S	N	S	S	N	S	N	S	N	S	N	N	N	S	S	S	S	N	S	S	N	S	S	N	S	S	S	S	N	S	S	S	S	N	S	S	S	S
chr1p5707605	1	5707605	S	N	S	S	N	N	S	S	S	S	NA	S	S	N	S	N	S	N	S	N	N	N	S	S	S	S	N	S	S	N	S	S	N	S	S	S	S	N	S	S	S	S	N	S	S	S	S
chr1p5716487	1	5716487	S	N	S	S	N	NA	S	S	S	S	N	S	S	N	S	N	S	N	S	N	N	N	S	S	S	S	N	S	S	NA	S	S	N	S	N	S	S	N	S	S	S	S	N	S	S	S	S
chr1p5722796	1	5722796	S	N	S	S	N	NA	S	S	S	S	N	NA	S	N	S	N	S	N	S	N	N	N	S	S	S	S	N	S	S	NA	S	S	N	S	N	S	S	N	S	S	S	S	N	S	S	S	S
chr1p5725476	1	5725476	S	NA	S	S	N	N	S	S	S	S	N	S	S	N	S	N	S	N	S	N	N	N	S	S	S	S	N	S	S	N	S	S	N	S	N	S	S	N	S	S	S	S	N	S	S	S	S
chr1p5725635	1	5725635	NA	NA	NA	S	N	N	S	S	NA	S	NA	NA	S	N	S	N	S	N	NA	N	N	N	S	S	S	S	N	S	S	N	S	S	N	S	N	S	S	N	S	S	S	S	N	S	S	S	S
chr1p5756746	1	5756746	S	NA	S	S	N	NA	S	S	S	S	N	S	S	N	S	N	NA	N	S	N	N	N	NA	S	S	S	N	S	S	NA	NA	S	N	S	N	NA	S	N	S	S	NA	S	N	S	S	S	S
chr1p5764505	1	5764505	S	N	S	S	N	N	S	S	S	S	N	S	S	N	S	N	S	N	S	N	N	N	S	S	S	S	N	S	S	NA	S	S	N	S	N	S	S	N	S	S	S	S	N	S	S	S	S
chr1p5782202	1	5782202	S	N	S	S	N	N	S	S	S	S	N	NA	S	N	S	N	S	N	S	N	N	N	S	S	S	S	N	S	S	NA	S	S	N	S	N	S	S	N	S	S	S	S	N	S	S	S	S
chr1p5786552	1	5786552	NA	N	NA	S	N	NA	NA	S	S	S	NA	NA	S	N	NA	N	S	N	NA	N	N	N	S	S	S	S	N	S	S	N	S	S	N	S	N	S	S	N	S	S	S	S	N	S	S	S	S
chr1p5850387	1	5850387	NA	N	NA	S	N	N	S	S	NA	S	NA	S	S	NA	S	N	S	NA	NA	N	N	N	S	S	N	S	N	S	S	N	S	S	N	S	N	S	S	N	S	S	S	S	N	S	S	S	S
chr1p5913806	1	5913806	NA	NA	NA	S	N	NA	S	S	NA	S	NA	NA	S	NA	S	N	S	N	S	N	N	N	S	S	N	S	N	S	S	NA	S	S	N	S	N	S	S	N	S	S	S	S	N	N	S	S	S
chr1p5979913	1	5979913	NA	N	NA	S	N	N	S	S	S	S	NA	S	S	N	S	N	S	N	NA	N	N	N	S	S	N	S	N	S	S	N	S	S	N	S	N	S	S	N	S	S	S	S	N	N	S	S	S
chr1p5979919	1	5979919	NA	N	NA	S	N	N	S	S	S	S	NA	S	S	N	S	N	S	N	NA	N	N	N	S	S	N	S	N	S	S	N	S	S	N	S	NA	S	S	N	S	S	S	S	N	N	S	S	S
chr1p5980179	1	5980179	S	N	S	S	N	NA	S	S	S	S	NA	NA	S	N	S	N	S	N	S	N	N	N	S	S	N	S	N	S	S	NA	S	S	N	S	N	S	S	N	S	S	S	S	N	N	S	S	S
chr1p5984873	1	5984873	S	N	S	S	N	N	S	S	S	S	NA	S	S	N	S	N	S	N	S	N	N	N	S	S	N	S	N	S	S	N	S	S	N	S	N	S	S	N	S	S	S	S	N	N	S	S	S
chr1p5984993	1	5984993	S	N	S	S	N	N	S	S	S	S	NA	S	S	N	S	N	S	N	S	N	N	N	S	S	N	S	N	S	S	N	S	S	N	S	N	S	S	N	S	S	S	S	N	N	S	S	S
chr1p6004722	1	6004722	NA	NA	S	S	N	N	S	S	NA	S	NA	S	S	N	S	N	S	NA	NA	N	N	NA	S	S	N	S	N	S	S	NA	NA	S	N	S	NA	S	S	N	NA	S	S	S	N	N	S	S	S
chr1p6009897	1	6009897	S	S	S	S	N	N	S	S	S	S	NA	S	S	N	S	N	S	N	NA	N	N	N	S	S	N	S	N	S	S	N	NA	NA	N	S	N	S	S	N	S	S	S	S	N	N	S	S	S
chr1p6062289	1	6062289	S	S	S	S	N	N	S	S	S	S	NA	S	S	N	S	N	S	N	S	N	N	N	S	S	N	S	N	S	S	N	S	S	N	S	N	S	S	N	S	S	S	S	N	N	S	S	S
chr1p6180317	1	6180317	S	S	S	S	S	N	S	S	S	S	N	S	S	N	S	N	S	N	S	N	N	N	N	S	N	S	N	S	S	N	S	S	N	S	S	N	S	N	S	S	S	S	N	N	N	S	S
chr1p6180326	1	6180326	S	S	S	S	S	N	S	S	S	S	N	S	S	N	S	N	S	N	S	N	N	N	N	S	N	S	N	S	S	N	S	S	N	S	S	N	S	N	S	S	S	S	N	N	N	S	S
chr1p6180354	1	6180354	S	S	S	S	S	N	S	S	S	S	N	S	S	N	S	N	S	N	S	N	N	N	N	S	N	S	N	S	S	N	S	S	N	S	S	N	S	N	S	S	S	S	N	N	N	S	S
chr1p6191899	1	6191899	S	S	S	S	S	N	S	S	S	S	NA	NA	S	N	S	N	S	N	S	N	N	N	N	S	N	S	N	S	S	N	S	S	N	S	N	N	S	N	S	S	S	S	N	N	N	S	S
chr1p6200718	1	6200718	S	S	S	S	S	N	S	S	S	S	NA	NA	S	N	S	N	S	N	NA	N	N	N	N	S	N	S	N	S	S	N	S	S	N	S	N	N	S	N	S	S	S	S	N	N	N	S	S
chr1p6206689	1	6206689	NA	NA	S	S	S	N	S	S	S	S	NA	NA	S	N	S	N	S	NA	NA	N	N	N	N	S	N	S	N	S	S	N	S	S	N	S	N	N	S	N	S	S	S	S	N	N	N	S	S
chr1p6210788	1	6210788	S	S	S	S	S	N	NA	NA	S	S	N	NA	S	N	S	N	S	N	S	N	N	N	N	S	N	S	N	NA	S	N	S	S	N	S	N	N	S	N	S	S	S	S	N	N	N	S	NA
chr1p6213674	1	6213674	S	S	S	S	S	N	S	S	S	S	NA	S	S	N	S	N	S	N	S	N	N	N	N	S	N	S	N	S	S	NA	S	S	N	S	N	N	S	N	S	S	S	S	N	N	N	S	S
chr1p6222257	1	6222257	S	S	S	S	S	N	S	S	S	S	NA	S	S	N	S	N	S	N	S	N	N	N	N	S	N	S	N	S	S	NA	S	S	N	S	N	N	S	N	S	S	S	S	N	N	N	S	S
chr1p6223448	1	6223448	S	S	S	S	S	N	S	S	S	S	NA	NA	S	N	S	N	S	N	S	N	N	N	N	S	N	S	N	S	S	NA	S	S	N	S	N	N	S	N	S	S	S	S	N	N	N	S	S
chr1p6223490	1	6223490	S	S	S	S	S	N	S	S	S	S	NA	NA	S	N	S	N	S	N	S	N	N	N	N	S	N	S	N	S	S	NA	S	S	N	S	N	N	S	N	S	S	S	S	N	N	N	S	S
chr1p6230141	1	6230141	S	NA	NA	S	S	N	S	S	S	S	N	S	S	S	S	NA	S	N	NA	N	N	N	N	S	N	S	N	S	S	N	S	S	N	S	N	N	S	N	S	S	S	S	N	N	N	S	S
chr1p6230153	1	6230153	S	NA	NA	S	S	N	S	S	S	S	N	S	S	S	S	NA	S	N	NA	N	N	N	N	S	N	S	N	S	S	N	S	S	N	S	NA	N	S	N	S	S	S	S	N	N	N	S	S
chr1p6230164	1	6230164	S	NA	NA	S	S	N	S	S	S	S	N	S	S	S	S	NA	S	N	NA	N	N	N	N	S	N	S	N	S	S	N	S	S	N	S	N	N	S	N	S	S	S	S	N	N	N	S	S
chr1p6230385	1	6230385	S	S	S	S	S	N	S	S	S	S	NA	S	S	S	S	NA	S	N	S	N	N	N	N	S	N	S	N	S	S	N	S	S	N	S	N	N	S	N	S	S	S	S	N	N	N	S	S
chr1p6231239	1	6231239	S	S	S	S	S	NA	S	S	S	S	NA	S	S	S	S	NA	S	N	S	N	N	N	N	S	N	S	N	S	S	NA	S	S	N	S	N	N	S	N	S	NA	S	S	N	N	N	S	S
chr1p6231257	1	6231257	S	S	S	S	S	NA	S	S	S	S	NA	S	S	S	S	NA	S	N	S	N	N	N	N	S	N	S	N	S	S	NA	S	S	N	S	N	N	S	N	S	S	S	S	N	N	N	S	S
chr1p6231277	1	6231277	S	S	S	S	S	NA	S	S	S	S	NA	S	S	S	S	NA	S	N	S	N	N	N	N	S	N	S	N	S	S	NA	S	S	N	S	N	N	S	N	S	S	S	S	N	N	N	S	S
chr1p6246460	1	6246460	NA	NA	S	S	S	NA	S	S	NA	S	NA	NA	NA	S	S	NA	S	N	S	N	N	N	N	N	N	S	N	S	S	N	S	S	N	S	N	N	S	N	S	S	S	S	N	N	N	S	S
chr1p6272652	1	6272652	S	NA	S	S	S	N	S	S	S	S	NA	NA	S	S	S	NA	S	N	S	N	N	NA	N	N	N	S	N	S	S	NA	S	S	N	S	N	N	S	N	S	S	S	S	N	N	N	S	S
chr1p6272691	1	6272691	S	NA	S	S	S	N	S	S	S	S	NA	NA	S	S	S	NA	S	N	S	N	N	N	N	N	N	S	N	S	S	NA	S	S	N	S	N	N	S	N	S	S	S	S	N	N	N	S	S
chr1p6363233	1	6363233	S	S	S	S	S	NA	S	S	S	S	NA	S	S	S	S	NA	S	N	S	N	N	N	N	N	N	N	N	S	S	NA	S	S	N	S	N	N	S	N	S	S	S	S	N	N	N	S	S
chr1p6363245	1	6363245	S	S	S	S	S	NA	S	S	S	S	NA	S	S	S	S	NA	S	N	S	N	N	N	N	N	N	N	N	S	S	NA	S	S	N	S	N	N	S	N	S	S	S	S	N	N	N	S	S
chr1p6363732	1	6363732	S	S	S	S	S	N	S	S	S	S	NA	S	S	S	S	NA	S	N	S	N	N	N	N	N	N	N	N	S	S	NA	S	S	N	S	N	N	S	N	S	S	S	S	N	N	N	N	S
chr1p6364017	1	6364017	S	S	S	S	S	N	S	S	S	S	NA	NA	S	S	S	NA	S	N	S	N	N	N	N	N	N	N	N	NA	S	NA	S	S	N	S	N	N	S	N	S	S	NA	S	N	N	N	N	S
chr1p6364631	1	6364631	S	S	NA	S	S	N	S	S	NA	S	NA	NA	S	S	S	NA	S	N	NA	N	N	NA	N	N	N	N	N	S	S	NA	S	S	N	S	N	N	S	N	S	S	S	S	N	N	N	N	S
chr1p6364681	1	6364681	S	NA	NA	S	S	N	S	S	NA	S	NA	NA	NA	S	NA	NA	S	N	NA	N	N	NA	N	N	N	N	N	S	S	NA	S	S	N	S	N	N	S	N	S	S	S	S	N	N	N	N	S
chr1p6364724	1	6364724	NA	S	NA	S	S	N	S	NA	NA	S	NA	S	NA	S	S	N	S	NA	NA	N	N	NA	N	N	N	N	N	S	S	N	S	S	N	NA	N	N	S	N	S	S	S	S	N	N	N	N	S
chr1p6364732	1	6364732	NA	S	NA	S	S	N	S	NA	NA	S	NA	S	NA	S	S	N	S	NA	NA	N	N	NA	N	N	N	N	N	S	S	N	S	S	N	NA	N	N	S	N	S	S	S	S	N	N	N	N	S
chr1p6364733	1	6364733	NA	S	NA	S	S	N	S	NA	NA	S	NA	S	NA	S	S	N	S	NA	NA	N	N	NA	N	N	N	N	N	S	S	N	S	S	N	NA	N	N	S	N	S	S	S	S	N	N	N	N	S
chr1p6364736	1	6364736	NA	S	NA	S	S	N	S	NA	NA	S	NA	S	NA	S	S	N	S	NA	NA	N	N	NA	N	N	N	N	N	S	S	N	S	S	N	NA	N	N	S	N	S	S	S	S	N	N	N	N	S
chr1p6364773	1	6364773	NA	S	NA	S	S	N	S	NA	NA	S	NA	S	NA	S	S	N	S	NA	NA	N	N	NA	N	N	N	N	N	S	S	N	S	S	N	NA	N	N	S	N	S	S	S	S	N	N	N	N	S
chr1p6364780	1	6364780	NA	S	NA	S	S	N	S	NA	NA	S	NA	S	NA	S	S	N	S	NA	NA	N	N	NA	N	N	N	N	N	S	S	N	S	S	N	NA	N	N	S	N	S	S	S	S	N	N	N	N	S
chr1p6374091	1	6374091	S	S	S	S	S	N	S	S	S	S	NA	S	S	S	S	NA	S	N	S	N	N	N	N	N	N	N	N	S	S	NA	S	S	N	S	N	N	S	N	S	S	S	S	N	N	N	N	S
chr1p6374759	1	6374759	S	S	S	S	S	N	S	S	S	S	NA	S	S	S	S	NA	S	N	S	N	N	N	N	N	N	N	N	S	S	N	S	S	N	S	N	N	S	N	S	S	S	S	N	N	N	N	S
chr1p6374778	1	6374778	S	S	S	S	S	N	S	S	S	S	NA	S	S	S	S	NA	S	N	S	N	N	N	N	N	N	N	N	S	S	N	S	S	N	S	N	N	S	N	S	S	S	S	N	N	N	N	S
chr1p6381155	1	6381155	S	S	S	S	S	N	S	S	S	S	NA	NA	S	S	S	NA	S	N	S	S	N	N	N	N	N	N	N	S	S	NA	S	S	N	S	N	N	S	N	S	S	S	S	N	N	N	N	S
chr1p6403282	1	6403282	NA	NA	S	S	S	N	S	S	S	S	N	S	S	NA	S	NA	S	NA	S	S	N	N	N	N	N	N	N	S	S	NA	NA	S	N	S	N	N	S	N	S	S	S	S	N	N	N	N	S
chr1p6403288	1	6403288	NA	NA	S	S	S	N	S	S	S	S	N	S	S	NA	S	NA	S	N	S	S	N	N	N	N	N	N	N	S	S	NA	NA	S	N	S	N	N	S	N	S	S	S	S	N	N	N	N	S
chr1p6403362	1	6403362	NA	NA	S	S	S	N	S	S	S	S	N	S	S	NA	S	NA	S	NA	S	S	N	N	N	N	NA	N	N	S	S	NA	NA	S	N	S	N	N	S	N	S	S	S	S	N	N	N	N	S
chr1p6423556	1	6423556	N	S	S	S	S	N	S	S	S	S	NA	S	S	S	S	NA	S	N	S	S	N	N	N	N	N	N	N	S	S	N	S	S	N	S	N	N	S	N	S	S	S	S	N	N	N	N	S
chr1p6491481	1	6491481	N	S	S	S	S	N	S	S	S	S	NA	NA	S	S	S	NA	S	N	S	S	N	N	N	N	N	N	N	S	S	N	S	N	N	S	N	N	S	N	S	S	S	N	N	N	N	N	S
chr1p6567251	1	6567251	N	S	S	S	S	N	S	S	S	S	NA	NA	S	N	S	N	S	N	S	N	N	N	N	N	N	N	N	S	S	NA	S	N	N	S	N	N	S	N	S	N	S	N	N	N	N	N	S
chr1p6758230	1	6758230	N	S	S	S	S	N	S	S	S	S	N	NA	S	N	S	N	S	N	S	N	N	N	N	N	N	N	N	S	S	NA	S	N	N	S	N	N	S	N	S	N	S	N	N	N	N	N	S
chr1p6821825	1	6821825	N	NA	S	S	S	N	S	NA	NA	S	N	NA	S	N	S	N	S	NA	S	N	N	N	N	N	N	N	N	S	S	NA	S	N	N	S	N	N	S	NA	S	N	S	NA	N	N	N	N	S
chr1p6869062	1	6869062	N	S	S	S	S	N	S	S	S	S	NA	NA	S	N	S	N	S	N	S	S	N	N	N	N	N	N	N	S	S	N	N	N	N	S	NA	N	S	N	S	N	S	S	N	N	N	N	S
chr1p6945557	1	6945557	N	NA	S	S	S	N	S	S	S	S	NA	NA	S	NA	S	NA	NA	N	S	S	N	N	N	N	N	N	N	S	S	S	N	N	N	S	N	N	S	N	S	N	S	S	N	N	N	N	S
chr1p6984788	1	6984788	NA	S	NA	NA	S	N	S	S	S	N	S	S	N	NA	S	NA	S	S	S	S	N	N	N	N	N	N	N	S	S	S	N	NA	N	S	NA	N	S	N	S	NA	NA	S	N	N	N	N	S
chr1p6985153	1	6985153	N	S	S	S	S	N	S	S	S	N	NA	S	N	N	S	NA	S	S	S	S	N	N	N	N	N	N	N	S	S	S	N	N	N	S	N	N	S	N	S	N	S	S	N	N	N	N	S
chr1p6985173	1	6985173	N	S	S	S	S	N	S	S	S	N	NA	S	N	N	S	NA	S	S	S	S	N	N	N	N	N	N	N	S	S	S	N	N	N	S	N	N	S	N	S	N	S	S	N	N	N	N	S
chr1p7293446	1	7293446	N	S	S	S	S	N	S	S	S	N	S	S	N	N	S	NA	S	S	S	S	N	S	N	N	N	N	S	S	S	S	N	N	N	S	N	N	S	N	S	N	S	S	N	S	N	N	N
chr1p7319574	1	7319574	N	S	NA	S	S	S	S	S	NA	N	NA	NA	N	N	S	NA	S	S	NA	S	N	S	N	N	N	N	S	S	S	S	N	NA	N	S	N	N	S	N	S	S	S	S	N	S	N	N	N
chr1p7331593	1	7331593	N	S	S	S	S	S	S	NA	S	N	S	NA	N	N	S	NA	S	S	S	S	N	NA	N	N	N	N	S	S	S	S	N	N	N	S	N	N	S	N	S	S	S	S	N	S	N	N	N
chr1p7337858	1	7337858	N	S	S	S	S	S	S	S	S	N	S	S	NA	N	S	NA	S	S	S	S	N	S	N	N	N	N	S	S	S	S	N	N	N	S	N	N	S	N	S	S	S	S	N	S	N	N	N
chr1p7344727	1	7344727	NA	S	S	S	S	S	S	S	S	N	S	S	N	N	S	NA	S	S	S	S	N	S	N	N	N	N	S	S	S	S	N	N	N	S	N	N	S	N	S	S	S	S	N	S	N	N	N
chr1p7363822	1	7363822	N	NA	S	S	S	S	S	S	S	N	S	N	N	N	S	NA	S	S	S	S	N	S	N	N	N	N	S	S	S	S	N	N	N	S	N	N	S	N	S	S	S	S	N	S	N	N	N
chr1p7363840	1	7363840	N	NA	S	S	S	S	S	S	S	N	S	N	N	N	S	NA	S	S	S	S	N	S	N	N	N	N	S	S	S	S	N	N	N	S	N	N	S	N	S	S	S	S	N	S	N	N	N
chr1p7365301	1	7365301	N	S	S	S	S	S	S	S	S	N	S	N	N	N	S	NA	S	S	S	S	N	S	N	N	N	N	S	S	S	S	N	N	N	S	N	N	S	N	S	S	S	S	N	S	N	N	N
chr1p7367254	1	7367254	N	S	S	S	S	S	S	S	S	N	S	N	N	N	S	NA	S	S	S	S	N	S	N	N	N	N	S	S	S	S	N	N	N	S	N	N	S	N	S	S	S	S	N	S	N	N	N
chr1p7367938	1	7367938	N	S	S	S	S	S	S	S	S	N	S	N	N	N	S	NA	S	S	S	S	N	S	N	N	N	N	S	S	S	S	N	N	N	S	N	N	S	N	S	S	S	S	N	S	N	N	N
chr1p7367953	1	7367953	N	S	S	S	S	S	S	S	S	N	S	N	N	N	S	NA	S	S	S	S	N	S	N	N	N	N	S	S	S	S	N	N	N	S	N	N	S	N	S	S	S	S	N	S	N	N	N
chr1p7367956	1	7367956	N	S	S	S	S	S	S	S	S	N	S	N	N	N	S	NA	S	S	S	S	N	S	N	N	N	N	S	S	S	S	N	N	N	S	N	N	S	N	S	S	S	S	N	S	N	N	N
chr1p7367968	1	7367968	N	S	S	S	S	S	S	S	S	N	S	N	N	N	S	NA	S	S	S	S	N	S	N	N	N	N	S	S	S	S	N	N	N	S	N	N	S	N	S	S	S	S	N	S	N	N	N
chr1p7367971	1	7367971	N	S	S	S	S	S	S	S	S	N	S	N	N	N	S	NA	S	S	S	S	N	S	N	N	N	N	S	S	S	S	N	N	N	S	N	N	S	N	S	S	S	S	N	S	N	N	N
chr1p7368133	1	7368133	N	S	S	S	S	S	S	S	S	N	S	N	N	N	S	S	S	S	S	S	N	S	N	N	N	N	S	S	S	S	N	N	N	S	N	N	S	N	S	S	S	S	N	S	N	N	N
chr1p7370008	1	7370008	N	S	S	S	S	S	S	S	S	N	S	N	N	N	S	NA	S	S	S	S	N	S	N	N	N	N	S	S	S	S	N	N	N	S	N	N	S	N	S	S	S	S	N	S	N	N	N
chr1p7386641	1	7386641	NA	NA	NA	S	S	S	NA	S	NA	N	S	N	N	N	S	NA	S	S	NA	S	N	S	N	S	N	N	S	S	S	S	N	N	N	S	N	N	S	N	S	S	S	S	N	S	N	N	N
chr1p7386659	1	7386659	NA	NA	NA	S	S	S	NA	S	NA	N	S	N	N	N	S	NA	S	S	NA	S	N	S	N	S	N	N	S	S	S	S	N	N	N	S	N	N	S	N	S	S	S	S	N	S	N	N	N
chr1p7386662	1	7386662	NA	NA	NA	S	S	S	NA	S	NA	N	S	N	N	N	S	NA	S	S	NA	S	N	S	N	S	N	N	S	S	S	S	N	N	N	S	N	N	S	N	S	S	S	S	N	S	N	N	N
chr1p7386667	1	7386667	NA	NA	NA	S	S	S	NA	S	NA	N	S	N	N	N	S	NA	S	S	NA	S	N	S	N	S	N	N	S	S	S	S	N	N	N	S	N	N	S	N	S	S	S	S	N	S	N	N	N
chr1p7413015	1	7413015	N	S	S	S	S	S	S	S	S	N	S	N	N	N	S	NA	S	S	S	S	N	S	N	S	N	N	S	S	S	S	N	N	N	S	N	N	S	N	S	S	S	S	N	S	N	N	N
chr1p7576224	1	7576224	N	S	S	S	S	S	S	S	S	N	S	N	N	S	S	S	S	S	S	S	N	S	N	S	S	N	S	S	S	S	N	S	N	S	N	N	S	N	S	S	S	S	N	S	N	N	N
chr1p7578224	1	7578224	N	S	S	S	S	NA	S	S	NA	N	NA	NA	N	S	S	S	S	S	S	S	N	S	N	S	S	N	S	S	S	S	N	S	N	S	NA	N	S	N	S	NA	S	S	N	S	N	N	N
chr1p7580570	1	7580570	N	NA	S	S	S	S	S	S	NA	N	S	N	N	S	S	S	S	S	S	S	N	S	N	S	S	N	S	S	S	S	N	S	N	S	N	N	S	N	S	S	S	S	N	S	N	N	N
chr1p7580582	1	7580582	N	NA	S	S	S	S	S	S	NA	N	S	N	N	S	S	S	S	S	S	S	N	S	N	S	S	N	S	S	S	S	N	S	N	S	N	N	S	N	S	S	S	S	N	S	N	N	N
chr1p7595499	1	7595499	NA	NA	NA	S	S	S	S	S	S	N	S	N	N	S	S	S	S	S	S	S	N	S	N	S	S	N	S	S	S	S	N	S	N	S	N	N	S	N	S	S	S	S	N	S	N	N	N
chr1p7630036	1	7630036	NA	S	S	S	S	S	S	S	S	N	NA	NA	N	S	NA	S	S	S	NA	S	N	S	N	S	S	N	S	S	S	S	N	S	N	S	NA	N	S	N	S	S	S	S	N	S	N	N	N
chr1p7684333	1	7684333	N	S	S	S	S	S	S	S	S	N	S	N	N	S	S	S	S	S	S	S	N	S	N	S	S	N	S	S	S	S	N	S	NA	S	N	N	S	N	S	N	S	S	N	S	N	N	N
chr1p7703197	1	7703197	NA	S	S	S	S	S	S	S	S	NA	S	NA	NA	S	S	S	S	S	S	S	NA	S	N	S	S	N	S	S	S	S	NA	S	N	S	NA	N	S	NA	S	S	S	S	N	S	N	N	N
chr1p7706130	1	7706130	NA	S	S	S	S	S	S	S	S	N	S	N	N	S	S	S	S	S	S	S	N	S	N	S	S	N	S	S	S	S	N	S	N	S	N	N	S	N	S	S	S	S	N	S	N	N	N
chr1p7725617	1	7725617	NA	NA	NA	S	S	S	S	S	S	N	NA	N	N	S	S	S	S	S	S	S	N	S	N	S	S	N	S	S	S	S	N	S	N	S	N	N	S	S	S	S	S	S	N	S	N	N	N
chr1p7725699	1	7725699	N	S	S	S	S	S	S	S	S	N	S	N	N	S	S	S	S	S	S	S	N	S	N	S	S	N	S	S	S	S	N	S	N	S	N	N	S	S	S	S	S	S	N	S	N	N	N
chr1p7725809	1	7725809	N	S	S	S	S	S	S	S	S	N	S	N	N	S	S	S	S	S	S	S	N	S	N	S	S	N	S	S	S	S	N	S	N	S	N	N	S	S	S	S	S	S	N	S	N	N	N
chr1p7741219	1	7741219	N	S	S	S	S	S	S	S	S	N	S	N	N	S	S	S	S	S	N	S	N	S	N	S	S	N	S	S	S	S	N	S	N	S	N	N	S	S	S	S	S	S	N	S	N	N	N
chr1p7741228	1	7741228	N	S	S	S	S	S	S	S	S	N	S	N	N	S	S	S	S	S	N	S	N	S	N	S	S	N	S	S	S	S	N	S	N	S	N	N	S	S	S	S	S	S	N	S	N	N	N
chr1p7776922	1	7776922	N	NA	S	S	S	S	S	S	S	N	S	N	N	S	S	S	S	S	N	S	N	S	N	S	S	N	S	S	S	S	N	S	N	S	N	N	S	S	S	S	S	S	N	S	N	N	N
chr1p7810580	1	7810580	N	S	S	S	S	S	S	S	NA	N	NA	N	N	S	S	S	S	S	N	S	N	S	N	S	S	N	S	S	S	S	N	S	N	S	N	N	S	S	S	S	NA	S	N	S	N	N	N
chr1p7810603	1	7810603	N	S	S	S	S	S	S	S	S	N	NA	N	N	S	S	S	S	S	N	S	N	S	N	S	S	N	S	S	S	S	N	S	N	S	N	N	S	S	S	S	S	S	N	S	N	N	N
chr1p7810623	1	7810623	N	S	S	S	S	S	S	S	S	N	NA	N	N	S	S	S	S	S	N	S	N	S	N	S	S	N	S	S	S	S	N	S	N	S	N	N	S	S	S	S	NA	S	N	S	N	N	N
chr1p7810633	1	7810633	N	S	S	S	S	S	S	S	S	N	NA	N	N	S	S	S	S	S	N	S	N	S	N	S	S	N	S	S	S	S	N	S	N	S	N	N	S	S	S	S	S	S	N	S	N	N	N
chr1p7853099	1	7853099	N	S	S	S	S	S	S	S	S	N	S	N	N	S	S	S	S	S	N	S	N	S	N	S	S	N	S	S	S	S	N	S	N	S	N	N	S	S	S	S	S	S	N	S	N	N	N
chr1p7896775	1	7896775	N	NA	S	S	S	S	S	S	S	N	NA	N	N	S	S	S	S	S	N	S	N	S	N	S	S	N	S	S	S	S	S	S	N	S	N	N	S	S	S	S	S	S	S	S	N	N	N
chr1p7896801	1	7896801	N	NA	S	S	S	S	S	S	S	N	NA	N	N	S	S	S	S	S	N	S	N	S	N	S	S	N	S	S	S	S	S	S	N	S	N	N	S	S	S	S	S	S	S	S	N	N	N
chr1p7896848	1	7896848	N	S	S	S	S	S	S	S	S	N	S	N	N	S	S	S	S	S	N	S	N	S	N	S	S	N	S	S	S	S	S	S	N	S	N	N	S	S	S	S	S	S	S	S	N	N	N
chr1p7897894	1	7897894	N	S	S	S	S	S	S	S	S	N	NA	N	N	S	S	S	S	S	N	S	N	S	N	S	S	N	S	S	S	S	S	S	N	S	N	N	S	S	S	S	S	S	S	S	N	N	N
chr1p7897895	1	7897895	N	S	S	S	S	S	S	S	S	N	NA	N	N	S	S	S	S	S	N	S	N	S	N	S	S	N	S	S	S	S	S	S	N	S	N	N	S	S	S	S	S	S	S	S	N	N	N
chr1p7935111	1	7935111	NA	S	S	S	S	S	S	S	S	N	S	N	N	S	S	S	S	NA	N	N	N	S	N	S	NA	N	NA	S	S	S	S	NA	N	S	N	S	S	S	N	S	S	S	S	S	N	N	N
chr1p7944330	1	7944330	N	S	S	S	S	S	S	S	S	N	S	N	N	S	S	S	S	S	N	N	N	S	N	S	S	S	S	S	S	S	S	S	N	S	N	S	S	S	N	S	S	S	S	S	N	N	N
chr1p7960033	1	7960033	N	S	S	S	S	S	S	S	S	N	S	N	N	S	S	S	S	S	N	N	N	S	N	S	S	S	S	S	S	S	S	S	N	S	N	S	S	S	N	S	S	S	S	S	N	N	N
chr1p7987434	1	7987434	N	S	S	S	S	S	S	S	S	N	NA	N	N	S	S	S	S	S	N	N	N	S	N	S	S	S	S	S	S	S	S	S	N	S	N	S	S	S	N	S	S	N	S	S	N	N	N
chr1p8013314	1	8013314	N	S	S	S	S	S	S	S	S	N	S	N	N	S	S	S	S	S	N	N	N	S	S	S	S	S	S	S	S	S	S	S	N	S	N	S	S	S	N	S	S	N	S	S	N	N	N
chr1p8030516	1	8030516	N	S	S	S	S	S	S	S	S	N	S	N	N	S	S	S	S	S	N	N	N	S	S	S	S	S	S	S	S	S	S	S	N	S	N	S	S	S	N	S	S	N	S	S	N	N	N
chr1p8207049	1	8207049	NA	S	S	N	S	S	S	S	S	N	S	N	N	S	S	S	S	S	N	N	N	S	S	S	S	S	S	S	S	S	S	S	N	S	N	S	S	S	N	S	S	N	S	S	N	N	N
chr1p8207070	1	8207070	NA	S	S	N	S	S	S	S	S	N	S	N	N	S	S	S	S	S	N	N	N	S	S	S	S	S	S	S	S	S	S	S	N	S	N	S	S	S	N	S	S	N	S	S	N	N	N
chr1p8224214	1	8224214	N	S	S	N	S	S	S	S	S	N	S	N	N	S	S	S	S	S	N	N	N	S	S	S	S	S	S	S	S	S	S	S	N	S	N	S	S	NA	N	S	S	N	S	S	N	N	N
chr1p8224234	1	8224234	N	S	S	N	S	S	S	S	S	N	S	N	N	S	S	S	S	S	N	N	N	S	S	S	S	S	S	S	S	S	S	S	N	S	N	S	S	NA	N	S	S	N	S	S	N	N	N
chr1p8224280	1	8224280	N	S	S	N	S	S	S	S	S	N	S	N	N	S	S	S	S	S	N	N	N	S	S	S	S	S	S	S	S	S	S	S	N	S	N	S	S	S	N	S	S	N	S	S	N	N	N
chr1p8246244	1	8246244	N	S	S	N	S	S	S	S	S	N	S	N	N	S	S	S	S	S	N	N	N	S	S	S	S	S	S	S	S	S	S	S	N	S	N	S	S	S	N	S	S	S	S	S	N	N	N
chr1p8266137	1	8266137	NA	S	S	N	S	S	S	S	NA	N	S	N	N	S	S	NA	NA	S	N	N	N	NA	S	S	NA	S	S	S	S	S	S	S	N	S	N	S	S	S	N	S	S	S	S	S	N	N	N
chr1p8266159	1	8266159	NA	S	S	N	NA	S	S	S	NA	N	S	N	N	S	S	NA	NA	S	N	N	N	NA	S	S	NA	S	S	S	S	S	S	S	N	S	N	S	S	S	N	S	S	S	S	S	N	N	N
chr1p8268511	1	8268511	NA	S	S	N	S	S	S	S	S	N	S	NA	N	S	S	S	S	S	N	N	N	S	S	S	S	S	S	S	S	S	S	S	N	S	N	S	S	S	N	S	S	S	S	S	N	N	N
chr1p8271214	1	8271214	N	S	S	N	S	S	S	S	S	N	NA	N	N	S	S	S	S	S	N	N	N	S	S	S	S	S	S	S	S	S	S	S	N	S	N	S	S	S	N	S	S	S	S	S	N	N	N
chr1p8480218	1	8480218	NA	NA	NA	N	S	S	S	S	NA	N	NA	N	N	S	S	S	S	S	N	N	N	S	S	S	S	S	S	S	S	S	S	S	N	S	N	S	S	S	N	S	S	S	S	S	N	N	N
chr1p8482649	1	8482649	N	S	S	N	S	S	S	S	S	N	S	N	N	S	S	S	S	S	N	N	N	S	S	S	S	S	S	S	S	S	S	S	N	S	N	S	S	S	N	S	S	S	S	S	N	N	N
chr1p8482697	1	8482697	N	S	S	N	S	S	S	S	S	N	S	N	N	S	S	S	S	S	N	N	N	NA	S	S	S	S	S	S	S	S	S	S	N	S	N	S	S	S	N	S	S	S	S	S	N	N	N
chr1p8483115	1	8483115	N	S	NA	N	S	S	S	S	NA	N	S	N	NA	S	S	S	S	S	N	N	N	S	S	S	S	S	S	S	S	S	S	S	N	S	N	S	S	S	N	S	S	S	S	S	N	N	N
chr1p8483387	1	8483387	N	S	S	N	S	S	S	S	S	N	S	N	N	S	S	S	S	S	N	N	N	S	S	S	S	S	S	S	S	S	S	S	N	S	N	S	S	S	N	S	S	S	S	S	N	N	N
chr1p8483413	1	8483413	N	S	S	N	S	S	S	S	S	N	S	N	N	S	S	S	S	S	N	N	N	S	S	S	S	S	S	S	S	S	S	S	N	S	N	S	S	S	N	S	S	S	S	S	N	N	N
chr1p8483581	1	8483581	N	S	S	N	S	S	S	S	S	N	S	N	N	S	S	S	S	S	N	N	N	S	S	S	S	S	S	S	S	S	S	S	N	S	N	S	S	S	N	S	S	S	S	S	N	N	N
chr1p8483964	1	8483964	N	S	S	N	S	S	S	S	S	N	S	N	N	S	S	S	S	S	N	N	N	S	S	S	S	S	S	S	S	S	S	S	N	S	N	S	S	S	N	S	S	S	S	S	N	N	N
chr1p8487467	1	8487467	NA	S	S	N	S	S	S	S	S	N	S	N	N	S	S	S	S	S	N	N	N	S	S	S	S	S	S	S	S	S	S	S	N	S	N	S	S	S	N	S	S	S	S	S	N	N	N
chr1p8488055	1	8488055	N	S	S	N	S	S	S	S	S	N	S	N	N	S	S	S	S	S	N	N	N	S	S	S	S	S	S	S	S	S	S	S	N	S	N	S	S	S	N	S	S	S	S	S	N	N	N
chr1p8488126	1	8488126	N	S	S	N	S	S	S	S	NA	N	S	N	N	S	S	S	S	S	N	N	N	S	S	S	S	S	S	S	S	S	S	S	N	S	NA	S	S	S	NA	S	S	S	S	S	N	N	N
chr1p8488167	1	8488167	N	S	S	N	S	S	S	S	S	N	S	N	N	S	S	S	S	S	N	N	N	S	S	S	S	S	S	S	S	S	S	S	N	S	N	S	S	S	N	S	S	S	S	S	N	N	N
chr1p8488589	1	8488589	NA	NA	NA	N	S	S	S	S	S	N	S	N	N	S	NA	S	S	NA	N	N	N	S	S	S	S	S	S	S	S	S	S	S	N	S	N	S	S	S	N	S	S	S	S	S	N	N	N
chr1p8489851	1	8489851	N	S	S	N	S	S	S	S	S	N	S	N	N	S	S	S	S	S	N	N	N	S	S	S	S	S	S	S	S	S	S	S	N	S	N	S	S	S	N	S	S	S	S	S	N	N	N
chr1p8490381	1	8490381	NA	S	S	NA	S	S	S	S	NA	N	NA	N	N	S	S	S	S	S	N	N	N	S	S	S	S	S	S	S	S	S	S	S	N	S	N	S	S	S	N	S	S	S	S	S	N	N	N
chr1p8492809	1	8492809	N	S	S	N	S	S	S	S	S	N	S	N	N	S	S	S	S	S	N	N	N	S	S	S	S	S	S	S	S	S	S	S	N	S	N	S	S	S	N	S	S	S	S	S	N	N	N
chr1p8492810	1	8492810	N	S	S	N	S	S	S	S	S	N	S	N	N	S	S	S	S	S	N	N	N	S	S	S	S	S	S	S	S	S	S	S	N	S	N	S	S	S	N	S	S	S	S	S	N	N	N
chr2p93755	2	93755	S	N	S	S	S	S	N	S	N	S	N	NA	S	S	S	N	S	S	S	N	N	S	N	N	N	N	N	N	N	N	S	N	N	S	N	S	N	N	S	N	S	N	S	N	S	S	S
chr2p113172	2	113172	S	N	S	NA	S	S	N	S	N	S	N	NA	S	S	S	NA	S	S	NA	N	N	S	N	N	N	N	N	N	N	N	S	N	N	S	N	S	N	N	S	N	S	N	S	N	S	S	S
chr2p138874	2	138874	S	N	S	S	S	S	N	S	N	S	N	N	S	S	S	NA	S	S	S	N	N	S	N	N	N	N	N	N	N	NA	S	N	N	S	N	S	N	N	S	N	S	N	S	N	S	S	S
chr2p140207	2	140207	S	N	NA	S	S	S	N	S	N	S	N	N	S	S	S	NA	S	S	S	N	N	S	N	N	N	N	N	N	N	N	S	N	N	S	N	S	N	N	S	N	S	N	S	N	S	S	S
chr2p141549	2	141549	S	N	S	S	S	S	N	S	N	S	N	NA	S	S	S	N	S	S	S	N	N	S	N	N	N	N	N	N	N	N	S	N	N	S	N	S	N	N	S	N	S	N	S	N	S	S	S
chr2p141795	2	141795	S	N	S	S	S	S	N	S	N	S	N	NA	S	S	S	NA	S	S	S	N	N	S	N	N	N	N	N	N	N	N	S	N	N	S	N	S	N	N	S	N	S	N	S	N	S	S	S
chr2p141989	2	141989	S	NA	S	S	S	S	N	S	N	S	N	NA	S	S	S	NA	S	S	S	N	N	S	N	N	N	N	N	N	N	N	S	N	N	S	N	S	N	N	S	N	S	N	S	N	S	S	S
chr2p152478	2	152478	S	N	S	S	S	S	N	N	N	S	N	N	S	S	S	NA	S	S	S	N	N	S	N	N	N	N	N	N	N	N	S	N	N	S	N	S	N	N	S	N	S	N	S	N	S	S	S
chr2p152531	2	152531	S	N	S	S	S	S	N	N	N	S	N	N	S	S	S	NA	S	S	S	N	N	S	N	N	N	N	N	N	N	N	S	N	N	S	N	S	N	N	S	N	S	N	S	N	S	S	S
chr2p165946	2	165946	S	N	S	S	S	NA	N	N	N	S	N	N	S	S	S	NA	S	S	S	N	N	S	N	N	N	N	N	N	N	N	S	N	N	S	N	S	N	N	S	N	S	N	S	N	S	S	S
chr2p165957	2	165957	S	N	S	S	S	NA	N	N	N	S	N	N	S	S	S	NA	S	S	S	N	N	S	N	N	N	N	N	N	N	N	S	N	N	S	N	S	N	N	S	N	S	N	S	N	S	S	S
chr2p173493	2	173493	S	N	S	S	S	S	N	N	N	S	NA	N	S	S	S	NA	S	S	S	N	N	S	N	N	N	N	N	N	N	N	S	N	N	S	NA	S	N	N	S	N	S	N	S	N	S	S	S
chr2p173612	2	173612	S	N	S	S	S	S	N	N	N	S	N	N	S	S	S	NA	S	S	S	N	N	S	N	N	N	N	N	N	N	NA	S	N	N	S	N	S	N	N	S	N	S	N	S	N	S	S	S
chr2p174528	2	174528	S	N	S	S	S	NA	N	N	N	S	N	N	S	S	S	NA	S	S	S	N	N	S	N	N	N	N	N	N	N	N	S	N	N	NA	N	S	N	N	S	N	S	N	NA	N	S	S	S
chr2p335341	2	335341	S	N	S	S	S	S	N	N	N	S	N	NA	S	S	S	NA	S	S	S	N	N	S	N	S	N	N	N	N	N	N	S	N	N	S	N	S	N	N	S	N	S	N	S	N	S	S	S
chr2p356141	2	356141	S	NA	S	S	S	S	N	N	N	S	N	NA	S	S	S	NA	NA	S	S	N	N	NA	N	S	N	N	N	N	N	N	S	N	N	S	N	S	N	N	S	N	S	N	S	N	S	S	S
chr2p356214	2	356214	S	NA	S	S	S	S	N	N	N	S	N	NA	S	S	S	NA	S	S	S	N	N	S	N	S	N	N	N	N	N	N	S	N	N	S	N	S	N	N	S	N	S	N	S	N	S	S	S
chr2p356269	2	356269	S	NA	S	S	S	S	N	N	N	S	N	NA	S	S	S	NA	S	S	S	N	N	S	N	S	N	N	N	N	N	N	S	N	N	S	N	S	N	N	S	N	S	N	S	N	S	S	S
chr2p356380	2	356380	NA	NA	NA	S	S	S	N	N	NA	S	NA	NA	S	S	S	NA	S	S	NA	N	N	S	N	S	N	N	N	N	N	N	S	N	N	S	N	S	N	N	S	N	S	N	S	N	S	S	S
chr2p362714	2	362714	S	N	S	S	S	S	N	N	N	S	NA	NA	S	S	S	NA	S	S	S	N	N	S	N	S	N	N	N	N	N	N	S	N	N	S	N	S	N	N	S	N	S	N	S	N	S	S	S
chr2p364423	2	364423	S	NA	NA	S	S	S	N	N	NA	S	N	NA	S	S	S	NA	S	S	NA	N	N	S	N	S	N	N	N	N	N	NA	S	N	N	S	N	S	N	N	S	N	S	N	S	N	S	S	S
chr2p364492	2	364492	S	N	S	S	S	S	N	N	N	S	N	NA	S	S	S	NA	S	S	NA	N	N	S	N	S	N	N	N	N	N	N	S	N	N	S	N	S	N	N	S	N	S	N	S	N	S	S	S
chr2p365421	2	365421	S	N	S	S	S	S	N	N	N	S	NA	NA	NA	NA	S	N	S	S	S	N	N	S	N	S	N	N	N	N	N	N	S	N	N	S	N	S	N	N	S	N	S	N	S	N	S	S	S
chr2p365449	2	365449	S	N	S	S	S	S	N	N	N	S	NA	NA	S	S	S	N	S	S	S	N	N	S	N	S	N	N	N	N	N	N	S	N	N	S	N	S	N	N	S	N	S	N	S	N	S	S	S
chr2p367066	2	367066	S	N	S	S	S	S	N	N	N	S	N	N	S	S	S	NA	S	S	S	N	N	S	N	S	N	N	N	N	N	N	S	N	N	S	N	S	N	N	S	N	S	N	S	N	S	S	S
chr2p368881	2	368881	S	N	S	S	S	S	N	N	N	S	N	N	S	S	S	NA	S	S	S	N	N	S	N	S	N	N	N	N	N	N	S	N	N	S	N	S	N	N	S	N	S	N	S	N	S	S	S
chr2p370474	2	370474	S	N	S	S	S	S	N	N	N	S	N	NA	S	S	S	N	S	S	S	N	N	S	N	S	N	N	N	N	N	N	S	N	N	S	N	S	N	N	S	N	S	N	S	N	S	S	S
chr2p371228	2	371228	S	N	S	S	S	S	N	N	N	S	N	NA	S	S	S	NA	S	S	S	N	N	S	N	S	N	N	N	N	N	N	S	N	N	S	N	S	N	N	S	N	S	N	S	N	S	S	S
chr2p377357	2	377357	S	N	S	S	S	S	N	N	N	S	N	N	S	S	S	N	S	S	S	N	N	S	N	S	N	N	N	N	N	N	S	N	N	S	N	S	N	N	S	N	S	N	S	N	S	S	S
chr2p381420	2	381420	S	N	S	S	S	S	N	N	N	S	N	NA	S	S	S	NA	S	S	S	N	N	S	N	S	N	N	N	N	N	N	S	N	N	S	N	S	N	N	S	N	S	N	S	N	S	S	S
chr2p382929	2	382929	NA	N	S	S	S	S	N	N	N	S	N	N	S	S	S	NA	S	S	S	N	N	S	N	S	N	N	N	N	N	N	S	N	N	S	NA	S	N	N	S	N	S	N	S	N	S	S	S
chr2p383291	2	383291	S	NA	S	S	S	NA	N	N	N	S	N	NA	S	S	S	NA	S	S	S	N	N	S	N	S	N	N	N	N	N	N	S	N	N	S	N	S	N	N	S	N	NA	N	S	N	S	S	S
chr2p395917	2	395917	S	N	S	S	S	S	N	N	N	S	N	N	S	S	S	NA	S	S	S	N	N	S	N	S	N	N	N	N	N	N	S	N	N	S	N	S	N	N	S	N	S	N	S	N	S	S	S
chr2p396006	2	396006	S	N	S	S	S	S	N	N	N	S	N	N	S	S	S	NA	S	S	S	N	N	S	N	S	N	N	N	N	N	N	S	N	N	S	N	S	N	N	S	N	S	N	S	N	S	S	S
chr2p408683	2	408683	NA	NA	S	S	S	S	N	N	NA	S	N	NA	S	S	S	NA	S	S	S	N	N	S	N	S	N	N	N	N	N	N	S	N	N	S	NA	S	N	N	NA	N	S	N	S	N	S	S	S
chr2p408838	2	408838	S	N	S	S	S	S	N	N	N	S	N	NA	S	S	S	NA	S	S	S	N	N	S	N	S	N	N	N	N	N	N	S	N	N	S	N	S	N	N	S	N	S	N	S	N	NA	S	S
chr2p408924	2	408924	S	N	S	S	S	S	N	N	N	S	N	N	S	S	S	NA	S	S	S	N	N	S	N	S	N	N	N	N	N	N	S	N	N	S	N	S	N	N	NA	N	S	N	S	N	S	S	S
chr2p409461	2	409461	S	N	S	S	S	S	N	N	N	S	N	NA	S	S	S	N	S	S	S	N	N	S	N	S	N	N	N	N	N	N	S	N	N	S	N	S	N	N	S	N	S	N	S	N	S	S	S
chr2p412636	2	412636	S	N	NA	S	S	S	N	N	N	S	NA	NA	S	NA	S	N	S	S	NA	N	N	S	N	S	NA	N	N	N	N	N	S	N	N	S	NA	S	N	N	S	N	S	N	S	N	S	S	S
chr2p412968	2	412968	S	N	S	S	S	S	N	N	N	S	N	NA	S	S	S	NA	S	S	S	N	N	S	N	S	N	N	N	N	N	N	S	N	N	S	N	S	N	N	S	N	S	N	S	N	S	S	S
chr2p413073	2	413073	S	N	S	NA	S	S	N	N	N	S	N	N	S	S	S	NA	S	S	S	N	N	S	N	S	N	N	N	N	N	N	S	N	N	S	N	S	N	N	S	N	S	N	S	N	S	S	S
chr2p419968	2	419968	S	N	S	S	S	S	N	N	N	S	N	NA	S	S	S	NA	S	S	S	N	N	S	N	S	N	N	N	N	N	N	S	N	N	S	N	S	N	N	S	N	S	N	S	N	S	S	S
chr2p425506	2	425506	S	NA	S	S	S	NA	N	N	N	S	N	NA	S	S	S	NA	S	S	S	N	N	S	N	S	N	N	N	N	N	N	S	N	N	S	N	S	N	N	S	N	S	N	S	N	S	S	S
chr2p426742	2	426742	S	N	S	S	S	S	N	N	N	S	N	NA	S	S	S	N	S	S	S	N	N	S	N	S	N	N	N	N	N	N	S	N	N	S	N	S	N	N	S	N	S	N	S	N	S	S	S
chr2p427270	2	427270	NA	NA	NA	S	S	S	N	N	N	S	N	NA	S	S	S	NA	S	NA	NA	N	N	S	N	S	N	N	N	N	N	NA	S	N	N	S	N	S	N	N	S	N	S	N	S	N	S	S	S
chr2p427278	2	427278	NA	NA	NA	S	S	S	N	N	NA	S	N	NA	S	S	S	NA	S	NA	NA	N	N	S	N	S	N	N	N	N	N	NA	S	N	N	S	N	S	N	N	S	N	S	N	S	N	S	S	S
chr2p432773	2	432773	S	N	S	S	S	S	N	N	N	S	N	N	S	S	S	NA	S	S	S	N	N	S	N	S	N	N	N	N	N	NA	S	N	N	S	N	S	N	N	S	N	S	N	S	N	S	S	S
chr2p432774	2	432774	S	N	S	S	S	S	N	N	N	S	N	N	S	S	S	NA	S	S	S	N	N	S	N	S	N	N	N	N	N	NA	S	N	N	S	N	S	N	N	S	N	S	N	S	N	S	S	S
chr2p434214	2	434214	S	N	S	S	S	NA	N	N	N	S	N	NA	S	S	S	NA	S	S	S	N	N	S	N	S	N	N	N	N	N	NA	S	N	N	S	NA	S	N	N	S	N	S	N	S	N	S	S	S
chr2p434250	2	434250	S	N	S	S	S	NA	N	N	N	S	N	NA	S	S	S	NA	S	S	S	N	N	S	N	S	N	N	N	N	N	NA	S	N	N	S	N	S	N	N	S	N	S	N	S	N	S	S	S
chr2p434271	2	434271	S	NA	S	S	S	S	N	N	N	S	NA	NA	S	S	S	NA	S	S	S	N	NA	NA	N	S	N	N	N	N	N	N	S	N	N	S	N	S	N	N	S	N	S	N	S	N	S	S	S
chr2p434318	2	434318	S	N	S	S	S	S	N	N	N	S	NA	NA	S	S	S	NA	S	S	S	N	N	S	N	S	N	N	N	N	N	N	S	N	N	S	N	S	N	N	S	N	S	N	S	N	S	S	S
chr2p434390	2	434390	S	N	S	S	S	S	N	N	N	S	NA	NA	S	S	S	NA	S	S	S	N	N	S	N	S	N	N	N	N	N	N	S	N	N	S	N	S	N	N	S	N	S	N	S	N	S	S	S
chr2p434433	2	434433	S	NA	S	S	S	S	N	N	N	S	NA	NA	S	S	S	NA	S	S	S	N	NA	NA	N	S	N	N	N	N	N	NA	S	N	N	S	NA	S	N	N	S	N	S	N	S	N	S	S	S
chr2p434521	2	434521	S	N	NA	S	S	S	N	N	N	S	NA	N	S	S	S	NA	S	S	S	N	N	S	N	S	N	N	N	N	N	N	S	N	N	S	N	S	N	N	S	N	S	N	S	N	S	S	S
chr2p434694	2	434694	S	N	S	S	S	S	N	N	N	S	N	NA	S	S	S	NA	S	S	S	N	N	S	N	S	N	N	N	N	N	N	S	N	N	S	N	S	N	N	S	N	S	N	S	N	S	S	S
chr2p437310	2	437310	S	N	S	S	S	NA	N	N	N	S	N	N	S	S	S	NA	S	S	S	N	N	S	N	S	N	N	N	N	N	NA	S	N	N	S	N	S	N	N	S	N	S	N	S	N	S	S	S
chr2p437368	2	437368	S	N	S	S	S	S	N	N	N	S	N	N	S	S	S	NA	S	S	S	N	N	S	N	S	N	N	N	N	N	N	S	N	N	S	N	S	N	N	S	N	S	N	S	N	S	S	S
chr2p444558	2	444558	S	N	S	S	S	S	N	N	NA	S	NA	NA	S	S	NA	NA	S	S	S	N	N	S	N	S	NA	N	N	N	N	N	S	N	N	S	N	S	N	N	S	N	S	N	S	N	S	S	S
chr2p444993	2	444993	S	N	S	S	S	S	N	N	N	S	N	N	S	S	S	NA	S	S	S	N	N	S	N	S	N	N	N	N	N	N	S	N	N	S	N	S	N	N	S	N	S	N	S	N	S	S	S
chr2p445018	2	445018	S	N	S	S	S	S	N	N	N	S	N	N	S	S	S	NA	S	S	S	N	N	S	N	S	N	N	N	N	N	N	S	N	N	S	N	S	N	N	S	N	S	N	S	N	S	S	S
chr2p445087	2	445087	S	N	S	S	S	S	N	N	N	S	N	N	S	S	S	NA	S	S	S	N	N	S	N	S	N	N	N	N	N	N	S	N	N	S	N	S	N	N	S	N	S	N	S	N	S	S	S
chr2p445134	2	445134	S	N	S	S	S	S	N	N	N	S	N	N	S	S	S	NA	S	S	S	N	N	S	N	S	N	N	N	N	N	N	S	N	N	S	N	S	N	N	S	N	S	N	S	N	S	S	S
chr2p447681	2	447681	S	N	S	S	S	S	N	N	N	S	N	N	S	S	S	NA	S	S	S	N	N	S	N	S	N	N	N	N	N	N	S	N	N	S	NA	S	N	N	S	N	S	N	S	N	S	S	S
chr2p500192	2	500192	S	N	S	S	S	S	N	N	N	S	N	N	S	S	S	NA	S	S	S	N	N	S	N	S	N	N	N	N	N	NA	S	N	N	S	N	S	N	N	S	N	S	N	S	N	S	S	S
chr2p500270	2	500270	S	N	S	S	S	S	N	N	N	S	N	N	S	S	S	NA	S	S	S	N	N	S	N	S	N	N	N	N	N	N	S	N	N	S	N	S	N	N	S	N	S	N	S	N	S	S	S
chr2p500297	2	500297	S	N	S	S	S	S	N	N	N	S	N	N	S	S	S	NA	S	S	S	N	N	S	N	S	N	N	N	N	N	NA	S	N	N	S	NA	S	N	N	S	N	S	N	S	N	S	S	S
chr2p500552	2	500552	S	N	S	S	S	NA	N	N	N	S	N	NA	S	S	S	N	S	NA	S	N	N	S	N	S	N	N	N	N	N	N	S	N	N	S	N	S	N	N	S	N	S	N	S	N	S	S	S
chr2p555318	2	555318	S	N	S	S	S	S	N	N	N	S	NA	N	S	S	S	NA	S	S	NA	N	N	NA	N	S	N	N	N	N	N	N	S	N	N	S	N	S	N	N	S	N	S	N	S	N	S	S	S
chr2p558677	2	558677	S	N	S	S	S	NA	N	N	N	S	N	N	S	S	S	NA	S	S	S	N	N	S	N	S	N	N	N	N	N	N	S	N	N	S	N	S	N	N	S	N	S	N	S	N	S	S	S
chr2p558686	2	558686	S	N	S	S	S	NA	N	N	N	S	N	N	S	S	S	NA	S	S	S	N	N	S	N	S	N	N	N	N	N	N	S	N	N	S	N	S	N	N	S	N	S	N	S	N	S	S	S
chr2p588092	2	588092	S	N	S	S	S	S	N	N	N	S	N	S	S	S	S	NA	S	S	NA	N	N	S	N	S	N	N	N	N	N	N	S	N	N	S	N	S	N	N	S	N	S	N	S	N	S	S	S
chr2p594817	2	594817	S	N	S	S	S	S	N	N	N	S	N	S	S	S	S	NA	S	S	S	N	N	S	N	S	N	N	N	N	N	N	S	N	N	S	N	S	N	N	S	N	S	N	S	N	S	S	S
chr2p608493	2	608493	S	N	S	S	S	S	N	N	N	S	N	S	S	S	S	NA	S	S	S	N	N	S	N	S	N	N	N	N	N	N	S	N	N	S	N	S	N	N	S	N	S	N	S	N	S	S	S
chr2p608535	2	608535	S	N	S	S	S	S	N	N	N	S	N	S	S	S	S	NA	S	S	S	N	N	S	N	S	N	N	N	N	N	N	S	N	N	S	N	S	N	N	S	N	S	N	S	N	S	S	S
chr2p611068	2	611068	S	N	S	S	S	S	N	N	N	S	N	S	S	S	S	NA	S	S	S	N	N	S	N	S	N	N	N	N	N	N	S	N	N	S	N	S	N	N	S	N	S	N	S	N	S	S	S
chr2p611098	2	611098	S	N	S	S	S	S	N	N	N	S	N	S	S	S	S	NA	S	S	S	N	N	S	N	S	N	N	N	N	N	N	S	N	N	S	N	S	N	N	S	N	S	N	S	N	S	S	S
chr2p612549	2	612549	NA	N	S	S	S	S	N	N	N	S	N	NA	S	S	S	NA	S	NA	S	N	N	S	N	S	N	N	N	N	N	N	S	N	N	S	N	S	N	N	S	N	S	N	S	N	S	S	S
chr2p629640	2	629640	S	N	S	S	S	S	N	N	N	S	N	S	S	S	S	NA	S	S	S	N	N	S	N	S	N	N	N	N	N	N	S	N	N	S	N	S	N	N	S	N	NA	N	S	N	S	S	S
chr2p629822	2	629822	S	NA	S	S	S	S	N	N	N	S	N	S	S	S	S	NA	S	S	S	N	N	S	N	S	N	N	N	N	N	N	S	N	N	S	N	S	N	N	S	N	S	N	S	N	S	S	S
chr2p633260	2	633260	S	NA	NA	S	S	S	N	N	NA	S	NA	NA	S	NA	S	NA	S	S	NA	N	N	S	N	S	N	N	N	N	N	N	S	N	N	S	N	S	N	N	S	N	S	N	S	N	S	S	S
chr2p633338	2	633338	S	N	NA	S	S	S	N	N	N	S	NA	S	S	S	S	NA	S	S	NA	N	N	S	N	S	N	N	N	N	N	N	S	N	N	S	N	S	N	N	S	N	S	N	S	N	S	S	S
chr2p633358	2	633358	S	N	NA	S	S	S	N	N	N	S	NA	S	S	S	S	NA	S	S	NA	N	N	S	N	S	N	N	N	N	N	N	S	N	N	S	N	S	N	N	S	N	S	N	S	N	S	S	S
chr2p633368	2	633368	S	N	NA	S	S	S	N	N	N	S	NA	S	S	S	S	NA	S	S	NA	N	N	S	N	S	N	N	N	N	N	N	S	N	N	S	N	S	N	N	S	N	S	N	S	N	S	S	S
chr2p658731	2	658731	S	N	S	S	S	S	N	N	N	S	N	S	S	S	S	NA	S	S	S	N	N	S	N	S	N	N	N	N	N	N	S	N	N	S	N	S	N	N	S	N	S	N	S	N	S	S	S
chr2p661027	2	661027	S	N	S	S	S	S	N	N	N	S	N	S	S	S	S	NA	S	S	S	N	N	S	N	S	N	N	N	N	N	N	S	N	N	S	N	S	N	N	S	N	S	N	S	N	S	S	S
chr2p666740	2	666740	S	N	S	S	S	S	N	N	N	S	NA	S	S	S	S	NA	S	S	S	N	N	S	N	S	N	N	N	N	N	N	S	N	N	S	N	S	N	N	S	N	S	N	S	N	S	S	S
chr2p666746	2	666746	S	N	S	S	S	S	N	N	N	S	NA	S	S	S	S	NA	S	S	S	N	N	S	N	S	N	N	N	N	N	N	S	N	N	S	N	S	N	N	S	N	S	N	S	N	S	S	S
chr2p666755	2	666755	S	N	S	S	S	S	N	N	N	S	NA	S	S	S	S	NA	S	S	S	N	N	S	N	S	N	N	N	N	N	N	S	N	N	S	N	S	N	N	S	N	S	N	S	N	S	S	S
chr2p666759	2	666759	S	N	S	S	S	S	N	N	N	S	NA	S	S	S	S	NA	S	S	S	N	N	S	N	S	N	N	N	N	N	N	S	N	N	S	N	S	N	N	S	N	S	N	S	N	S	S	S
chr2p666773	2	666773	S	N	S	S	S	S	N	N	N	S	NA	S	S	S	S	NA	S	S	S	N	N	S	N	S	N	N	N	N	N	N	S	N	N	S	N	S	N	N	S	N	S	N	S	N	S	S	S
chr2p668033	2	668033	S	N	S	S	S	S	N	N	N	S	N	S	S	S	S	NA	S	S	S	N	N	S	N	S	N	N	N	N	N	N	S	N	N	S	N	S	N	N	S	N	S	N	S	N	S	S	S
chr2p706047	2	706047	S	N	S	S	S	S	N	N	N	S	N	S	S	S	S	N	S	S	S	N	N	S	N	S	N	N	N	N	N	N	S	N	N	S	N	S	N	N	N	N	S	N	S	N	S	S	S
chr2p708364	2	708364	S	N	S	S	S	S	N	N	N	S	N	S	S	S	S	NA	S	S	S	N	N	S	N	S	N	N	N	N	N	N	S	N	N	S	N	S	N	N	N	N	S	N	S	N	S	S	S
chr2p742102	2	742102	S	N	N	S	S	S	N	N	N	S	NA	S	S	S	S	NA	S	S	S	N	N	S	N	S	N	N	N	N	N	N	S	N	N	S	N	S	N	N	N	N	S	N	S	N	S	S	S
chr2p749561	2	749561	S	N	N	S	S	S	N	N	N	S	N	S	S	S	S	NA	S	S	S	N	S	S	N	S	N	N	N	N	N	N	S	N	N	S	N	S	N	N	N	N	S	N	S	N	S	S	S
chr2p753282	2	753282	S	N	N	S	S	S	N	N	N	S	N	S	S	S	S	NA	S	S	S	N	S	S	N	S	N	N	N	N	N	N	S	N	N	S	N	S	N	N	N	N	S	N	S	N	S	S	S
chr2p774508	2	774508	S	N	NA	S	S	S	N	N	N	S	N	NA	S	S	S	NA	S	S	S	N	S	S	N	S	N	N	N	N	N	N	S	N	N	S	N	S	N	N	N	N	S	N	S	N	S	S	S
chr2p783416	2	783416	S	N	N	S	S	S	N	N	N	S	N	S	S	S	S	NA	S	S	S	N	S	S	N	S	N	N	N	N	N	N	S	N	N	S	N	S	N	N	N	N	S	N	S	N	S	S	S
chr2p783517	2	783517	NA	N	N	S	S	NA	N	N	N	S	NA	S	S	S	S	NA	S	NA	S	N	S	NA	N	S	N	N	N	N	N	N	S	N	N	S	N	S	N	N	N	N	S	N	S	N	S	S	S
chr2p783569	2	783569	NA	N	N	S	S	NA	N	N	N	S	NA	S	S	S	S	NA	S	NA	S	N	S	NA	N	S	N	N	N	N	N	N	S	N	N	S	N	S	N	N	N	N	S	N	S	N	S	S	S
chr2p783586	2	783586	NA	N	N	S	S	NA	N	N	N	S	NA	S	S	S	S	NA	S	NA	S	N	S	NA	N	S	N	N	N	N	N	N	S	N	N	S	N	S	N	N	N	N	S	NA	S	N	S	S	S
chr2p783592	2	783592	NA	N	N	S	S	NA	N	N	N	S	NA	S	S	S	S	NA	S	NA	S	N	S	NA	N	S	N	N	N	N	N	N	S	N	N	S	N	S	N	N	N	N	S	N	S	N	S	S	S
chr2p783614	2	783614	NA	N	N	S	S	NA	NA	N	N	S	NA	S	S	S	S	NA	S	NA	S	N	S	NA	N	S	N	N	N	N	N	N	S	N	N	S	N	S	N	N	N	N	S	N	S	N	S	S	S
chr2p785392	2	785392	NA	N	N	S	S	S	N	N	NA	S	NA	S	S	S	S	N	S	S	S	N	S	S	N	S	N	N	N	N	N	N	S	N	N	S	N	S	N	N	N	N	S	N	S	N	S	S	S
chr2p786301	2	786301	S	N	N	S	S	S	N	N	N	S	NA	NA	S	NA	S	NA	S	S	S	N	S	NA	N	S	N	N	N	N	N	N	S	N	N	S	N	S	N	N	N	N	S	N	S	N	S	S	S
chr2p786313	2	786313	S	N	N	S	S	S	N	N	N	S	NA	NA	S	NA	S	NA	S	S	S	N	S	NA	N	S	N	N	N	N	N	N	S	N	N	S	N	S	N	N	N	N	S	N	S	N	S	S	S
chr2p786316	2	786316	S	N	N	S	S	S	N	N	N	S	NA	NA	S	NA	S	NA	S	S	S	N	S	NA	N	S	N	N	N	N	N	N	S	N	N	S	N	S	N	N	N	N	S	N	S	N	S	S	S
chr2p786571	2	786571	S	N	N	S	S	NA	N	N	N	S	NA	S	S	S	S	NA	S	S	S	N	S	S	N	S	N	N	NA	N	N	N	S	N	N	S	N	S	N	N	N	NA	S	N	S	N	S	S	S
chr2p786590	2	786590	S	N	N	S	S	NA	N	N	N	S	NA	S	S	S	S	NA	S	S	S	N	S	S	N	S	N	N	NA	NA	N	N	S	N	N	S	N	S	N	N	NA	NA	S	NA	S	N	S	S	S
chr2p786988	2	786988	S	N	N	S	S	S	N	N	N	S	NA	S	S	S	S	NA	S	S	S	N	S	S	N	S	N	N	N	N	N	N	S	NA	N	S	N	S	N	N	N	N	S	N	S	N	S	S	S
chr2p786994	2	786994	S	N	N	S	S	S	N	N	N	S	NA	S	S	S	S	NA	S	S	S	N	S	S	N	S	N	N	N	N	N	N	S	NA	N	S	N	S	N	N	N	N	S	N	S	N	S	S	S
chr2p787006	2	787006	S	N	N	S	S	S	N	N	N	S	NA	S	S	S	S	NA	S	S	S	N	S	S	N	S	N	N	N	N	N	N	S	NA	N	S	N	S	N	N	N	N	S	N	S	N	S	S	S
chr2p800520	2	800520	S	N	NA	S	S	S	N	N	N	S	N	S	S	S	S	NA	S	S	NA	N	S	NA	N	S	N	N	N	N	N	N	S	N	N	S	N	S	N	N	N	N	S	N	S	N	S	S	S
chr2p800541	2	800541	S	N	NA	S	S	NA	N	N	N	S	N	S	S	S	S	NA	S	S	NA	N	S	NA	N	S	N	N	N	N	N	N	S	N	N	S	N	S	N	N	N	N	S	N	S	N	S	S	S
chr2p800550	2	800550	S	N	NA	S	S	NA	N	N	N	S	N	S	S	S	S	NA	S	S	NA	N	S	NA	N	S	N	N	N	N	N	N	S	N	N	S	N	S	N	N	N	N	S	N	S	N	S	S	S
chr2p800568	2	800568	S	N	NA	S	S	S	N	N	N	S	N	S	S	S	S	NA	S	S	NA	N	S	NA	N	S	N	N	N	N	N	N	S	N	N	S	N	S	N	N	N	N	S	N	S	N	S	S	S
chr2p807966	2	807966	S	N	N	S	S	S	N	N	N	S	N	S	S	S	S	N	S	S	S	N	S	NA	N	S	N	N	N	N	N	N	S	N	N	S	N	S	N	N	N	N	S	N	S	N	S	S	S
chr2p809090	2	809090	S	N	NA	S	S	NA	N	N	N	NA	N	S	S	S	S	N	S	S	S	N	S	S	N	S	N	N	N	N	N	N	S	N	N	S	N	NA	N	N	N	N	S	N	S	N	NA	NA	S
chr2p809111	2	809111	S	N	NA	S	S	NA	N	N	N	NA	N	S	S	S	S	N	S	S	S	N	S	S	N	S	N	N	N	N	N	N	S	N	N	S	N	NA	N	N	N	N	S	N	S	N	NA	NA	S
chr2p815854	2	815854	S	N	N	S	S	S	N	N	NA	S	NA	S	S	S	S	NA	S	S	S	N	S	S	N	S	N	N	N	N	N	N	S	N	N	S	N	S	N	N	N	N	S	N	S	N	S	S	S
chr2p815857	2	815857	S	N	N	S	S	S	N	N	NA	S	NA	S	S	S	S	NA	S	S	S	N	S	S	N	S	N	N	N	N	N	N	S	N	N	S	N	S	N	N	N	N	S	N	S	N	S	S	S
chr2p815860	2	815860	S	N	N	S	S	S	N	N	NA	S	NA	S	S	S	S	NA	S	S	S	N	S	S	N	S	N	N	N	N	N	N	S	N	N	S	N	S	N	N	N	N	S	N	S	N	S	S	S
chr2p818624	2	818624	S	N	N	S	S	S	N	N	N	S	N	S	S	S	S	NA	S	S	S	N	S	S	N	S	N	N	N	N	N	N	S	N	N	S	N	S	N	N	N	N	S	N	S	N	S	S	S
chr2p818627	2	818627	S	N	N	S	S	S	N	N	N	S	N	S	S	S	S	NA	S	S	S	N	S	S	N	S	N	N	N	N	N	N	S	N	N	S	N	S	N	N	N	N	S	N	S	N	S	S	S
chr2p818663	2	818663	S	N	N	S	S	S	N	N	N	S	N	S	S	S	S	NA	S	S	S	N	S	S	N	S	N	N	N	N	N	N	S	N	N	S	N	S	N	N	N	N	S	N	S	N	S	S	S
chr2p818687	2	818687	S	N	N	S	S	S	N	N	N	S	N	S	S	S	S	NA	S	S	S	N	S	S	N	S	N	N	N	N	N	N	S	N	N	S	N	S	N	N	N	N	S	N	S	N	S	S	S
chr2p819614	2	819614	S	N	N	S	NA	NA	N	N	N	S	N	S	S	NA	S	NA	S	S	S	N	S	S	N	NA	N	N	N	N	N	N	S	N	N	S	N	S	N	N	N	N	S	N	S	N	S	NA	S
chr2p819628	2	819628	S	N	N	S	NA	NA	N	N	N	S	N	S	S	NA	S	NA	S	S	S	N	S	S	N	NA	N	N	N	N	N	N	S	N	N	S	N	S	N	N	N	N	S	N	S	N	S	NA	S
chr2p819641	2	819641	S	N	N	S	NA	NA	N	N	N	S	N	S	S	NA	S	NA	S	S	S	N	S	S	N	NA	N	N	N	N	N	N	S	N	N	S	N	S	N	N	N	N	S	N	S	N	S	NA	S
chr2p831694	2	831694	S	NA	N	S	S	S	N	N	N	S	NA	S	S	S	S	NA	S	S	NA	N	S	S	N	S	N	N	N	N	N	N	S	N	N	S	N	S	N	N	N	N	S	N	S	N	S	S	S
chr2p836332	2	836332	NA	NA	N	S	S	S	N	N	N	S	N	S	S	S	S	NA	S	S	S	N	S	S	N	S	N	N	N	N	N	N	S	N	N	S	N	S	N	N	N	N	S	N	S	N	S	S	S
chr2p845223	2	845223	S	N	N	S	S	S	N	N	N	S	N	S	S	S	S	NA	S	S	S	N	S	S	N	S	N	N	N	N	N	N	S	N	N	S	N	S	N	N	N	N	S	N	S	N	S	S	S
chr2p846772	2	846772	NA	N	N	S	S	S	N	N	N	S	N	S	S	S	S	N	S	S	S	N	S	S	N	S	N	N	N	N	N	N	S	N	N	S	N	S	N	N	N	N	S	N	S	N	S	S	S
chr2p877180	2	877180	S	NA	N	S	S	S	N	N	N	S	N	S	S	S	S	NA	S	S	NA	N	S	S	N	S	N	N	N	N	N	N	S	N	N	S	N	S	N	N	N	N	S	N	S	N	S	S	S
chr2p877207	2	877207	S	NA	N	S	S	S	N	N	N	S	N	S	S	S	S	NA	S	S	NA	N	S	S	N	S	N	N	N	N	N	N	S	N	N	S	N	S	N	N	N	N	S	N	S	N	S	S	S
chr2p877224	2	877224	S	NA	N	S	S	S	N	N	N	S	N	S	S	S	S	NA	S	S	NA	N	S	S	N	S	N	N	N	N	N	N	S	N	N	S	N	S	N	N	N	N	S	N	S	N	S	S	S
chr2p881972	2	881972	S	NA	N	S	S	S	N	N	N	S	N	S	S	S	S	NA	S	S	S	N	S	S	N	S	N	N	N	N	N	N	S	N	N	S	N	S	N	N	N	N	S	N	S	N	S	S	S
chr2p883636	2	883636	S	N	N	S	S	NA	N	N	NA	S	N	S	S	S	S	NA	S	S	S	N	S	S	N	S	N	N	N	N	N	N	S	N	N	S	N	S	N	N	N	N	S	N	S	N	S	S	S
chr2p885366	2	885366	S	NA	N	S	S	NA	N	N	N	S	N	S	S	S	S	NA	S	S	S	N	S	S	N	S	N	N	N	N	N	N	S	N	N	S	N	S	N	N	N	N	S	N	S	N	S	S	S
chr2p885384	2	885384	S	NA	N	S	S	NA	N	N	N	S	N	S	S	S	S	NA	S	S	S	N	S	S	N	S	N	N	N	N	N	N	S	N	N	S	N	S	N	N	N	N	S	N	S	N	S	S	S
chr2p885425	2	885425	S	NA	N	S	S	NA	N	N	N	S	N	S	S	S	S	NA	S	S	S	N	S	S	N	S	N	N	N	N	N	N	S	N	N	S	N	S	N	N	N	N	S	N	S	N	S	S	S
chr2p913835	2	913835	NA	NA	N	S	S	S	N	N	N	S	NA	S	S	S	S	NA	S	S	S	N	S	S	N	S	N	N	N	N	N	N	S	N	N	S	N	S	N	N	N	N	S	N	S	N	S	S	S
chr2p914898	2	914898	S	N	N	S	S	S	N	N	N	S	N	S	S	S	S	N	S	S	S	N	S	S	N	S	N	N	N	N	N	N	S	N	N	S	N	S	N	N	N	N	S	N	S	N	S	S	S
chr2p918332	2	918332	S	N	N	S	S	S	N	N	N	S	NA	S	S	S	S	NA	S	S	S	N	S	S	N	S	N	N	N	N	N	N	S	N	N	S	N	S	N	N	N	N	S	N	S	N	S	S	S
chr2p961277	2	961277	S	N	N	S	S	S	N	N	N	S	NA	S	S	S	S	NA	S	S	NA	N	N	S	N	S	N	N	N	N	N	N	S	N	N	S	N	S	N	N	N	N	S	N	S	N	S	S	S
chr2p968812	2	968812	S	N	N	S	S	S	N	N	N	S	N	S	S	S	S	NA	S	S	S	N	N	S	N	S	N	N	N	N	N	N	S	N	N	S	N	S	N	N	N	N	S	N	S	N	S	S	S
chr2p968836	2	968836	S	N	N	S	S	S	N	N	N	S	N	S	S	S	S	NA	S	S	S	N	N	S	N	S	N	N	N	N	N	N	S	N	N	S	N	S	N	N	N	N	S	N	S	N	S	S	S
chr2p1001139	2	1001139	S	N	N	S	S	S	N	N	N	S	NA	S	S	S	S	NA	S	S	S	N	N	S	N	S	N	N	N	N	N	N	S	N	N	S	N	S	N	N	N	N	S	N	S	N	S	S	S
chr2p1004314	2	1004314	S	NA	NA	S	S	S	N	N	N	S	NA	NA	S	S	NA	NA	S	NA	NA	N	N	S	N	S	N	N	N	N	N	N	S	N	N	S	N	S	N	N	N	N	S	N	S	N	S	S	S
chr2p1016936	2	1016936	NA	N	N	S	S	S	N	N	N	S	N	S	S	S	S	NA	S	S	S	N	N	S	N	S	N	N	N	N	N	N	S	N	N	S	N	S	N	N	N	N	S	N	S	N	S	S	S
chr2p1018555	2	1018555	S	N	N	S	S	S	N	N	N	S	N	NA	S	S	S	N	S	S	S	N	N	S	N	S	N	N	N	N	N	N	S	N	N	S	N	S	N	N	N	N	S	N	S	N	S	S	S
chr2p1022334	2	1022334	NA	N	N	S	S	S	N	N	NA	S	NA	NA	S	NA	S	NA	S	S	S	N	N	S	N	S	N	N	N	N	N	N	NA	N	N	S	N	S	N	N	N	N	S	N	S	N	S	S	S
chr2p1022343	2	1022343	NA	N	N	S	S	S	N	N	NA	S	NA	NA	S	NA	S	NA	S	S	S	N	N	S	N	S	N	N	N	N	N	N	NA	N	N	S	N	S	N	N	N	N	S	N	S	N	S	S	S
chr2p1022550	2	1022550	S	N	N	S	S	S	N	N	N	S	NA	S	S	S	NA	NA	S	S	S	N	N	S	N	S	N	N	N	N	N	N	S	N	N	S	N	S	N	N	N	N	S	N	S	N	S	S	S
chr2p1032008	2	1032008	S	N	N	S	S	S	N	N	N	S	N	S	S	S	S	NA	S	S	S	N	N	S	N	S	N	N	N	N	N	N	S	N	N	S	N	S	N	N	N	N	S	N	S	N	S	S	S
chr2p1047127	2	1047127	S	N	N	S	S	NA	N	N	N	S	NA	S	S	S	S	NA	S	S	S	N	N	S	N	S	N	N	N	N	N	N	S	N	N	S	N	S	N	N	N	N	S	N	S	N	S	S	S
chr2p1055164	2	1055164	S	N	N	S	S	S	N	N	N	NA	N	NA	S	S	S	N	S	S	S	N	N	S	N	S	N	N	N	N	N	N	S	N	N	S	N	S	N	N	N	N	S	N	S	N	S	S	S
chr2p1071104	2	1071104	S	N	N	S	S	S	N	N	N	S	NA	S	S	S	S	NA	S	S	S	N	N	S	N	S	N	N	N	N	N	N	S	N	N	S	N	S	N	N	N	N	S	N	S	N	S	S	S
chr2p1081237	2	1081237	NA	NA	NA	S	S	S	N	N	N	S	N	S	S	NA	NA	NA	S	S	S	N	N	S	N	S	NA	N	N	N	N	N	S	N	N	S	N	S	N	NA	N	N	S	N	S	N	S	S	S
chr2p1084417	2	1084417	S	N	N	S	S	S	N	N	N	S	N	S	S	S	S	NA	S	S	S	N	N	S	N	S	N	N	N	N	N	N	S	N	NA	S	N	S	N	N	N	N	S	N	S	N	S	S	S
chr2p1103328	2	1103328	S	N	N	S	S	S	N	N	N	S	N	N	S	N	S	N	S	S	S	N	S	S	N	S	N	N	N	N	N	N	S	N	N	S	N	S	N	N	N	N	S	N	S	N	S	S	S
chr2p1103361	2	1103361	S	N	N	S	S	S	N	N	N	S	N	N	S	S	S	NA	S	S	S	N	S	S	N	S	N	N	N	N	N	N	S	N	N	S	N	S	N	N	N	N	S	N	S	N	S	S	S
chr2p1103363	2	1103363	S	N	N	S	S	S	N	N	N	S	N	N	S	S	S	NA	S	S	S	N	S	S	N	S	N	N	N	N	N	N	S	N	N	S	N	S	N	N	N	N	S	N	S	N	S	S	S
chr2p1103382	2	1103382	S	N	N	S	S	S	N	N	N	S	N	N	S	S	S	N	S	S	S	N	S	S	N	S	N	N	N	N	N	N	S	N	N	S	N	S	N	N	N	N	S	N	S	N	S	S	S
chr2p1120250	2	1120250	S	NA	NA	S	S	NA	N	N	NA	S	NA	NA	NA	N	S	N	S	S	NA	N	S	S	N	S	N	N	N	N	N	N	S	N	N	S	N	S	N	N	N	N	S	N	S	N	S	S	S
chr2p1120253	2	1120253	S	NA	NA	S	S	NA	N	N	NA	S	NA	NA	NA	N	S	N	S	S	NA	N	S	S	N	S	N	N	N	N	N	N	S	N	N	S	N	S	N	N	N	N	S	N	S	N	S	S	S
chr2p1160479	2	1160479	S	N	N	S	S	S	N	N	N	S	NA	N	S	N	S	N	S	S	S	N	S	S	N	S	N	N	N	N	N	N	S	N	N	S	N	S	N	N	N	N	S	N	S	N	S	S	S
chr2p1172459	2	1172459	S	N	N	S	S	S	N	N	N	S	N	N	S	N	S	N	S	S	S	N	S	S	N	S	N	N	N	N	N	N	S	N	N	S	N	S	N	N	N	N	S	N	S	N	S	S	S
chr2p1174546	2	1174546	S	N	NA	NA	S	NA	N	N	N	NA	N	N	S	N	S	N	S	S	S	N	S	S	N	S	N	N	N	N	N	N	S	N	NA	S	N	S	N	NA	N	N	S	N	S	N	S	S	S
chr2p1174553	2	1174553	S	N	NA	NA	S	NA	N	N	N	NA	N	N	S	N	S	N	S	S	S	N	S	S	N	S	N	N	N	N	N	N	S	N	NA	S	N	S	N	N	N	N	S	N	S	N	S	S	S
chr2p1193539	2	1193539	S	N	N	S	S	S	N	N	N	S	N	N	S	N	S	N	S	S	S	N	S	S	N	S	N	N	N	N	N	N	S	N	N	S	N	S	N	N	S	N	S	N	S	N	S	S	S
chr2p1209606	2	1209606	S	N	N	S	S	S	N	N	N	S	NA	N	S	N	S	N	S	S	S	N	S	S	N	S	N	N	N	N	N	N	S	N	N	S	N	S	N	N	S	N	S	N	S	N	S	S	S
chr2p1228619	2	1228619	S	NA	N	S	S	S	N	NA	N	S	N	N	S	N	S	N	S	S	NA	N	S	S	N	S	N	N	N	N	N	N	S	N	N	S	N	S	N	N	S	N	S	N	S	N	S	S	S
chr2p1228775	2	1228775	S	N	N	S	S	NA	N	N	N	S	N	N	S	N	S	N	S	S	S	N	S	S	N	S	N	N	N	N	N	N	S	N	N	S	N	S	N	N	S	N	S	N	S	N	S	S	S
chr2p1229687	2	1229687	S	N	N	S	S	S	N	N	NA	S	N	N	S	N	S	N	S	S	S	N	S	S	N	S	N	N	N	N	N	N	S	N	N	S	N	S	N	N	S	N	S	N	S	N	S	S	S
chr2p1229732	2	1229732	S	N	N	S	S	S	N	N	NA	S	NA	N	S	N	S	N	S	S	S	N	S	S	N	S	N	N	N	N	N	N	S	N	N	S	N	S	N	N	S	N	S	N	S	N	S	S	S
chr2p1231882	2	1231882	NA	NA	NA	S	S	S	N	N	NA	S	NA	N	S	NA	S	N	S	S	NA	N	S	S	N	S	N	N	N	N	N	N	S	N	N	S	N	S	N	N	S	N	S	N	S	N	S	S	S
chr2p1231924	2	1231924	S	NA	N	S	S	S	N	N	N	S	NA	N	S	N	S	N	S	S	NA	N	S	NA	N	S	N	N	N	N	N	N	S	N	N	S	N	S	N	N	S	N	S	N	S	N	S	S	S
chr2p1231935	2	1231935	S	NA	N	S	S	S	N	N	N	S	NA	N	S	N	S	N	S	S	NA	N	S	NA	N	S	N	N	N	N	N	N	S	N	N	S	N	S	N	N	S	N	S	N	S	N	S	S	S
chr2p1231936	2	1231936	S	NA	N	S	S	S	N	N	N	S	NA	N	S	N	S	N	S	S	NA	N	S	NA	N	S	N	N	N	N	N	N	S	N	N	S	N	S	N	N	S	N	S	N	S	N	S	S	S
chr2p1231945	2	1231945	NA	NA	N	S	S	S	N	N	N	S	NA	N	S	N	S	N	S	S	NA	N	S	NA	N	S	N	N	N	N	N	N	S	N	N	S	N	S	N	N	S	N	S	N	S	N	S	S	S
chr2p1231955	2	1231955	NA	NA	N	S	S	S	N	N	N	S	NA	N	S	N	S	N	S	S	NA	N	S	NA	N	S	N	N	N	N	N	N	S	N	N	S	N	S	N	N	S	N	S	N	S	N	S	S	S
chr2p1233599	2	1233599	NA	N	N	S	S	S	N	NA	NA	S	NA	N	S	NA	S	N	S	S	S	N	S	S	N	S	NA	N	N	N	N	N	S	N	N	S	N	S	N	N	S	N	S	N	S	N	S	S	S
chr2p1236777	2	1236777	S	N	N	S	S	S	N	N	N	S	N	N	S	N	S	N	S	S	S	N	S	S	N	S	N	N	N	N	N	N	S	N	N	S	N	S	N	N	S	N	S	N	S	N	S	S	S
chr2p1247279	2	1247279	S	N	N	S	S	NA	N	N	N	S	N	N	S	N	S	N	S	S	S	N	S	S	N	S	N	N	N	N	N	N	S	N	N	S	N	S	N	N	S	N	S	N	S	N	S	S	S
chr2p1247300	2	1247300	S	N	N	S	S	NA	N	N	N	S	N	N	S	N	S	N	S	S	S	N	S	S	N	S	N	N	N	N	N	N	S	N	N	S	N	S	N	N	S	N	S	N	S	N	S	S	S
chr2p1247980	2	1247980	S	N	N	S	S	S	N	N	N	S	N	N	S	N	S	N	S	S	S	N	S	S	N	S	N	N	N	N	N	N	S	N	N	S	N	S	N	N	S	N	S	N	S	N	S	S	S
chr2p1248010	2	1248010	S	N	N	S	S	S	N	N	N	S	N	N	S	N	S	N	S	S	S	N	S	S	N	S	N	N	N	N	N	N	S	N	N	S	N	S	N	N	S	N	S	N	S	N	S	S	S
chr2p1248105	2	1248105	S	N	N	S	S	S	N	N	N	S	N	N	S	N	S	N	S	S	S	N	S	S	N	S	N	N	N	N	N	N	S	N	N	S	N	S	N	N	S	N	S	N	S	N	S	S	S
chr2p1254204	2	1254204	S	N	N	S	S	NA	N	N	N	S	N	N	S	N	S	N	S	S	S	N	S	S	N	S	N	N	N	N	N	N	S	N	N	S	N	S	N	N	S	N	S	N	S	N	S	S	S
chr2p1260594	2	1260594	S	N	NA	S	S	S	N	N	N	S	N	N	S	N	S	N	S	S	S	N	S	S	N	S	N	N	N	N	N	N	S	N	N	S	N	S	N	N	S	N	S	N	S	N	S	S	S
chr2p1260618	2	1260618	S	N	N	S	S	S	N	N	N	S	N	N	S	N	S	N	S	S	S	N	S	S	N	S	N	N	N	N	N	N	S	N	N	S	N	S	N	N	S	N	S	N	S	N	S	S	S
chr2p1260657	2	1260657	S	N	N	S	S	S	N	N	N	S	N	N	S	N	S	N	S	S	S	N	S	S	N	S	N	N	N	N	N	N	S	N	N	S	N	S	N	N	S	N	S	N	S	N	S	S	S
chr2p1268428	2	1268428	S	N	N	S	S	S	N	N	N	S	NA	N	S	N	S	N	S	S	S	N	S	S	N	S	N	N	N	N	N	N	S	N	N	S	N	S	N	N	S	N	S	N	S	N	S	S	S
chr2p1268455	2	1268455	S	N	N	S	S	S	N	N	N	S	NA	N	S	N	S	N	S	S	S	N	S	S	N	S	N	N	N	N	N	N	S	N	N	S	N	S	N	N	S	N	S	N	S	N	S	S	S
chr2p1273727	2	1273727	S	N	N	S	S	S	N	N	N	S	NA	N	S	N	S	N	S	S	S	N	S	S	N	S	N	N	N	N	N	N	S	N	N	S	N	S	N	N	S	N	S	N	S	N	S	S	S
chr2p1273778	2	1273778	S	N	N	S	S	S	N	N	N	S	NA	N	S	N	S	N	S	S	S	N	S	S	N	S	N	N	N	N	N	N	S	N	N	S	N	S	N	N	S	N	S	N	S	N	S	S	S
chr2p1280631	2	1280631	NA	NA	N	S	S	S	N	N	NA	S	NA	NA	S	N	S	N	S	S	S	N	NA	S	N	S	N	N	N	N	N	N	S	N	N	S	N	S	N	N	S	N	S	N	S	N	S	S	S
chr2p1280632	2	1280632	NA	NA	N	S	S	S	N	N	NA	S	NA	NA	S	N	S	N	S	S	S	N	S	S	N	S	N	N	N	N	N	N	S	N	N	S	N	S	N	N	S	N	S	N	S	N	S	S	S
chr2p1283207	2	1283207	S	N	N	S	S	S	N	N	N	S	N	N	S	N	S	N	S	S	S	N	S	S	N	S	N	N	N	N	N	N	S	N	N	S	N	S	N	N	S	N	S	N	S	N	S	S	S
chr2p1321064	2	1321064	S	N	N	S	S	NA	N	N	N	S	N	N	S	N	S	N	S	S	S	N	S	S	N	S	N	N	N	N	N	N	S	S	N	S	N	S	N	N	S	N	S	N	S	S	S	S	S
chr2p1323696	2	1323696	S	NA	NA	S	S	S	N	NA	N	S	NA	N	NA	NA	S	NA	S	S	S	N	S	S	N	S	N	N	N	N	N	N	S	S	N	S	NA	N	N	NA	S	N	S	N	S	S	S	S	S
chr2p1325279	2	1325279	S	N	N	S	S	S	N	N	N	S	NA	N	S	N	S	N	S	S	NA	N	S	S	N	S	N	N	N	N	N	N	S	S	N	S	N	N	N	N	S	N	S	N	S	N	S	S	S
chr2p1325283	2	1325283	S	N	N	S	S	S	N	N	N	S	NA	N	S	N	S	N	S	S	NA	N	S	S	N	S	N	N	N	N	N	N	S	S	N	S	N	N	N	N	S	N	S	N	S	N	S	S	S
chr2p1341286	2	1341286	S	N	N	S	S	S	N	N	N	S	NA	N	S	N	S	N	S	S	S	N	S	S	N	S	N	N	N	N	N	N	S	S	N	S	N	N	N	N	S	N	S	N	S	S	S	S	S
chr2p1348939	2	1348939	S	N	N	S	S	S	N	N	N	S	N	N	S	N	S	N	S	S	S	N	S	S	N	S	N	N	N	N	N	N	S	S	N	S	N	N	N	N	S	N	S	N	S	S	S	S	S
chr2p1378587	2	1378587	S	N	N	S	S	NA	N	N	N	S	NA	N	S	N	S	N	S	S	S	N	S	N	N	S	N	S	N	N	N	N	S	S	N	S	N	N	N	N	S	N	S	N	S	S	S	S	S
chr2p1398586	2	1398586	S	N	N	S	S	S	N	N	N	S	N	N	S	N	S	N	S	S	S	N	S	N	N	S	N	S	N	N	N	N	S	S	N	S	N	N	N	N	S	N	N	N	S	S	S	S	S
chr2p1413812	2	1413812	S	N	N	S	S	S	N	N	N	S	N	NA	S	N	S	N	S	S	NA	N	S	N	N	S	N	S	N	N	N	N	S	S	N	S	N	N	N	N	S	N	N	N	S	S	S	S	S
chr2p1413816	2	1413816	S	N	N	S	S	S	N	N	N	S	N	NA	S	N	S	N	S	S	NA	N	S	N	N	S	N	S	N	N	N	N	S	S	N	S	N	N	N	N	S	N	N	N	S	S	S	S	S
chr2p1417881	2	1417881	S	N	N	S	S	S	N	N	N	S	N	N	S	N	S	N	S	S	S	N	S	N	N	S	N	S	N	N	N	N	S	S	N	S	N	N	N	N	S	N	N	N	S	S	S	S	S
chr2p1419258	2	1419258	S	N	N	S	S	S	N	N	N	S	N	N	S	N	S	N	S	S	S	N	S	N	N	S	N	S	N	N	N	N	S	S	N	S	N	N	N	N	S	N	N	N	S	S	S	S	S
chr2p1420995	2	1420995	S	N	N	S	S	S	N	N	N	S	N	N	S	N	S	N	S	S	S	N	S	N	N	S	N	S	N	N	N	N	S	S	N	S	N	N	N	N	S	N	N	N	S	S	S	S	S
chr2p1422977	2	1422977	S	N	N	S	S	S	N	N	N	S	N	N	S	N	S	N	S	S	S	N	S	N	N	S	N	S	N	N	N	N	S	S	N	S	N	N	N	N	S	N	N	N	S	S	S	S	S
chr2p1437847	2	1437847	S	N	N	S	S	S	N	N	N	S	N	N	S	N	S	N	S	S	S	N	S	N	N	S	N	S	N	N	N	N	S	S	N	S	N	N	N	N	S	N	N	N	S	S	S	S	S
chr2p1491269	2	1491269	S	N	N	S	S	S	N	N	N	N	N	N	S	N	S	N	S	S	S	N	S	N	N	S	N	S	N	N	N	N	S	S	N	S	N	N	N	N	S	N	N	N	S	S	S	S	S
chr2p1522055	2	1522055	S	NA	N	S	S	S	N	N	N	N	NA	N	S	N	S	N	S	S	S	N	S	N	N	S	N	S	N	N	N	N	S	S	N	S	N	N	N	N	S	N	N	N	S	S	S	S	S
chr2p1533668	2	1533668	S	N	N	S	S	S	NA	N	S	N	N	N	S	N	S	N	S	S	S	N	S	N	N	S	N	S	N	N	N	N	S	S	N	S	N	N	N	N	S	N	N	N	S	S	S	S	S
chr2p1553935	2	1553935	NA	N	NA	S	NA	S	NA	N	S	N	N	N	S	N	S	N	S	S	S	N	S	N	N	S	N	S	N	N	N	N	S	S	N	S	N	N	N	N	S	N	N	N	S	S	S	S	S
chr2p1572930	2	1572930	NA	NA	NA	S	S	S	NA	N	S	N	N	N	S	NA	S	N	S	NA	NA	N	S	N	N	S	N	S	N	N	N	N	S	S	N	S	N	N	N	N	S	N	N	S	S	S	S	S	S
chr2p1594794	2	1594794	S	N	N	S	S	S	NA	N	S	N	N	N	S	N	S	N	S	S	S	N	S	N	N	S	N	S	N	N	N	N	S	S	N	S	N	N	N	N	S	N	N	S	S	S	S	S	S
chr2p1724586	2	1724586	S	N	N	S	S	S	NA	N	S	N	N	N	S	N	S	N	S	S	S	N	S	N	N	S	N	S	N	N	N	N	S	S	N	S	N	N	N	N	S	N	N	S	S	S	S	S	S
chr2p1724587	2	1724587	S	N	N	S	S	S	NA	N	S	N	N	N	S	N	S	N	S	S	S	N	S	N	N	S	N	S	N	N	N	N	S	S	N	S	N	N	N	N	S	N	N	S	S	S	S	S	S
chr2p1744798	2	1744798	S	N	N	S	S	S	NA	N	S	N	N	N	S	N	S	N	S	S	S	N	S	N	N	S	N	S	N	N	N	N	S	S	N	S	N	N	N	N	S	N	N	S	S	S	S	S	S
chr2p1744826	2	1744826	S	N	N	S	S	S	NA	N	S	N	N	N	S	N	S	N	S	S	S	N	S	N	N	S	N	S	N	N	N	N	S	S	N	S	N	N	N	N	S	N	N	S	S	S	S	S	S
chr2p1744862	2	1744862	S	N	N	S	S	NA	NA	N	S	N	N	N	S	N	S	N	S	S	S	N	S	N	N	S	N	S	N	N	N	N	S	S	N	S	N	N	N	N	S	N	N	S	S	S	S	S	S
chr2p1747007	2	1747007	S	N	NA	S	S	S	S	N	S	N	NA	NA	S	N	S	N	S	S	S	N	S	N	N	S	N	S	N	N	N	N	S	S	N	S	N	N	N	N	S	N	N	S	S	S	S	S	S
chr2p1747018	2	1747018	S	N	NA	S	S	S	NA	N	S	N	NA	NA	S	N	S	N	S	S	S	N	S	N	N	S	N	S	N	N	N	N	S	S	N	S	N	N	N	N	S	N	N	S	S	S	S	S	S
chr2p1747025	2	1747025	S	N	NA	S	S	S	NA	N	S	N	NA	NA	S	N	S	N	S	S	S	N	S	N	N	S	N	S	N	N	N	N	S	S	N	S	N	N	N	N	S	N	N	S	S	S	S	S	S
chr2p1747064	2	1747064	S	N	NA	S	S	S	S	N	S	N	NA	NA	S	N	S	N	S	S	S	N	S	N	N	S	N	S	N	N	N	N	S	S	N	S	N	N	N	N	S	N	N	S	S	S	S	S	S
chr2p1747890	2	1747890	S	N	N	S	S	S	NA	N	S	N	N	N	S	N	S	N	S	S	S	N	S	N	N	S	N	S	N	N	N	N	S	S	N	S	N	N	N	N	S	N	N	S	S	S	S	S	S
chr2p1770110	2	1770110	S	N	N	S	S	S	NA	N	S	N	N	N	S	N	S	N	S	S	S	N	S	N	N	S	N	S	N	N	N	N	S	S	N	S	N	N	N	N	S	N	N	S	S	S	S	S	S
chr2p1770134	2	1770134	S	N	N	S	S	S	NA	N	S	N	N	N	S	N	S	N	S	S	S	N	S	N	N	S	N	S	N	N	N	N	S	S	N	S	N	N	N	N	S	N	N	S	S	S	S	S	S
chr2p1770144	2	1770144	S	N	N	S	S	S	NA	N	S	N	N	N	S	N	S	N	S	S	S	N	S	N	N	S	N	S	N	N	N	N	S	S	N	S	N	N	N	N	S	N	N	S	S	S	S	S	S
chr2p1770176	2	1770176	S	NA	N	S	S	S	NA	NA	S	N	N	N	S	N	S	N	S	S	S	N	S	N	N	S	N	S	N	N	N	N	S	S	N	S	N	N	N	N	S	N	N	S	S	S	S	S	S
chr2p1770250	2	1770250	S	N	N	S	S	NA	NA	N	S	N	N	N	S	N	S	N	S	S	S	N	S	N	N	S	N	S	N	N	N	N	S	S	N	S	N	N	N	N	S	N	N	S	S	S	S	S	S
chr2p1770278	2	1770278	S	N	N	S	S	NA	NA	N	S	N	N	N	S	N	S	N	S	S	S	N	S	N	N	S	N	S	N	N	N	N	S	S	N	S	N	N	N	N	S	N	N	S	S	S	S	S	S
chr2p1772686	2	1772686	S	N	N	S	S	S	NA	N	S	N	NA	N	S	N	S	N	S	NA	S	N	S	N	N	S	N	NA	N	N	N	N	NA	S	N	S	N	N	N	N	S	N	N	S	NA	S	S	S	S
chr2p1772726	2	1772726	S	N	N	S	S	S	NA	N	S	N	NA	N	S	N	NA	N	S	S	S	N	S	N	N	S	N	S	N	N	N	N	S	S	N	S	N	N	N	N	S	N	N	S	S	NA	S	S	S
chr2p1782375	2	1782375	S	N	N	S	S	S	NA	N	S	N	N	N	S	N	S	N	S	S	S	N	S	N	N	S	N	S	N	N	N	N	S	S	N	S	N	N	N	N	S	N	N	S	S	S	S	S	S
chr2p1804847	2	1804847	S	N	N	S	S	S	S	N	S	N	N	N	S	N	S	N	S	S	S	N	S	N	N	S	N	S	N	N	N	N	S	S	N	S	N	N	N	N	S	N	N	S	S	S	S	S	S
chr2p1804868	2	1804868	S	N	N	S	S	S	S	N	S	N	N	N	S	N	S	N	S	S	S	N	S	N	N	S	N	S	N	N	N	N	S	S	N	S	N	N	N	N	S	N	N	S	S	S	S	S	S
chr2p1804913	2	1804913	S	N	N	S	S	NA	NA	N	S	N	NA	N	S	N	S	N	S	S	S	N	S	N	N	S	N	S	N	N	N	N	S	S	N	S	N	N	N	N	S	N	N	S	S	S	S	S	S
chr2p1804922	2	1804922	S	N	N	S	S	NA	NA	N	S	N	NA	N	S	N	S	N	S	S	S	N	S	N	N	S	N	S	N	N	N	N	S	S	N	S	N	N	N	N	S	N	N	S	S	S	S	S	S
chr2p1804938	2	1804938	S	N	N	S	S	S	S	N	S	N	N	N	S	N	S	N	S	S	S	N	S	N	N	S	N	S	N	N	N	N	S	S	N	S	N	N	N	N	S	N	N	S	S	S	S	S	S
chr2p1809693	2	1809693	S	N	NA	S	S	NA	NA	N	NA	N	N	NA	S	N	S	N	S	S	S	N	S	N	N	S	N	S	N	N	N	N	S	S	N	S	N	N	N	N	S	N	NA	S	S	S	S	S	S
chr2p1809711	2	1809711	S	N	NA	S	S	NA	NA	N	NA	N	N	NA	S	N	S	N	S	S	S	N	S	N	N	S	N	S	N	N	N	N	S	S	N	S	N	N	N	N	S	N	NA	S	S	S	S	S	S
chr2p1811197	2	1811197	S	N	N	S	S	S	NA	N	S	N	N	N	S	N	S	N	S	S	S	N	S	N	N	S	N	S	N	N	N	N	S	S	N	S	N	N	N	N	S	N	N	S	S	S	S	S	S
chr2p1811251	2	1811251	S	N	N	S	S	NA	NA	N	S	N	N	N	S	N	S	N	S	S	S	N	S	N	N	S	N	S	N	N	N	N	S	S	N	S	N	N	N	N	S	N	N	S	S	S	S	S	S
chr2p1811266	2	1811266	S	N	NA	S	S	NA	NA	N	S	N	N	N	S	N	S	N	S	S	S	N	S	N	N	S	N	S	N	N	N	N	S	S	N	S	N	N	N	N	S	N	N	S	S	S	S	S	S
chr2p1811280	2	1811280	NA	N	NA	S	S	S	NA	N	S	N	N	N	S	NA	S	N	S	S	S	N	S	NA	N	S	N	S	N	N	N	N	S	S	N	S	N	NA	N	NA	S	N	N	S	S	S	S	S	S
chr2p1811336	2	1811336	S	N	N	S	S	S	S	N	NA	N	NA	N	S	N	S	N	S	S	NA	N	S	N	N	S	N	S	N	N	N	N	S	S	N	S	N	N	N	N	S	N	N	S	S	S	S	S	S
chr2p1814312	2	1814312	S	N	N	S	S	S	NA	N	S	N	N	N	S	N	S	N	S	S	S	N	S	N	N	S	N	S	N	N	N	N	S	S	N	S	N	N	N	N	S	N	N	S	S	S	S	S	S
chr2p1814318	2	1814318	S	N	N	S	S	S	NA	N	S	N	N	N	S	N	S	N	S	S	S	N	S	N	N	S	N	S	N	N	N	N	S	S	N	S	N	N	N	N	S	N	N	S	S	S	S	S	S
chr2p1814336	2	1814336	S	N	N	S	S	S	NA	N	S	N	N	N	S	N	S	N	S	S	S	N	S	N	N	S	N	S	N	N	N	N	S	S	N	S	N	N	N	N	S	N	N	S	S	S	S	S	S
chr2p1814351	2	1814351	S	N	N	S	S	S	NA	N	S	N	N	N	S	N	S	N	S	S	S	N	S	N	N	S	N	S	N	N	N	N	S	S	N	S	N	N	N	N	S	N	N	S	S	S	S	S	S
chr2p1814362	2	1814362	S	N	N	S	S	S	NA	N	S	N	N	N	S	N	S	N	S	S	S	N	S	N	N	S	N	S	N	N	N	N	S	S	N	S	N	N	N	N	S	N	N	S	S	S	S	S	S
chr2p1815490	2	1815490	S	NA	N	S	S	S	NA	N	S	N	N	N	S	N	S	NA	S	S	S	N	S	N	N	S	N	S	N	N	N	N	S	S	N	S	N	N	N	N	S	N	N	S	S	S	S	S	S
chr2p1815508	2	1815508	S	NA	N	S	S	S	NA	N	S	N	N	N	S	N	S	NA	S	S	S	N	S	N	N	S	N	S	N	N	N	N	S	S	N	S	N	N	N	N	S	N	N	S	S	S	S	S	S
chr2p1815523	2	1815523	S	NA	N	S	S	S	NA	N	S	N	N	N	S	N	S	N	S	S	S	N	S	N	N	S	N	S	N	N	N	N	S	S	N	S	N	N	N	N	S	N	N	S	S	S	S	S	S
chr2p1815652	2	1815652	S	NA	N	S	S	S	NA	N	S	N	N	N	S	N	S	N	S	S	S	N	S	N	N	S	NA	S	N	N	NA	N	S	S	N	S	N	N	N	NA	S	NA	NA	S	S	S	S	S	S
chr2p1815757	2	1815757	S	N	N	S	S	S	S	N	S	N	N	N	S	N	S	N	S	S	NA	N	S	N	N	S	N	S	N	N	N	N	S	S	N	S	N	N	N	N	S	N	N	S	S	S	S	S	S
chr2p1815814	2	1815814	S	N	N	S	S	S	NA	N	S	N	N	N	S	N	S	N	S	S	NA	N	S	N	N	S	N	S	N	N	N	N	S	S	N	S	N	N	N	N	S	N	N	S	S	S	S	S	S
chr2p1820718	2	1820718	S	N	N	S	S	S	NA	N	S	N	N	N	S	N	S	N	S	S	S	N	S	N	N	S	N	S	N	N	N	N	S	S	N	S	N	N	N	N	S	N	N	S	S	S	S	S	S
chr2p1824810	2	1824810	S	N	N	S	S	S	NA	N	S	N	NA	N	S	N	S	N	S	S	S	N	S	N	N	S	N	S	N	N	N	N	S	S	N	S	N	N	N	N	S	N	N	S	S	S	S	S	S
chr2p1824865	2	1824865	S	NA	N	S	S	NA	NA	N	S	N	N	N	S	N	S	N	S	S	S	N	S	N	N	S	N	NA	N	N	N	N	S	S	N	S	N	N	N	N	S	N	N	S	S	S	S	S	S
chr2p1825654	2	1825654	S	N	N	S	S	S	NA	N	S	N	N	N	S	N	S	N	S	S	S	N	S	N	N	S	N	S	N	N	N	N	S	S	N	S	N	N	N	N	S	N	N	S	S	S	S	S	S
chr2p1825664	2	1825664	S	N	N	S	S	S	NA	N	S	N	N	N	S	N	S	N	S	S	S	N	S	N	N	S	N	S	N	N	N	N	S	S	N	S	N	N	N	N	S	N	N	S	S	S	S	S	S
chr2p1825667	2	1825667	S	N	N	S	S	S	NA	N	S	N	N	N	S	N	S	N	S	S	S	N	S	N	N	S	N	S	N	N	N	N	S	S	N	S	N	N	N	N	S	N	N	S	S	S	S	S	S
chr2p1825697	2	1825697	S	N	N	S	S	S	NA	N	S	N	N	N	S	N	S	N	S	S	S	N	S	N	N	S	N	S	N	N	N	N	S	S	N	S	N	N	N	N	S	N	N	S	S	S	S	S	S
chr2p1826707	2	1826707	S	N	N	S	S	S	NA	N	S	N	N	N	S	N	S	N	S	S	S	N	S	N	N	S	N	S	N	N	N	N	S	S	N	S	N	N	N	N	S	N	N	S	S	S	S	S	S
chr2p1826743	2	1826743	S	N	N	S	S	S	NA	N	S	N	N	N	S	N	S	N	S	S	S	N	S	N	N	S	N	S	N	N	N	N	S	S	N	S	N	N	N	N	S	N	N	S	S	S	S	S	S
chr2p1826824	2	1826824	NA	N	NA	NA	S	NA	NA	N	S	N	N	N	S	N	NA	N	S	NA	S	N	S	N	N	S	N	S	N	N	NA	N	S	S	N	S	N	N	N	N	S	N	N	S	S	S	S	S	S
chr2p1826845	2	1826845	S	N	N	S	S	S	NA	N	S	N	N	N	S	N	S	N	S	S	S	N	S	N	N	S	N	S	N	N	N	N	S	S	N	S	N	N	N	N	S	N	N	S	S	S	S	S	S
chr2p1826863	2	1826863	S	N	N	S	S	S	NA	N	S	N	N	N	S	N	S	N	S	S	S	N	S	N	N	S	N	S	N	N	N	N	S	S	N	S	N	N	N	N	S	N	N	S	S	S	S	S	S
chr2p1826881	2	1826881	S	N	N	S	S	S	NA	N	S	N	N	N	S	N	S	NA	S	S	S	N	S	N	N	S	N	S	N	N	N	N	S	S	N	S	N	N	N	N	S	N	N	S	S	S	S	S	S
chr2p1826884	2	1826884	S	N	N	S	S	S	NA	N	S	N	N	N	S	N	S	NA	S	S	S	N	S	N	N	S	N	S	N	N	N	N	S	S	N	S	N	N	N	N	S	N	N	S	S	S	S	S	S
chr2p1826917	2	1826917	S	N	N	S	S	S	NA	N	S	N	N	N	S	N	S	N	S	S	S	N	S	N	N	S	N	S	N	N	N	N	S	S	N	S	N	N	N	N	S	N	N	S	S	S	S	S	S
chr2p1826947	2	1826947	S	N	N	S	S	S	NA	N	S	N	N	N	S	N	S	N	S	S	S	N	S	N	N	S	N	S	N	N	N	N	S	S	N	S	N	N	N	N	S	N	N	S	S	S	S	S	S
chr2p1830197	2	1830197	S	N	N	S	S	NA	NA	N	S	N	NA	N	S	N	S	N	S	S	S	N	S	N	N	S	N	S	N	N	N	N	S	S	N	NA	N	N	N	N	S	N	N	S	S	S	NA	S	S
chr2p1831694	2	1831694	S	N	N	S	S	S	NA	N	S	N	N	N	S	N	S	N	S	S	S	N	S	N	N	S	N	S	N	N	N	N	S	S	N	S	N	N	N	N	S	N	N	S	S	S	S	S	S
chr2p1831725	2	1831725	S	N	N	S	S	S	NA	N	S	N	N	N	S	N	S	N	S	S	S	N	S	N	N	S	N	S	N	N	N	N	S	S	N	S	N	N	N	N	S	N	N	S	S	S	S	S	S
chr2p1836596	2	1836596	S	N	N	S	S	S	NA	N	S	N	N	N	S	N	S	N	S	S	S	N	S	N	N	S	N	S	N	N	N	N	S	S	N	S	N	N	N	N	S	N	N	S	S	S	S	S	S
chr2p1851154	2	1851154	S	NA	N	S	S	S	NA	NA	S	N	NA	N	S	N	S	N	S	S	NA	N	S	N	N	S	N	S	N	N	N	N	S	S	N	S	N	N	N	N	S	N	N	S	S	S	S	S	S
chr2p1874276	2	1874276	S	N	NA	S	S	S	NA	N	NA	N	NA	N	S	N	NA	N	S	S	NA	N	S	N	S	S	N	S	N	N	N	N	S	S	N	S	N	N	N	N	S	N	N	S	S	S	S	S	S
chr2p1874657	2	1874657	S	N	N	S	S	S	NA	N	S	N	NA	N	S	N	S	N	S	S	S	N	S	N	S	S	N	S	N	N	N	N	S	S	N	S	N	N	N	N	S	N	N	S	S	S	S	S	S
chr2p1875192	2	1875192	S	N	N	S	S	S	NA	N	S	N	N	N	S	N	S	N	S	S	S	N	S	N	S	S	N	S	N	N	N	N	S	S	N	S	N	N	N	N	S	N	N	S	S	S	S	S	S
chr2p1875507	2	1875507	S	N	N	S	S	NA	NA	N	S	N	NA	N	S	N	S	N	S	S	S	N	S	N	S	S	N	S	N	N	N	N	S	S	N	S	N	N	N	N	S	N	N	S	S	S	S	S	S
chr2p1899055	2	1899055	S	N	N	S	S	S	NA	N	S	N	NA	N	S	N	S	NA	S	S	S	N	S	N	S	S	N	S	N	N	N	N	S	S	N	S	N	N	N	N	S	N	N	S	S	S	S	S	S
chr2p1901805	2	1901805	S	N	N	S	S	S	NA	N	S	N	NA	N	S	N	S	S	S	S	S	N	S	N	S	S	N	S	N	N	N	N	S	S	N	S	N	N	N	N	S	N	N	S	S	S	S	S	S
chr2p1901843	2	1901843	S	N	N	S	S	S	NA	N	S	N	NA	N	S	N	S	S	S	S	S	N	S	N	S	S	N	S	N	N	N	N	S	S	N	S	N	N	N	N	S	N	N	S	S	S	S	S	S
chr2p1915369	2	1915369	S	N	N	S	S	S	NA	N	S	N	N	N	S	N	S	NA	S	S	S	N	S	N	S	S	N	S	N	N	N	N	S	S	N	S	N	N	N	N	S	N	N	S	S	S	S	S	S
chr2p1920621	2	1920621	S	N	N	S	S	S	NA	N	S	N	N	N	S	N	S	NA	S	S	S	N	N	N	S	S	N	S	N	N	N	N	S	S	N	NA	N	N	N	N	S	N	N	S	S	S	S	S	S
chr2p1927075	2	1927075	S	NA	NA	S	S	S	NA	N	S	NA	NA	N	S	N	S	NA	S	S	NA	N	N	N	S	S	N	S	N	N	N	N	S	S	NA	S	NA	N	N	NA	S	N	N	S	S	S	S	S	S
chr2p1927076	2	1927076	S	NA	NA	S	S	S	NA	N	S	NA	NA	N	S	N	S	NA	S	S	NA	N	N	N	S	S	N	S	N	N	N	N	S	S	NA	S	NA	N	N	NA	S	N	N	S	S	S	S	S	S
chr2p1951218	2	1951218	S	N	N	S	S	NA	NA	N	S	N	S	N	S	N	S	S	S	S	S	N	N	N	S	S	N	S	N	N	N	N	S	S	N	S	N	N	N	N	S	N	N	S	S	S	S	S	S
chr2p1970725	2	1970725	S	NA	N	S	S	NA	NA	N	S	N	NA	N	S	S	S	S	S	S	S	N	N	N	S	S	N	S	N	N	N	N	S	S	NA	S	N	N	N	N	S	N	N	S	S	S	S	S	S
chr2p1982859	2	1982859	S	N	N	S	S	S	NA	N	S	N	NA	N	S	S	S	S	S	S	S	N	N	N	S	S	N	S	N	N	N	N	S	S	N	S	N	N	N	N	S	N	N	S	S	S	S	S	S
chr2p1987714	2	1987714	NA	N	N	S	S	S	NA	N	S	N	S	N	S	S	S	S	S	S	S	N	N	N	S	S	N	S	N	N	N	N	S	S	N	S	N	N	N	N	S	N	N	S	S	S	S	S	S
chr2p1995445	2	1995445	S	N	NA	S	S	S	NA	N	S	N	NA	N	S	S	S	S	S	S	S	N	N	N	S	S	N	S	N	N	N	N	S	S	N	S	N	N	N	N	S	N	N	S	S	S	S	S	S
chr2p2002766	2	2002766	S	N	N	S	S	NA	NA	N	S	N	NA	N	S	S	S	S	S	S	S	N	N	N	S	S	N	S	N	N	N	N	S	S	N	S	N	N	N	N	S	N	N	S	S	S	S	S	S
chr2p2005385	2	2005385	S	N	N	S	S	S	NA	N	S	N	NA	N	S	S	S	S	S	S	S	N	N	N	S	S	N	S	N	N	N	N	S	S	N	S	N	N	N	N	S	N	N	S	S	S	S	S	S
chr2p2005613	2	2005613	S	N	N	S	S	S	S	N	S	N	S	NA	S	S	S	S	S	S	S	N	N	N	S	S	N	S	N	N	N	N	S	S	N	S	N	N	N	N	S	N	N	S	S	S	S	S	S
chr2p2006826	2	2006826	S	NA	NA	S	S	NA	NA	N	S	N	S	N	S	NA	S	S	S	S	S	N	N	N	S	S	NA	S	N	N	N	N	S	S	N	S	N	N	N	N	S	N	N	S	S	S	S	S	S
chr2p2010373	2	2010373	S	N	N	S	S	S	NA	N	S	N	NA	N	S	S	S	S	S	S	S	N	N	N	S	S	N	S	N	N	N	N	S	S	N	S	N	N	N	N	S	N	N	S	S	S	S	S	S
chr2p2010488	2	2010488	S	N	N	S	NA	S	NA	N	S	N	NA	N	S	S	S	S	S	S	S	N	N	N	S	S	N	S	N	N	N	N	S	S	N	S	N	N	N	N	S	N	N	S	S	S	S	S	S
chr2p2033116	2	2033116	S	N	N	S	S	S	NA	N	S	N	NA	N	S	NA	S	S	S	S	S	N	N	N	S	S	N	S	N	N	NA	N	S	S	N	S	N	N	N	NA	S	N	N	S	S	S	S	S	S
chr2p2033139	2	2033139	S	N	N	S	S	S	NA	N	S	N	NA	N	S	NA	S	S	S	S	S	N	N	N	S	S	N	S	N	N	N	N	S	S	N	S	N	N	N	N	S	N	N	S	S	S	S	S	S
chr2p2053725	2	2053725	S	N	N	S	N	S	NA	N	S	N	S	N	S	S	S	S	S	S	N	N	N	N	S	S	N	S	N	N	N	N	S	S	N	S	N	N	N	N	S	N	N	S	S	S	S	S	S
chr2p2060508	2	2060508	S	N	N	S	N	S	S	N	NA	N	NA	N	S	S	S	S	S	S	N	N	N	N	S	S	N	S	N	N	N	N	S	S	N	S	N	N	N	N	S	N	N	S	S	S	S	S	S
chr2p2060673	2	2060673	S	N	N	S	N	S	S	N	S	N	NA	N	S	S	S	S	S	S	N	N	N	N	S	S	N	S	N	N	N	N	S	S	N	S	N	N	N	N	S	N	N	S	S	S	S	S	S
chr2p2066757	2	2066757	S	N	N	S	N	S	NA	N	S	N	NA	NA	S	S	S	S	S	S	N	N	N	N	S	S	N	S	N	N	N	N	S	S	N	S	N	N	N	N	S	N	N	S	S	S	S	S	S
chr2p2142277	2	2142277	S	NA	N	S	N	S	NA	N	NA	N	S	N	S	S	S	S	S	S	N	N	N	N	S	S	N	S	N	N	N	N	S	S	N	S	N	S	N	N	S	N	N	S	S	S	S	S	S
chr2p2142287	2	2142287	S	NA	N	S	N	S	NA	N	NA	N	S	N	S	S	S	S	S	S	N	N	N	N	S	S	N	S	N	N	N	N	S	S	N	S	N	S	N	N	S	N	N	S	S	S	S	S	S
chr2p2142310	2	2142310	S	NA	N	S	N	S	NA	N	NA	N	S	N	S	S	S	S	S	S	N	N	N	N	S	S	N	S	N	N	N	N	S	S	N	S	N	S	N	N	S	N	N	S	S	S	S	S	S
chr2p2147638	2	2147638	S	N	N	S	N	S	NA	N	S	N	S	NA	S	S	S	S	S	S	N	N	N	N	S	S	N	S	N	N	N	N	S	S	N	S	N	S	N	N	S	N	N	S	S	S	S	S	S
chr2p2147656	2	2147656	S	N	N	S	N	S	NA	N	S	N	S	NA	S	S	S	S	S	S	N	N	N	N	S	S	N	S	N	N	N	N	S	S	N	S	N	S	N	N	S	N	N	S	S	S	S	S	S
chr2p2149902	2	2149902	S	N	N	S	N	S	NA	N	S	N	NA	NA	S	S	S	S	S	S	N	N	N	N	S	S	N	S	N	N	N	N	S	S	N	S	N	S	N	N	S	N	N	S	S	S	S	S	S
chr2p2153197	2	2153197	S	N	N	S	N	S	NA	N	S	N	S	N	S	S	S	S	S	S	N	N	N	N	S	S	N	S	N	N	N	N	S	S	N	S	N	S	N	N	S	N	N	S	S	S	S	S	S
chr2p2153227	2	2153227	S	N	N	S	N	S	NA	N	S	N	S	N	S	S	S	S	S	S	N	N	N	N	S	S	N	S	N	N	N	N	S	S	N	S	N	S	N	N	S	N	N	S	S	S	S	S	S
chr2p2153303	2	2153303	S	N	N	S	N	S	NA	N	S	N	S	NA	S	S	S	S	S	S	N	N	N	N	S	S	N	S	N	N	N	N	S	S	N	S	N	S	N	N	S	N	N	S	S	S	S	S	S
chr2p2156955	2	2156955	S	NA	N	S	N	S	NA	N	S	N	S	NA	S	NA	S	S	S	S	NA	N	N	N	S	S	N	S	N	N	N	N	S	S	N	S	N	S	N	N	S	N	N	S	S	S	S	S	S
chr2p2156958	2	2156958	S	NA	N	S	N	S	NA	N	S	N	S	NA	S	NA	S	S	S	S	NA	N	N	N	S	S	N	S	N	N	N	N	S	S	N	S	N	S	N	N	S	N	N	S	S	S	S	S	S
chr2p2157626	2	2157626	NA	N	N	S	N	NA	NA	N	S	N	NA	NA	S	S	S	S	S	S	N	N	N	N	S	S	N	S	N	N	N	N	S	S	N	S	N	S	N	N	S	N	N	S	S	S	S	S	S
chr2p2157650	2	2157650	NA	N	N	S	N	NA	NA	N	S	N	NA	NA	S	S	S	S	S	S	N	N	N	N	S	S	N	S	N	N	N	N	S	S	N	S	N	S	N	N	S	N	N	S	S	S	S	S	S
chr2p2158809	2	2158809	S	N	N	S	N	NA	NA	N	S	N	S	N	S	S	S	S	S	S	N	N	N	N	S	S	N	S	N	N	N	N	S	S	N	S	N	S	N	N	S	N	N	S	S	S	S	S	S
chr2p2158814	2	2158814	S	N	N	S	N	NA	NA	N	S	N	S	N	S	S	S	S	S	S	N	N	N	N	S	S	N	S	N	N	N	N	S	S	N	S	N	S	N	N	S	N	N	S	S	S	S	S	S
chr2p2158815	2	2158815	S	N	N	S	N	NA	NA	N	S	N	S	N	S	S	S	S	S	S	N	N	N	N	S	S	N	S	N	N	N	N	S	S	N	S	N	S	N	N	S	N	N	S	S	S	S	S	S
chr2p2159214	2	2159214	S	N	N	S	N	S	S	N	S	N	NA	NA	S	S	S	S	S	S	N	N	N	N	S	S	N	S	N	N	N	N	S	S	N	S	N	S	N	N	S	N	N	S	S	S	S	S	S
chr2p2159334	2	2159334	S	N	NA	S	N	S	NA	N	S	N	S	NA	S	S	S	S	S	S	N	N	N	NA	S	S	N	S	N	N	NA	N	S	S	N	S	N	S	N	N	S	N	N	S	S	S	S	S	S
chr2p2159355	2	2159355	S	N	NA	S	N	S	NA	N	S	N	S	NA	S	S	S	S	S	S	N	N	N	N	S	S	N	S	N	N	N	N	S	S	N	S	N	S	N	N	S	N	N	S	S	S	S	S	S
chr2p2159394	2	2159394	S	N	N	S	N	S	NA	N	S	N	S	NA	S	S	S	S	S	S	N	N	N	N	S	S	N	S	N	N	N	N	S	S	N	S	N	S	N	N	S	N	N	S	S	S	S	S	S
chr2p2159454	2	2159454	S	N	NA	S	N	S	NA	N	NA	N	S	NA	S	S	S	S	S	S	N	N	N	N	S	S	N	S	N	N	N	N	S	S	N	S	N	S	N	N	S	N	N	S	S	S	NA	S	S
chr2p2159512	2	2159512	S	N	N	S	N	S	NA	N	S	N	NA	NA	S	S	S	S	S	S	N	N	N	N	S	S	N	S	N	N	N	N	S	S	N	S	N	S	N	N	S	N	N	S	S	S	S	S	S
chr2p2159514	2	2159514	S	N	N	S	N	S	NA	N	S	N	NA	NA	S	S	S	S	S	S	N	N	N	N	S	S	N	S	N	N	N	N	S	S	N	S	N	S	N	N	S	N	N	S	S	S	S	S	S
chr2p2159520	2	2159520	S	N	N	S	N	S	NA	N	S	N	NA	NA	S	S	S	S	S	S	N	N	N	N	S	S	N	S	N	N	N	N	S	S	N	S	N	S	N	N	S	N	N	S	S	S	S	S	S
chr2p2160574	2	2160574	S	N	N	S	N	NA	NA	N	S	N	NA	N	S	S	S	S	S	S	N	N	N	N	S	S	N	S	N	N	N	N	S	S	N	S	N	S	N	N	S	N	N	S	S	S	S	S	S
chr2p2160651	2	2160651	S	N	N	S	N	NA	NA	N	S	N	NA	N	S	S	S	S	S	S	N	N	N	N	S	S	N	S	N	N	N	N	S	S	N	S	N	S	N	N	S	N	N	S	S	S	S	S	S
chr2p2160660	2	2160660	S	N	N	S	N	NA	NA	N	S	N	NA	N	S	S	S	S	S	S	N	N	N	N	S	S	N	S	N	N	N	N	S	S	N	S	N	S	N	N	S	N	N	S	S	S	S	S	S
chr2p2160661	2	2160661	S	N	N	S	N	NA	NA	N	S	N	NA	N	S	S	S	S	S	S	N	N	N	N	S	S	N	S	N	N	N	N	S	S	N	S	N	S	N	N	S	N	N	S	S	S	S	S	S
chr2p2160666	2	2160666	S	N	N	S	N	NA	NA	N	S	N	NA	N	S	S	S	S	S	S	N	N	N	N	S	S	N	S	N	N	N	N	S	S	N	S	N	S	N	N	S	N	N	S	S	S	S	S	S
chr2p2160675	2	2160675	S	N	N	S	N	NA	NA	N	S	N	NA	N	S	S	S	S	S	S	N	N	N	N	S	S	N	S	N	N	N	N	S	S	N	S	N	S	N	N	S	N	N	S	S	S	S	S	S
chr2p2160698	2	2160698	S	N	N	S	N	S	NA	N	S	N	S	N	S	NA	S	S	S	S	N	N	N	N	S	S	N	S	N	N	N	NA	S	S	N	S	N	S	N	N	S	N	N	S	S	S	S	S	S
chr2p2170810	2	2170810	S	N	N	S	N	S	NA	N	S	N	S	N	S	S	S	S	S	S	N	N	N	N	S	S	N	S	N	N	N	N	S	S	N	S	N	S	N	N	S	N	N	S	S	S	S	S	S
chr2p2170829	2	2170829	S	N	N	S	N	S	NA	N	NA	N	S	N	S	S	S	S	S	S	N	N	N	N	S	S	N	S	N	N	N	N	S	S	N	S	N	S	N	N	S	N	N	S	S	S	S	S	S
chr2p2173862	2	2173862	S	N	N	S	N	S	NA	N	S	N	NA	NA	S	S	S	S	S	S	N	N	N	N	S	S	N	S	N	N	N	N	S	S	N	S	N	S	N	N	S	N	N	S	S	S	S	S	S
chr2p2195968	2	2195968	S	N	N	S	N	S	NA	N	S	N	S	N	S	S	S	S	S	S	N	N	N	N	S	S	N	S	N	N	N	N	S	S	N	S	N	S	N	N	S	N	N	S	S	S	S	S	S
chr2p2195971	2	2195971	S	N	N	S	N	S	NA	N	S	N	S	N	S	S	S	S	S	S	N	N	N	N	S	S	N	S	N	N	N	N	S	S	N	S	N	S	N	N	S	N	N	S	S	S	S	S	S
chr2p2196510	2	2196510	S	N	N	S	N	S	NA	N	S	N	NA	N	S	S	S	S	S	S	N	N	N	N	S	S	N	S	N	N	N	N	S	S	N	S	N	S	N	N	S	N	N	S	S	S	S	S	S
chr2p2197174	2	2197174	S	N	N	S	N	NA	NA	N	S	N	S	NA	S	S	S	S	S	S	N	N	N	N	S	S	N	S	N	N	N	N	S	S	N	S	N	S	N	N	S	N	N	S	S	S	S	S	S
chr2p2198019	2	2198019	S	N	N	S	N	S	NA	N	S	N	S	N	S	S	S	S	S	S	N	N	N	N	S	S	N	S	N	N	N	N	S	S	N	S	N	S	N	N	S	N	N	S	S	S	S	S	S
chr2p2201561	2	2201561	NA	N	NA	S	N	S	NA	N	NA	N	S	N	S	NA	NA	S	S	S	NA	N	N	N	S	S	N	S	N	N	N	N	S	S	N	NA	N	S	N	N	S	N	N	S	NA	S	S	S	NA
chr2p2201564	2	2201564	NA	N	NA	S	N	S	NA	N	NA	N	S	N	S	NA	NA	S	S	S	NA	N	N	N	S	S	N	S	N	N	N	N	S	S	N	NA	N	S	N	N	S	N	N	S	NA	S	S	S	NA
chr2p2201701	2	2201701	S	N	N	S	N	S	S	N	S	N	S	N	S	S	S	S	S	S	N	N	N	N	S	S	N	S	N	N	N	N	S	S	N	S	N	S	N	N	S	N	N	S	S	S	S	S	S
chr2p2201733	2	2201733	S	N	N	S	N	S	S	N	S	N	S	N	S	S	S	S	S	S	N	N	N	N	S	S	N	S	N	N	N	N	S	S	N	S	N	S	N	N	S	N	N	S	S	S	S	S	S
chr2p2205187	2	2205187	S	N	N	S	N	S	NA	N	S	N	NA	N	S	S	S	S	S	S	N	N	N	N	S	S	N	S	N	N	N	N	S	S	N	S	N	S	N	N	S	N	N	S	S	S	S	S	S
chr2p2205215	2	2205215	S	N	N	S	N	NA	NA	N	S	N	NA	N	S	S	S	S	S	S	N	N	N	N	S	S	N	S	N	N	N	N	S	S	N	S	N	S	N	N	S	N	N	S	S	S	S	S	S
chr2p2205218	2	2205218	S	N	N	S	N	NA	NA	N	S	N	NA	N	S	S	S	S	S	S	N	N	N	N	S	S	N	S	N	N	N	N	S	S	N	S	N	S	N	N	S	N	N	S	S	S	S	S	S
chr2p2211061	2	2211061	S	N	N	S	N	S	NA	N	S	N	NA	N	S	S	S	S	S	S	N	N	N	N	S	S	N	S	N	N	N	N	S	S	N	S	N	S	N	N	S	N	N	S	S	S	S	S	S
chr2p2246288	2	2246288	S	N	N	S	N	S	NA	N	S	N	NA	N	S	S	S	S	S	S	N	N	N	N	S	S	N	S	N	N	N	N	S	S	N	S	N	S	N	N	S	N	N	S	S	S	S	N	S
chr2p2261615	2	2261615	S	N	N	S	N	S	NA	N	S	N	S	NA	S	S	S	S	S	S	N	N	N	N	S	S	N	S	N	N	N	N	S	S	N	S	N	S	N	N	S	N	N	S	S	S	S	N	S
chr2p2261695	2	2261695	S	N	N	S	N	S	NA	N	S	N	NA	N	S	S	S	S	S	S	N	N	N	N	S	S	N	S	N	N	N	N	S	S	N	S	N	S	N	N	S	N	N	S	S	S	S	N	S
chr2p2261714	2	2261714	S	N	N	S	N	S	NA	N	S	N	NA	N	S	S	S	S	S	S	N	N	N	N	S	S	N	S	N	N	N	N	S	S	N	S	N	S	N	N	S	N	N	S	S	S	S	N	S
chr2p2261770	2	2261770	S	N	N	S	N	S	NA	N	S	N	S	N	S	S	S	S	S	S	N	N	N	N	S	S	N	S	N	N	N	N	S	S	N	S	N	S	N	N	S	N	N	S	S	S	S	N	S
chr2p2261780	2	2261780	S	N	N	S	N	S	NA	N	S	N	S	N	S	S	S	S	S	S	N	N	N	N	S	S	N	S	N	N	N	N	S	S	N	S	N	S	N	N	S	N	N	S	S	S	S	N	S
chr2p2261795	2	2261795	S	N	N	S	N	S	NA	N	S	N	S	N	S	S	S	S	S	S	N	N	N	N	S	S	N	S	N	N	N	N	S	S	N	S	N	S	N	N	S	N	N	S	S	S	S	N	S
chr2p2261798	2	2261798	S	N	N	S	N	S	NA	N	S	N	S	N	S	S	S	S	S	S	N	N	N	N	S	S	N	S	N	N	N	N	S	S	N	S	N	S	N	N	S	N	N	S	S	S	S	N	S
chr2p2261818	2	2261818	S	N	N	S	N	S	NA	N	S	N	S	N	S	S	S	S	S	S	N	N	N	N	S	S	N	S	N	N	N	N	S	S	N	S	N	S	N	N	S	N	N	S	S	S	S	N	S
chr2p2263990	2	2263990	NA	N	N	S	N	S	S	N	S	N	S	NA	S	S	S	S	S	S	N	N	N	N	S	S	N	S	N	N	N	N	S	S	N	S	N	S	N	N	S	N	N	S	S	S	S	N	S
chr2p2264017	2	2264017	NA	N	N	S	N	S	NA	N	S	N	NA	NA	S	NA	S	S	S	S	N	N	N	N	S	S	N	S	N	N	N	N	S	S	N	S	N	S	N	N	S	N	N	NA	S	S	S	N	S
chr2p2264027	2	2264027	NA	N	N	S	N	S	NA	N	S	N	NA	NA	S	NA	S	S	S	S	N	N	N	N	S	S	N	S	N	N	N	N	S	S	N	S	N	S	N	N	S	N	N	NA	S	S	S	N	S
chr2p2268123	2	2268123	S	N	N	S	N	S	NA	N	S	N	NA	N	S	S	S	S	S	S	N	N	N	N	S	S	N	S	N	N	N	N	S	S	N	S	N	S	N	N	S	N	N	S	S	S	S	N	S
chr2p2268149	2	2268149	S	N	N	S	N	S	NA	N	S	N	NA	N	S	S	S	S	S	S	N	N	N	N	S	S	N	S	N	N	N	N	S	S	N	S	N	S	N	N	S	N	N	S	S	S	S	N	S
chr2p2268164	2	2268164	S	N	N	S	N	S	NA	N	S	N	NA	N	S	S	S	S	S	S	N	N	N	N	S	S	N	S	N	N	N	N	S	S	N	S	N	S	N	N	S	N	N	S	S	S	S	N	S
chr2p2268187	2	2268187	S	N	N	S	N	S	NA	N	S	N	NA	N	S	S	S	S	S	S	N	N	N	N	S	S	N	S	N	N	N	N	S	S	N	S	N	S	N	N	S	N	N	S	NA	S	NA	N	S
chr2p2271417	2	2271417	S	NA	N	S	N	S	NA	N	S	NA	NA	NA	S	NA	S	S	S	NA	N	N	N	N	S	S	NA	S	N	N	NA	N	S	S	N	S	NA	S	N	N	S	N	N	S	S	S	S	N	S
chr2p2271633	2	2271633	S	N	N	S	N	S	NA	N	S	N	S	N	S	S	S	S	S	S	N	N	N	N	S	S	N	S	N	N	N	N	S	S	N	S	N	S	N	N	S	N	N	S	S	S	S	N	S
chr2p2271864	2	2271864	NA	N	S	S	N	S	NA	N	S	N	S	NA	S	S	S	S	S	S	N	N	N	N	S	S	N	S	N	N	N	N	S	S	N	S	N	NA	N	N	S	N	N	S	S	S	S	N	S
chr2p2271903	2	2271903	S	N	S	S	N	S	NA	N	S	N	NA	NA	S	S	S	S	S	S	N	N	N	N	S	S	N	S	N	N	N	N	S	S	N	S	N	S	N	N	S	N	N	S	S	S	S	N	S
chr2p2271939	2	2271939	S	N	S	S	N	S	NA	N	S	N	NA	NA	S	S	S	S	S	S	N	N	N	N	S	S	N	S	N	N	N	N	S	S	N	S	N	S	N	N	S	N	N	S	S	S	S	N	S
chr2p2272097	2	2272097	NA	N	NA	NA	N	NA	NA	N	NA	N	NA	N	S	NA	NA	S	S	NA	N	N	N	N	S	S	N	S	N	N	N	N	S	NA	N	S	N	S	N	N	S	N	N	S	S	NA	NA	N	S
chr2p2272101	2	2272101	NA	N	NA	NA	N	NA	NA	N	NA	N	NA	N	S	NA	S	S	S	NA	N	N	N	NA	S	S	N	S	N	N	N	N	S	NA	N	S	N	S	N	N	S	N	NA	S	S	NA	NA	N	S
chr2p2274552	2	2274552	S	N	S	S	N	S	NA	N	S	N	S	NA	S	S	S	S	S	S	N	N	N	N	S	S	N	S	N	N	N	N	S	S	N	S	N	S	N	N	S	N	N	S	S	S	S	N	S
chr2p2277374	2	2277374	S	N	S	S	N	S	NA	N	S	N	NA	N	S	S	S	S	S	S	N	N	N	N	S	S	N	S	N	N	N	N	S	S	N	S	N	S	N	N	S	N	N	S	S	S	S	N	S
chr2p2277435	2	2277435	S	N	S	S	N	S	NA	N	S	N	NA	N	S	S	S	S	S	S	N	N	N	N	S	S	N	S	N	N	N	N	S	S	N	S	N	S	N	N	S	N	N	S	S	S	S	N	S
chr2p2277437	2	2277437	S	N	S	S	N	S	NA	N	S	N	NA	N	S	S	S	NA	S	S	N	N	N	N	S	S	N	S	N	N	N	N	S	S	N	S	N	S	N	N	S	N	N	S	S	S	S	N	S
chr2p2277465	2	2277465	S	N	S	S	N	S	NA	N	S	N	NA	N	S	S	S	S	S	S	N	N	N	N	S	S	N	S	N	N	N	N	S	S	N	S	N	S	N	N	S	N	N	S	S	S	S	N	S
chr2p2277580	2	2277580	NA	N	S	S	N	S	NA	N	S	N	S	N	S	S	S	S	S	S	N	N	N	N	S	S	N	S	N	N	N	N	S	S	N	S	N	S	N	N	S	N	N	S	S	S	S	N	S
chr2p2278384	2	2278384	S	N	S	S	N	S	S	N	S	N	NA	NA	S	S	S	S	S	S	N	N	N	N	S	S	N	S	N	N	N	N	S	S	N	S	N	S	N	N	S	N	N	S	S	S	S	N	S
chr2p2278870	2	2278870	S	N	S	S	N	S	NA	N	S	N	S	NA	S	S	S	S	S	S	N	N	N	N	S	S	N	S	N	N	N	N	S	S	N	S	N	S	N	N	S	N	N	S	S	S	S	N	S
chr2p2281080	2	2281080	S	N	S	S	N	S	NA	N	S	N	NA	N	S	S	S	S	S	S	N	N	N	N	S	S	N	S	N	N	N	N	S	S	N	S	N	S	N	N	S	N	N	S	S	S	S	N	S
chr2p2293833	2	2293833	S	NA	S	S	N	S	NA	N	S	N	S	NA	S	S	S	S	S	S	N	N	N	N	S	S	N	S	N	N	N	N	S	S	N	S	N	S	N	N	S	N	N	NA	S	S	S	N	S
chr2p2293946	2	2293946	S	NA	S	NA	N	S	NA	N	S	N	S	NA	S	S	S	S	S	S	N	N	N	N	S	S	N	S	N	N	N	N	NA	S	N	S	N	S	N	N	S	N	N	S	S	S	S	N	S
chr2p2294387	2	2294387	S	N	S	S	N	S	NA	N	S	N	S	NA	S	S	S	S	S	S	N	N	N	N	S	S	N	S	N	N	N	N	S	S	N	S	N	S	N	N	S	N	N	S	S	S	S	N	S
chr2p2294439	2	2294439	S	N	S	S	N	S	NA	N	S	N	S	NA	S	S	S	S	S	S	N	N	N	N	S	S	N	S	N	N	N	N	S	S	N	S	N	S	N	N	S	N	N	S	S	S	S	N	S
chr2p2294916	2	2294916	S	N	S	S	N	S	NA	N	S	N	S	N	S	S	S	S	S	S	N	N	N	N	S	S	N	S	N	N	N	N	S	S	N	S	N	S	N	N	S	N	N	S	S	S	S	N	S
chr2p2295063	2	2295063	S	N	S	S	N	S	NA	N	S	N	NA	NA	S	S	S	S	S	S	N	N	N	N	S	S	N	S	N	N	N	N	S	S	N	S	N	S	N	N	S	N	N	S	S	S	S	N	S
chr2p2295274	2	2295274	S	N	S	S	N	S	S	N	S	N	S	N	S	S	S	S	S	NA	N	N	N	N	S	S	N	S	N	N	N	N	S	S	N	NA	N	S	N	N	S	N	N	S	S	S	S	N	S
chr2p2298935	2	2298935	S	N	S	S	N	S	NA	N	S	N	NA	N	S	S	S	S	S	S	N	N	N	N	S	S	N	S	N	N	N	N	S	S	N	S	N	S	N	N	S	N	N	S	S	S	S	N	S
chr2p2298959	2	2298959	S	N	S	S	N	S	NA	N	S	N	NA	N	S	S	S	S	S	S	N	N	N	N	S	S	N	S	N	N	N	N	S	S	N	S	N	S	N	N	S	N	N	S	S	S	S	N	S
chr2p2298971	2	2298971	S	N	S	S	N	S	NA	N	S	N	NA	N	S	S	S	S	S	S	N	N	N	N	S	S	N	S	N	N	N	N	S	S	N	S	N	S	N	N	S	NA	N	S	S	S	S	N	S
chr2p2298974	2	2298974	S	N	S	S	N	S	NA	N	S	N	NA	N	S	S	S	S	S	S	N	N	N	N	S	S	N	S	N	N	N	N	S	S	N	S	N	S	N	N	S	N	N	S	S	S	S	N	S
chr2p2299085	2	2299085	NA	N	S	S	N	NA	NA	N	S	N	NA	N	S	S	S	S	S	S	N	N	N	N	S	S	N	NA	N	N	N	N	S	NA	N	S	N	NA	N	N	S	N	N	NA	S	S	S	N	S
chr2p2299124	2	2299124	NA	N	S	S	N	NA	NA	N	S	N	S	N	S	S	S	S	S	S	N	N	N	N	S	S	N	NA	N	N	N	N	S	NA	N	S	N	NA	N	N	S	N	N	NA	S	S	S	N	S
chr2p2299136	2	2299136	NA	N	S	S	N	NA	NA	N	S	N	NA	N	S	S	S	S	S	S	N	N	N	N	S	S	N	NA	N	N	N	N	S	NA	N	S	N	NA	N	N	NA	N	N	NA	S	S	S	N	S
chr2p2299651	2	2299651	S	N	S	S	N	S	NA	N	S	N	S	NA	S	S	S	S	S	S	N	N	N	N	S	S	N	S	N	N	N	N	S	S	N	S	N	S	N	N	S	N	N	S	S	S	S	N	S
chr2p2303298	2	2303298	S	N	S	S	N	NA	NA	N	NA	N	NA	NA	S	S	S	S	S	S	N	N	N	N	S	S	N	S	N	N	N	N	S	S	N	S	N	S	N	N	S	N	N	S	S	S	S	N	S
chr2p2303299	2	2303299	S	N	S	S	N	NA	NA	N	NA	N	NA	NA	S	S	S	S	S	S	N	N	N	N	S	S	N	S	N	N	N	N	S	S	N	S	N	S	N	N	S	N	N	S	S	S	S	N	S
chr2p2303869	2	2303869	S	NA	S	S	N	S	NA	N	S	N	S	N	S	NA	S	S	S	S	N	N	N	N	S	S	N	S	N	N	N	N	S	S	N	S	N	S	N	N	S	N	N	S	S	S	S	N	S
chr2p2303878	2	2303878	S	NA	S	S	N	S	NA	N	S	N	S	N	S	NA	S	S	S	S	N	N	N	N	S	S	N	S	N	N	N	N	S	S	N	S	N	S	N	N	S	N	N	S	S	S	S	N	S
chr2p2303893	2	2303893	S	NA	S	S	N	S	NA	N	S	N	S	NA	S	NA	S	S	S	S	N	N	N	N	S	S	N	S	N	N	N	N	S	S	N	S	N	S	N	N	S	N	N	S	S	S	S	N	S
chr2p2311193	2	2311193	S	N	S	S	N	NA	NA	N	S	N	S	N	S	S	S	S	S	S	N	N	N	N	S	S	N	S	N	N	N	N	S	S	N	S	N	S	N	N	S	N	N	S	S	S	S	N	S
chr2p2312841	2	2312841	S	N	NA	S	N	S	NA	N	NA	N	S	NA	S	S	S	NA	S	S	NA	N	N	N	S	S	N	S	N	N	N	N	S	S	N	S	NA	S	N	N	S	N	N	S	S	S	S	N	S
chr2p2312847	2	2312847	S	N	NA	S	N	S	NA	N	NA	N	S	NA	S	S	S	NA	S	S	N	N	N	N	S	S	N	S	N	N	N	N	S	S	N	S	N	S	N	N	S	N	N	S	S	S	S	N	S
chr2p2314715	2	2314715	S	N	S	S	N	NA	S	N	S	N	NA	N	S	S	S	S	S	S	NA	N	N	N	S	S	N	S	N	N	N	N	S	S	N	S	N	S	N	N	S	N	N	S	S	S	S	N	S
chr2p2315408	2	2315408	S	NA	S	S	N	S	NA	N	S	N	S	N	S	NA	S	S	S	S	NA	N	N	N	S	S	N	S	N	N	N	N	S	S	N	S	N	S	N	N	S	N	N	S	S	S	S	N	S
chr2p2315596	2	2315596	S	N	S	S	N	NA	NA	N	S	N	S	N	S	S	S	S	S	S	N	N	N	N	S	S	N	S	N	N	N	N	S	S	N	S	N	S	N	N	S	N	N	S	S	S	S	N	S
chr2p2315721	2	2315721	S	N	S	S	N	NA	NA	N	S	N	S	N	S	S	S	S	S	S	N	N	N	N	S	S	N	S	N	N	N	N	S	S	N	S	N	S	N	N	S	N	N	S	S	S	S	N	S
chr2p2315743	2	2315743	S	N	S	S	N	NA	NA	N	S	N	S	N	S	S	S	S	S	S	N	N	N	N	S	S	N	S	N	N	N	N	S	S	N	S	N	S	N	N	S	N	N	S	S	S	S	N	S
chr2p2315842	2	2315842	S	N	S	S	N	S	NA	N	S	N	S	NA	S	S	S	S	S	S	N	N	N	N	S	S	N	S	N	N	N	N	S	S	N	S	N	S	N	N	S	N	N	S	S	S	S	N	S
chr2p2315893	2	2315893	S	N	S	S	N	S	NA	N	S	N	NA	NA	S	S	S	S	S	S	N	N	N	N	S	S	N	S	N	N	N	N	S	S	N	S	N	S	N	N	S	N	N	S	S	S	S	N	S
chr2p2315917	2	2315917	S	N	S	S	N	S	NA	N	S	N	NA	NA	S	S	S	S	S	S	N	N	N	N	S	S	N	S	N	N	N	N	S	S	N	S	N	S	N	N	S	N	N	S	S	S	S	N	S
chr2p2318356	2	2318356	S	N	S	S	N	S	NA	N	S	N	S	N	S	S	S	S	S	S	N	N	N	N	S	S	N	S	N	N	N	N	S	S	N	S	N	S	N	N	S	N	N	S	S	S	S	N	S
chr2p2318374	2	2318374	S	N	S	S	N	S	NA	N	S	N	S	N	S	S	S	S	S	S	N	N	N	N	S	S	N	S	N	N	N	N	S	S	N	S	N	S	N	N	S	N	N	S	S	S	S	N	S
chr2p2320850	2	2320850	S	N	S	S	N	S	S	N	S	N	NA	N	S	S	S	S	S	S	N	N	N	N	S	S	N	S	N	N	NA	N	S	S	N	S	N	S	N	N	S	N	N	S	S	S	S	N	S
chr2p2320878	2	2320878	S	N	S	S	N	S	S	N	S	N	NA	N	S	S	S	S	S	S	N	N	N	N	S	S	N	S	N	N	N	N	S	S	N	S	N	S	N	N	S	N	N	S	S	S	S	N	S
chr2p2320986	2	2320986	S	N	S	S	N	S	NA	N	S	N	S	N	S	S	S	S	S	S	N	N	N	N	S	S	N	S	N	N	N	N	S	S	N	S	N	S	N	N	S	N	N	S	S	S	S	N	S
chr2p2321034	2	2321034	S	N	S	S	N	S	NA	N	S	N	S	N	S	S	S	S	S	S	N	N	N	N	S	S	N	S	N	N	N	N	S	S	N	S	N	S	N	N	S	N	N	S	S	S	S	N	S
chr2p2321813	2	2321813	NA	NA	S	S	N	S	NA	N	NA	N	NA	NA	S	S	S	S	S	S	N	N	N	N	S	S	N	S	N	N	N	N	S	S	N	S	N	S	N	N	S	N	N	NA	S	S	S	N	S
chr2p2321947	2	2321947	NA	NA	S	S	N	S	NA	N	NA	N	NA	NA	S	S	S	S	S	S	N	N	NA	N	S	S	N	S	NA	N	NA	N	S	S	N	S	N	S	N	N	S	NA	NA	NA	S	S	S	N	S
chr2p2322004	2	2322004	S	N	S	S	N	S	NA	N	S	N	NA	NA	S	S	S	S	S	S	N	N	N	N	S	S	N	S	N	N	N	N	S	S	N	S	N	S	N	N	S	N	N	S	S	S	S	N	S
chr2p2322055	2	2322055	S	N	S	S	N	S	NA	N	S	N	S	NA	S	S	S	S	S	S	N	N	N	N	S	S	N	S	N	N	N	N	S	S	N	S	N	S	N	N	S	N	N	S	S	S	S	N	S
chr2p2322100	2	2322100	S	N	S	S	N	S	NA	N	S	N	S	NA	S	S	S	S	S	S	N	N	N	N	S	S	N	S	N	N	N	N	S	S	N	S	N	S	N	N	S	N	N	S	S	S	S	N	S
chr2p2322136	2	2322136	S	NA	S	S	N	S	NA	N	S	N	S	NA	S	S	S	S	S	S	N	N	N	N	S	S	N	S	N	N	N	N	S	S	N	S	N	S	N	N	S	N	N	S	S	S	S	N	S
chr2p2323498	2	2323498	S	N	S	S	N	S	NA	N	S	N	S	NA	S	S	S	S	S	S	N	N	N	N	S	S	N	S	N	N	N	N	S	S	NA	S	N	S	N	N	S	N	N	S	S	S	S	N	S
chr2p2324379	2	2324379	S	N	S	S	N	S	S	N	S	N	S	NA	S	S	S	S	S	S	N	N	N	N	S	S	N	S	N	N	N	N	S	S	N	S	N	S	N	N	S	N	N	S	S	S	S	N	S
chr2p2324485	2	2324485	S	N	S	S	N	S	S	N	S	N	S	NA	S	S	S	S	S	S	N	NA	N	N	S	S	N	S	N	NA	NA	N	S	S	N	S	N	S	N	N	S	N	N	S	S	S	S	N	S
chr2p2330873	2	2330873	S	NA	S	S	N	NA	S	N	S	N	NA	N	S	NA	S	S	S	S	N	N	N	N	S	S	N	S	N	N	N	N	S	S	N	S	N	S	N	N	S	N	N	S	S	S	S	N	S
chr2p2330885	2	2330885	S	NA	S	S	N	NA	S	N	S	N	NA	N	S	NA	S	S	S	S	N	N	N	N	S	S	N	S	N	N	N	N	S	S	N	S	N	S	N	N	S	N	N	S	S	S	S	N	S
chr2p2330903	2	2330903	S	NA	S	S	N	NA	S	N	S	N	NA	N	S	NA	S	S	S	S	N	N	N	N	S	S	N	S	N	N	N	N	S	S	N	S	N	S	N	N	S	N	N	S	S	S	S	N	S
chr2p2330924	2	2330924	S	NA	S	S	N	NA	S	N	S	N	NA	N	S	NA	S	S	S	S	N	N	N	N	S	S	N	S	N	N	N	N	S	S	N	S	N	S	N	N	S	N	N	S	S	S	S	N	S
chr2p2330929	2	2330929	S	NA	S	S	N	NA	S	N	S	N	NA	N	S	NA	S	S	S	S	N	N	N	N	S	S	N	S	N	N	N	N	S	S	N	S	N	S	N	N	S	N	N	S	S	S	S	N	S
chr2p2330957	2	2330957	S	NA	S	S	N	S	S	N	S	N	NA	N	S	NA	S	S	S	S	N	N	N	N	S	S	N	S	N	N	N	N	S	S	N	S	N	S	N	N	S	N	N	S	S	S	S	N	S
chr2p2333657	2	2333657	S	N	S	S	N	S	NA	N	S	N	S	N	S	S	S	S	S	S	N	N	N	N	S	S	N	S	N	N	N	N	S	S	N	S	N	S	N	N	S	N	N	S	S	S	S	N	S
chr2p2334409	2	2334409	S	N	S	S	N	S	NA	N	S	N	S	N	S	S	S	S	S	S	N	N	N	N	S	S	N	S	N	N	N	N	S	S	N	S	N	S	N	N	S	N	N	S	S	S	S	N	S
chr2p2334424	2	2334424	S	N	S	S	N	S	NA	N	S	N	S	N	S	S	S	S	S	S	N	N	N	N	S	S	N	S	N	N	N	N	S	S	N	S	N	S	N	N	S	N	N	S	S	S	S	N	S
chr2p2338531	2	2338531	S	N	S	S	N	S	NA	N	S	N	S	N	S	S	S	S	S	S	N	N	N	N	S	S	N	S	N	N	N	N	S	S	N	S	N	S	N	N	S	N	N	S	NA	S	S	N	S
chr2p2338572	2	2338572	S	N	S	S	N	S	NA	N	S	N	S	N	S	S	S	S	S	S	N	N	N	N	S	S	N	S	N	N	N	N	S	S	N	S	N	S	N	N	S	N	N	S	S	S	S	N	S
chr2p2338586	2	2338586	S	N	S	S	N	S	NA	N	S	N	S	N	S	S	S	S	S	S	N	N	N	N	S	S	N	S	N	N	N	N	S	S	N	S	N	S	N	N	S	N	N	S	S	S	S	N	S
chr2p2338592	2	2338592	S	N	S	S	N	S	NA	N	S	N	S	N	S	S	S	S	S	S	N	N	N	N	S	S	N	S	N	N	N	N	S	S	N	S	N	S	N	N	S	N	N	S	S	S	S	N	S
chr2p2338649	2	2338649	S	N	S	S	N	S	NA	N	S	N	S	N	S	S	S	S	S	S	N	N	N	N	S	S	N	S	N	N	N	N	S	S	N	S	N	S	N	N	S	N	N	S	S	S	S	N	S
chr2p2384981	2	2384981	S	N	S	S	N	S	NA	N	S	N	S	N	S	S	S	S	S	S	N	N	N	N	S	S	N	S	N	N	N	N	S	S	N	S	N	S	N	N	S	N	N	S	S	S	S	N	S
chr2p2385022	2	2385022	S	N	S	S	N	S	NA	N	S	N	S	N	S	S	S	S	S	S	N	N	N	N	S	S	N	S	N	N	N	N	S	S	N	S	N	S	N	N	S	N	N	S	S	S	S	N	S
chr2p2385439	2	2385439	S	N	S	S	N	S	S	N	S	N	NA	NA	S	S	S	S	S	S	N	N	N	N	S	S	N	S	N	N	N	N	S	S	N	S	N	S	N	N	S	N	N	S	S	S	S	N	S
chr2p2385480	2	2385480	S	N	S	S	N	S	NA	N	S	N	NA	N	S	S	S	S	S	S	N	N	N	N	S	S	N	S	N	N	N	N	S	S	N	S	N	S	N	N	S	N	N	S	S	S	S	N	S
chr2p2385492	2	2385492	S	N	S	S	N	S	NA	N	S	N	NA	N	S	S	S	S	S	S	N	N	N	N	S	S	N	S	N	N	N	N	S	S	N	S	N	S	N	N	S	N	N	S	S	S	S	N	S
chr2p2387391	2	2387391	S	N	S	S	N	S	NA	N	S	N	S	NA	S	S	S	S	S	S	N	N	N	N	S	S	N	S	N	N	N	N	S	S	N	S	N	S	N	N	S	N	N	S	S	S	S	N	S
chr2p2428464	2	2428464	S	N	S	S	N	S	NA	N	S	N	S	N	S	S	S	S	S	S	N	N	N	N	S	S	N	S	N	N	N	N	S	S	N	S	N	S	N	N	S	N	N	S	S	S	S	N	S
chr2p2442538	2	2442538	S	NA	S	S	N	S	S	N	S	N	NA	NA	S	S	S	S	S	S	N	N	N	N	S	S	N	S	N	N	N	N	S	S	N	S	N	S	N	N	S	N	N	S	S	S	S	N	S
chr2p2506266	2	2506266	NA	NA	S	S	N	S	NA	N	NA	NA	NA	NA	S	NA	S	S	S	NA	N	N	N	N	S	S	NA	S	N	N	N	S	S	S	N	S	N	S	N	N	S	N	N	S	S	S	S	N	S
chr2p2506486	2	2506486	S	N	S	S	N	S	NA	N	S	N	S	NA	S	S	S	S	S	S	N	N	N	N	S	S	N	S	N	N	N	S	S	S	N	S	N	S	N	N	S	N	N	S	S	S	S	N	S
chr2p2514702	2	2514702	S	N	S	S	N	NA	NA	N	S	N	S	N	S	S	S	S	S	S	N	N	N	N	S	S	N	S	N	N	N	S	S	S	N	S	N	S	N	N	S	N	N	S	S	S	S	N	S
chr2p2527045	2	2527045	S	N	S	S	N	S	S	N	S	N	NA	N	S	S	S	S	S	S	N	N	N	N	S	S	N	S	N	N	N	NA	S	S	N	S	N	S	N	N	S	N	N	S	S	S	S	N	S
chr2p2529024	2	2529024	S	N	S	S	N	S	NA	N	S	N	NA	N	S	S	S	S	S	S	N	N	N	N	S	S	N	S	N	N	N	NA	S	S	N	S	N	S	N	N	S	N	N	S	S	S	S	N	S
chr2p2543890	2	2543890	S	N	S	S	N	S	NA	N	S	N	S	NA	S	S	S	S	S	S	N	N	N	N	S	S	N	S	N	N	N	S	S	S	N	S	N	S	N	N	S	N	N	S	S	S	S	N	S
chr2p2548377	2	2548377	S	N	S	S	N	S	NA	N	S	N	S	NA	S	N	S	NA	S	S	N	N	N	N	S	S	N	S	N	N	N	S	S	S	N	S	N	S	N	N	S	N	N	S	S	S	S	N	S
chr2p2549806	2	2549806	NA	NA	S	S	N	S	S	N	S	N	S	N	NA	NA	S	NA	S	S	NA	N	N	N	S	S	N	S	N	N	NA	S	S	S	N	S	N	S	N	N	S	N	N	S	S	S	S	N	S
chr2p2562568	2	2562568	S	N	S	S	N	S	NA	N	S	N	S	NA	S	N	S	NA	S	S	N	N	N	N	S	S	N	S	N	N	N	S	S	S	N	S	N	S	N	N	S	N	N	S	S	S	S	N	S
chr2p2565917	2	2565917	S	N	S	S	N	NA	S	N	S	N	S	N	S	N	S	NA	S	S	N	N	N	N	S	S	N	S	N	N	N	S	S	S	N	S	N	S	N	N	S	N	S	S	S	S	S	N	S
chr2p2570267	2	2570267	S	N	S	S	N	S	NA	N	S	N	S	N	S	N	S	NA	S	S	N	N	N	N	S	S	N	S	N	N	N	S	S	S	NA	S	N	S	N	N	S	N	S	S	S	S	S	N	S
chr2p2587169	2	2587169	S	NA	S	S	N	NA	NA	N	NA	N	NA	NA	S	N	S	NA	S	S	N	N	N	N	S	S	NA	S	N	N	N	NA	NA	S	N	S	N	S	N	N	S	N	S	S	S	S	S	N	S
chr2p2587250	2	2587250	S	NA	S	S	N	S	S	N	NA	N	NA	NA	S	N	S	NA	S	S	N	N	N	N	S	S	N	S	N	N	N	S	S	S	N	S	N	S	N	N	S	N	S	S	S	S	S	N	S
chr2p2617824	2	2617824	S	N	S	S	N	S	NA	N	S	N	S	NA	S	N	S	NA	S	S	N	N	N	N	S	S	N	S	N	N	N	S	S	S	N	S	N	S	N	N	S	N	S	S	S	S	S	N	S
chr2p2617917	2	2617917	S	N	S	S	N	S	NA	N	S	N	S	NA	S	N	S	NA	S	S	N	N	N	N	S	S	N	S	N	N	N	S	S	S	N	S	N	S	N	N	S	N	S	S	S	S	S	N	S
chr2p2619855	2	2619855	S	N	S	S	N	NA	S	N	NA	N	S	NA	S	N	S	NA	S	S	N	N	N	N	S	S	N	S	N	N	N	S	S	S	N	S	N	S	N	N	S	N	S	S	S	S	S	N	S
chr2p2631769	2	2631769	S	N	S	S	N	S	NA	N	S	N	NA	N	S	N	S	NA	S	S	N	N	N	N	S	S	N	S	N	N	N	S	S	S	N	S	N	S	N	N	S	N	S	S	S	S	S	N	S
chr2p2644849	2	2644849	S	N	S	S	N	S	NA	N	S	N	S	N	S	N	S	NA	S	S	N	N	N	N	S	S	N	S	N	N	N	S	S	S	N	S	N	S	N	N	S	N	S	S	S	S	S	N	S
chr2p2659979	2	2659979	S	N	S	S	N	S	NA	N	S	N	NA	N	S	N	S	NA	S	S	N	N	N	N	S	S	N	S	N	N	N	S	S	S	N	N	N	S	N	N	S	N	S	S	S	S	S	N	S
chr2p2669528	2	2669528	S	N	S	S	N	NA	NA	N	S	N	S	NA	S	N	S	NA	S	S	NA	N	N	N	S	S	N	S	N	N	N	S	S	S	N	N	N	S	N	N	S	N	S	S	S	S	S	N	S
chr2p2669564	2	2669564	S	N	S	S	N	NA	NA	N	S	N	NA	NA	S	N	S	NA	S	S	NA	N	N	N	S	S	N	S	N	N	N	S	S	S	N	N	N	S	N	N	S	N	S	S	S	S	S	N	S
chr2p2690110	2	2690110	S	N	S	S	N	NA	NA	N	S	N	NA	NA	S	N	S	NA	S	S	N	N	N	N	S	S	N	S	N	N	N	S	S	S	N	N	N	S	N	N	S	N	S	S	S	S	S	N	S
chr2p2700025	2	2700025	S	N	S	S	N	NA	NA	N	S	N	NA	N	S	N	S	NA	S	S	N	N	N	N	S	S	N	S	N	N	N	S	S	S	N	N	N	S	N	N	S	N	S	S	S	S	S	N	S
chr2p2725231	2	2725231	S	N	S	S	N	S	NA	N	S	N	S	N	S	N	S	NA	S	S	NA	N	N	N	S	S	N	S	N	N	N	S	S	S	N	N	N	S	N	N	S	N	S	S	S	S	S	N	S
chr2p2725235	2	2725235	S	N	S	S	N	S	NA	N	S	N	S	N	S	N	S	NA	S	S	NA	N	N	N	S	S	N	S	N	N	N	S	S	S	N	N	N	S	N	N	S	N	S	S	S	S	S	N	S
chr2p2782068	2	2782068	NA	N	NA	S	N	NA	NA	N	NA	N	NA	N	NA	N	NA	NA	S	S	N	N	N	N	S	S	N	N	N	N	N	NA	S	S	N	N	N	S	N	N	S	N	S	S	S	S	S	N	S
chr2p2782072	2	2782072	NA	N	NA	S	N	NA	NA	N	NA	N	NA	N	NA	N	NA	NA	S	S	N	N	N	N	S	S	N	N	N	N	N	NA	S	S	N	N	N	S	N	N	S	N	S	S	S	S	S	N	S
chr2p2782078	2	2782078	NA	N	NA	S	N	NA	NA	N	NA	N	NA	N	NA	N	NA	NA	S	S	N	N	N	N	S	S	N	N	N	N	N	NA	S	S	N	N	N	S	N	N	S	N	S	S	S	S	S	N	S
chr2p2782140	2	2782140	NA	N	NA	S	N	NA	NA	N	NA	N	NA	NA	NA	N	NA	NA	S	S	N	N	N	N	S	S	N	N	N	N	N	S	S	S	N	N	N	S	N	N	S	N	S	S	S	S	S	N	S
chr2p2782156	2	2782156	NA	N	NA	S	N	NA	NA	N	NA	N	NA	N	NA	N	NA	NA	S	S	N	N	N	N	S	S	N	N	N	N	N	S	S	S	N	N	N	S	N	N	S	N	S	S	S	S	S	N	S
chr2p2782181	2	2782181	NA	N	NA	S	N	NA	NA	N	NA	N	NA	N	NA	N	NA	NA	S	S	N	N	N	N	S	S	N	N	N	N	N	S	S	S	N	N	N	S	N	N	S	N	S	S	S	S	S	N	S
chr2p2790378	2	2790378	S	N	S	S	N	S	NA	N	S	N	S	N	S	N	S	S	N	S	N	N	N	N	S	S	N	N	N	N	N	S	S	S	N	N	N	S	N	N	S	N	S	S	S	S	S	N	S
chr2p2794297	2	2794297	S	NA	S	S	N	S	NA	N	S	N	NA	N	S	N	S	NA	N	S	NA	N	N	NA	S	S	N	N	N	N	N	S	S	S	NA	N	N	S	N	N	S	N	S	S	S	S	S	N	S
chr2p2794327	2	2794327	S	NA	S	S	N	NA	NA	N	S	N	NA	N	S	N	S	NA	N	S	N	N	N	N	S	S	N	N	N	N	N	S	S	S	N	N	N	S	N	N	S	N	S	S	S	S	S	N	S
chr2p2794348	2	2794348	S	NA	S	S	N	NA	NA	N	S	N	NA	N	S	N	S	NA	N	S	N	N	N	NA	S	S	N	N	N	N	N	S	S	S	N	N	N	S	N	N	S	N	S	S	S	S	S	N	S
chr2p2797098	2	2797098	NA	N	S	S	N	S	NA	N	S	N	S	NA	NA	NA	NA	NA	N	S	N	N	N	N	S	S	NA	N	N	N	N	S	S	S	N	N	NA	S	N	N	S	N	S	S	S	S	S	N	S
chr2p2797113	2	2797113	NA	N	S	S	N	S	NA	N	S	N	S	NA	NA	NA	NA	NA	N	S	N	N	N	N	S	S	NA	N	N	N	N	S	S	S	N	N	N	S	N	N	S	N	S	S	S	S	S	N	S
chr2p2904469	2	2904469	S	N	S	S	N	S	S	N	S	N	S	NA	S	N	S	NA	N	S	N	N	N	N	S	S	N	N	N	N	N	S	S	S	N	N	N	S	N	N	S	N	S	S	S	S	S	S	S
chr2p2926172	2	2926172	S	N	S	S	N	NA	NA	N	S	N	NA	NA	S	N	S	NA	N	S	N	N	N	N	S	S	N	N	N	N	N	S	S	S	N	N	S	S	N	S	S	N	S	S	S	S	S	S	S
chr2p2931941	2	2931941	S	N	S	S	N	S	NA	N	S	N	NA	N	S	N	S	NA	N	S	N	N	N	N	S	S	N	N	N	N	N	NA	S	S	N	N	S	S	N	S	S	N	S	S	S	S	S	S	S
chr2p2934212	2	2934212	S	N	S	S	N	S	NA	N	S	N	NA	N	S	N	S	S	N	S	N	N	N	N	S	S	N	N	N	N	N	S	S	S	N	N	S	S	N	S	S	N	S	S	S	S	S	S	S
chr2p2934863	2	2934863	S	N	S	S	N	S	NA	N	S	N	S	NA	NA	N	S	NA	N	S	N	N	N	N	S	S	N	N	N	N	N	S	S	S	N	N	S	S	N	S	S	N	S	S	S	S	S	S	S
chr2p2934881	2	2934881	S	N	S	S	N	S	NA	N	S	N	S	NA	NA	N	S	NA	N	S	N	N	N	N	S	S	N	N	N	N	N	S	S	S	N	N	S	S	N	S	S	N	S	S	S	S	S	S	S
chr2p2935018	2	2935018	NA	N	S	S	N	S	S	N	S	N	S	NA	S	N	S	NA	N	S	NA	N	N	N	S	S	N	N	N	N	N	S	S	S	N	N	S	S	N	S	S	N	S	S	S	S	S	S	S
chr2p2938961	2	2938961	S	N	S	S	N	S	NA	N	S	N	S	NA	S	N	S	NA	N	S	NA	N	N	N	S	S	N	N	N	N	N	S	S	S	N	N	S	S	N	S	S	N	S	S	S	S	S	S	S
chr2p2939944	2	2939944	S	N	S	S	N	S	NA	N	S	N	S	N	S	N	S	S	N	S	N	N	N	N	S	S	N	N	N	N	N	S	S	S	N	N	S	S	N	S	S	N	S	S	S	S	S	S	S
chr2p2951462	2	2951462	S	NA	S	S	N	S	S	N	S	N	S	NA	S	N	S	NA	N	S	N	N	N	N	S	S	N	N	N	N	N	S	S	S	N	N	S	S	N	S	S	N	S	S	S	S	S	S	S
chr2p2951480	2	2951480	S	NA	S	S	N	S	S	N	S	N	S	NA	S	N	S	NA	N	S	N	N	N	N	S	S	N	N	N	N	N	S	S	S	N	N	S	S	N	S	S	N	S	S	S	S	S	S	S
chr2p2952855	2	2952855	S	N	S	S	N	NA	NA	N	S	N	NA	NA	S	N	S	NA	N	S	N	N	N	N	S	S	N	N	N	N	N	S	S	S	N	N	S	S	N	S	S	N	S	S	S	S	S	S	S
chr2p2952879	2	2952879	S	N	S	S	N	NA	NA	N	S	N	NA	NA	S	N	S	NA	N	S	N	N	N	N	S	S	N	N	N	N	N	S	S	S	N	N	S	S	N	S	S	N	S	S	S	S	S	S	S
chr2p2956611	2	2956611	S	N	S	S	N	S	NA	N	S	N	S	NA	S	N	S	NA	N	S	N	N	N	N	S	S	N	N	N	N	N	S	S	S	N	N	S	S	N	S	NA	N	S	NA	S	S	S	S	S
chr2p2962368	2	2962368	S	N	S	S	N	S	NA	N	S	N	S	NA	S	N	S	NA	N	S	N	N	N	N	S	S	N	N	N	N	N	S	S	S	N	N	S	S	N	S	S	N	S	S	S	S	S	S	S
chr2p2966767	2	2966767	S	NA	S	S	N	NA	NA	N	S	N	S	NA	S	N	S	NA	N	S	N	N	N	N	S	S	N	N	N	N	N	S	S	S	N	N	S	S	N	S	S	N	S	S	S	S	S	S	S
chr2p2979203	2	2979203	NA	NA	NA	S	N	S	NA	N	NA	N	NA	NA	NA	N	S	NA	N	NA	NA	N	N	N	S	S	N	N	N	N	N	S	S	S	N	N	S	S	N	S	S	N	S	S	S	S	S	S	S
chr2p2981580	2	2981580	NA	N	S	S	N	S	NA	N	NA	N	S	NA	S	N	S	S	N	S	NA	N	N	N	S	S	N	N	N	N	NA	S	S	S	N	N	S	S	N	S	S	N	NA	S	S	S	S	S	S
chr2p2983301	2	2983301	S	N	NA	S	N	S	S	N	S	N	NA	NA	S	NA	S	NA	N	S	N	N	N	N	S	S	N	N	N	N	N	S	S	S	N	N	S	S	N	S	S	N	S	S	S	S	S	S	S
chr2p2997770	2	2997770	NA	NA	NA	S	N	S	NA	N	S	N	S	N	S	N	S	NA	N	S	N	N	N	N	S	S	N	N	N	N	N	S	S	S	N	N	S	S	N	S	S	N	N	S	S	S	S	S	S
chr2p3038383	2	3038383	S	N	S	S	N	S	NA	N	S	N	S	NA	S	N	S	N	N	S	N	N	N	N	S	S	N	N	N	N	N	S	S	S	N	N	S	S	N	S	S	N	N	S	S	S	S	S	S
chr2p3042414	2	3042414	S	N	S	S	N	S	NA	N	S	N	NA	N	S	N	S	N	N	S	N	N	N	N	S	S	N	N	N	N	N	S	S	S	N	N	S	S	N	S	S	N	N	S	S	S	S	S	S
chr2p3042466	2	3042466	S	N	S	S	N	S	NA	N	S	N	NA	N	S	N	S	N	N	S	N	N	N	N	S	S	N	N	N	N	N	S	S	S	N	N	S	S	N	S	S	N	N	S	S	S	S	S	S
chr2p3047345	2	3047345	S	N	S	S	N	S	NA	N	S	N	S	NA	S	N	S	N	N	S	N	N	N	N	S	S	N	N	N	N	N	S	S	S	N	N	S	S	N	S	S	N	N	S	S	S	S	S	S
chr2p3053618	2	3053618	S	N	S	S	N	S	NA	N	S	N	NA	N	S	N	S	N	N	S	N	N	N	N	S	S	N	N	N	N	N	S	S	S	N	N	S	S	N	S	S	N	N	S	S	S	S	S	S
chr2p3061052	2	3061052	S	N	S	S	N	S	NA	N	S	N	S	N	S	N	S	N	N	S	N	N	N	N	S	S	N	N	N	N	N	S	S	S	N	N	S	S	N	S	S	N	N	S	S	S	S	S	S
chr2p3065640	2	3065640	S	N	S	S	N	S	S	N	S	N	S	NA	S	N	S	N	N	S	N	N	N	N	S	S	N	N	N	N	N	S	S	S	N	N	S	S	N	S	S	N	N	S	S	S	S	S	S
chr2p3066960	2	3066960	NA	NA	S	S	N	NA	S	N	NA	N	S	NA	NA	N	S	N	N	S	NA	N	N	N	S	S	N	N	N	N	N	S	S	S	N	N	S	S	N	S	S	N	N	S	S	S	S	S	S
chr2p3079080	2	3079080	S	N	S	S	N	S	S	N	S	N	S	N	S	N	S	N	N	S	N	N	N	N	S	S	N	N	N	N	N	S	S	S	N	N	S	S	N	S	S	N	N	S	S	S	S	S	S
chr2p3106726	2	3106726	S	N	S	S	N	S	NA	N	S	N	S	NA	S	N	S	N	N	S	N	N	N	N	S	S	N	N	N	N	N	S	S	S	N	N	S	S	N	S	S	N	N	S	S	S	S	S	S
chr2p3106798	2	3106798	S	N	S	S	N	S	NA	N	S	N	S	N	S	N	S	N	N	S	N	N	N	N	S	S	N	N	N	N	N	S	S	S	N	N	S	S	N	S	S	N	N	S	S	S	S	S	S
chr2p3107004	2	3107004	S	N	S	S	N	S	NA	N	S	N	NA	N	S	N	S	N	N	S	N	N	N	N	S	S	N	N	N	N	N	S	S	S	N	N	S	S	N	S	S	N	N	S	S	S	S	S	S
chr2p3107006	2	3107006	S	N	S	S	N	S	NA	N	S	N	NA	N	S	N	S	N	N	S	N	N	N	N	S	S	N	N	N	N	N	S	S	S	N	N	S	S	N	S	S	N	N	S	S	S	S	S	S
chr2p3135701	2	3135701	S	N	S	S	N	S	NA	N	S	N	S	N	S	N	S	N	N	S	N	N	N	N	S	S	N	N	N	N	N	S	S	S	N	N	S	S	N	S	S	N	N	S	S	S	S	S	S
chr2p3135805	2	3135805	NA	NA	NA	S	NA	S	NA	N	S	N	S	N	S	NA	S	N	N	S	NA	N	N	N	S	S	N	N	N	N	N	S	S	S	N	N	S	S	N	S	S	N	N	S	S	S	S	S	S
chr2p3139402	2	3139402	S	N	S	S	N	S	NA	N	S	N	S	NA	S	N	S	N	N	S	N	N	N	N	S	S	N	N	N	N	N	S	S	S	N	N	S	S	N	S	S	N	N	S	S	S	S	S	S
chr2p3139434	2	3139434	S	NA	NA	S	N	S	NA	N	NA	N	S	NA	S	N	NA	N	N	NA	N	N	N	N	S	S	N	N	N	N	N	S	S	S	N	NA	S	S	N	S	S	N	N	S	S	S	S	S	S
chr2p3139512	2	3139512	S	N	S	S	N	S	S	N	S	N	NA	N	S	N	S	N	N	S	N	N	N	N	S	S	N	NA	N	N	N	S	S	S	N	N	S	S	N	S	S	N	N	S	S	S	S	S	S
chr2p3142905	2	3142905	S	NA	S	S	N	S	NA	N	NA	N	NA	N	S	NA	S	N	N	S	N	N	NA	N	S	S	N	NA	N	N	N	S	S	S	N	N	NA	S	N	S	S	N	N	S	S	S	S	S	S
chr2p3144237	2	3144237	S	N	S	S	N	S	S	N	S	N	S	N	S	N	S	N	N	S	N	N	N	N	S	S	N	N	N	N	N	S	S	S	N	N	S	S	N	S	S	N	N	S	S	S	S	S	S
chr2p3155604	2	3155604	NA	NA	NA	S	N	S	NA	N	S	N	NA	NA	S	NA	S	NA	N	S	NA	N	N	N	S	S	NA	N	N	N	N	S	S	S	NA	N	S	S	N	S	S	N	N	S	S	S	S	S	S
chr2p3155623	2	3155623	NA	NA	NA	S	N	S	NA	N	S	N	NA	NA	S	NA	S	NA	N	S	NA	N	N	N	S	S	NA	N	N	N	N	S	S	S	NA	N	S	S	N	S	S	N	N	S	S	S	S	S	S
chr2p3158520	2	3158520	NA	NA	S	S	N	S	NA	N	S	N	NA	NA	S	N	S	N	N	S	NA	N	N	N	S	S	N	N	N	N	N	S	S	S	N	N	S	S	N	S	S	N	N	S	S	S	S	S	S
chr2p3158616	2	3158616	NA	N	S	S	N	S	NA	N	S	N	S	NA	S	N	S	N	N	S	N	N	N	N	S	S	N	N	N	N	N	S	S	S	N	N	S	S	N	S	S	N	N	S	S	S	S	S	S
chr2p3158617	2	3158617	NA	N	S	S	N	S	NA	N	S	N	S	NA	S	N	S	N	N	S	N	N	N	N	S	S	N	N	N	N	N	S	S	S	N	N	S	S	N	S	S	N	N	S	S	S	S	S	S
chr2p3172380	2	3172380	S	N	S	S	N	S	S	N	S	NA	NA	NA	S	N	S	N	N	S	NA	NA	NA	N	S	S	NA	N	N	N	NA	S	S	S	N	N	S	S	N	S	S	N	NA	S	S	S	S	S	S
chr2p3175088	2	3175088	S	N	S	S	N	S	S	N	S	N	S	N	S	N	S	N	N	S	N	N	N	N	S	S	N	N	N	N	N	S	S	S	N	N	S	S	N	S	S	N	N	S	S	S	S	S	S
chr2p3175147	2	3175147	S	NA	S	S	N	S	S	N	S	N	S	NA	S	N	S	N	N	S	N	N	N	N	S	S	N	N	N	N	N	S	S	S	N	N	S	S	N	S	S	N	N	S	S	S	S	S	S
chr2p3178049	2	3178049	S	N	S	S	N	S	NA	N	S	N	NA	N	S	N	S	NA	N	S	N	N	N	N	S	S	N	N	N	N	N	S	S	S	N	N	S	S	N	S	S	N	N	S	S	S	S	S	S
chr2p3188899	2	3188899	S	N	S	S	N	S	NA	N	S	N	NA	N	S	N	S	S	N	S	N	N	N	N	S	S	N	N	N	N	N	S	S	S	NA	N	S	S	N	S	S	N	N	S	S	S	S	S	S
chr2p3190134	2	3190134	S	N	S	S	N	S	NA	N	S	N	S	N	S	N	S	NA	N	S	N	N	N	N	S	S	N	N	N	N	N	S	S	S	N	N	S	S	N	S	S	N	N	S	S	S	S	S	S
chr2p3190200	2	3190200	S	N	NA	S	N	S	NA	N	S	N	NA	NA	S	N	S	NA	N	S	N	N	N	N	S	S	N	N	N	N	N	S	S	S	N	N	S	S	N	S	S	N	N	S	S	S	S	S	S
chr2p3196430	2	3196430	NA	NA	NA	NA	N	S	NA	N	S	N	NA	NA	S	N	NA	NA	N	S	N	N	N	N	S	S	N	N	N	N	N	S	S	S	N	N	NA	S	N	NA	S	N	N	S	S	S	S	S	S
chr2p3196454	2	3196454	NA	NA	NA	NA	N	S	NA	N	S	N	NA	NA	S	N	NA	NA	N	S	N	N	N	N	S	S	N	N	N	N	N	S	S	S	N	N	NA	S	N	NA	S	N	N	S	S	S	S	S	S
chr2p3199498	2	3199498	S	N	S	S	N	S	NA	N	S	N	NA	N	S	N	S	NA	N	S	N	N	N	N	S	S	N	N	N	N	N	S	S	S	N	N	S	S	N	S	S	N	N	S	S	S	S	S	S
chr2p3210608	2	3210608	S	N	S	S	N	NA	S	N	S	N	S	NA	S	N	S	S	N	S	N	N	N	N	S	S	N	N	N	N	N	S	S	S	N	N	S	S	N	S	S	N	N	S	S	S	S	S	S
chr2p3229657	2	3229657	S	N	S	S	N	NA	S	N	S	N	NA	N	S	N	S	NA	N	S	N	N	N	N	S	S	N	N	N	N	N	S	S	S	N	N	S	S	N	S	S	N	N	S	S	S	S	S	S
chr2p3229692	2	3229692	S	N	S	S	N	NA	S	N	S	N	NA	N	S	N	S	NA	N	S	N	N	N	N	S	S	N	N	N	N	N	S	S	S	N	N	S	S	N	S	S	N	N	S	S	S	S	S	S
chr2p3234848	2	3234848	NA	N	S	S	N	NA	NA	N	S	N	S	NA	S	N	NA	S	N	S	N	N	N	N	S	S	N	N	N	N	N	S	S	S	N	N	NA	S	N	S	S	N	N	S	S	S	S	S	S
chr2p3234881	2	3234881	NA	N	S	S	N	NA	NA	N	S	N	S	NA	S	N	NA	S	N	S	N	N	N	N	S	S	N	N	N	N	N	S	S	S	N	N	NA	S	N	S	S	N	N	S	S	S	S	S	S
chr2p3242339	2	3242339	S	N	S	S	N	S	S	N	S	N	S	N	S	N	S	NA	N	S	N	N	N	N	S	S	N	N	N	N	NA	S	S	S	N	N	S	S	N	S	S	N	N	S	S	S	S	S	S
chr2p3242784	2	3242784	S	N	S	S	N	S	NA	N	S	N	NA	N	S	N	S	NA	N	S	N	N	N	N	S	S	N	N	N	N	N	S	S	S	N	N	S	S	N	S	S	N	N	S	S	S	S	S	S
chr2p3249601	2	3249601	S	N	S	S	N	S	S	N	NA	N	NA	NA	S	N	S	NA	N	S	N	N	N	N	S	S	N	N	N	N	N	S	N	S	N	N	S	S	N	S	S	N	N	S	S	S	S	S	S
chr2p3249617	2	3249617	S	N	S	S	N	S	S	N	NA	N	NA	NA	S	N	S	NA	N	S	N	N	N	N	S	S	N	N	N	N	N	S	N	S	N	N	S	S	N	S	S	N	N	S	S	S	S	S	S
chr2p3249628	2	3249628	S	N	S	S	N	S	S	N	NA	N	NA	NA	S	N	S	NA	N	S	N	N	N	N	S	S	N	N	N	N	N	S	N	S	N	N	S	S	N	S	S	N	N	S	S	S	S	S	S
chr2p3279880	2	3279880	S	N	S	S	N	S	S	N	S	N	NA	N	S	N	S	NA	S	S	N	N	N	N	S	S	N	N	N	S	N	S	N	S	N	N	S	S	N	N	S	N	N	S	S	S	S	S	S
chr2p3281441	2	3281441	S	N	S	S	N	S	NA	N	S	N	NA	NA	S	N	S	NA	S	S	N	N	N	N	S	S	N	N	N	S	N	S	N	S	N	N	S	S	N	N	S	N	N	S	S	S	S	S	S
chr2p3285035	2	3285035	NA	NA	S	S	N	S	NA	N	NA	NA	NA	N	S	NA	S	NA	S	NA	NA	N	N	NA	S	S	N	N	N	S	N	S	NA	S	N	N	NA	S	N	N	S	N	N	S	S	S	S	S	S
chr2p3285263	2	3285263	S	N	S	S	N	S	NA	N	S	N	NA	NA	S	N	S	NA	S	S	N	N	N	N	S	S	N	N	N	S	N	S	N	S	N	N	S	S	N	N	S	N	N	S	S	S	S	S	S
chr2p3289917	2	3289917	S	N	S	S	N	S	NA	N	S	N	NA	N	S	N	S	NA	S	S	NA	N	N	N	S	S	N	N	N	S	N	S	N	S	N	N	S	S	N	N	S	N	N	S	S	S	S	S	S
chr2p3298078	2	3298078	S	N	S	S	N	S	NA	N	S	N	NA	NA	NA	N	S	NA	S	S	N	N	N	N	S	S	N	N	N	S	N	S	N	S	N	N	S	S	N	N	S	N	N	S	S	S	S	S	S
chr2p3301109	2	3301109	S	N	S	S	N	S	NA	N	S	N	NA	NA	S	N	S	NA	S	S	N	N	N	N	S	S	N	N	N	S	N	S	N	S	N	N	S	S	N	N	S	N	N	S	S	S	S	S	S
chr2p3301194	2	3301194	S	N	S	S	N	S	NA	N	S	N	NA	NA	S	N	S	NA	S	S	NA	N	N	N	S	NA	N	N	N	S	N	S	N	S	N	N	S	S	N	N	S	N	N	S	S	S	S	S	S
chr2p3302747	2	3302747	S	N	S	S	N	S	NA	N	S	N	NA	N	S	N	S	NA	S	S	N	N	N	N	S	S	N	N	N	S	N	S	N	S	N	N	S	S	N	N	S	N	N	S	S	S	S	S	S
chr2p3307937	2	3307937	S	N	S	S	N	S	NA	N	S	N	NA	N	S	N	S	NA	S	S	N	N	N	N	S	S	N	N	N	S	N	S	N	S	N	N	S	S	N	N	S	N	N	S	S	S	S	S	S
chr2p3308092	2	3308092	S	N	S	S	N	S	NA	N	S	N	NA	NA	S	N	S	NA	S	S	N	N	N	N	S	S	N	N	N	S	N	S	N	S	N	N	S	S	N	N	S	N	N	S	S	S	S	S	S
chr2p3308261	2	3308261	S	N	S	S	N	S	NA	N	S	N	S	NA	S	N	S	NA	S	S	N	N	N	N	S	S	N	N	N	S	N	S	N	S	N	N	S	S	N	N	S	N	N	S	S	S	S	S	S
chr2p3308267	2	3308267	S	N	S	S	N	S	NA	N	S	N	S	NA	S	N	S	NA	S	S	N	N	N	N	S	S	N	N	N	S	N	S	N	S	N	N	S	S	N	N	S	N	N	S	S	S	S	S	S
chr2p3369390	2	3369390	NA	NA	S	NA	N	S	S	N	NA	N	NA	N	NA	NA	S	S	S	NA	N	N	N	N	S	S	N	N	N	S	N	S	N	S	N	N	S	S	N	N	S	N	N	S	S	S	S	S	S
chr2p3369399	2	3369399	NA	NA	S	NA	N	S	S	N	NA	N	NA	N	NA	NA	S	S	S	NA	N	N	N	N	S	S	N	N	N	S	N	S	N	S	N	N	S	S	N	N	S	N	N	S	S	S	S	S	S
chr2p3372499	2	3372499	S	N	S	S	N	S	S	N	S	N	S	N	S	S	S	S	S	S	N	N	N	N	S	S	N	N	N	S	N	S	N	S	N	N	S	S	N	N	S	N	N	S	S	S	S	S	S
chr2p3379007	2	3379007	NA	NA	S	S	N	S	S	N	S	N	S	N	S	S	S	S	S	S	N	N	N	N	S	S	N	N	N	S	N	S	N	S	N	N	S	S	N	N	S	N	N	S	S	S	S	S	S
chr2p3379023	2	3379023	NA	NA	S	S	N	S	S	N	S	N	S	N	S	S	S	S	S	S	N	N	N	N	S	S	N	N	N	S	NA	S	N	S	N	N	S	S	N	N	S	N	N	S	S	S	S	S	S
chr2p3379112	2	3379112	S	N	S	S	N	S	NA	N	S	N	NA	NA	S	S	S	S	S	S	N	N	N	N	S	S	N	N	N	S	N	S	N	S	N	N	S	S	N	N	S	N	N	S	S	S	S	S	S
chr2p3379729	2	3379729	S	N	S	S	N	S	NA	N	S	N	S	NA	S	S	S	S	S	S	N	N	N	N	S	S	N	N	N	S	NA	S	N	S	N	N	S	S	N	N	S	N	N	S	S	S	S	S	S
chr2p3393676	2	3393676	S	N	S	S	N	S	S	N	S	N	NA	N	S	S	S	S	S	S	N	N	N	N	S	S	N	N	N	S	N	S	N	S	N	N	S	S	N	N	S	N	N	S	S	S	S	S	S
chr2p3399898	2	3399898	S	N	S	S	N	S	NA	N	S	N	S	NA	S	S	S	S	S	S	N	N	N	N	S	S	N	N	N	S	N	S	N	S	N	N	S	S	N	N	S	N	N	S	S	S	S	S	S
chr2p3401260	2	3401260	S	NA	NA	S	NA	NA	NA	NA	NA	N	NA	N	NA	NA	S	S	S	S	NA	N	N	N	S	S	N	N	N	S	N	S	N	S	N	N	S	S	N	N	S	N	N	S	S	S	S	S	S
chr2p3401266	2	3401266	S	NA	NA	S	NA	NA	NA	NA	NA	N	NA	N	NA	NA	S	S	S	S	NA	N	N	N	S	S	N	N	N	S	N	S	N	S	N	N	S	S	N	N	S	N	N	S	S	S	S	S	S
chr2p3401292	2	3401292	S	NA	NA	S	NA	NA	NA	NA	NA	N	NA	N	NA	NA	S	S	S	S	NA	N	N	N	S	S	N	N	N	S	N	S	N	S	N	N	S	S	N	N	S	N	N	S	S	S	S	S	S
chr2p3401308	2	3401308	S	NA	NA	S	NA	NA	NA	NA	NA	N	NA	N	NA	NA	S	S	S	S	NA	N	N	N	S	S	N	N	N	S	N	S	N	S	N	N	S	S	N	N	S	N	N	S	S	S	S	S	S
chr2p3408893	2	3408893	S	N	S	S	N	S	NA	N	S	N	S	N	S	S	S	S	S	S	N	N	N	N	S	S	N	N	N	S	N	S	N	S	N	N	S	S	N	N	S	N	N	S	S	S	S	S	S
chr2p3409572	2	3409572	NA	NA	NA	S	N	S	S	N	NA	NA	NA	N	S	NA	NA	S	S	NA	NA	N	N	N	S	S	N	N	N	S	NA	S	N	S	N	N	S	S	N	N	S	N	N	S	S	S	S	S	S
chr2p3419076	2	3419076	S	N	S	S	N	S	NA	N	S	N	S	N	S	S	S	S	S	S	N	N	N	N	S	S	N	N	N	S	N	S	N	S	N	N	S	S	N	N	S	N	N	S	S	S	S	S	S
chr2p3427306	2	3427306	S	N	S	S	N	S	NA	N	S	N	S	NA	S	S	S	S	S	S	N	N	N	N	S	S	N	N	N	S	N	S	N	S	N	N	S	S	N	N	S	N	N	S	S	S	S	S	S
chr2p3439829	2	3439829	S	N	S	S	N	S	NA	N	S	N	NA	NA	S	S	S	S	S	S	N	N	N	N	S	S	N	N	N	S	N	S	N	S	N	N	S	S	N	N	S	N	N	S	S	S	S	S	S
chr2p3450544	2	3450544	S	N	S	S	N	S	NA	N	S	N	NA	N	S	S	S	S	S	S	N	N	N	N	S	S	N	N	N	S	N	S	N	S	N	N	S	S	N	N	S	N	N	S	S	S	S	S	S
chr2p3451602	2	3451602	S	NA	S	S	N	S	S	N	S	N	NA	N	S	S	S	S	S	S	N	N	N	N	S	S	N	N	N	S	N	S	N	S	N	N	S	S	N	N	S	N	N	S	S	S	S	S	S
chr2p3454914	2	3454914	NA	N	S	NA	N	S	NA	N	NA	N	NA	NA	S	S	S	NA	S	NA	NA	N	N	N	S	S	N	N	NA	S	N	S	N	S	N	N	S	S	N	N	S	N	N	S	S	S	S	S	S
chr2p3458583	2	3458583	S	NA	S	S	N	S	NA	N	S	N	NA	NA	S	S	S	S	S	S	NA	N	N	N	S	S	N	N	N	S	N	S	N	S	N	N	S	S	N	N	S	N	N	S	S	S	S	S	S
chr2p3526649	2	3526649	S	NA	S	S	N	S	NA	NA	NA	N	NA	NA	S	S	S	S	S	NA	NA	N	N	N	S	S	N	N	N	S	N	S	NA	S	N	N	S	S	N	N	S	N	NA	S	S	S	N	S	S
chr2p3526814	2	3526814	S	N	S	S	N	S	NA	N	S	N	S	N	S	S	S	S	S	S	S	N	N	N	S	S	N	N	N	S	N	S	N	S	N	N	S	S	N	N	S	N	N	S	S	S	N	S	S
chr2p3526830	2	3526830	S	N	S	S	N	S	NA	N	S	N	S	N	S	S	S	S	S	S	S	N	N	N	S	S	N	N	N	S	N	S	N	S	NA	N	S	S	N	N	S	N	N	S	S	S	N	S	S
chr2p3526868	2	3526868	S	N	S	S	N	S	NA	N	S	N	NA	NA	S	S	S	S	S	S	S	NA	N	N	S	S	N	N	N	S	N	S	N	S	N	N	S	S	N	N	S	N	N	NA	S	S	N	S	S
chr2p3528365	2	3528365	S	N	S	S	N	S	NA	N	S	N	S	N	S	S	S	S	S	S	S	N	N	N	S	S	N	N	N	S	NA	S	N	S	N	N	S	S	N	N	S	NA	N	S	S	S	N	S	S
chr2p3528856	2	3528856	NA	N	NA	S	NA	S	NA	N	NA	N	NA	NA	S	S	S	S	S	NA	NA	N	NA	N	S	S	N	N	N	S	NA	S	NA	S	NA	N	NA	S	N	N	S	N	N	S	S	S	N	S	S
chr2p3528866	2	3528866	NA	N	S	S	NA	S	NA	N	S	N	NA	NA	S	S	S	S	S	S	S	N	N	N	S	S	N	N	N	S	N	S	N	S	N	N	NA	S	N	N	S	N	N	S	S	S	N	S	S
chr2p3532999	2	3532999	S	N	S	S	N	S	NA	N	S	N	NA	NA	S	S	S	S	S	S	S	N	N	N	S	S	N	N	N	S	N	S	N	S	N	N	S	S	N	N	S	N	N	S	S	S	N	S	S
chr2p3533373	2	3533373	S	N	S	S	N	S	NA	N	S	N	S	N	S	S	S	S	S	S	S	N	N	N	S	S	N	N	N	S	N	S	N	S	N	N	S	S	N	N	S	N	N	S	S	S	N	S	S
chr2p3537772	2	3537772	S	NA	S	S	N	S	NA	N	S	N	NA	N	S	S	S	S	S	S	S	N	N	N	S	S	N	N	N	S	N	S	N	S	N	N	S	S	N	N	S	N	N	S	S	S	N	S	N
chr2p3543428	2	3543428	S	N	S	S	N	S	NA	N	S	N	NA	NA	S	S	S	S	S	S	NA	N	N	N	S	S	N	N	N	S	N	S	N	S	N	N	S	S	N	N	S	N	N	S	S	S	N	S	N
chr2p3561372	2	3561372	S	NA	S	S	N	S	S	N	S	N	N	NA	S	NA	S	S	S	S	S	N	N	N	S	S	N	N	N	S	N	S	N	S	N	N	S	S	N	N	S	N	N	S	S	S	N	S	N
chr2p3561847	2	3561847	NA	N	S	S	N	S	S	N	NA	N	NA	NA	S	S	NA	S	S	NA	S	N	N	NA	S	S	N	N	N	S	NA	S	N	S	N	NA	S	S	N	N	S	N	NA	S	S	S	N	S	N
chr2p3566848	2	3566848	S	N	S	S	N	S	NA	N	S	N	N	N	S	S	S	S	S	S	S	N	N	N	S	S	N	N	N	S	N	S	N	S	N	N	S	S	N	N	S	N	N	S	S	S	N	S	N
chr2p3568069	2	3568069	NA	N	S	S	N	S	S	N	S	N	N	NA	S	S	S	S	S	S	S	N	N	N	S	S	N	N	N	S	N	S	N	S	N	N	S	S	N	N	S	N	N	S	S	S	N	S	N
chr2p3568123	2	3568123	NA	N	S	S	N	S	S	N	S	N	N	NA	S	S	S	S	S	S	S	N	N	N	S	S	N	N	N	S	N	S	N	S	N	N	S	S	N	N	S	N	N	S	S	S	N	S	N
chr2p3569627	2	3569627	NA	N	S	S	N	S	NA	N	S	N	N	NA	S	S	S	S	S	S	NA	N	N	N	S	S	N	N	N	S	N	S	N	S	N	N	S	S	N	N	S	N	N	S	S	S	N	S	N
chr2p3573638	2	3573638	S	N	S	S	N	S	NA	N	S	N	N	NA	S	S	S	S	S	S	S	N	N	N	S	S	N	N	N	S	N	S	N	S	N	N	S	S	N	N	S	N	N	S	S	S	N	S	N
chr2p3578408	2	3578408	NA	N	NA	S	N	S	S	N	S	N	N	NA	S	S	S	S	S	S	S	N	N	N	S	S	N	N	N	S	N	S	N	S	N	N	S	S	N	N	S	N	N	S	S	S	N	S	N
chr2p3586258	2	3586258	S	N	S	S	N	S	NA	N	S	N	NA	N	S	S	S	S	S	S	S	N	N	N	S	S	N	N	N	S	N	S	N	S	N	N	S	S	N	N	S	N	N	S	S	S	N	S	N
chr2p3637593	2	3637593	S	N	S	S	N	S	NA	N	S	N	N	N	S	S	S	S	S	S	NA	N	N	N	S	S	N	N	N	S	N	S	N	S	N	N	S	S	N	N	S	N	N	S	S	S	N	S	N
chr2p3639000	2	3639000	S	N	S	S	N	S	NA	N	S	N	N	N	S	S	S	S	S	S	S	N	N	N	S	S	N	N	N	S	N	S	N	S	N	N	S	S	N	N	S	N	N	S	S	S	N	S	N
chr2p3639214	2	3639214	S	N	S	S	N	S	NA	N	S	N	N	N	S	S	S	S	S	S	S	N	N	N	S	S	N	N	N	S	N	S	N	S	N	N	S	S	N	N	S	N	N	S	S	S	N	S	N
chr2p3640244	2	3640244	S	NA	S	S	N	S	S	N	S	N	N	NA	S	S	S	S	S	S	S	N	N	N	S	S	N	N	N	S	N	S	N	S	N	N	S	S	N	N	S	N	N	S	S	S	N	S	N
chr2p3646350	2	3646350	S	N	S	S	N	S	NA	N	S	N	N	NA	S	S	S	S	S	S	S	N	N	N	S	S	N	N	N	S	N	S	N	S	N	N	S	S	N	N	S	N	N	S	S	S	N	S	N
chr2p3646441	2	3646441	S	N	S	S	N	S	S	N	S	N	NA	NA	S	S	S	S	S	S	S	N	N	N	S	S	N	N	N	S	N	S	N	S	N	N	S	S	N	N	S	N	N	S	S	S	N	S	N
chr2p3670823	2	3670823	S	NA	S	S	N	S	S	N	NA	N	N	NA	S	S	S	S	S	NA	NA	N	N	N	S	S	N	N	N	S	N	S	N	S	N	N	NA	S	N	N	NA	N	NA	S	S	S	N	S	N
chr2p3714616	2	3714616	NA	NA	NA	S	N	S	NA	N	S	N	N	NA	S	S	S	S	S	S	S	N	N	N	S	S	N	N	N	S	N	S	N	NA	N	N	S	S	N	N	S	N	N	S	S	S	N	S	N
chr2p3714620	2	3714620	NA	NA	NA	S	N	S	NA	N	S	N	N	NA	S	S	S	S	S	S	S	N	N	N	S	S	N	N	N	S	N	S	N	NA	NA	N	S	S	N	N	S	N	N	S	S	S	N	S	N
chr2p3714621	2	3714621	NA	NA	NA	S	N	S	NA	N	S	N	N	NA	S	S	S	S	S	S	S	N	N	N	S	S	N	N	N	S	N	S	N	NA	NA	N	S	S	N	N	S	N	N	S	S	S	N	S	N
chr2p3727728	2	3727728	S	N	NA	S	N	S	NA	N	NA	N	NA	N	S	S	S	S	S	S	S	N	N	N	S	S	N	N	N	S	N	S	N	N	N	N	S	S	N	N	S	N	N	S	S	S	N	S	N
chr2p3734231	2	3734231	S	N	S	S	N	S	S	N	S	N	NA	N	S	S	S	S	S	S	S	N	N	N	S	S	N	N	N	S	N	S	N	N	N	N	S	S	N	N	S	N	N	S	S	S	N	S	N
chr2p3734251	2	3734251	S	NA	S	S	N	S	NA	N	S	N	NA	N	S	S	S	S	S	S	S	N	N	N	S	S	N	N	N	S	N	S	N	N	N	N	S	S	N	N	S	N	N	S	S	S	N	S	N
chr2p3770654	2	3770654	S	N	S	S	N	S	NA	N	S	N	N	N	S	S	S	S	S	S	S	N	N	N	S	S	N	N	N	S	N	S	N	N	N	N	S	S	N	N	S	N	N	S	S	S	N	S	N
chr2p3773290	2	3773290	NA	NA	NA	S	N	S	NA	N	S	N	NA	NA	NA	S	S	S	S	S	NA	N	N	N	S	S	N	N	N	S	N	S	N	N	N	N	S	S	N	N	S	N	N	S	S	S	N	S	N
chr2p3776862	2	3776862	S	N	S	S	N	S	NA	N	S	N	N	NA	S	S	S	S	S	S	S	N	NA	N	S	S	N	N	N	S	NA	S	N	NA	N	N	S	S	N	N	S	NA	N	S	S	S	N	S	N
chr2p3780047	2	3780047	S	N	NA	S	N	S	NA	N	NA	N	NA	N	S	S	S	S	S	S	NA	N	N	N	S	S	N	N	N	S	N	S	N	N	N	N	S	S	N	N	S	N	N	S	S	S	N	S	N
chr2p3808834	2	3808834	S	N	S	S	N	S	NA	N	S	N	N	N	S	S	S	S	S	S	S	N	N	N	S	S	N	N	N	S	N	S	N	N	N	N	S	S	N	N	S	N	N	S	S	S	N	S	N
chr2p3810515	2	3810515	S	N	S	S	N	S	S	N	S	N	N	NA	S	S	S	S	S	S	S	N	N	N	S	S	N	N	N	S	N	S	N	N	N	N	S	S	N	N	S	N	N	S	S	S	N	S	N
chr2p3811643	2	3811643	S	N	S	S	N	S	NA	N	S	N	N	NA	S	S	S	S	S	S	S	N	N	N	S	S	N	N	N	S	N	S	N	N	N	N	S	S	N	N	S	N	N	S	S	S	N	S	N
chr2p3841479	2	3841479	S	N	S	S	N	S	NA	N	S	N	N	N	S	S	S	S	S	S	S	N	N	N	S	S	N	N	N	S	N	S	N	N	N	N	S	S	N	N	S	N	N	S	S	S	N	S	N
chr2p3901392	2	3901392	NA	N	S	S	N	S	NA	N	NA	N	NA	N	S	NA	S	S	S	S	S	N	N	N	S	S	NA	N	N	S	N	S	N	N	N	N	S	S	N	N	S	N	N	S	S	S	N	S	S
chr2p3906304	2	3906304	S	N	NA	S	N	S	NA	N	NA	N	N	NA	S	S	S	S	S	S	S	N	N	N	S	S	N	N	N	S	N	S	N	N	N	N	NA	S	N	N	S	N	N	S	S	S	N	S	S
chr2p3928648	2	3928648	S	N	S	S	N	S	NA	N	S	N	NA	NA	S	S	S	S	S	S	S	N	N	N	S	S	N	N	S	S	N	S	N	N	N	N	S	S	N	N	S	N	N	S	S	S	N	S	S
chr2p4058134	2	4058134	S	N	S	N	N	S	NA	N	S	S	N	N	S	S	S	S	S	S	S	N	N	N	S	S	N	N	S	S	N	S	N	N	N	N	S	S	S	N	N	N	N	S	S	S	N	S	S
chr2p4095012	2	4095012	S	NA	NA	N	N	NA	N	N	NA	S	NA	NA	S	S	S	S	S	S	NA	N	N	N	S	S	S	N	S	S	N	S	N	N	N	N	S	S	S	N	N	N	N	S	S	NA	N	S	S
chr2p4095156	2	4095156	S	NA	NA	N	N	NA	N	N	NA	S	NA	NA	S	S	S	S	S	S	NA	N	N	N	S	S	S	N	S	S	N	S	N	N	N	N	S	S	S	N	N	N	N	S	S	S	N	S	S
chr2p4216078	2	4216078	S	N	S	N	N	S	N	N	N	S	N	NA	S	S	S	S	S	N	S	N	N	N	S	S	S	N	S	S	N	S	N	N	N	N	S	S	S	N	N	N	N	S	S	N	N	S	N
chr2p4229551	2	4229551	S	N	S	N	N	S	N	N	N	S	NA	N	S	S	S	S	S	N	S	N	N	N	S	S	S	N	S	S	N	S	N	N	N	N	S	S	S	N	N	N	N	S	S	N	N	S	N
chr2p4229554	2	4229554	S	N	S	N	N	S	N	N	N	S	NA	N	S	S	S	S	S	N	S	N	N	N	S	S	S	N	S	S	N	S	N	N	N	N	S	S	S	N	N	N	N	S	S	N	N	S	N
chr2p4231163	2	4231163	S	N	S	N	N	S	N	N	N	S	N	N	NA	S	S	S	S	N	S	N	N	N	S	S	S	N	S	S	N	NA	N	N	N	N	S	S	S	N	N	N	N	S	S	N	N	S	N
chr2p4231168	2	4231168	S	N	S	N	N	S	N	N	N	S	N	N	NA	S	S	S	S	N	S	N	N	N	S	S	S	N	S	S	N	NA	N	N	N	N	S	S	S	N	N	N	N	S	S	N	N	S	N
chr2p4231601	2	4231601	S	N	S	N	N	S	N	N	N	S	NA	NA	S	S	S	S	S	N	S	N	N	N	S	S	S	N	S	S	N	S	N	N	N	N	S	S	S	N	N	N	N	S	S	N	N	S	N
chr2p4246408	2	4246408	S	N	S	N	N	S	N	N	N	S	N	N	S	S	S	S	S	N	S	N	N	N	S	S	S	N	S	S	N	S	N	N	N	N	S	S	S	N	N	N	N	S	S	N	N	S	N
chr2p4246805	2	4246805	S	N	S	N	N	S	N	N	N	S	N	N	S	S	S	S	S	N	S	N	N	N	S	S	S	N	S	S	N	S	N	N	N	N	S	S	S	N	N	N	N	S	S	N	N	S	N
chr2p4247248	2	4247248	NA	N	S	N	N	S	N	N	N	S	N	N	S	S	S	S	S	N	S	N	N	N	S	S	S	N	S	S	NA	S	N	N	N	N	S	S	S	N	N	N	N	S	S	N	N	S	N
chr2p4247525	2	4247525	S	N	S	N	N	S	N	N	N	S	N	N	S	S	S	S	S	N	S	N	N	N	S	S	S	N	S	S	N	S	N	N	N	N	S	S	S	N	N	N	N	S	S	N	N	S	N
chr2p4251951	2	4251951	S	N	S	N	N	S	N	N	N	S	NA	NA	S	S	S	S	S	N	S	N	N	N	S	S	S	N	S	S	N	S	N	N	N	N	S	S	S	N	N	N	N	S	S	N	N	S	N
chr2p4251975	2	4251975	S	N	S	N	N	S	N	N	N	S	NA	NA	S	S	S	S	S	N	S	N	N	N	S	S	S	N	S	S	N	S	N	N	N	N	S	S	S	N	N	N	N	S	S	N	N	S	N
chr2p4268356	2	4268356	NA	NA	S	N	N	S	N	N	N	S	NA	NA	S	S	S	S	S	N	NA	N	N	N	S	S	S	N	S	S	N	S	N	N	N	N	NA	S	S	N	N	N	N	S	S	N	N	S	N
chr2p4273312	2	4273312	S	N	S	N	N	S	N	N	N	S	NA	NA	S	S	S	S	S	N	S	N	N	N	S	S	S	N	S	S	N	S	N	N	N	N	S	S	S	N	N	N	N	S	S	N	N	S	N
chr2p4315593	2	4315593	S	N	S	N	N	S	N	N	N	S	NA	N	S	S	S	S	S	N	S	N	N	N	S	S	S	N	S	S	N	S	N	N	N	N	S	S	S	N	N	N	N	S	S	N	N	S	N
chr2p4315631	2	4315631	S	NA	S	N	N	S	N	N	NA	S	NA	N	S	S	S	S	S	N	S	N	N	N	S	S	S	N	S	S	N	S	N	N	N	N	S	S	S	N	N	N	N	S	S	N	N	S	N
chr2p4316120	2	4316120	S	N	S	N	N	S	N	N	N	S	N	N	S	S	S	S	S	N	S	N	N	N	S	S	S	N	S	S	N	S	N	N	N	N	S	S	S	N	N	N	N	S	S	N	N	S	N
chr2p4378965	2	4378965	NA	N	S	N	N	S	N	N	N	S	NA	N	S	S	S	S	S	N	NA	N	N	N	S	S	S	N	S	S	N	S	N	N	N	NA	S	S	S	N	N	N	N	S	S	N	N	S	N
chr2p4396360	2	4396360	S	N	S	N	N	S	N	N	N	S	NA	N	S	S	S	S	S	N	S	N	N	N	S	S	S	N	S	S	N	S	N	N	N	N	S	S	S	N	N	N	N	S	S	N	N	S	N
chr2p4419340	2	4419340	S	N	S	N	N	S	N	N	N	S	N	N	S	S	S	S	S	N	S	N	N	N	S	S	S	N	S	S	N	S	N	N	N	N	S	S	S	N	N	N	N	S	S	N	N	S	N
chr2p4419385	2	4419385	S	N	S	N	N	S	N	N	N	S	N	N	S	S	S	S	S	N	S	N	N	N	S	S	S	N	S	S	N	S	N	N	N	N	S	S	S	N	N	N	N	S	S	N	N	S	N
chr2p4425638	2	4425638	S	N	S	N	N	S	N	N	N	S	N	N	S	S	S	S	S	N	S	N	N	N	S	S	S	N	S	S	N	S	N	N	N	N	S	S	S	N	N	N	N	S	S	N	N	S	N
chr2p4433909	2	4433909	S	N	S	N	N	S	N	N	N	S	NA	N	S	S	S	S	S	N	S	N	N	N	S	S	S	N	S	S	N	S	N	N	N	N	S	S	S	N	N	N	N	S	S	N	N	S	N
chr2p4448289	2	4448289	S	N	S	N	N	S	N	N	N	S	NA	N	S	S	S	S	S	N	S	N	N	N	S	S	S	N	S	S	N	S	N	N	N	N	S	S	S	N	N	N	N	S	S	N	N	S	N
chr2p4451676	2	4451676	S	NA	NA	N	N	S	N	N	N	S	N	N	S	S	S	S	S	N	S	N	N	N	S	S	S	N	S	S	N	S	N	N	N	N	S	S	S	N	N	N	N	S	S	N	N	S	N
chr2p4464437	2	4464437	S	N	S	N	N	S	N	N	N	S	N	N	S	S	S	S	S	N	S	N	N	N	S	S	S	N	S	S	N	S	N	S	N	N	S	S	S	N	N	N	N	S	S	N	N	S	N
chr2p4478718	2	4478718	S	N	S	N	N	S	N	N	NA	S	NA	N	S	S	S	S	S	N	S	N	N	N	S	S	S	N	S	S	N	S	N	S	N	N	S	S	S	N	N	N	N	S	S	N	N	S	N
chr2p4478823	2	4478823	S	N	S	N	N	S	N	N	N	S	N	N	S	S	S	S	S	N	S	N	N	N	S	S	S	N	S	S	N	S	N	S	N	N	S	S	S	N	N	N	N	S	S	N	N	S	N
chr2p4478848	2	4478848	S	N	S	N	N	S	N	N	N	S	N	N	S	S	S	S	S	N	S	N	N	N	S	S	S	N	S	S	N	S	N	S	N	N	S	S	S	N	N	N	N	S	S	N	N	S	N
chr2p4480594	2	4480594	S	N	S	N	N	S	N	N	N	S	N	N	S	S	S	S	S	N	S	N	N	N	S	S	S	N	S	S	N	S	N	S	N	N	S	S	S	N	N	N	N	S	S	N	N	S	N
chr2p4481935	2	4481935	S	N	S	N	N	S	N	N	N	S	N	N	S	S	S	S	S	N	S	N	N	N	S	S	S	N	S	S	N	S	N	S	N	N	S	S	S	N	N	N	N	S	S	N	N	S	N
chr2p4481952	2	4481952	S	N	S	N	N	S	N	N	N	S	N	N	S	S	S	S	S	N	S	N	N	N	S	S	S	N	S	S	N	S	N	S	N	N	S	S	S	N	N	N	N	S	S	N	N	S	N
chr2p4484347	2	4484347	S	NA	S	N	N	S	N	N	N	S	NA	N	S	S	S	S	S	N	S	N	N	N	S	S	S	N	S	S	N	S	N	S	N	N	S	S	S	N	N	N	N	S	S	N	N	S	N
chr2p4484398	2	4484398	S	NA	S	N	N	S	N	N	N	S	NA	N	S	S	S	S	S	N	S	N	N	N	S	S	S	N	S	S	N	S	N	S	N	N	S	S	S	N	N	N	N	S	S	N	N	S	N
chr2p4485453	2	4485453	NA	N	S	N	N	S	N	NA	N	S	N	NA	NA	NA	S	S	S	N	NA	N	N	N	S	S	S	N	S	S	N	S	N	S	N	N	NA	S	S	N	N	N	N	S	S	N	N	S	N
chr2p4486570	2	4486570	S	NA	S	N	N	S	N	N	NA	NA	NA	N	S	S	S	S	S	N	NA	N	N	N	S	S	S	N	S	S	N	S	N	S	N	N	S	S	S	N	N	N	N	S	S	N	N	S	N
chr2p4490236	2	4490236	S	N	S	N	N	S	N	N	N	S	N	N	S	S	S	S	S	N	S	N	N	N	S	S	S	N	S	S	N	S	N	S	N	N	S	S	S	N	N	N	N	S	S	N	N	S	N
chr2p4517074	2	4517074	S	N	S	N	N	S	N	N	N	S	N	N	S	S	S	S	S	N	S	N	N	N	S	S	S	N	S	S	N	S	N	S	N	NA	S	S	S	N	N	N	N	S	S	NA	NA	S	N
chr2p4559737	2	4559737	S	N	S	N	N	S	N	N	N	S	NA	N	S	S	S	S	S	N	S	N	N	N	N	S	S	N	S	S	N	S	N	S	N	N	S	S	S	N	N	N	N	S	S	N	N	S	N
chr2p4631961	2	4631961	S	N	S	N	N	S	N	N	N	S	N	N	S	S	S	S	S	N	S	N	N	N	N	S	N	N	S	S	N	S	N	S	N	N	S	S	S	N	N	N	N	S	S	N	N	S	N
chr2p4639616	2	4639616	S	N	S	N	N	S	NA	N	N	S	NA	N	S	S	S	S	S	N	S	N	N	N	N	S	N	N	S	S	N	S	N	S	N	N	S	S	S	N	N	N	N	S	S	N	N	S	N
chr2p4642549	2	4642549	S	N	S	N	N	S	NA	N	N	S	NA	N	S	S	S	S	S	N	S	N	N	N	N	S	N	N	S	S	N	S	N	S	N	N	S	S	S	N	N	N	N	S	S	N	N	S	N
chr2p4665007	2	4665007	S	N	S	N	N	S	N	N	N	S	N	N	S	S	S	S	S	N	S	N	N	N	N	S	N	N	S	S	N	S	N	S	N	N	N	S	S	N	N	NA	N	S	S	N	N	S	N
chr2p4669577	2	4669577	S	NA	S	N	N	S	N	N	N	S	N	N	S	S	S	S	S	N	S	N	N	N	N	S	N	N	S	S	N	S	N	S	N	N	N	S	S	N	N	N	N	S	S	N	N	S	N
chr2p4679674	2	4679674	NA	N	N	N	N	S	N	N	N	S	NA	N	S	S	S	S	S	N	S	N	N	N	N	S	N	N	S	S	N	S	N	S	N	N	N	S	S	N	N	N	N	S	S	N	N	S	N
chr2p4680474	2	4680474	S	N	S	N	N	S	N	N	N	S	N	N	S	S	S	S	S	N	S	N	N	N	N	S	N	N	S	S	N	S	N	S	N	N	N	S	S	N	N	N	N	S	S	N	N	S	N
chr2p4690967	2	4690967	S	N	S	N	N	S	N	N	N	S	N	N	S	S	S	S	S	N	S	N	N	N	N	S	N	N	S	S	N	S	N	S	N	N	N	S	S	N	N	N	N	S	S	N	N	S	N
chr2p4697107	2	4697107	NA	NA	NA	N	N	S	N	N	N	S	N	NA	NA	S	S	S	S	N	S	N	N	N	N	S	N	N	S	S	N	S	N	S	N	N	N	S	S	N	N	N	N	S	S	N	N	S	N
chr2p4697431	2	4697431	NA	NA	NA	NA	N	S	N	N	NA	S	NA	NA	S	NA	S	NA	S	N	S	N	N	N	N	S	N	N	NA	S	N	S	N	NA	NA	N	N	S	S	N	N	N	N	S	S	N	N	S	N
chr2p4698949	2	4698949	S	N	S	N	N	S	N	N	N	S	N	N	S	S	S	S	S	N	S	N	N	N	N	S	N	N	S	S	N	S	N	S	N	N	N	S	S	N	N	N	N	S	S	N	N	S	N
chr2p4699620	2	4699620	NA	NA	S	N	N	S	N	N	N	S	N	N	S	S	S	S	S	N	S	N	N	N	N	S	N	N	S	S	N	S	N	S	N	N	N	S	S	N	N	N	N	S	S	N	N	S	N
chr2p4699664	2	4699664	NA	NA	S	N	N	S	N	N	N	S	N	N	S	S	S	S	S	N	S	N	N	N	N	S	N	N	S	S	N	S	N	S	N	N	N	S	S	N	N	N	N	S	S	N	N	S	N
chr2p4702237	2	4702237	NA	N	S	N	N	NA	N	N	N	S	NA	N	S	S	S	S	S	N	S	N	N	N	N	S	NA	N	S	S	N	S	N	S	N	NA	NA	S	S	N	N	N	N	S	S	N	N	S	N
chr2p4716681	2	4716681	S	N	S	N	N	S	N	N	N	S	N	N	S	S	S	S	S	N	S	N	N	N	N	S	N	N	S	S	N	S	N	S	N	N	N	S	S	N	N	N	N	S	S	N	N	S	N
chr2p4718215	2	4718215	S	N	S	N	N	S	N	N	N	S	N	N	S	S	S	S	S	N	S	N	N	N	N	S	N	N	S	S	N	S	N	S	N	N	N	S	S	N	N	N	N	S	S	N	N	S	N
chr2p4725345	2	4725345	S	N	S	N	N	S	N	N	N	S	NA	N	S	S	S	S	S	N	NA	N	N	N	N	S	N	N	S	S	N	S	N	S	NA	NA	N	S	S	N	N	N	N	S	S	N	N	S	N
chr2p4725347	2	4725347	S	N	S	N	N	S	N	N	N	S	NA	N	S	S	S	S	S	N	NA	N	N	N	N	S	N	N	S	S	N	S	N	S	NA	NA	N	S	S	N	N	N	N	S	S	N	N	S	N
chr2p4737639	2	4737639	S	N	S	N	N	S	N	N	N	S	NA	N	S	S	S	S	S	N	S	N	N	N	N	S	N	N	S	S	N	S	N	S	N	N	N	S	S	N	N	N	N	S	S	N	N	S	N
chr2p4741055	2	4741055	S	N	S	N	N	S	N	N	N	S	N	N	S	S	S	S	S	N	S	N	N	N	N	S	N	N	S	S	N	S	N	S	N	N	N	S	S	N	N	N	N	S	S	N	N	S	N
chr2p4741058	2	4741058	S	N	S	N	N	S	N	N	N	S	N	N	S	S	S	S	S	N	S	N	N	N	N	S	N	N	S	S	N	S	N	S	N	N	N	S	S	N	N	N	N	S	S	N	N	S	N
chr2p4741118	2	4741118	S	N	S	N	N	S	N	N	N	S	N	N	S	S	S	S	S	N	S	N	N	N	N	S	N	N	S	S	N	S	N	S	N	N	N	S	S	N	N	N	N	S	S	N	N	S	N
chr2p4759440	2	4759440	NA	N	S	N	N	S	NA	N	N	S	NA	N	NA	S	S	S	S	N	S	N	N	N	N	S	N	N	S	S	N	S	N	S	N	N	NA	S	S	N	N	N	N	S	S	N	N	S	N
chr2p4788729	2	4788729	S	N	S	N	N	S	N	N	N	S	N	N	S	S	S	S	S	N	S	N	N	N	N	S	N	N	S	S	N	S	N	S	N	N	N	S	S	N	N	N	N	S	S	N	N	S	N
chr2p4800994	2	4800994	S	N	S	N	N	S	N	N	N	S	N	N	S	S	S	S	S	N	S	N	N	N	N	S	N	N	S	S	N	S	N	S	N	N	N	S	S	N	N	N	N	S	S	N	N	S	N
chr2p4801021	2	4801021	S	N	S	N	N	S	N	N	N	S	N	N	S	S	S	S	S	N	S	N	N	N	N	S	N	N	S	S	N	S	N	S	N	N	NA	S	S	N	N	N	N	S	S	N	N	S	N
chr2p4801750	2	4801750	S	N	S	N	N	S	N	N	N	S	N	N	S	S	S	S	S	N	S	N	N	N	N	S	N	N	S	S	N	S	N	S	N	N	N	S	S	N	N	N	N	S	S	N	N	S	N
chr2p4806834	2	4806834	S	N	S	N	N	S	N	N	N	S	N	N	S	S	S	S	S	N	S	N	N	N	N	S	N	N	S	S	N	S	N	S	N	N	N	S	S	N	N	N	N	S	S	N	N	S	N
chr2p4807857	2	4807857	NA	N	NA	N	N	S	N	N	NA	S	NA	N	S	S	S	S	S	N	S	N	N	N	N	S	N	N	S	S	N	S	N	S	N	N	N	S	S	N	N	N	N	S	S	N	N	S	N
chr2p4807869	2	4807869	NA	N	NA	N	N	S	N	N	NA	S	NA	N	S	S	S	S	S	N	S	N	N	N	N	S	N	N	S	S	N	S	N	S	N	N	N	S	S	N	N	N	N	S	S	N	N	S	N
chr2p4807875	2	4807875	NA	N	NA	N	N	S	N	N	NA	S	NA	N	S	S	S	S	S	N	S	N	N	N	N	S	N	N	S	S	N	S	N	S	N	N	N	S	S	N	N	N	N	S	S	N	N	S	N
chr2p4809594	2	4809594	S	NA	S	N	N	S	N	N	N	S	NA	N	S	S	S	S	S	N	S	N	N	N	N	S	N	N	S	S	N	S	N	S	N	N	NA	S	S	N	N	N	N	S	S	N	N	S	N
chr2p4812161	2	4812161	S	N	S	N	N	S	NA	N	N	S	N	N	S	S	S	S	S	N	S	N	N	N	N	S	N	N	S	S	N	S	N	S	N	N	N	S	S	N	N	N	N	S	S	N	N	S	N
chr2p4821182	2	4821182	S	N	S	N	N	S	N	N	N	S	N	N	S	S	S	S	S	N	S	N	N	N	N	S	N	N	S	S	N	S	N	S	N	N	N	S	S	N	N	N	N	S	S	N	N	S	N
chr2p4835923	2	4835923	NA	NA	S	N	N	NA	N	N	N	S	N	NA	S	S	S	S	S	N	S	N	N	N	N	S	N	N	S	S	N	S	N	S	N	N	N	S	S	N	N	N	N	S	S	N	N	S	N
chr2p4864941	2	4864941	NA	NA	S	N	N	S	N	N	N	S	N	N	S	S	S	S	S	N	S	N	N	N	N	S	N	N	S	S	N	S	N	S	N	N	N	S	S	N	N	N	N	S	S	N	N	S	N
chr2p4868429	2	4868429	S	S	S	N	N	S	N	N	NA	S	NA	N	S	S	S	S	S	N	S	N	N	N	N	S	N	N	S	S	N	S	N	S	N	N	N	S	S	N	N	N	N	S	S	N	N	S	N
chr2p4870007	2	4870007	S	S	S	N	N	S	N	N	N	S	NA	N	S	S	S	S	S	N	S	N	N	N	N	S	N	N	S	S	N	S	N	S	N	N	N	S	S	N	N	N	N	S	S	N	N	S	N
chr2p4873368	2	4873368	S	S	S	N	N	S	N	N	N	S	N	N	S	S	S	S	S	N	S	N	N	N	N	S	N	N	S	S	N	S	N	S	N	N	N	S	S	N	N	N	N	S	S	N	N	S	N
chr2p4879186	2	4879186	S	NA	S	N	N	S	N	N	N	S	N	N	S	S	S	S	S	N	S	N	N	N	N	S	N	N	S	S	N	S	N	S	N	N	N	S	S	N	N	N	N	S	S	N	N	S	N
chr2p4893492	2	4893492	S	S	S	N	N	S	N	N	N	S	N	N	S	S	S	S	S	N	S	N	N	N	N	S	N	N	S	S	N	S	N	S	N	N	N	S	S	N	N	N	N	S	S	N	N	S	N
chr2p4893637	2	4893637	S	S	S	N	N	S	N	N	N	S	NA	N	S	S	S	S	S	N	S	N	N	N	N	S	N	N	S	S	N	S	N	S	N	N	N	S	S	N	N	N	N	S	S	N	N	S	N
chr2p4893646	2	4893646	S	S	S	N	N	S	N	N	N	S	NA	N	S	S	S	S	S	N	S	N	N	N	N	S	N	N	S	S	N	S	N	S	N	N	N	S	S	N	N	N	N	S	S	N	N	S	N
chr2p4901417	2	4901417	S	NA	S	N	N	S	N	N	N	S	NA	N	S	S	S	S	S	N	S	N	N	N	N	S	N	N	S	S	N	S	N	S	N	N	NA	S	S	N	N	N	N	S	S	N	N	S	N
chr2p4910832	2	4910832	NA	S	NA	N	N	S	NA	N	N	S	NA	NA	NA	S	S	S	S	N	NA	N	N	N	N	S	N	N	S	S	N	S	N	S	N	N	N	S	S	N	N	N	N	S	S	N	N	S	N
chr2p4916532	2	4916532	NA	S	S	N	N	S	N	N	N	S	N	N	S	S	S	S	S	N	S	N	N	N	N	S	N	N	S	S	N	S	N	S	N	N	N	S	S	N	N	N	N	S	S	N	N	S	N
chr2p4938180	2	4938180	S	S	S	N	N	S	NA	N	N	S	NA	NA	S	S	S	S	S	N	S	N	N	N	N	S	N	N	S	S	N	S	N	S	N	N	N	S	S	N	N	S	N	S	S	N	N	S	N
chr2p4938249	2	4938249	S	S	S	N	N	S	NA	N	NA	S	NA	NA	S	S	S	S	S	N	S	N	N	N	N	S	N	N	S	S	N	S	N	S	N	N	N	S	S	N	N	S	N	S	S	N	N	S	N
chr2p4938320	2	4938320	S	S	S	N	N	S	N	N	N	S	NA	N	S	S	S	S	S	N	S	N	N	N	N	S	N	N	S	S	N	S	N	S	N	N	N	S	S	N	N	S	N	S	S	N	N	S	N
chr2p4939757	2	4939757	S	S	S	N	N	S	NA	N	N	S	N	N	S	S	S	S	S	N	S	N	N	N	N	S	N	N	S	S	N	S	N	S	N	N	N	S	S	N	N	S	N	S	S	N	N	S	N
chr2p4940897	2	4940897	NA	NA	S	N	N	S	NA	N	NA	S	N	N	S	S	NA	S	S	N	S	N	N	N	N	S	N	N	S	S	N	S	NA	S	N	N	N	S	S	N	N	S	N	S	S	N	N	S	N
chr2p4940968	2	4940968	S	NA	S	N	N	S	NA	N	NA	S	NA	N	S	S	S	S	S	N	S	N	N	N	N	S	N	N	S	S	NA	S	N	S	N	N	N	S	S	N	N	S	N	S	S	N	N	S	N
chr2p4962153	2	4962153	S	S	S	N	N	S	N	N	N	S	N	N	S	S	S	S	S	N	S	N	N	N	N	S	N	N	S	S	N	S	N	S	N	N	N	S	S	N	N	S	N	S	S	N	N	S	N
chr2p4964031	2	4964031	S	S	S	N	N	S	N	N	N	S	N	N	S	S	S	S	S	N	S	N	N	N	N	S	N	N	S	S	N	S	N	S	N	N	N	S	S	N	N	S	N	S	S	N	N	S	N
chr2p4968806	2	4968806	S	S	S	N	N	S	N	N	N	S	N	N	S	S	S	S	S	N	S	N	N	N	N	S	N	N	S	S	N	S	N	S	N	N	N	S	S	N	N	S	N	S	S	N	N	S	N
chr2p4974660	2	4974660	NA	S	S	N	N	S	N	N	N	S	N	N	S	S	S	S	S	N	S	N	N	N	N	S	N	N	S	S	N	S	N	S	N	N	N	S	S	N	N	S	N	S	S	N	N	S	N
chr2p4974745	2	4974745	NA	NA	S	N	N	S	NA	N	NA	S	NA	N	NA	S	S	S	S	N	S	N	N	N	N	S	N	N	S	S	N	S	NA	S	N	N	N	S	S	N	NA	S	NA	S	S	N	N	S	N
chr2p4975569	2	4975569	S	S	S	N	N	S	N	N	N	S	N	N	S	S	S	S	S	N	S	N	N	N	N	S	N	N	S	S	N	S	N	S	N	N	N	S	S	N	N	S	N	S	S	N	N	S	N
chr2p5005463	2	5005463	S	S	S	N	N	S	N	N	N	S	N	N	S	S	S	S	S	N	S	N	N	N	N	S	N	N	S	S	N	S	N	S	N	N	N	S	S	N	N	S	N	S	S	N	N	S	N
chr2p5195859	2	5195859	S	S	S	N	N	S	N	N	N	N	N	N	S	S	S	S	S	N	S	N	N	N	N	S	N	N	S	S	N	S	N	S	S	N	S	S	S	N	N	S	N	S	S	N	N	S	N
chr2p5195909	2	5195909	S	S	S	N	N	S	N	N	N	N	N	N	S	S	S	S	S	N	S	N	N	N	N	S	N	N	S	S	N	S	N	S	S	N	S	S	S	N	N	S	N	S	S	N	N	S	N
chr2p5195929	2	5195929	S	S	S	N	N	S	N	N	N	N	N	N	S	S	S	S	S	N	S	N	N	N	N	S	N	N	S	S	N	S	N	S	S	N	S	S	S	N	N	S	N	S	S	N	N	S	N
chr2p5273687	2	5273687	S	N	S	N	N	S	N	N	N	N	N	N	S	S	S	S	S	N	S	N	N	N	N	S	N	N	S	S	N	S	N	S	S	N	S	S	N	N	N	S	S	S	S	N	N	S	N
chr2p5278144	2	5278144	S	N	S	N	N	S	N	N	N	N	NA	N	S	S	S	S	S	N	S	N	N	N	N	S	N	N	S	S	N	S	N	S	S	N	S	S	N	N	N	S	S	S	S	N	N	S	N
chr2p5283530	2	5283530	NA	N	S	N	N	S	N	N	N	N	N	N	S	S	S	S	S	N	S	N	N	N	N	S	N	N	S	S	N	S	N	S	S	N	S	S	N	N	N	S	S	S	S	N	N	S	N
chr2p5295643	2	5295643	NA	N	S	N	N	S	N	N	N	N	N	N	S	S	S	S	S	N	S	N	S	N	N	S	N	N	S	S	N	S	N	S	S	N	S	S	N	N	N	S	S	S	S	N	N	S	N
chr2p5295670	2	5295670	S	N	S	N	N	S	N	N	N	N	N	N	S	S	S	S	S	N	S	N	S	N	N	S	N	N	S	S	N	S	N	S	S	N	S	S	N	N	N	S	S	S	S	N	N	S	N
chr2p5364272	2	5364272	N	N	S	N	N	S	N	N	N	N	NA	N	S	S	S	S	S	N	S	N	S	N	N	S	S	N	S	S	N	S	N	S	S	N	S	S	N	N	N	S	S	S	S	N	N	S	N
chr2p5364792	2	5364792	N	N	S	N	N	S	N	N	N	N	N	N	S	S	S	S	S	N	S	N	S	N	N	S	S	N	S	S	N	S	N	S	S	N	S	S	N	N	N	S	S	S	S	N	N	S	N
chr2p5367452	2	5367452	N	N	S	N	N	S	N	N	N	N	N	N	S	S	S	S	S	N	S	N	S	N	N	S	S	N	S	S	N	S	N	S	S	N	S	S	N	N	N	S	S	S	S	N	N	S	N
chr2p5367462	2	5367462	N	N	S	N	N	S	N	N	N	N	N	N	S	S	S	S	S	N	S	N	S	N	N	S	S	N	S	S	N	S	N	S	S	N	S	S	N	N	N	S	S	S	S	N	N	S	N
chr2p5367643	2	5367643	N	N	S	N	N	S	N	N	N	N	N	N	S	S	S	S	S	N	S	N	S	N	N	S	S	N	S	S	N	S	N	S	S	N	S	S	N	N	N	S	S	S	S	N	N	S	N
chr2p5367682	2	5367682	N	N	S	N	N	S	N	N	N	N	N	N	S	S	S	S	S	N	S	N	S	N	N	S	S	N	S	S	N	S	N	S	S	N	S	S	N	N	N	S	S	S	S	N	N	S	N
chr2p5367707	2	5367707	N	N	S	N	N	S	N	N	N	N	N	N	S	S	S	S	S	N	S	N	S	N	N	S	S	N	S	S	N	S	N	S	S	N	S	S	N	N	N	S	S	S	S	N	N	S	N
chr2p5402525	2	5402525	N	N	S	N	N	S	N	N	N	N	N	N	S	S	S	S	S	N	S	N	S	N	N	S	S	N	S	S	N	S	N	S	S	N	S	S	N	N	N	S	S	S	S	N	N	S	N
chr2p5406254	2	5406254	N	N	S	N	N	S	N	N	N	N	N	N	S	S	S	S	S	N	S	N	S	N	N	S	S	N	S	S	NA	S	N	S	S	N	S	S	N	N	NA	S	S	S	S	N	N	S	N
chr2p5413898	2	5413898	N	N	S	N	N	S	N	N	N	N	NA	N	S	S	S	S	S	N	S	N	S	N	N	S	S	N	S	S	N	S	N	S	S	N	S	S	N	N	N	S	S	S	S	N	N	S	N
chr2p5418434	2	5418434	NA	NA	NA	N	N	S	N	N	NA	N	N	N	S	NA	S	S	S	NA	NA	N	S	N	N	S	NA	N	S	S	N	S	N	S	S	N	NA	S	N	N	N	S	S	S	S	N	NA	S	N
chr2p5428643	2	5428643	N	N	S	N	N	S	NA	N	N	N	N	N	S	S	S	S	S	N	S	N	S	N	N	S	S	N	S	S	N	S	N	S	S	N	S	S	N	N	N	S	S	S	S	N	N	S	N
chr2p5428670	2	5428670	N	N	S	N	N	S	N	N	N	N	N	N	S	S	S	S	S	N	S	N	S	N	N	S	S	N	S	S	N	S	N	S	S	N	S	S	N	N	N	S	S	S	S	N	N	S	N
chr2p5429051	2	5429051	N	N	S	N	N	S	N	N	N	N	N	N	S	S	S	S	S	N	S	N	S	N	N	S	S	N	S	S	N	S	N	S	S	N	S	S	N	N	N	S	S	S	S	N	N	S	N
chr2p5429075	2	5429075	N	N	S	N	N	S	N	N	N	N	N	N	S	S	S	S	S	N	S	N	S	N	N	S	S	N	S	S	N	S	N	S	S	N	S	S	N	N	N	S	S	S	S	N	N	S	N
chr2p5438174	2	5438174	NA	NA	NA	N	N	NA	N	N	N	N	N	N	NA	NA	S	S	S	N	NA	N	S	N	N	S	S	N	S	S	N	S	N	S	S	N	S	S	N	N	N	S	S	S	S	N	N	S	N
chr2p5438177	2	5438177	NA	NA	NA	N	N	NA	N	N	N	NA	N	N	NA	NA	S	S	S	N	NA	N	S	N	N	S	S	N	S	S	N	S	N	S	S	N	S	S	N	N	N	S	S	S	S	N	N	S	N
chr2p5438180	2	5438180	NA	NA	NA	N	N	NA	N	N	N	NA	N	N	NA	NA	S	S	S	N	NA	N	S	N	N	S	S	N	S	S	N	S	N	S	S	N	S	S	N	N	N	S	S	S	S	N	N	S	N
chr2p5441083	2	5441083	N	N	S	N	N	S	N	N	N	N	N	N	S	S	S	S	S	N	S	N	S	N	N	S	S	N	S	S	N	S	N	S	S	N	S	S	N	N	N	S	S	S	S	N	N	S	N
chr2p5441107	2	5441107	N	N	S	N	N	S	N	N	N	N	N	N	S	S	S	S	S	N	S	N	S	N	N	S	S	N	S	S	N	S	N	S	S	N	S	S	N	N	N	S	S	S	S	N	N	S	N
chr2p5441245	2	5441245	N	N	S	N	N	S	N	N	N	N	NA	N	S	S	S	S	S	N	S	N	S	N	N	S	S	N	S	S	N	S	N	S	S	N	S	S	N	N	N	S	S	S	S	N	N	S	N
chr2p5444059	2	5444059	N	N	S	N	N	S	N	N	N	N	N	N	S	S	S	S	S	N	S	N	S	N	N	S	S	N	S	S	N	S	N	S	S	N	S	S	N	N	N	S	S	S	S	N	N	S	N
chr2p5444439	2	5444439	NA	N	S	N	N	S	N	N	N	N	N	N	S	S	NA	S	S	N	S	N	S	N	N	S	S	N	S	S	N	S	N	S	S	N	S	S	N	N	N	S	S	S	S	N	N	S	N
chr2p5463090	2	5463090	N	N	S	N	N	S	N	N	N	N	NA	N	S	S	S	S	S	N	NA	N	S	N	N	S	S	N	S	S	N	S	N	S	S	N	S	S	N	N	N	S	S	S	S	N	N	S	N
chr2p5464759	2	5464759	N	N	S	N	N	S	N	N	N	N	NA	N	S	S	S	S	S	N	S	N	S	N	N	S	S	N	S	S	N	S	N	S	S	N	S	S	N	N	N	S	S	S	S	N	N	S	N
chr2p5464773	2	5464773	N	N	S	N	N	S	N	N	N	N	NA	N	S	S	S	S	S	N	S	N	S	N	N	S	S	N	S	S	N	S	N	S	S	N	S	S	N	N	N	S	S	S	S	N	N	S	N
chr2p5474310	2	5474310	N	NA	S	N	N	S	NA	N	N	N	N	N	S	S	S	S	S	NA	NA	N	S	N	N	S	S	N	S	S	N	S	N	S	S	N	NA	S	N	N	N	S	S	S	S	N	N	S	N
chr2p5474394	2	5474394	N	N	S	N	N	S	N	N	N	N	N	N	S	S	S	S	S	N	S	N	S	N	N	S	S	N	S	S	N	S	N	S	S	N	S	S	N	N	N	S	S	S	S	N	N	S	N
chr2p5479821	2	5479821	N	N	S	N	N	S	N	N	N	N	N	N	S	S	S	S	S	N	S	N	S	N	N	S	S	N	S	S	N	S	N	S	S	N	S	S	N	N	N	S	S	S	S	N	N	S	N
chr2p5480232	2	5480232	N	N	S	N	N	S	N	N	N	N	N	N	S	S	S	S	S	N	S	N	S	N	N	S	S	N	S	S	N	S	N	S	S	N	S	S	N	N	N	S	S	S	S	N	N	S	N
chr2p5522055	2	5522055	N	NA	S	N	N	S	N	N	N	N	N	N	S	S	S	S	S	N	S	N	S	N	N	S	S	N	S	S	N	S	N	S	S	N	S	S	N	N	N	S	S	S	S	N	N	N	N
chr2p5529662	2	5529662	N	N	S	N	N	S	N	N	N	N	NA	N	S	S	S	S	S	N	S	N	S	N	N	S	S	N	S	S	N	S	N	S	S	N	S	S	N	N	N	S	S	S	S	N	S	N	N
chr2p5532116	2	5532116	N	N	S	N	N	S	N	N	N	N	NA	N	S	S	S	S	S	N	S	N	S	N	N	S	S	N	S	S	N	S	N	S	S	N	S	S	N	N	N	S	S	S	S	N	S	N	N
chr2p5532120	2	5532120	N	N	S	N	N	S	N	N	N	N	NA	N	S	S	S	S	S	N	S	N	S	N	N	S	S	N	S	S	N	S	N	S	S	N	S	S	N	N	N	S	S	S	S	N	S	N	N
chr2p5534918	2	5534918	N	N	S	N	N	S	N	N	N	N	N	N	S	S	S	S	S	N	S	N	S	N	N	S	S	N	S	S	N	S	N	S	S	N	S	S	N	N	N	S	S	S	S	N	S	N	N
chr2p5556259	2	5556259	NA	NA	S	N	N	S	N	N	N	N	NA	N	S	S	S	S	S	N	S	N	S	N	N	S	S	N	S	S	N	S	N	S	S	N	S	S	N	N	N	S	S	S	S	N	S	N	N
chr2p5604154	2	5604154	N	N	S	N	N	S	N	N	N	N	NA	N	S	S	S	S	S	N	S	N	S	N	N	S	S	N	S	S	N	S	N	S	S	N	S	S	N	N	N	S	S	S	S	N	S	N	N
chr2p5742673	2	5742673	N	NA	NA	S	N	S	NA	N	NA	N	NA	N	S	S	S	S	S	NA	S	N	S	N	N	S	NA	N	S	S	N	S	N	S	S	N	S	S	N	N	N	S	S	S	S	N	S	N	N
chr2p5761379	2	5761379	N	N	S	S	N	S	NA	N	N	N	N	S	S	S	S	S	S	N	N	N	N	N	N	S	S	N	S	S	N	S	N	S	S	N	S	S	N	N	N	S	S	S	S	N	S	N	N
chr2p5814902	2	5814902	N	N	S	S	N	S	NA	N	N	N	NA	NA	S	S	S	S	S	N	N	N	N	N	N	S	S	N	S	S	N	S	N	S	S	N	S	S	N	N	N	S	S	S	S	N	S	N	N
chr2p5829775	2	5829775	N	NA	S	S	N	S	N	N	N	N	N	NA	S	S	S	S	S	N	N	N	N	N	N	S	S	N	S	S	N	S	N	S	S	N	S	S	N	N	N	S	S	S	S	N	S	N	N
chr2p5829776	2	5829776	N	NA	S	S	N	S	N	N	N	N	N	NA	S	S	S	S	S	N	N	N	N	N	N	S	S	N	S	S	N	S	N	S	S	N	S	S	N	N	N	S	S	S	S	N	S	N	N
chr2p5842413	2	5842413	N	N	S	S	N	S	NA	N	N	N	NA	S	S	S	S	S	S	N	N	N	N	N	N	S	S	N	S	S	N	S	N	S	S	N	S	S	N	N	N	S	S	S	S	N	S	N	N
chr2p5842431	2	5842431	N	N	S	S	N	S	NA	N	N	N	NA	S	S	S	S	S	S	N	N	N	N	N	N	S	S	N	S	S	N	S	N	S	S	N	S	S	N	N	N	S	S	S	S	N	S	N	N
chr2p5842439	2	5842439	N	N	S	S	N	S	NA	N	N	N	NA	S	S	S	S	S	S	N	N	N	N	N	N	S	S	N	S	S	N	S	N	S	S	N	S	S	N	N	N	S	S	S	S	N	S	N	N
chr2p5850161	2	5850161	NA	NA	NA	S	N	S	NA	N	NA	N	N	S	S	S	S	S	S	N	NA	N	N	N	N	S	S	N	S	S	N	S	N	S	S	N	S	S	N	N	N	S	S	S	S	N	S	N	N
chr2p5850182	2	5850182	NA	NA	NA	S	N	S	NA	N	NA	N	N	S	S	S	S	S	S	N	NA	N	N	N	N	S	S	N	S	S	N	S	N	S	S	N	S	S	N	N	N	S	S	S	S	N	S	N	N
chr2p5851847	2	5851847	N	N	S	S	N	S	NA	N	N	N	NA	S	S	S	S	S	S	N	N	N	N	N	N	S	S	N	S	S	N	S	N	S	S	N	S	S	N	N	N	S	S	S	S	N	S	N	N
chr2p5852306	2	5852306	N	N	S	S	N	S	N	N	N	N	N	S	S	S	S	S	S	N	N	N	N	N	N	S	S	N	S	S	N	S	N	S	S	N	S	S	N	N	N	S	S	S	S	N	S	N	N
chr2p5852729	2	5852729	N	N	S	S	N	S	NA	N	N	N	NA	S	S	S	S	S	S	N	N	N	N	N	N	S	S	N	S	S	N	S	N	S	S	N	S	S	N	N	N	S	S	S	S	N	S	N	N
chr2p5904387	2	5904387	NA	N	S	S	N	S	N	N	N	N	NA	S	S	S	S	S	S	N	N	N	N	N	N	S	S	N	S	S	N	S	N	S	S	N	S	S	N	N	N	S	S	S	S	N	S	N	N
chr2p5904735	2	5904735	N	N	S	S	N	S	NA	N	N	N	N	NA	S	S	S	S	S	N	N	N	N	N	N	S	S	N	S	S	N	S	N	S	S	N	S	S	N	N	N	S	S	S	S	N	S	N	N
chr2p5908325	2	5908325	N	N	S	S	N	S	N	N	N	N	NA	S	S	S	S	S	S	N	N	N	N	N	N	S	S	N	S	S	N	S	N	S	NA	N	S	S	N	N	N	S	S	NA	S	N	S	N	N
chr2p5908380	2	5908380	N	N	S	S	N	S	N	N	N	N	NA	NA	S	S	S	S	S	N	N	N	N	N	N	S	S	N	S	S	N	S	N	S	S	N	S	S	N	N	N	S	S	S	S	N	S	N	N
chr2p5908385	2	5908385	N	N	S	S	N	S	N	N	N	N	NA	NA	S	S	S	S	S	N	N	N	N	N	N	S	S	N	S	S	N	S	N	S	S	N	S	S	N	N	N	S	S	S	S	N	S	N	N
chr2p5919025	2	5919025	N	N	S	S	N	S	NA	N	N	N	NA	S	S	S	S	S	S	N	N	N	N	N	N	S	S	N	S	S	NA	S	N	S	S	N	S	S	N	N	N	S	S	S	S	N	S	N	N
chr2p5926454	2	5926454	N	N	S	S	N	S	NA	N	N	N	NA	NA	S	S	S	S	S	N	NA	N	N	N	N	S	S	N	S	S	N	S	N	S	S	N	S	S	N	N	N	S	S	S	S	N	S	N	N
chr2p5929768	2	5929768	N	N	S	S	N	S	N	N	N	N	NA	NA	S	S	S	S	S	N	N	N	N	N	N	S	S	N	S	S	NA	S	N	NA	S	N	S	S	N	N	N	S	S	S	S	N	S	N	N
chr2p5944767	2	5944767	N	N	S	S	N	S	N	N	N	N	N	NA	S	S	S	S	S	N	N	N	N	N	N	S	S	N	S	S	N	S	N	S	S	N	S	S	N	N	N	S	S	S	S	N	S	N	N
chr2p5947711	2	5947711	NA	N	S	S	N	S	N	N	N	N	NA	S	S	S	S	S	S	N	N	N	N	N	N	S	S	N	S	S	NA	S	N	S	S	N	S	S	N	N	N	S	S	S	S	N	S	N	N
chr2p5947717	2	5947717	NA	N	S	S	N	S	N	N	N	N	NA	S	S	S	S	S	S	N	N	N	N	N	N	S	S	N	S	S	NA	S	N	S	S	N	S	S	N	N	N	S	S	S	S	N	S	N	N
chr2p5959682	2	5959682	N	N	S	S	N	S	NA	N	N	N	NA	NA	S	NA	S	S	S	NA	N	N	N	N	N	S	S	N	S	S	N	NA	N	S	S	N	S	S	N	N	N	S	S	S	S	N	S	N	N
chr2p5959965	2	5959965	NA	N	NA	S	N	NA	N	N	NA	N	NA	NA	S	NA	S	S	S	NA	N	N	N	N	N	S	S	NA	S	S	NA	NA	N	S	S	N	S	S	N	N	N	NA	S	S	S	N	S	N	N
chr2p5960051	2	5960051	NA	N	NA	S	N	S	N	N	N	N	N	S	S	NA	S	S	S	S	N	N	N	N	N	S	S	N	S	S	NA	NA	N	S	S	N	S	S	N	N	N	S	S	S	S	N	S	N	N
chr2p5960238	2	5960238	N	N	S	S	N	S	NA	N	N	N	NA	S	S	S	S	S	S	S	N	N	N	N	N	S	S	N	S	S	N	S	N	S	S	N	S	S	N	N	N	S	S	S	S	N	S	N	N
chr2p5960955	2	5960955	NA	N	S	S	N	S	N	N	N	N	NA	S	S	S	S	S	S	S	N	N	N	N	N	S	S	N	S	S	N	S	N	S	S	N	S	S	N	N	N	S	S	S	S	N	S	N	N
chr2p5965298	2	5965298	N	N	S	S	N	S	NA	N	N	N	NA	NA	S	S	S	S	S	S	N	N	N	N	N	S	S	N	S	S	N	S	N	S	S	N	S	S	N	N	N	S	S	S	S	N	S	N	N
chr2p5994395	2	5994395	N	N	S	S	N	S	NA	N	N	N	NA	S	S	S	S	S	NA	S	N	N	N	N	N	S	S	N	S	S	N	NA	N	NA	S	N	S	S	N	N	N	S	NA	NA	S	N	S	N	N
chr2p6012421	2	6012421	N	NA	S	S	N	S	NA	N	N	N	N	NA	S	S	S	S	S	S	N	N	N	N	N	S	S	N	S	S	N	S	N	S	S	N	S	S	N	N	N	S	S	S	S	N	S	N	N
chr2p6015030	2	6015030	N	N	S	S	N	S	NA	N	N	N	NA	S	S	S	S	S	S	S	N	N	N	N	N	S	S	N	S	S	N	S	N	S	S	N	S	S	N	N	N	S	S	S	S	N	S	N	N
chr2p6018360	2	6018360	N	N	S	S	N	S	NA	N	N	N	N	NA	S	S	S	S	S	S	N	N	N	N	N	S	S	N	S	S	N	S	N	S	S	N	S	S	N	N	N	S	S	S	S	N	S	N	N
chr2p6029659	2	6029659	N	N	S	S	N	S	NA	N	N	N	NA	NA	S	S	S	S	S	S	N	N	N	N	N	S	S	N	S	S	N	S	N	S	S	N	S	S	N	N	N	S	S	S	S	N	S	N	N
chr2p6035400	2	6035400	N	N	S	S	N	S	NA	N	N	N	NA	NA	S	S	S	S	S	S	N	N	N	N	N	S	S	N	S	S	N	S	N	S	S	N	S	S	N	N	N	S	S	S	S	N	S	N	N
chr2p6035401	2	6035401	N	N	S	S	N	S	NA	N	N	N	NA	NA	S	S	S	S	S	S	N	N	N	N	N	S	S	N	S	S	N	S	N	S	S	N	S	S	N	N	N	S	S	S	S	N	S	N	N
chr2p6035432	2	6035432	N	N	S	S	N	S	NA	N	N	N	NA	NA	S	S	S	S	S	S	N	N	N	N	N	S	S	N	S	S	N	S	N	S	S	N	S	S	N	N	N	S	S	S	S	N	S	N	N
chr2p6042606	2	6042606	NA	NA	S	S	N	NA	NA	N	NA	N	NA	NA	NA	S	S	S	S	S	N	N	N	N	N	S	NA	N	S	S	N	S	N	S	S	N	S	S	N	NA	N	S	S	S	S	N	S	N	N
chr2p6042635	2	6042635	NA	NA	S	S	N	S	NA	N	NA	N	NA	NA	NA	NA	S	S	S	S	N	N	N	N	N	S	NA	N	S	S	N	S	N	S	S	N	S	S	N	N	N	S	S	S	S	N	S	N	N
chr2p6044506	2	6044506	N	N	S	S	N	S	NA	N	N	N	NA	S	S	S	S	S	S	S	N	N	N	N	N	S	S	N	S	S	N	S	N	S	S	N	S	S	N	N	N	S	S	S	S	N	S	N	N
chr2p6044516	2	6044516	N	N	S	S	N	S	NA	N	N	N	NA	S	S	S	S	S	S	S	N	N	N	N	N	S	S	N	S	S	N	S	N	S	S	N	S	S	N	N	N	S	S	S	S	N	S	N	N
chr2p6044533	2	6044533	N	N	S	S	N	S	NA	N	N	N	NA	S	S	S	S	S	S	S	N	N	N	N	N	S	S	N	S	S	N	S	N	S	S	N	S	S	N	N	N	S	S	S	S	N	S	N	N
chr2p6046233	2	6046233	N	N	S	S	N	S	NA	N	N	N	NA	NA	S	S	S	S	S	S	N	N	N	N	N	S	S	N	S	S	N	S	N	S	S	N	S	S	N	N	N	S	S	S	S	N	S	N	N
chr2p6046284	2	6046284	N	N	S	S	N	S	NA	N	N	N	NA	NA	S	S	S	S	S	S	N	N	N	N	N	S	S	N	S	S	N	S	N	S	S	N	S	S	N	N	N	S	S	S	S	N	S	N	N
chr2p6046314	2	6046314	N	N	NA	S	N	S	NA	N	N	N	NA	S	S	S	S	S	S	S	N	N	N	N	N	S	S	N	S	S	N	NA	NA	S	S	N	S	S	N	N	N	S	S	S	S	N	S	N	N
chr2p6046443	2	6046443	N	N	S	S	N	S	NA	N	N	N	NA	S	S	S	S	S	S	S	N	N	N	N	N	S	S	N	S	S	N	S	N	S	S	N	S	S	N	N	N	S	S	S	S	N	S	N	N
chr2p6046470	2	6046470	N	N	NA	S	N	S	NA	N	N	N	NA	NA	S	S	S	S	S	S	N	N	N	N	N	S	S	N	S	S	N	NA	N	S	S	N	S	S	N	N	N	S	S	S	S	N	S	N	N
chr2p6046665	2	6046665	NA	NA	S	S	N	S	NA	N	N	N	NA	NA	S	S	S	NA	S	S	N	N	N	N	N	S	S	N	S	S	N	S	N	S	S	N	S	S	N	N	N	S	S	S	S	N	S	N	N
chr2p6221602	2	6221602	N	N	S	S	N	S	NA	N	N	N	NA	S	S	S	S	S	S	S	N	N	N	N	N	S	S	N	S	S	N	S	N	S	S	N	S	S	N	N	N	S	S	S	S	N	S	N	N
chr2p6223246	2	6223246	N	N	S	S	N	S	NA	N	N	N	NA	NA	S	S	S	S	S	S	N	N	N	N	N	S	S	N	S	S	N	S	N	S	S	N	S	S	N	N	N	S	S	S	S	N	S	N	N
chr2p6225783	2	6225783	N	N	S	S	N	S	NA	N	N	N	NA	S	S	S	S	S	S	S	N	N	N	N	N	NA	NA	N	S	NA	N	NA	N	S	S	N	S	NA	N	N	N	S	NA	S	S	N	NA	N	N
chr2p6240827	2	6240827	N	N	S	S	N	S	NA	N	N	N	NA	NA	S	S	S	S	S	S	N	N	N	N	N	S	S	N	S	S	N	S	N	S	S	N	S	S	N	N	N	S	S	S	S	N	S	N	N
chr2p6240828	2	6240828	N	N	S	S	N	S	NA	N	N	N	NA	NA	S	S	S	S	S	S	N	N	N	N	N	S	S	N	S	S	N	S	N	S	S	N	S	S	N	N	N	S	S	S	S	N	S	N	N
chr2p6253688	2	6253688	N	N	S	S	N	S	NA	N	N	N	N	S	S	S	S	S	S	S	N	N	N	N	N	S	S	N	S	S	N	S	N	S	S	N	S	S	N	N	N	S	S	S	S	N	S	N	N
chr2p6254250	2	6254250	N	NA	S	S	N	S	NA	N	N	N	NA	S	S	S	S	S	S	S	N	N	N	N	N	S	S	N	S	S	N	S	N	S	S	N	S	S	N	N	N	S	S	S	S	N	S	N	N
chr2p6254714	2	6254714	N	N	S	S	N	S	N	N	N	N	NA	NA	S	S	S	S	S	S	N	N	N	N	N	S	S	N	S	S	N	S	N	S	S	N	S	S	N	N	N	S	S	S	S	N	S	N	N
chr2p6259243	2	6259243	N	N	S	S	N	S	NA	N	N	N	NA	NA	S	S	S	S	S	S	N	N	N	N	N	S	S	N	S	S	N	NA	N	NA	S	N	S	S	N	N	N	S	S	S	S	N	S	N	N
chr2p6259300	2	6259300	N	N	S	S	N	S	NA	N	N	N	NA	NA	S	S	S	S	S	S	N	N	N	N	N	S	S	N	S	S	N	NA	N	S	S	N	S	S	N	N	N	S	S	S	S	N	S	N	N
chr2p6260500	2	6260500	N	N	S	S	N	S	NA	N	N	N	NA	S	S	S	S	S	S	S	N	N	N	N	N	S	S	N	S	S	N	S	N	S	S	N	S	S	N	N	N	S	S	S	S	N	S	N	N
chr2p6262661	2	6262661	N	N	S	S	N	S	NA	N	N	N	N	NA	NA	S	NA	S	S	NA	N	N	N	N	N	S	S	N	NA	NA	N	S	N	S	S	N	S	S	N	N	N	S	S	S	S	N	S	N	N
chr2p6262662	2	6262662	N	N	S	S	N	S	NA	N	N	N	N	NA	NA	S	NA	S	S	NA	N	N	N	N	N	S	S	N	NA	NA	N	S	N	S	S	N	S	S	N	N	N	S	S	S	S	N	S	N	N
chr2p6262676	2	6262676	N	N	S	S	N	S	NA	N	N	N	NA	S	NA	S	NA	S	S	NA	N	N	N	N	N	S	S	N	NA	NA	N	S	N	S	S	N	S	S	N	N	N	S	S	S	S	N	S	N	N
chr2p6265426	2	6265426	NA	N	S	S	N	S	NA	N	N	N	N	S	S	S	S	S	S	S	N	N	N	N	N	S	S	N	S	S	N	S	N	S	S	N	S	S	N	N	N	S	S	S	S	N	S	N	N
chr2p6268099	2	6268099	N	N	S	S	N	S	NA	N	N	N	NA	NA	S	S	S	S	S	S	N	N	N	N	N	S	S	N	S	S	N	NA	N	S	S	N	S	S	N	N	N	S	S	S	S	N	S	N	N
chr2p6268150	2	6268150	N	N	S	S	N	S	NA	N	N	N	NA	NA	S	S	S	S	S	S	N	N	N	N	N	S	S	N	S	S	N	NA	N	S	S	N	S	S	N	N	N	S	S	S	S	N	S	N	N
chr2p6272855	2	6272855	NA	N	S	S	N	S	NA	N	N	N	N	S	S	S	S	S	S	S	N	N	N	N	N	S	S	N	S	S	N	S	N	S	S	N	S	S	N	N	N	S	S	S	S	N	S	N	N
chr2p6296782	2	6296782	N	N	S	S	N	S	NA	N	N	N	NA	S	S	S	S	S	S	S	NA	N	N	N	N	S	S	N	S	S	N	S	N	S	S	N	S	S	N	N	N	S	S	S	S	N	S	N	N
chr2p6296911	2	6296911	N	N	S	S	N	S	NA	N	N	N	N	NA	S	S	S	S	S	S	N	N	N	N	N	S	S	N	S	S	N	S	N	S	S	N	NA	S	N	N	N	S	S	S	S	N	S	N	N
chr2p6296924	2	6296924	N	N	S	S	N	S	NA	N	N	N	N	NA	S	S	S	S	S	S	N	N	N	N	N	S	S	N	S	S	N	S	N	S	S	N	NA	S	N	N	N	S	S	S	S	N	S	N	N
chr2p6298105	2	6298105	N	N	S	S	N	S	NA	N	N	N	N	S	S	S	S	S	S	S	N	N	N	N	N	S	S	N	S	S	N	S	N	S	S	N	S	S	N	N	N	S	S	S	S	N	S	N	N
chr2p6308863	2	6308863	N	NA	S	S	N	S	N	N	N	N	NA	NA	S	S	S	S	S	S	N	N	N	N	N	S	S	N	S	S	NA	S	N	S	S	N	S	S	N	N	N	S	S	S	S	N	S	N	N
chr2p6337301	2	6337301	N	N	S	S	N	S	NA	N	N	N	S	S	S	S	S	S	S	S	N	N	N	N	N	S	S	S	S	S	N	S	N	S	S	N	S	S	N	N	N	S	S	S	S	N	S	N	N
chr2p6342179	2	6342179	N	N	S	S	N	S	N	N	N	N	S	NA	S	S	S	S	S	S	N	N	N	N	N	S	S	S	S	S	N	NA	N	S	S	N	S	S	N	N	N	S	S	S	S	N	S	N	N
chr2p6342180	2	6342180	N	N	S	S	N	S	N	N	N	N	S	NA	S	S	S	S	S	S	N	N	N	N	N	S	S	S	S	S	N	NA	N	S	S	N	S	S	N	N	N	S	S	S	S	N	S	N	N
chr2p6342382	2	6342382	N	N	S	S	N	S	NA	N	N	N	S	S	S	S	S	S	S	S	N	N	N	N	N	S	S	S	S	S	N	S	N	S	S	N	S	S	N	N	N	S	S	S	S	N	S	N	N
chr2p6349814	2	6349814	N	N	S	S	N	S	NA	N	N	N	S	NA	S	S	S	S	S	S	N	N	N	N	N	S	S	S	S	S	N	S	N	S	S	N	S	S	N	N	N	S	S	S	S	N	S	N	N
chr2p6351932	2	6351932	N	NA	S	S	N	S	NA	N	N	N	S	NA	S	S	S	S	S	S	N	N	N	N	N	S	S	S	S	S	N	S	N	S	S	N	S	S	N	N	N	S	S	S	S	N	S	N	N
chr2p6354060	2	6354060	N	NA	S	S	N	S	NA	N	N	N	S	NA	S	S	S	S	S	S	N	N	N	N	N	S	S	S	S	S	N	S	N	S	S	N	S	S	N	N	N	S	S	S	S	N	S	N	N
chr2p6354063	2	6354063	N	NA	S	S	N	S	NA	N	N	N	S	NA	S	S	S	S	S	S	N	N	N	N	N	S	S	S	S	S	N	S	N	S	S	N	S	S	N	N	N	S	S	S	S	N	S	N	N
chr2p6354210	2	6354210	N	N	S	S	N	S	NA	N	N	N	S	NA	NA	S	S	S	S	S	N	N	N	N	N	S	S	S	S	S	N	S	N	S	S	N	S	S	NA	N	N	S	S	S	S	N	S	N	N
chr2p6354305	2	6354305	N	N	S	S	N	S	NA	N	N	N	S	S	S	S	S	S	S	S	N	N	N	N	N	S	S	S	S	S	N	S	N	S	S	N	S	S	NA	N	N	S	S	S	S	N	S	N	N
chr2p6370968	2	6370968	N	NA	S	S	N	S	NA	N	N	NA	S	S	S	S	NA	S	S	NA	NA	N	N	N	N	S	S	S	S	S	N	S	N	S	S	N	S	S	N	N	N	S	S	S	S	N	S	N	N
chr2p6370996	2	6370996	N	NA	S	S	N	S	NA	N	N	NA	S	S	S	S	NA	S	S	NA	NA	N	N	N	N	S	S	S	S	S	N	S	N	S	S	N	S	S	N	N	N	S	S	S	S	N	S	N	N
chr2p6402970	2	6402970	N	N	S	S	N	S	NA	N	N	N	S	S	S	S	S	S	S	S	N	N	N	N	N	S	S	S	S	S	N	NA	N	S	S	N	S	S	N	N	N	S	S	S	S	N	S	N	N
chr2p6421466	2	6421466	N	N	S	S	N	S	NA	N	N	N	NA	NA	S	S	S	S	S	S	N	N	N	N	N	S	NA	S	S	S	N	S	N	S	S	N	S	S	N	N	N	S	S	S	S	N	S	N	N
chr2p6421668	2	6421668	NA	NA	S	S	N	S	NA	NA	N	NA	S	S	S	S	S	S	S	S	N	N	N	N	N	S	S	S	S	S	N	S	N	S	S	N	NA	S	N	N	N	S	S	S	S	N	S	N	N
chr2p6421691	2	6421691	NA	NA	S	S	N	S	NA	NA	N	NA	S	S	S	S	S	S	S	S	N	N	N	N	N	S	S	S	S	S	N	S	N	S	S	N	S	S	N	N	N	S	S	S	S	N	S	N	N
chr2p6421722	2	6421722	NA	NA	S	S	N	S	NA	NA	N	NA	S	S	S	S	S	S	S	S	N	N	N	N	N	S	S	S	S	S	N	S	N	S	S	N	S	S	N	N	N	S	S	S	S	N	S	N	N
chr2p6442674	2	6442674	N	N	S	S	N	S	NA	N	N	N	S	S	S	S	S	S	S	S	N	N	N	N	N	S	S	S	S	S	N	S	N	S	S	N	S	S	N	N	N	S	S	S	S	N	S	N	N
chr2p6442686	2	6442686	N	N	S	S	N	S	NA	N	N	N	S	S	S	S	S	S	S	S	N	N	N	N	N	S	S	S	S	S	N	S	N	S	S	N	S	S	N	N	N	S	S	S	S	N	S	N	N
chr2p6451513	2	6451513	N	N	S	S	N	S	NA	N	N	N	S	NA	S	S	NA	S	S	S	N	N	N	N	N	S	S	S	S	S	N	S	N	S	S	N	S	S	N	N	N	S	S	S	S	N	S	N	N
chr2p6460680	2	6460680	N	N	S	S	N	S	NA	N	N	N	S	S	S	S	S	NA	S	S	N	N	N	N	N	N	S	S	S	NA	N	S	N	S	S	N	S	S	N	N	N	S	S	S	S	N	S	N	N
chr2p6463601	2	6463601	N	N	S	S	N	S	NA	N	N	N	S	S	S	S	S	S	S	S	N	N	N	N	N	S	S	S	S	S	N	S	N	S	S	N	S	S	N	N	N	S	S	S	S	N	S	N	N
chr2p6463631	2	6463631	N	N	S	S	N	S	NA	N	N	N	S	S	S	S	S	S	S	S	N	N	N	N	N	S	S	S	S	S	N	S	N	S	S	N	S	S	N	N	N	S	S	S	S	N	S	N	N
chr2p6712173	2	6712173	NA	N	S	S	N	S	S	N	S	N	S	S	S	S	S	S	S	S	N	N	N	N	N	S	S	S	S	S	N	S	N	S	S	N	S	S	N	N	N	S	N	S	S	N	S	N	N
chr2p6723939	2	6723939	N	N	S	S	N	S	S	N	S	N	S	S	S	S	S	S	S	S	NA	N	N	N	N	S	S	S	S	S	N	S	N	S	S	N	S	S	N	N	N	S	N	S	S	N	S	N	N
chr2p6736626	2	6736626	N	NA	S	S	N	S	S	N	S	N	S	S	S	S	S	NA	S	S	N	N	N	N	N	S	S	S	S	S	N	S	N	S	S	N	S	S	N	N	N	S	N	S	S	N	S	N	N
chr2p6758883	2	6758883	N	N	S	S	N	S	S	N	S	N	S	S	S	S	S	NA	S	S	N	N	N	N	N	S	S	S	S	S	N	S	N	S	S	N	S	S	N	N	N	S	N	S	S	N	S	N	N
chr2p6773230	2	6773230	N	N	S	S	N	S	S	N	S	N	S	NA	S	S	S	NA	S	S	N	N	N	N	N	S	S	S	NA	S	N	S	N	S	S	N	NA	S	N	N	N	S	N	S	S	N	S	N	N
chr2p6789869	2	6789869	NA	NA	S	S	N	S	S	N	S	N	S	NA	S	NA	S	NA	S	S	N	N	N	N	N	S	S	S	S	S	N	S	N	S	S	N	S	S	N	N	N	S	N	S	S	N	S	N	N
chr2p6792349	2	6792349	N	N	S	S	N	S	S	N	S	N	S	S	S	S	S	NA	S	S	N	N	N	N	N	S	S	S	S	S	N	S	N	S	S	N	S	S	N	N	N	S	N	S	S	N	S	N	N
chr2p6801864	2	6801864	N	N	S	S	N	S	NA	N	S	N	S	NA	S	S	S	NA	S	S	N	N	N	S	N	S	S	S	S	S	N	S	N	S	S	N	S	S	N	N	N	S	N	S	S	N	S	N	N
chr2p6830581	2	6830581	N	N	S	S	N	S	S	N	S	N	NA	NA	S	S	S	N	S	S	N	N	N	S	N	S	S	S	S	S	N	S	N	S	S	N	S	S	N	N	N	S	N	S	S	N	S	N	N
chr2p6830622	2	6830622	N	N	S	S	N	S	S	N	S	N	NA	NA	S	S	S	N	S	S	N	N	N	S	N	S	S	S	S	S	N	S	N	S	S	N	S	S	N	N	N	S	N	S	S	N	S	N	N
chr2p6832148	2	6832148	N	N	S	S	N	S	S	N	S	N	S	NA	S	S	S	NA	S	S	N	N	N	S	N	S	S	S	S	S	N	S	N	S	S	N	S	S	N	N	N	S	N	S	S	N	S	N	N
chr2p6832250	2	6832250	N	N	S	S	N	S	NA	N	S	N	S	NA	S	S	S	NA	S	S	NA	N	N	S	N	S	S	S	S	S	N	NA	N	NA	S	N	S	S	N	N	N	NA	N	S	S	N	NA	N	N
chr2p6844283	2	6844283	N	N	S	S	N	S	NA	N	S	N	S	NA	S	S	S	NA	S	S	N	N	N	S	N	S	S	S	S	S	N	S	N	S	S	N	S	S	N	N	N	S	N	S	S	N	S	N	N
chr2p6866030	2	6866030	N	N	S	S	N	S	S	N	S	N	S	S	S	S	S	NA	S	S	N	N	N	S	N	S	S	S	S	S	N	S	N	S	S	N	S	S	N	N	N	S	N	S	S	N	S	N	N
chr2p6866252	2	6866252	NA	NA	S	S	N	S	S	N	S	N	S	NA	S	S	S	NA	S	S	N	N	N	S	N	S	S	S	S	NA	N	NA	N	S	S	N	S	S	N	N	N	S	N	S	S	N	S	N	N
chr2p6871271	2	6871271	N	N	S	S	N	S	S	N	S	N	S	S	S	S	S	N	S	S	N	N	N	S	N	S	S	S	S	S	N	S	N	S	S	N	S	S	N	N	N	S	N	S	S	N	S	N	N
chr2p6971104	2	6971104	N	N	S	S	N	S	S	N	S	N	S	NA	S	S	S	NA	S	S	N	N	N	S	N	S	S	S	S	S	N	NA	N	S	S	N	S	S	N	N	N	S	N	S	S	N	S	N	N
chr2p6980218	2	6980218	N	N	S	S	N	S	S	N	S	N	S	NA	S	S	S	NA	S	S	N	N	N	S	N	S	S	S	S	S	N	S	N	S	S	N	S	S	N	N	N	S	N	S	S	N	S	N	N
chr2p6983888	2	6983888	NA	N	S	S	N	S	S	N	S	N	S	S	S	S	S	NA	S	S	N	N	N	S	N	S	S	S	S	S	N	S	N	S	S	N	S	S	N	N	N	S	N	S	S	N	S	N	N
chr2p6985957	2	6985957	N	N	S	S	N	S	S	N	S	N	S	NA	S	S	S	NA	S	S	N	N	N	NA	N	S	S	S	S	S	N	NA	N	S	S	N	S	S	N	N	N	S	N	S	S	N	S	N	N
chr2p6996279	2	6996279	N	NA	S	S	N	S	S	N	S	N	S	S	S	S	S	NA	S	S	N	N	N	S	N	S	S	S	S	S	N	S	N	S	S	N	S	S	N	N	N	S	N	S	S	N	S	N	N
chr2p6996468	2	6996468	N	N	S	S	N	S	S	N	S	N	S	S	S	S	S	NA	S	S	N	N	N	S	N	S	S	S	S	S	N	S	N	S	S	N	S	S	N	N	N	S	N	S	S	N	S	N	N
chr2p6996692	2	6996692	N	N	S	S	N	S	S	N	S	N	S	NA	S	S	S	NA	S	S	N	N	N	S	N	S	S	S	S	S	N	S	N	S	S	N	S	S	N	N	N	S	N	S	S	N	S	N	N
chr2p7001569	2	7001569	N	N	NA	S	N	S	NA	N	S	N	S	NA	S	NA	S	NA	S	NA	NA	N	N	S	N	S	S	S	S	S	N	S	N	S	S	N	S	S	N	N	N	S	N	S	S	N	S	N	N
chr2p7004265	2	7004265	N	N	S	S	N	S	S	N	S	N	S	NA	S	S	S	NA	S	S	N	N	N	S	N	S	S	S	S	S	N	S	N	S	S	N	S	S	N	N	N	S	N	S	S	N	S	N	N
chr2p7004316	2	7004316	N	N	S	S	N	S	S	N	S	N	S	NA	S	S	S	NA	S	S	N	N	N	S	N	S	S	S	S	S	N	S	N	S	S	N	S	S	N	N	N	S	N	S	S	N	S	N	N
chr2p7004630	2	7004630	N	N	S	S	N	S	S	N	S	N	S	NA	S	S	S	NA	S	S	N	N	N	S	N	S	S	S	S	S	N	NA	N	S	S	N	S	S	N	N	N	S	N	S	S	N	S	N	N
chr2p7006940	2	7006940	N	N	S	S	N	S	S	N	S	N	S	S	S	S	S	NA	S	S	N	N	N	S	N	S	S	S	S	S	N	S	N	S	S	N	S	S	N	N	N	S	N	S	S	N	S	N	N
chr2p7007046	2	7007046	N	N	S	S	N	S	S	N	S	N	S	NA	S	S	S	NA	S	S	N	N	N	S	N	S	S	S	S	S	N	S	N	S	S	N	S	S	N	N	N	S	N	S	S	N	S	N	N
chr2p7007052	2	7007052	N	N	S	S	N	S	S	N	S	N	S	NA	S	S	S	NA	S	S	N	N	N	S	N	S	S	S	S	S	N	S	N	S	S	N	S	S	N	N	N	S	N	S	S	N	S	N	N
chr2p7009608	2	7009608	NA	N	NA	S	N	S	S	N	S	NA	NA	NA	S	S	S	NA	S	S	N	N	N	S	N	S	S	S	S	S	N	S	N	S	S	N	S	S	N	N	N	S	N	S	S	N	S	N	N
chr2p7011313	2	7011313	N	N	S	S	N	S	NA	N	S	N	S	S	S	S	S	NA	S	S	N	N	N	S	N	S	S	S	S	S	NA	S	N	S	S	N	S	S	N	N	N	S	N	S	S	N	S	N	N
chr2p7011351	2	7011351	N	N	S	S	N	S	S	N	S	N	S	S	S	S	S	NA	S	S	N	N	N	S	N	S	S	S	S	S	N	S	N	S	S	N	S	S	N	N	N	S	N	S	S	N	S	N	N
chr2p7018617	2	7018617	N	N	S	S	N	S	S	N	S	N	S	NA	S	S	S	NA	S	S	N	N	N	S	N	S	S	S	S	S	N	S	N	S	S	N	S	S	N	N	N	S	N	S	S	N	S	N	N
chr2p7018638	2	7018638	N	N	S	S	N	S	S	N	S	N	S	NA	S	S	S	NA	S	S	N	N	N	S	N	S	S	S	S	S	N	S	N	S	S	N	S	S	N	N	N	S	N	S	S	N	S	N	N
chr2p7041908	2	7041908	N	N	S	S	N	S	S	N	S	N	S	NA	S	S	S	NA	S	S	N	N	N	S	N	S	S	S	S	S	N	S	N	S	S	N	S	S	N	N	N	S	N	N	S	N	S	N	N
chr2p7070110	2	7070110	N	N	NA	S	N	S	S	N	NA	N	S	S	S	S	S	NA	S	S	N	N	N	S	N	S	S	S	S	S	N	S	N	S	S	N	S	S	N	N	N	S	N	N	S	N	S	N	N
chr2p7070231	2	7070231	N	N	N	S	N	S	S	N	S	N	S	S	S	S	S	NA	S	S	N	N	N	S	N	S	S	S	S	S	N	NA	N	S	S	N	S	S	N	N	N	S	N	N	S	N	S	N	N
chr2p7070383	2	7070383	N	N	N	S	N	S	S	N	S	N	S	S	S	S	S	N	S	S	N	N	N	S	N	S	S	S	S	S	N	S	N	S	S	N	S	S	N	N	N	S	N	N	S	N	S	N	N
chr2p7077166	2	7077166	N	N	N	S	N	S	S	N	S	N	S	NA	S	S	S	NA	S	S	N	N	N	NA	N	S	S	S	S	S	N	NA	N	S	S	N	S	S	N	N	N	S	N	N	S	N	S	N	N
chr2p7106733	2	7106733	N	N	N	S	N	S	S	N	S	N	S	S	S	S	S	NA	S	S	N	N	N	S	N	S	S	S	S	S	N	NA	N	S	S	N	S	S	N	N	N	NA	N	N	S	N	S	N	S
chr2p7112053	2	7112053	N	N	N	S	N	S	S	N	S	N	S	NA	S	S	S	NA	S	S	N	N	N	S	N	S	S	S	S	S	N	S	N	S	S	N	S	S	N	N	N	S	N	N	S	N	S	N	S
chr2p7113721	2	7113721	N	N	N	S	N	S	S	N	S	N	S	S	S	S	S	N	S	S	N	N	N	S	N	S	S	S	S	S	N	NA	N	S	S	N	S	S	N	N	N	S	N	N	S	N	S	N	S
chr2p7113736	2	7113736	N	N	N	S	N	S	S	N	S	N	S	S	S	S	S	N	S	S	N	N	N	S	N	S	S	S	S	S	N	NA	N	S	S	N	S	S	N	N	N	S	N	N	S	N	S	N	S
chr2p7117959	2	7117959	NA	NA	NA	S	N	S	S	N	S	N	S	NA	S	S	S	NA	S	S	N	N	N	S	N	S	S	S	S	S	N	S	N	S	S	N	NA	S	N	N	N	S	NA	N	S	N	S	N	S
chr2p7118585	2	7118585	NA	N	N	S	N	S	NA	N	S	N	S	S	S	S	S	NA	S	S	N	N	N	S	N	S	S	S	S	S	N	S	N	S	S	N	S	S	N	N	N	S	N	N	S	N	S	N	S
chr2p7118905	2	7118905	N	N	N	S	N	S	S	N	S	N	S	NA	S	S	S	NA	S	S	NA	N	N	S	N	S	S	S	S	S	N	NA	N	S	S	N	S	S	N	N	N	S	N	N	S	N	S	N	S
chr2p7118999	2	7118999	N	N	N	S	N	S	S	N	S	N	S	S	S	S	S	NA	S	S	N	N	N	S	N	S	S	S	S	S	N	S	N	S	S	N	S	S	N	N	N	S	N	N	S	N	S	N	S
chr2p7119050	2	7119050	N	N	N	S	N	S	S	N	S	N	S	NA	S	S	S	NA	S	S	N	N	N	S	N	S	S	S	S	S	NA	S	N	S	S	N	S	S	N	N	N	S	N	N	S	N	S	N	S
chr2p7119105	2	7119105	N	N	N	S	N	S	S	N	S	N	NA	S	S	S	S	NA	S	S	N	N	N	S	N	S	S	S	S	S	N	NA	N	S	S	N	S	S	N	N	N	S	N	N	S	N	S	N	S
chr2p7119141	2	7119141	N	N	N	S	N	S	S	N	S	N	NA	S	S	S	S	NA	S	S	N	N	N	S	N	S	S	S	S	S	N	NA	N	S	S	N	S	S	N	N	N	S	N	N	S	N	S	N	S
chr2p7121324	2	7121324	NA	NA	N	S	N	S	S	N	S	NA	S	S	S	S	S	NA	S	S	N	N	N	S	N	S	S	S	S	S	N	S	N	S	S	N	S	S	N	N	N	S	N	N	S	N	S	N	S
chr2p7130517	2	7130517	N	N	N	S	N	S	S	N	NA	N	S	NA	S	S	S	NA	S	S	N	N	N	S	N	S	S	S	S	S	N	S	N	S	S	N	S	S	N	N	N	S	N	N	S	N	S	N	S
chr2p7130574	2	7130574	N	N	N	S	N	S	S	N	S	N	S	NA	S	S	S	NA	S	S	N	N	N	S	N	S	S	S	S	S	N	NA	N	S	S	N	S	S	N	N	N	S	N	N	S	N	S	N	S
chr2p7135832	2	7135832	N	N	N	S	N	S	S	N	S	N	S	S	S	S	S	NA	S	S	N	N	N	S	N	S	S	S	S	S	N	S	N	S	S	N	S	S	N	N	N	S	N	N	S	N	S	N	S
chr2p7136469	2	7136469	N	N	N	S	N	S	S	N	S	N	S	S	S	S	S	N	S	S	N	N	N	S	N	S	S	S	S	S	N	S	N	S	S	N	S	S	N	N	N	S	N	N	S	N	S	N	S
chr2p7141982	2	7141982	N	N	N	S	N	S	S	N	S	N	S	NA	S	S	S	NA	S	S	N	N	N	S	N	S	S	S	S	S	N	S	N	S	S	N	S	S	N	N	N	S	N	N	S	N	S	N	S
chr2p7142075	2	7142075	N	N	N	S	N	S	S	N	S	N	S	NA	S	S	S	NA	S	S	N	N	N	S	N	S	S	S	S	S	N	S	N	S	S	N	S	S	N	N	N	S	N	N	S	N	S	N	S
chr2p7142261	2	7142261	NA	N	N	S	N	S	NA	N	S	N	S	NA	S	S	S	NA	S	S	N	N	N	S	N	S	S	S	S	S	N	S	NA	S	S	N	S	S	N	N	N	S	N	N	S	N	S	N	S
chr2p7151337	2	7151337	N	N	N	S	N	S	S	N	S	N	S	NA	S	S	S	NA	S	S	N	N	N	S	N	S	S	S	S	S	N	S	N	S	S	N	S	S	N	N	N	S	N	N	S	N	S	N	S
chr2p7161014	2	7161014	N	N	N	S	N	S	S	N	S	N	S	S	S	S	S	NA	S	S	N	N	N	S	N	S	S	S	S	S	N	S	N	S	S	N	S	S	N	N	N	S	N	N	S	N	S	N	S
chr2p7162708	2	7162708	N	N	N	S	N	S	S	N	S	N	NA	S	S	S	S	NA	S	S	N	N	N	S	N	S	S	S	S	S	N	S	N	S	S	N	S	S	N	N	N	S	N	N	S	N	S	N	S
chr2p7165999	2	7165999	NA	NA	N	S	N	S	NA	N	S	N	S	NA	S	S	S	NA	S	S	N	N	N	S	N	S	S	S	S	S	N	S	N	S	S	N	S	S	N	NA	N	S	N	N	S	N	S	N	S
chr2p7166002	2	7166002	NA	NA	N	S	N	S	NA	N	S	N	S	NA	S	S	S	NA	S	S	N	N	N	S	N	S	S	S	S	S	N	S	N	S	S	N	S	S	N	NA	N	S	N	N	S	N	S	N	S
chr2p7166035	2	7166035	NA	NA	N	S	N	S	NA	N	S	N	S	NA	S	S	S	NA	S	S	N	N	N	S	N	S	S	S	S	S	N	S	N	S	S	N	S	S	N	NA	N	S	N	N	S	N	S	N	S
chr2p7191558	2	7191558	N	N	N	S	N	S	S	N	S	N	S	NA	S	S	S	N	S	S	N	N	N	S	N	S	S	S	S	S	N	S	N	S	S	N	S	S	N	N	N	S	N	N	S	N	S	N	S
chr2p7192782	2	7192782	N	N	N	S	N	S	S	N	S	N	S	S	S	S	S	NA	S	S	N	N	N	S	N	S	S	S	S	S	N	S	N	S	S	N	S	S	N	N	N	S	N	N	S	N	S	N	S
chr2p7192839	2	7192839	N	N	N	S	N	S	S	N	S	N	S	S	S	S	S	NA	S	S	N	N	N	S	N	S	S	S	NA	S	N	S	N	S	S	N	S	S	N	N	N	NA	N	N	S	N	S	N	S
chr2p7192950	2	7192950	NA	N	N	S	N	S	S	N	S	N	S	S	S	S	S	NA	S	S	N	N	N	S	N	S	S	S	S	S	N	S	N	S	S	N	S	S	N	N	N	S	N	N	S	N	S	N	S
chr2p7192964	2	7192964	NA	N	N	S	N	S	S	N	S	N	S	S	S	S	S	NA	S	S	N	N	N	S	N	S	S	S	S	S	N	S	N	S	S	N	S	S	N	N	N	S	N	N	S	N	S	N	S
chr2p7210294	2	7210294	N	N	N	S	N	S	S	N	S	N	S	S	N	S	S	NA	S	S	N	N	N	S	N	S	S	S	S	S	NA	S	N	S	S	NA	S	S	N	N	N	S	N	N	S	N	S	N	S
chr2p7210303	2	7210303	N	N	N	S	N	S	S	N	S	N	S	S	N	S	S	NA	S	S	N	N	N	S	N	S	S	S	S	S	NA	S	N	S	S	N	S	S	N	N	N	S	N	N	S	N	S	N	S
chr2p7210336	2	7210336	N	N	N	S	N	S	S	N	S	N	S	S	N	S	S	NA	S	S	N	N	N	S	N	S	S	S	S	S	NA	S	N	S	S	NA	S	S	N	N	N	S	N	N	S	N	S	N	S
chr2p7265191	2	7265191	N	NA	N	S	N	S	S	N	S	N	S	NA	N	S	N	NA	S	S	N	N	N	S	N	S	S	S	S	S	N	NA	N	S	S	N	S	S	N	N	N	S	S	N	S	N	S	N	S
chr2p7269366	2	7269366	N	N	N	S	N	S	S	N	S	N	S	S	N	S	N	NA	S	S	N	N	N	S	N	S	S	S	S	S	N	S	N	S	S	N	S	S	N	N	N	S	S	N	S	N	S	N	S
chr2p7269368	2	7269368	N	N	N	S	N	S	S	N	S	N	S	S	N	S	N	NA	S	S	N	N	N	S	N	S	S	S	S	S	N	S	N	S	S	N	S	S	N	N	N	S	S	N	S	N	S	N	S
chr2p7275784	2	7275784	N	N	N	S	N	S	S	N	S	N	NA	S	N	S	N	NA	S	S	N	N	N	S	N	S	S	S	S	S	N	S	N	S	S	N	S	S	N	N	N	S	S	N	S	N	S	N	S
chr2p7275787	2	7275787	N	N	N	S	N	S	S	N	S	N	NA	S	N	S	N	NA	S	S	N	N	N	S	N	S	S	S	S	S	N	S	N	S	S	N	S	S	N	N	N	S	S	N	S	N	S	N	S
chr2p7275792	2	7275792	N	N	N	S	N	S	S	N	S	N	NA	S	N	S	N	NA	S	S	N	N	N	S	N	S	S	S	S	S	N	S	N	S	S	N	S	S	N	N	N	S	S	N	S	N	S	N	S
chr2p7275841	2	7275841	N	N	N	S	N	S	S	N	S	N	S	S	N	S	N	NA	S	S	N	N	N	NA	N	S	S	NA	S	S	N	S	N	S	S	N	S	S	N	N	N	S	S	N	S	N	S	N	S
chr2p7354037	2	7354037	N	N	N	S	N	S	NA	N	S	N	S	NA	N	S	N	N	S	S	N	N	N	NA	N	S	S	S	S	S	N	NA	N	S	S	N	S	S	N	N	N	S	S	N	S	N	S	N	S
chr2p7354052	2	7354052	N	N	N	S	N	S	NA	N	S	N	S	NA	N	S	N	N	S	S	N	N	N	NA	N	S	S	S	S	S	N	NA	N	S	S	N	S	S	N	N	N	S	S	N	S	N	S	N	S
chr2p7354064	2	7354064	N	N	N	S	N	S	NA	N	S	N	S	NA	N	S	N	N	S	S	N	N	N	NA	N	S	S	S	S	S	N	NA	N	S	S	N	S	S	N	N	N	S	S	N	S	N	S	N	S
chr2p7354084	2	7354084	N	N	N	S	N	S	NA	N	S	N	S	NA	N	S	N	N	S	S	N	N	N	NA	N	S	S	S	S	S	N	NA	N	S	S	N	S	S	N	N	N	S	S	N	S	N	S	N	S
chr2p7354110	2	7354110	N	N	N	S	N	S	NA	N	S	N	S	NA	N	S	N	N	S	S	N	N	N	NA	N	S	S	S	S	S	N	NA	N	S	S	N	S	S	N	N	N	S	S	N	S	N	S	N	S
chr2p7354120	2	7354120	N	N	N	S	N	S	NA	N	S	N	S	NA	N	S	N	N	S	S	N	N	N	NA	N	S	S	S	S	S	N	NA	NA	S	S	N	S	S	N	N	N	S	NA	N	S	N	S	N	NA
chr2p7354134	2	7354134	N	N	N	S	N	S	NA	N	S	N	NA	NA	N	S	N	N	S	S	N	N	N	NA	N	S	S	S	S	S	N	NA	NA	S	S	N	NA	S	N	N	N	S	NA	N	S	N	S	N	NA
chr2p7354153	2	7354153	N	N	N	S	N	S	NA	N	S	N	S	NA	N	S	N	NA	S	S	N	N	N	S	N	S	S	S	S	S	N	NA	N	S	S	N	S	S	N	N	N	NA	S	N	S	N	S	N	S
chr2p7354166	2	7354166	N	N	N	S	N	S	S	N	S	N	S	NA	N	S	N	NA	S	S	N	N	N	S	N	S	S	S	S	S	N	NA	N	S	S	N	S	S	N	N	N	NA	S	N	S	N	S	N	S
chr2p7354214	2	7354214	N	N	N	S	N	S	NA	N	S	N	NA	NA	N	S	N	NA	S	S	N	N	N	S	N	S	S	S	S	S	N	NA	N	S	S	N	S	S	N	N	N	S	S	N	S	N	S	N	S
chr2p7354217	2	7354217	N	N	N	S	N	S	NA	N	S	N	NA	NA	N	S	N	NA	S	S	N	N	N	S	N	S	S	S	S	S	N	NA	N	S	S	N	S	S	N	N	N	S	S	N	S	N	S	N	S
chr2p7354223	2	7354223	N	N	N	S	N	S	NA	N	S	N	NA	NA	N	S	N	NA	S	S	N	N	N	S	N	S	S	S	S	S	N	NA	N	S	S	N	S	S	N	N	N	S	S	N	S	N	S	N	S
chr2p7356504	2	7356504	N	N	N	S	N	S	S	N	S	N	S	S	N	S	N	NA	S	S	NA	N	N	S	N	S	S	S	S	S	N	S	N	S	S	N	S	S	N	N	N	S	S	N	S	N	S	N	S
chr2p7359286	2	7359286	N	N	NA	S	N	S	S	N	S	N	NA	S	N	NA	N	NA	S	S	N	N	N	S	N	S	S	S	S	S	N	S	N	S	S	N	S	S	N	N	N	S	S	N	S	N	S	N	S
chr2p7404871	2	7404871	N	N	N	S	N	S	NA	N	S	N	S	NA	N	S	N	NA	S	S	N	N	N	NA	N	S	S	S	S	S	N	S	N	S	S	N	S	S	N	N	N	S	S	N	S	N	S	N	S
chr2p7430705	2	7430705	N	N	N	S	N	S	S	N	S	N	S	S	N	S	N	NA	S	S	N	N	N	S	N	S	S	S	S	S	N	S	N	S	S	N	S	S	N	N	N	S	S	N	S	N	S	N	S
chr2p7446859	2	7446859	N	N	N	S	N	S	S	N	S	N	S	NA	N	S	N	NA	S	S	N	N	N	S	N	S	S	S	S	S	N	S	N	S	S	N	S	S	N	N	N	S	S	N	S	S	S	N	S
chr2p7446910	2	7446910	N	N	N	S	N	S	S	N	S	N	S	NA	N	S	N	NA	S	S	N	N	N	S	N	S	S	S	S	S	N	S	N	S	S	N	S	S	N	N	N	S	S	N	S	S	S	N	S
chr2p7447367	2	7447367	NA	NA	NA	S	N	S	S	N	S	N	NA	S	N	S	NA	N	S	S	N	N	N	S	N	S	S	S	S	S	N	S	N	S	S	N	S	S	N	N	N	S	S	N	S	S	S	N	S
chr2p7450603	2	7450603	N	N	N	S	N	S	S	N	S	N	S	NA	N	S	N	NA	S	S	N	N	N	S	N	S	S	S	S	S	N	S	N	S	S	N	S	S	N	N	N	S	S	N	S	S	S	N	S
chr2p7450617	2	7450617	N	N	N	S	N	S	S	N	S	N	S	NA	N	S	N	NA	S	S	N	N	N	S	N	S	S	S	S	S	N	S	N	S	S	N	S	S	N	N	N	S	S	N	S	S	S	N	S
chr2p7450689	2	7450689	N	N	N	S	N	S	S	N	S	N	S	S	N	S	N	NA	S	S	N	NA	N	S	N	S	S	S	S	S	N	S	N	S	S	N	S	S	N	N	N	S	S	N	S	S	S	N	S
chr2p7451140	2	7451140	N	NA	N	S	N	S	S	N	S	N	NA	S	N	NA	N	NA	S	S	N	N	N	S	N	S	S	S	S	S	NA	S	N	S	S	N	S	S	N	N	N	S	S	N	S	S	S	N	S
chr2p7452551	2	7452551	N	N	N	S	N	S	S	N	S	N	S	NA	N	S	N	NA	S	S	N	N	N	S	N	S	S	S	S	S	N	S	N	S	S	N	S	S	N	N	N	S	S	N	S	S	S	N	S
chr2p7452581	2	7452581	N	N	N	S	N	S	S	N	S	N	S	NA	N	S	N	NA	S	S	N	N	N	S	N	S	S	S	S	S	N	S	N	S	S	N	S	S	N	N	N	S	S	N	S	S	S	N	S
chr2p7493280	2	7493280	NA	N	NA	S	N	S	S	N	NA	N	NA	NA	N	S	S	N	S	S	NA	N	N	S	N	S	S	S	S	S	N	S	N	S	N	N	S	N	N	N	N	NA	S	N	S	S	S	N	S
chr2p7674764	2	7674764	N	N	N	S	N	S	S	N	S	N	S	NA	N	N	S	N	S	S	N	N	N	S	N	S	S	S	S	S	N	S	N	S	N	N	N	N	N	N	N	S	S	N	S	S	S	N	S
chr2p7674790	2	7674790	N	N	N	S	N	S	S	N	S	N	S	NA	N	N	S	N	S	S	N	N	N	S	N	S	S	S	S	S	N	S	N	S	N	N	N	N	N	N	N	S	S	N	S	S	S	N	S
chr2p7674808	2	7674808	N	N	N	S	N	S	S	N	S	N	S	NA	N	N	S	N	S	S	N	N	N	S	N	S	S	S	S	S	N	S	N	S	N	N	N	N	N	N	N	S	S	N	S	S	S	N	S
chr2p7674810	2	7674810	N	N	N	S	N	S	S	N	S	N	S	NA	N	N	S	N	S	S	N	N	N	S	N	S	S	S	S	S	N	S	N	S	N	N	N	N	N	N	N	S	S	N	S	S	S	N	S
chr2p8020251	2	8020251	NA	S	N	S	S	S	NA	N	NA	N	NA	NA	N	NA	S	N	S	S	N	N	N	S	N	N	NA	S	S	S	NA	S	N	S	N	N	N	N	N	N	N	S	S	N	S	S	S	N	S
chr2p8090521	2	8090521	N	S	N	S	S	S	S	N	S	N	S	NA	N	N	S	N	S	S	N	N	N	S	N	N	S	S	S	S	N	S	N	S	N	N	N	N	N	N	N	S	S	N	S	S	S	N	S
chr2p8246552	2	8246552	NA	S	S	N	S	S	S	N	S	N	NA	NA	N	N	S	N	S	S	N	N	S	S	N	N	S	S	S	S	N	S	N	N	N	N	N	N	N	N	N	S	S	S	N	S	S	N	S
chr2p8246953	2	8246953	N	S	S	N	S	S	S	N	S	N	S	S	N	N	S	N	S	S	N	N	S	S	N	N	S	S	S	S	N	S	N	N	N	N	N	N	N	N	N	S	S	S	N	S	S	N	S
chr3p70125	3	70125	S	S	N	N	N	N	NA	S	N	N	N	N	N	S	N	NA	N	N	S	S	S	N	S	N	S	N	N	S	S	NA	S	S	S	N	N	N	S	N	N	N	N	N	S	S	N	S	S
chr3p80074	3	80074	S	S	N	N	N	NA	NA	S	N	N	N	N	N	S	N	NA	N	N	S	S	S	N	S	N	S	N	N	S	S	N	S	S	S	N	N	N	S	N	N	N	N	N	S	S	N	S	S
chr3p97407	3	97407	NA	NA	N	N	N	N	NA	S	NA	N	N	N	N	S	N	NA	N	N	S	S	S	N	S	N	NA	N	N	S	S	N	S	S	S	N	NA	N	S	N	N	N	N	N	S	S	N	S	S
chr3p99547	3	99547	S	S	N	N	N	N	NA	S	N	N	N	N	N	S	N	NA	N	N	S	S	S	N	S	N	S	N	N	S	S	N	S	S	S	N	N	N	S	N	N	N	N	N	S	S	N	S	S
chr3p99572	3	99572	S	S	N	N	N	N	NA	S	N	N	N	N	N	S	N	NA	N	N	S	S	S	N	S	N	S	N	N	S	S	N	S	S	S	N	N	N	S	N	N	N	N	N	S	S	N	S	S
chr3p105237	3	105237	S	S	N	N	N	N	N	S	N	N	N	N	N	S	N	NA	N	N	S	S	S	N	S	N	S	N	N	S	S	N	S	S	S	N	N	N	S	N	N	N	N	N	S	S	N	S	S
chr3p156040	3	156040	S	S	N	N	N	N	NA	S	N	N	N	N	N	S	N	NA	N	N	S	S	S	N	S	N	S	N	N	S	S	N	S	S	S	N	N	N	S	N	N	N	N	N	S	S	N	S	N
chr3p167771	3	167771	S	S	N	N	N	N	NA	S	N	N	N	N	N	S	N	NA	N	N	S	S	S	N	S	N	S	N	N	S	S	N	S	S	S	N	N	N	S	N	N	N	N	N	S	S	N	S	N
chr3p170690	3	170690	S	S	N	N	N	N	N	S	N	N	NA	N	N	S	N	NA	N	N	S	S	S	N	S	N	S	N	N	S	S	N	S	S	S	N	N	N	S	N	N	N	N	N	S	S	N	S	N
chr3p189804	3	189804	NA	NA	N	N	N	NA	NA	NA	N	N	N	N	N	NA	N	N	N	N	NA	S	S	N	S	N	S	N	N	S	S	NA	S	NA	S	N	N	N	S	N	N	N	N	N	S	S	N	S	N
chr3p189805	3	189805	NA	NA	N	N	N	NA	NA	NA	N	N	N	N	N	NA	N	N	N	N	NA	S	S	N	S	N	S	N	N	S	S	NA	S	NA	S	N	N	N	S	N	N	N	N	N	S	S	N	S	N
chr3p218705	3	218705	S	S	NA	N	N	NA	NA	S	N	N	N	N	N	S	N	NA	N	N	S	S	S	N	S	N	S	N	N	S	S	N	S	S	S	N	N	N	S	N	N	N	N	N	S	S	N	S	N
chr3p227453	3	227453	S	S	N	N	N	N	NA	S	N	N	N	N	N	S	N	NA	N	N	S	S	S	N	S	N	S	S	N	S	S	NA	S	S	S	N	N	N	S	N	N	N	N	N	S	S	N	S	N
chr3p228726	3	228726	S	S	N	N	N	N	NA	S	N	N	N	N	N	S	N	NA	N	N	NA	S	S	N	S	N	S	S	N	S	S	NA	S	S	S	N	N	N	S	N	N	N	N	N	S	S	N	S	N
chr3p239879	3	239879	NA	NA	NA	N	N	N	N	S	N	N	NA	NA	N	NA	N	NA	N	NA	NA	S	S	N	S	N	S	S	N	S	S	N	S	S	S	N	N	N	S	N	N	N	N	N	S	S	N	S	N
chr3p246658	3	246658	S	S	N	N	N	N	N	S	N	N	N	N	N	S	N	NA	N	N	S	S	S	N	S	N	S	S	N	S	S	N	S	S	S	N	N	N	S	N	N	N	N	N	S	S	N	S	N
chr3p258970	3	258970	NA	S	N	N	N	NA	NA	S	N	N	NA	N	N	S	N	NA	N	N	S	S	S	N	S	N	S	S	N	S	S	N	S	S	S	N	N	N	S	N	N	N	N	N	S	S	N	S	N
chr3p269592	3	269592	NA	NA	NA	N	N	N	NA	S	N	N	N	N	NA	S	N	NA	N	N	S	S	S	N	S	N	S	S	N	S	S	N	S	S	S	N	N	N	S	N	NA	N	NA	N	S	S	N	S	N
chr3p301730	3	301730	NA	NA	N	N	N	N	NA	S	N	N	N	N	N	S	N	NA	N	N	S	S	S	N	S	N	S	S	N	S	S	N	S	S	S	N	N	N	S	N	N	N	N	N	S	S	N	S	N
chr3p328841	3	328841	S	NA	N	N	NA	NA	NA	S	NA	N	N	NA	N	S	N	NA	N	N	S	S	S	N	S	N	S	S	N	S	S	N	S	S	S	N	N	N	S	N	N	N	N	N	S	S	N	S	N
chr3p330836	3	330836	S	S	N	N	N	N	N	S	NA	N	N	N	N	S	N	NA	N	N	S	S	S	N	S	N	S	S	N	S	S	N	S	S	S	N	NA	N	S	N	N	N	N	N	S	S	N	S	N
chr3p334241	3	334241	S	S	N	N	N	N	NA	S	N	N	N	N	N	S	N	NA	N	N	S	S	S	N	S	N	S	S	N	S	S	N	S	S	S	N	N	N	S	N	N	N	N	N	S	S	N	S	N
chr3p384944	3	384944	S	S	N	N	N	N	NA	S	N	N	NA	N	N	S	N	NA	N	N	S	S	S	N	S	N	S	S	N	S	S	N	S	S	S	N	N	N	S	N	N	N	N	N	S	S	N	S	N
chr3p480179	3	480179	S	S	N	N	N	N	NA	S	N	N	N	N	N	S	N	NA	N	N	S	S	S	N	S	N	S	S	N	S	S	N	S	S	S	N	N	N	S	N	N	N	N	N	S	S	N	S	N
chr3p480180	3	480180	S	S	N	N	N	N	NA	S	N	N	N	N	N	S	N	NA	N	N	S	S	S	N	S	N	S	S	N	S	S	N	S	S	S	N	N	N	S	N	N	N	N	N	S	S	N	S	N
chr3p590527	3	590527	S	NA	N	N	N	S	NA	S	NA	N	NA	N	N	S	NA	NA	N	NA	NA	S	S	NA	S	N	S	S	N	N	S	N	S	S	S	N	S	N	S	N	N	N	N	N	S	S	N	S	N
chr3p595026	3	595026	NA	NA	N	N	N	NA	N	S	N	N	N	N	N	S	N	NA	N	N	S	S	S	N	S	N	S	S	N	N	S	N	S	S	S	N	S	N	S	N	N	N	N	N	S	S	N	S	N
chr3p610402	3	610402	S	S	N	N	N	S	NA	S	N	N	N	N	N	S	N	NA	N	N	S	S	S	N	S	N	S	S	N	N	S	N	S	S	S	N	S	N	S	N	N	N	N	N	S	S	N	S	N
chr3p610423	3	610423	S	S	N	N	N	S	NA	S	N	N	N	N	N	S	N	NA	N	N	S	S	S	N	S	N	S	S	N	N	S	N	S	S	S	N	S	N	S	N	N	N	N	N	S	S	N	S	N
chr3p610465	3	610465	S	S	N	N	N	S	NA	S	N	N	N	N	N	S	N	NA	N	N	S	S	S	N	S	N	S	S	N	N	S	N	S	S	S	N	S	N	S	N	N	N	N	N	S	S	N	S	N
chr3p611647	3	611647	S	S	N	N	N	S	NA	S	N	N	N	N	N	S	N	NA	N	N	S	S	S	N	S	N	S	S	N	N	S	N	S	S	S	N	S	N	S	N	N	N	N	N	S	S	N	S	N
chr3p809699	3	809699	NA	S	N	N	N	N	NA	S	N	N	N	N	N	S	N	NA	N	N	S	S	S	N	S	N	S	S	N	N	S	N	S	S	S	N	S	N	S	N	N	N	N	N	S	S	N	S	N
chr3p809700	3	809700	NA	S	N	N	N	N	NA	S	N	N	N	N	N	S	N	NA	N	N	S	S	S	N	S	N	S	S	N	N	S	N	S	S	S	N	S	N	S	N	N	N	N	N	S	S	N	S	N
chr3p810197	3	810197	S	S	N	N	N	N	NA	S	N	N	NA	N	N	S	N	NA	N	N	S	S	S	N	S	N	S	S	N	N	S	N	S	S	S	N	S	N	S	N	N	N	N	N	S	S	N	S	N
chr3p814950	3	814950	S	S	N	N	N	N	N	S	N	N	N	N	N	S	N	NA	N	N	S	S	S	N	S	N	S	S	N	N	S	N	S	S	S	N	S	N	S	N	N	N	N	N	S	S	N	S	N
chr3p821664	3	821664	NA	S	N	N	N	N	NA	S	N	N	N	N	N	S	N	NA	N	NA	S	S	S	N	S	N	S	S	N	N	S	N	S	S	S	N	S	N	S	N	N	N	N	N	S	S	N	S	N
chr3p901469	3	901469	S	S	N	N	N	N	NA	S	N	N	N	N	N	S	N	N	N	N	S	S	S	N	S	N	S	S	N	N	S	N	S	S	S	N	S	N	S	N	N	N	N	N	S	S	N	S	N
chr3p1518784	3	1518784	S	S	N	N	N	N	NA	S	N	N	N	N	N	S	N	NA	N	N	S	S	S	N	S	N	S	S	N	N	S	N	S	S	S	N	S	N	S	N	N	N	N	N	S	S	N	S	N
chr3p2016088	3	2016088	S	NA	N	N	N	N	NA	S	NA	NA	N	N	N	S	N	NA	N	N	S	S	S	N	S	N	S	S	N	N	S	N	S	S	S	N	S	N	S	N	N	N	N	N	S	S	N	S	N
chr3p2037896	3	2037896	NA	S	N	N	N	N	NA	S	N	N	N	N	N	S	N	NA	N	N	S	S	S	N	S	N	S	S	N	N	S	N	NA	S	S	N	NA	N	S	N	N	N	N	N	S	S	N	S	N
chr3p2090912	3	2090912	NA	NA	N	N	N	N	N	S	N	N	NA	N	N	S	N	NA	N	NA	S	S	S	N	S	N	S	S	N	N	S	N	S	S	S	N	S	N	S	N	N	N	N	N	S	S	N	S	N
chr3p2101210	3	2101210	NA	S	N	N	N	N	NA	S	NA	N	NA	N	N	S	N	NA	NA	N	NA	S	S	N	S	N	S	S	N	N	S	NA	S	S	S	N	NA	N	S	N	N	N	N	N	S	S	N	S	N
chr3p2101309	3	2101309	S	S	N	N	N	N	N	S	N	N	NA	N	N	S	N	NA	N	N	S	S	S	N	S	N	S	S	N	N	S	N	S	S	S	N	S	N	S	N	N	N	N	N	S	S	N	S	N
chr3p2103303	3	2103303	S	S	N	N	N	N	N	S	N	N	NA	N	N	S	N	NA	N	N	S	S	S	N	S	N	S	S	N	N	S	N	S	S	S	N	S	N	S	N	N	N	N	N	S	S	N	S	N
chr3p2105337	3	2105337	S	S	N	N	N	N	N	S	N	N	NA	N	N	S	N	NA	N	N	S	S	S	N	S	N	S	S	N	N	S	N	S	S	S	N	S	N	S	N	N	N	N	N	S	S	N	S	N
chr3p2106265	3	2106265	S	S	N	N	N	N	NA	S	N	N	N	N	N	S	N	NA	N	N	S	S	S	N	S	N	S	S	N	N	S	N	S	S	S	N	S	N	S	N	N	N	N	N	S	S	N	S	N
chr3p2107231	3	2107231	S	S	N	N	N	N	NA	S	N	N	N	N	N	S	N	NA	N	N	S	S	S	N	S	N	S	S	N	N	NA	N	S	S	NA	N	S	N	S	N	N	N	N	N	S	S	N	S	N
chr3p2118717	3	2118717	S	S	N	N	N	N	NA	S	N	N	N	N	N	S	N	NA	N	N	S	S	S	N	S	N	S	S	N	N	S	N	S	S	S	N	S	N	S	N	N	N	N	N	S	S	N	S	N
chr3p2118738	3	2118738	S	S	N	N	N	N	NA	S	N	N	N	N	N	S	N	NA	N	N	S	S	S	N	S	N	S	S	N	N	S	N	S	S	S	N	S	N	S	N	N	N	N	N	S	S	N	S	N
chr3p2119738	3	2119738	S	S	N	N	N	N	NA	S	N	N	N	N	N	S	N	NA	N	N	S	S	S	N	S	N	S	S	N	N	S	N	S	S	S	N	S	N	S	N	N	N	N	N	S	NA	N	S	N
chr3p2121071	3	2121071	S	S	N	N	N	N	N	S	N	N	N	N	N	S	N	NA	N	N	S	S	S	N	S	N	S	S	N	N	S	NA	S	S	S	N	S	N	S	N	N	N	N	N	S	S	N	S	N
chr3p2121535	3	2121535	S	S	N	N	N	N	NA	S	N	N	NA	N	N	S	N	NA	N	N	S	S	S	N	S	N	S	S	N	N	S	N	S	S	S	N	S	N	S	N	N	N	N	N	S	S	N	S	N
chr3p2121560	3	2121560	S	S	N	N	N	N	NA	S	N	N	NA	N	N	S	N	NA	N	N	S	S	S	N	S	N	S	S	N	N	S	N	S	S	S	N	S	N	S	N	N	N	N	N	S	S	N	S	N
chr3p2121983	3	2121983	S	NA	N	N	N	N	NA	S	N	N	N	NA	N	S	N	NA	N	N	S	S	S	N	S	N	NA	S	N	N	S	N	S	S	S	N	S	N	S	N	N	N	N	N	S	S	N	S	N
chr3p2131079	3	2131079	S	S	N	N	N	N	N	S	N	N	N	N	N	S	N	NA	N	N	S	S	S	N	S	N	S	S	N	N	S	N	S	S	S	N	S	N	S	N	N	N	N	N	S	S	N	S	N
chr3p2136884	3	2136884	S	S	N	N	N	N	NA	S	N	N	N	N	N	S	N	NA	N	N	S	S	S	N	S	N	S	S	N	N	S	N	S	S	S	N	S	N	S	N	N	N	N	N	S	S	N	S	N
chr3p2144900	3	2144900	S	S	N	N	N	N	NA	S	N	N	N	N	N	S	N	N	N	N	S	S	S	N	S	N	S	S	N	N	S	N	S	S	S	N	S	N	S	N	N	N	N	N	S	S	N	S	N
chr3p2152019	3	2152019	S	S	N	N	N	N	NA	S	N	N	N	N	N	S	N	NA	N	N	S	S	S	N	S	N	S	S	N	N	S	N	S	S	S	N	S	N	S	N	N	N	N	N	S	S	N	S	N
chr3p2155714	3	2155714	S	S	N	N	N	N	NA	S	N	N	N	N	N	S	N	N	N	N	S	S	S	N	S	N	S	S	N	N	S	N	S	S	S	N	S	N	S	N	N	N	N	N	S	S	N	S	N
chr3p2157231	3	2157231	S	S	NA	N	N	N	N	S	NA	N	N	N	N	S	N	NA	N	N	S	S	S	N	S	N	S	S	N	N	S	N	S	S	S	N	S	N	S	N	N	N	N	N	S	S	N	S	N
chr3p2157417	3	2157417	S	S	N	N	N	N	N	S	N	N	N	N	N	S	N	NA	N	N	S	S	S	N	S	N	S	S	N	N	S	N	S	S	S	N	S	N	S	N	N	N	N	N	S	S	N	S	N
chr3p2180894	3	2180894	S	S	N	N	N	N	NA	S	N	N	N	N	N	S	N	NA	N	N	S	S	S	N	S	N	S	S	N	N	S	N	N	S	S	N	S	N	S	N	N	N	N	N	S	S	N	S	N
chr3p2180908	3	2180908	S	S	N	N	N	N	NA	S	N	N	N	N	N	S	N	NA	N	N	S	S	S	N	S	N	S	S	N	N	S	N	N	S	S	N	S	N	S	N	N	N	N	N	S	S	N	S	N
chr3p2193480	3	2193480	N	S	N	N	N	N	NA	S	NA	N	NA	N	N	S	N	NA	N	N	S	S	S	N	S	N	S	S	N	N	S	N	N	S	S	N	S	N	S	N	N	N	N	N	S	S	S	S	N
chr3p2197906	3	2197906	N	S	N	N	N	N	N	S	N	N	N	N	N	S	N	NA	N	N	S	S	S	N	S	N	S	S	N	N	S	N	N	S	S	N	S	N	S	N	N	N	N	N	S	S	S	S	N
chr3p2213947	3	2213947	N	S	N	N	N	N	NA	S	N	N	N	N	N	S	N	NA	N	N	S	S	S	N	S	N	S	S	N	N	S	N	N	S	S	N	S	N	S	N	N	N	N	N	S	S	S	S	N
chr3p2214028	3	2214028	N	S	N	N	N	N	NA	S	N	N	N	N	N	S	N	NA	N	N	S	S	S	N	S	N	S	S	N	N	S	N	N	S	S	N	S	N	S	N	N	N	N	N	S	S	S	S	N
chr3p2218014	3	2218014	N	NA	N	N	N	N	N	S	NA	N	NA	N	N	NA	N	NA	N	N	S	S	S	N	S	N	S	S	N	N	S	N	NA	S	NA	N	S	N	S	N	N	N	N	N	NA	S	S	S	N
chr3p2220784	3	2220784	N	S	N	N	N	N	N	S	N	N	N	N	N	S	N	N	N	N	S	S	S	N	S	N	S	S	N	N	S	N	N	S	S	N	S	N	S	N	N	N	N	N	S	S	S	S	N
chr3p2232306	3	2232306	N	S	N	N	N	N	N	S	N	N	N	N	N	S	N	NA	N	N	S	S	S	N	S	N	S	S	N	N	N	N	N	S	S	N	S	N	S	N	N	N	N	N	S	S	S	S	N
chr3p2233401	3	2233401	N	S	N	N	N	N	N	S	N	N	N	N	N	S	N	NA	N	N	S	S	S	N	S	N	S	S	N	N	N	N	N	S	S	N	S	N	S	N	N	N	N	N	S	S	S	S	N
chr3p2245243	3	2245243	N	S	N	N	N	N	N	S	N	N	N	N	N	S	N	NA	N	N	S	S	S	NA	S	N	S	S	N	N	N	N	N	S	S	N	S	N	S	N	N	N	NA	N	S	S	S	S	N
chr3p2245252	3	2245252	N	S	N	N	N	N	N	S	N	N	N	N	N	S	N	NA	N	N	S	S	S	NA	S	N	S	S	N	N	N	N	N	S	S	N	S	N	S	N	N	N	NA	N	S	S	S	S	N
chr3p2266652	3	2266652	N	S	N	N	N	N	N	S	N	N	N	N	N	S	N	NA	N	N	S	S	S	NA	S	N	S	S	N	N	N	N	N	S	S	N	S	N	S	N	N	N	N	N	S	S	S	S	N
chr3p2266685	3	2266685	N	S	N	N	N	N	N	S	N	N	N	N	N	S	N	NA	N	N	S	S	S	NA	S	N	S	S	N	N	N	N	N	S	S	N	S	N	S	N	N	N	N	N	S	S	S	S	N
chr3p2272252	3	2272252	N	S	N	N	N	N	N	S	N	N	N	NA	N	S	N	NA	N	N	S	S	S	N	S	N	S	S	N	N	N	N	N	S	S	N	S	N	S	N	N	N	N	N	S	S	S	S	N
chr3p2272294	3	2272294	N	S	N	N	N	N	N	S	N	N	N	NA	N	S	N	NA	N	N	S	NA	NA	N	NA	N	S	S	N	N	N	N	N	S	S	N	NA	N	S	N	N	N	N	N	NA	S	NA	S	N
chr3p2273332	3	2273332	N	S	N	N	N	N	N	S	N	N	N	NA	N	S	N	NA	N	N	S	S	S	N	S	N	S	S	N	N	N	NA	N	S	S	N	S	N	S	N	N	N	N	N	S	S	S	S	N
chr3p2273348	3	2273348	N	S	N	N	N	N	N	S	N	N	N	NA	N	S	N	NA	N	N	S	S	S	N	S	N	S	S	N	N	N	NA	N	S	S	N	S	N	S	N	N	N	N	N	S	S	S	S	N
chr3p2273350	3	2273350	N	S	N	N	N	N	N	S	N	N	N	NA	N	S	N	NA	N	N	S	S	S	NA	S	N	S	S	N	N	N	NA	N	S	S	N	S	N	S	N	N	N	N	N	S	S	S	S	N
chr3p2273401	3	2273401	N	S	N	N	N	N	N	S	N	N	N	NA	N	S	N	NA	N	N	S	S	S	N	S	N	S	S	N	N	N	N	N	S	S	N	S	N	S	N	N	N	N	N	S	S	S	S	N
chr3p2273435	3	2273435	N	S	N	N	N	N	N	S	N	N	N	NA	N	S	N	NA	N	N	S	S	S	N	S	N	S	S	N	N	N	N	N	S	S	N	S	N	S	N	N	N	N	N	S	S	S	S	N
chr3p2273447	3	2273447	N	S	N	N	N	N	N	S	N	N	N	NA	N	S	N	NA	N	N	S	S	S	N	S	N	S	S	N	N	N	N	N	S	S	N	S	N	S	N	N	N	N	N	S	S	S	S	N
chr3p2273455	3	2273455	N	S	N	N	N	N	N	S	N	N	N	NA	N	S	N	NA	N	N	S	S	S	N	S	N	S	S	N	N	N	N	N	S	S	N	S	N	S	N	N	N	N	N	S	S	S	S	N
chr3p2273458	3	2273458	N	S	N	N	N	N	N	S	N	N	N	NA	N	S	N	NA	N	N	S	S	S	N	S	N	S	S	N	N	N	N	N	S	S	N	S	N	S	N	N	N	N	N	S	S	S	S	N
chr3p2273462	3	2273462	N	S	N	N	N	N	N	S	N	N	N	NA	N	S	N	NA	N	N	S	S	S	N	S	N	S	S	N	N	N	N	N	S	S	N	S	N	S	N	N	N	N	N	S	S	S	S	N
chr3p2273476	3	2273476	N	S	N	N	N	N	N	S	N	N	N	NA	N	S	N	NA	N	N	S	S	S	N	S	N	S	S	N	N	N	N	N	S	S	N	S	N	S	N	N	N	N	N	S	S	S	S	N
chr3p2275236	3	2275236	N	S	N	N	N	N	N	S	N	N	N	NA	N	S	N	NA	N	N	S	S	S	N	S	N	S	S	N	N	N	N	N	S	S	N	S	N	S	N	N	N	N	N	S	S	S	S	N
chr3p2277874	3	2277874	N	S	N	N	N	N	N	S	N	N	N	S	N	NA	N	N	N	N	S	S	S	N	S	N	S	S	N	N	N	N	N	S	S	N	S	N	S	N	N	N	N	N	S	S	S	S	N
chr3p2285623	3	2285623	N	S	N	N	N	N	N	S	N	N	N	S	N	NA	N	NA	N	N	S	S	S	N	S	N	S	S	N	N	N	N	N	S	S	N	S	N	S	N	N	N	N	N	S	S	S	S	N
chr3p2286692	3	2286692	N	S	N	N	N	N	N	S	N	N	N	NA	N	S	N	NA	N	N	S	S	S	N	S	N	S	S	N	N	N	N	N	S	S	N	S	N	S	N	N	N	N	N	S	S	S	S	N
chr3p2295943	3	2295943	N	S	N	N	N	N	N	S	N	N	N	NA	N	S	N	NA	N	N	S	S	S	N	S	N	S	S	N	N	N	N	N	S	S	N	S	N	S	N	N	N	N	N	S	S	S	S	N
chr3p2318474	3	2318474	N	S	N	N	N	N	N	S	N	N	N	S	N	S	N	NA	N	N	S	S	S	N	S	N	S	S	N	N	N	NA	N	S	S	N	S	N	S	N	N	N	N	N	S	S	S	S	N
chr3p2319179	3	2319179	N	S	N	N	N	N	N	S	N	N	N	S	N	S	N	NA	N	N	S	S	S	N	S	N	S	S	N	N	N	NA	N	S	S	N	S	N	S	N	N	N	N	N	S	S	S	S	N
chr3p2320479	3	2320479	N	S	N	N	N	N	N	S	N	N	N	NA	N	S	N	NA	N	N	S	S	S	N	S	N	S	S	N	N	N	N	NA	S	S	N	S	N	S	N	N	N	N	N	S	S	S	S	N
chr3p2320480	3	2320480	N	S	N	N	N	N	N	S	N	N	N	NA	N	S	N	NA	N	N	S	S	S	N	S	N	S	S	N	N	N	N	N	S	S	N	S	N	S	N	N	N	N	N	S	S	S	S	N
chr3p2320481	3	2320481	N	S	N	N	N	N	N	S	N	N	N	NA	N	S	N	NA	N	N	S	S	S	N	S	N	S	S	N	N	N	N	NA	S	S	N	S	N	S	NA	N	N	N	N	S	S	S	S	N
chr3p2325993	3	2325993	N	S	N	N	N	N	N	S	N	N	N	NA	N	S	N	NA	N	N	S	S	S	N	S	N	S	S	N	N	N	N	N	S	S	N	S	N	S	N	N	N	N	N	S	S	S	S	N
chr3p2335136	3	2335136	N	S	N	N	N	N	N	S	N	N	N	S	N	S	N	N	N	N	S	S	S	N	S	N	S	S	N	N	N	N	N	S	S	N	S	N	S	N	N	N	N	N	S	S	S	S	N
chr3p2336827	3	2336827	N	NA	N	N	N	N	N	S	NA	N	N	S	N	S	N	N	N	N	S	S	S	NA	S	N	S	S	N	N	N	N	N	S	S	N	S	N	S	N	N	N	N	N	S	S	NA	S	N
chr3p2336830	3	2336830	N	NA	N	N	N	N	N	S	NA	N	N	S	N	S	N	NA	N	N	S	S	S	NA	S	N	S	S	N	N	N	N	N	S	S	N	S	N	S	N	N	N	N	N	S	S	NA	S	N
chr3p2336834	3	2336834	N	NA	N	N	N	N	N	S	NA	N	N	S	N	S	N	N	N	N	S	S	S	NA	S	N	S	S	N	N	N	N	N	S	S	N	S	N	S	N	N	N	N	N	S	S	NA	S	N
chr3p2336840	3	2336840	N	NA	N	N	N	N	N	S	NA	N	N	S	N	S	N	N	N	N	S	S	S	NA	S	N	S	S	N	N	N	N	N	S	S	N	S	N	S	N	N	N	N	N	S	S	NA	S	N
chr3p2336842	3	2336842	N	NA	N	N	N	N	N	S	NA	N	N	S	N	S	N	N	N	N	S	S	S	NA	S	N	S	S	N	N	N	N	N	S	S	N	S	N	S	N	N	N	N	N	S	S	NA	S	N
chr3p2338045	3	2338045	N	S	N	N	N	N	N	S	N	N	N	S	N	S	N	NA	N	N	S	S	S	N	S	N	S	S	N	N	N	NA	N	S	S	N	S	N	S	N	N	N	N	N	S	S	S	S	N
chr3p2344931	3	2344931	N	S	N	N	N	N	N	S	N	N	N	NA	N	S	N	NA	N	N	S	S	S	N	S	N	S	S	N	N	N	N	N	S	S	N	S	N	S	N	N	N	N	N	S	S	S	S	N
chr3p2346024	3	2346024	N	S	N	N	N	N	N	S	N	N	N	S	N	S	N	NA	N	N	S	S	S	N	S	N	S	S	N	N	N	N	N	S	S	N	S	N	S	N	N	N	N	N	S	S	S	S	N
chr3p2348159	3	2348159	N	S	N	N	N	N	N	S	N	N	NA	NA	N	S	N	NA	N	N	S	S	S	N	S	N	S	S	N	N	NA	N	N	S	S	N	S	N	S	N	N	N	N	N	S	S	S	S	N
chr3p2348228	3	2348228	NA	S	N	N	N	N	N	S	N	N	NA	NA	N	S	NA	NA	N	N	S	S	S	N	S	N	S	S	N	N	NA	N	N	S	S	N	S	N	S	N	N	N	N	N	S	S	S	S	N
chr3p2351948	3	2351948	N	S	N	N	N	N	N	S	N	N	N	NA	N	S	N	NA	N	N	S	S	S	N	S	N	S	S	N	N	N	N	N	S	S	N	S	N	S	N	N	N	N	N	S	S	S	S	N
chr3p2369104	3	2369104	N	S	N	N	N	N	N	S	N	N	N	NA	N	S	N	NA	N	N	S	S	S	N	S	N	S	S	N	N	N	N	N	S	S	N	S	N	S	N	N	N	N	N	S	S	S	S	N
chr3p2369125	3	2369125	N	S	N	N	N	N	N	S	N	N	N	NA	N	S	N	NA	N	N	S	S	S	N	S	N	S	S	N	N	N	N	N	S	S	N	S	N	S	N	N	N	N	N	S	S	S	S	N
chr3p2376269	3	2376269	N	S	N	N	N	N	N	S	N	N	N	S	N	S	N	NA	N	N	S	S	S	N	S	N	S	S	N	N	N	N	N	S	NA	N	S	N	S	N	N	N	N	N	S	S	S	S	N
chr3p2376275	3	2376275	N	S	N	N	N	N	N	S	N	N	N	S	N	S	N	NA	N	N	S	S	S	N	S	N	S	S	N	N	N	NA	N	S	S	N	S	N	S	N	N	N	N	N	S	S	S	S	N
chr3p2381796	3	2381796	N	S	N	N	N	N	N	S	N	N	NA	S	N	S	N	NA	N	N	S	S	S	N	S	N	S	S	N	N	N	N	N	S	S	N	S	N	S	N	N	N	N	N	S	S	S	S	N
chr3p2381888	3	2381888	N	NA	N	N	N	N	N	S	N	N	N	S	N	S	N	NA	N	N	S	S	S	N	S	N	S	S	N	N	N	N	N	S	S	N	S	N	S	N	N	N	N	N	S	S	S	S	N
chr3p2385353	3	2385353	N	S	N	N	N	N	N	S	N	N	NA	S	N	S	N	NA	N	N	S	S	S	N	S	N	S	S	N	N	N	N	N	S	S	N	S	N	S	N	N	N	N	N	S	S	S	S	N
chr3p2385476	3	2385476	N	NA	N	N	N	N	N	S	N	N	N	S	N	S	N	NA	N	N	S	S	S	N	S	N	S	S	N	N	N	N	N	S	S	N	S	N	S	N	N	N	N	N	S	S	S	S	N
chr3p2397298	3	2397298	N	NA	N	N	N	N	N	S	N	N	N	NA	N	S	N	N	N	N	NA	S	S	N	S	N	S	S	NA	N	N	NA	N	S	S	N	NA	N	S	N	N	N	N	N	S	S	S	S	N
chr3p2397398	3	2397398	NA	S	NA	N	N	NA	N	S	NA	N	NA	S	N	S	N	N	N	N	S	S	S	N	S	N	S	S	N	N	N	N	N	S	S	N	NA	N	S	N	N	N	N	N	S	S	S	S	N
chr3p2397400	3	2397400	NA	S	NA	N	N	NA	N	S	NA	N	NA	S	N	S	N	N	N	N	S	S	S	N	S	N	S	S	N	N	N	NA	N	S	S	N	NA	N	S	N	N	N	N	N	S	S	S	S	N
chr3p2422369	3	2422369	N	S	N	N	N	N	N	S	N	N	N	S	N	S	N	NA	N	N	S	S	S	N	S	N	S	S	N	N	N	N	N	S	S	N	S	N	S	N	N	N	N	N	S	S	S	S	N
chr3p2458732	3	2458732	N	NA	N	N	N	N	N	S	N	N	N	S	N	S	N	NA	N	N	S	S	S	N	S	N	S	S	N	N	N	NA	N	S	S	N	S	N	S	N	N	N	N	N	S	S	S	S	N
chr3p2466619	3	2466619	N	NA	N	N	N	N	N	S	N	N	N	S	N	NA	N	NA	NA	NA	S	S	S	NA	S	N	S	S	N	N	N	N	N	S	S	N	NA	N	S	NA	N	N	N	N	NA	S	S	S	N
chr3p2466643	3	2466643	N	NA	N	N	NA	N	N	S	N	N	N	S	N	NA	N	NA	N	NA	S	S	S	NA	S	N	S	S	N	N	N	N	N	S	S	NA	NA	N	S	NA	N	N	N	N	NA	S	S	S	N
chr3p2466751	3	2466751	N	S	N	N	N	N	N	S	N	NA	N	S	N	S	N	N	N	N	S	S	S	NA	S	N	S	S	N	N	N	N	N	S	S	N	S	N	S	N	N	N	N	N	S	S	S	S	N
chr3p2466796	3	2466796	N	NA	N	N	N	N	N	S	N	N	N	S	N	S	N	NA	N	NA	NA	S	S	NA	S	N	S	S	N	N	N	N	N	S	S	N	NA	N	S	N	N	N	N	N	NA	S	S	S	N
chr3p2473607	3	2473607	N	NA	N	N	N	N	N	S	N	N	N	NA	N	S	N	N	N	N	S	S	S	N	S	N	S	S	N	N	N	N	N	S	S	N	S	N	S	N	N	N	N	N	S	S	S	S	N
chr3p2473657	3	2473657	N	NA	N	N	N	N	N	S	N	N	N	S	N	S	N	NA	N	N	S	S	S	N	S	N	S	S	N	N	N	N	N	S	S	N	S	N	S	N	N	N	N	N	S	S	S	S	N
chr3p2482271	3	2482271	N	S	N	N	N	N	N	S	N	N	N	NA	N	S	N	NA	N	N	S	S	S	N	S	N	S	S	N	N	N	N	N	S	S	N	S	N	S	N	N	N	N	N	S	S	S	S	N
chr3p2557941	3	2557941	N	S	N	N	N	N	N	S	N	N	NA	S	N	S	N	NA	N	N	S	S	S	N	S	N	S	S	N	N	N	N	N	S	S	N	S	N	S	N	N	N	N	N	S	S	S	S	S
chr3p2649355	3	2649355	NA	NA	N	N	N	N	N	S	N	N	S	NA	N	NA	N	NA	N	N	S	S	S	N	S	N	N	S	N	N	N	N	N	S	S	N	S	N	S	N	N	N	N	N	S	S	S	S	S
chr3p2653903	3	2653903	N	S	N	N	N	N	N	S	N	N	NA	NA	N	S	N	NA	N	N	S	S	S	N	S	N	N	S	N	N	N	N	N	S	S	N	S	N	S	N	N	N	N	N	S	S	S	S	S
chr3p2660841	3	2660841	NA	NA	NA	N	N	N	N	S	N	N	NA	S	N	S	N	NA	N	N	S	S	S	N	S	N	N	S	N	N	N	N	N	S	S	N	S	N	S	N	N	N	N	N	S	S	S	S	S
chr3p2664732	3	2664732	N	NA	NA	N	N	N	N	S	NA	N	NA	NA	N	NA	N	NA	N	N	S	S	NA	N	S	N	N	S	N	N	N	N	N	S	NA	N	S	N	S	NA	N	N	N	N	S	S	S	S	S
chr3p2664740	3	2664740	N	NA	NA	N	N	N	N	S	NA	N	NA	NA	N	NA	N	NA	N	N	S	S	NA	N	S	N	N	S	N	N	N	N	N	S	NA	N	S	N	S	NA	N	N	N	N	S	S	S	S	S
chr3p2692768	3	2692768	N	S	N	N	N	N	N	S	N	N	NA	NA	N	S	N	NA	N	N	S	S	S	N	S	N	N	S	N	S	N	N	N	S	S	N	S	N	S	N	N	N	N	N	S	S	S	S	S
chr3p2693057	3	2693057	N	S	N	N	N	N	N	S	N	N	S	S	NA	S	N	NA	N	N	S	S	S	N	S	N	N	S	N	S	N	N	N	S	S	N	S	N	S	N	N	N	N	N	S	S	NA	S	S
chr3p2703687	3	2703687	N	S	N	N	N	N	N	S	N	N	NA	NA	N	S	N	NA	N	N	N	S	S	N	S	N	N	S	N	S	N	N	N	S	S	N	S	N	S	N	N	N	N	N	S	S	S	S	S
chr3p2703741	3	2703741	N	S	N	N	N	N	N	S	N	N	NA	NA	N	S	N	NA	N	N	N	S	S	N	S	N	N	S	N	S	N	N	N	S	S	N	S	N	S	N	N	N	N	N	S	S	S	S	S
chr3p2703775	3	2703775	N	S	N	N	N	N	N	S	N	N	NA	NA	N	S	N	NA	N	N	N	S	S	N	S	N	N	S	N	S	N	N	N	S	S	N	S	N	S	N	N	N	N	N	S	S	S	S	S
chr3p2705061	3	2705061	NA	NA	NA	N	N	N	N	S	NA	NA	S	S	N	S	NA	NA	N	NA	NA	S	S	N	S	N	N	S	N	S	N	N	N	S	S	N	S	N	S	N	N	N	N	N	S	S	S	S	S
chr3p2705865	3	2705865	N	S	N	N	N	N	N	S	N	N	NA	S	N	S	N	NA	N	N	N	S	S	N	S	N	N	S	N	S	NA	NA	N	S	S	N	S	N	S	N	N	N	N	N	S	S	S	S	S
chr3p2715400	3	2715400	N	NA	N	N	N	N	N	S	N	N	NA	S	NA	S	N	NA	N	N	N	S	S	N	S	N	N	S	N	S	N	N	N	S	S	N	S	N	S	N	N	NA	N	N	S	S	S	S	S
chr3p2718110	3	2718110	N	S	N	N	N	N	N	S	N	N	S	S	N	S	N	NA	N	N	N	S	S	N	S	N	N	S	N	S	N	NA	N	S	S	N	S	N	S	N	N	N	N	N	S	S	S	S	S
chr3p2718460	3	2718460	N	S	N	N	N	N	N	S	N	N	NA	NA	N	S	N	N	N	N	N	S	S	N	S	N	N	S	N	S	N	N	N	S	S	N	S	N	S	N	N	N	N	N	S	S	S	S	S
chr3p2718527	3	2718527	N	S	N	N	N	N	N	S	N	N	NA	NA	N	S	N	N	N	N	N	S	S	N	S	N	N	S	N	S	N	N	N	S	S	N	S	N	S	N	N	N	N	N	S	S	S	S	S
chr3p2730816	3	2730816	N	S	N	N	N	N	N	S	N	N	NA	S	N	S	N	NA	N	N	N	S	S	N	S	N	N	S	N	S	N	N	N	S	S	N	S	N	S	N	N	NA	N	N	S	S	S	S	S
chr3p2738094	3	2738094	N	S	N	N	N	NA	N	S	N	N	S	NA	N	S	N	N	N	N	N	NA	S	N	S	N	N	S	N	NA	N	N	N	NA	S	N	S	N	S	N	N	N	N	N	S	S	S	S	S
chr3p2750932	3	2750932	N	NA	N	N	N	N	N	S	N	N	NA	NA	N	NA	N	NA	N	N	N	S	S	N	S	N	N	S	N	S	N	NA	N	N	S	N	S	N	S	N	N	N	N	N	S	S	S	S	S
chr3p2757400	3	2757400	N	NA	NA	N	N	NA	N	S	NA	N	NA	NA	N	S	NA	NA	N	N	N	S	NA	NA	S	N	N	S	N	S	N	NA	N	N	S	N	S	N	S	N	N	N	N	N	S	S	S	S	S
chr3p2757496	3	2757496	N	S	N	N	N	N	N	S	N	N	NA	NA	N	S	N	NA	N	N	N	S	S	N	S	N	N	S	N	S	N	N	N	N	S	N	S	N	S	N	N	N	N	N	S	S	S	S	S
chr3p2761080	3	2761080	N	S	N	N	N	N	N	S	N	N	NA	S	N	S	N	NA	N	N	N	S	S	N	S	N	N	S	N	S	N	N	N	N	S	N	S	N	S	N	N	N	N	N	S	S	S	S	S
chr3p2761114	3	2761114	N	S	N	N	N	N	N	S	N	N	NA	S	N	S	N	NA	N	N	N	S	S	N	S	N	N	S	N	S	N	N	N	N	S	N	S	N	S	N	N	N	N	N	S	S	S	S	S
chr3p2761125	3	2761125	N	S	N	N	N	N	N	S	N	N	NA	S	N	S	N	NA	N	N	N	S	S	N	S	N	N	S	N	S	N	N	N	N	S	N	S	N	S	N	N	N	N	N	S	S	S	S	S
chr3p2761126	3	2761126	N	S	N	N	N	N	N	S	N	N	NA	S	N	S	N	NA	N	N	N	S	S	N	S	N	N	S	N	S	N	N	N	N	S	N	S	N	S	N	N	N	N	N	S	S	S	S	S
chr3p2761128	3	2761128	N	S	N	N	N	N	N	S	N	N	NA	S	N	S	N	NA	N	N	N	S	S	N	S	N	N	S	N	S	N	N	N	N	S	N	S	N	S	N	N	N	N	N	S	S	S	S	S
chr3p2763457	3	2763457	N	S	N	N	N	N	N	S	N	N	NA	NA	N	S	N	NA	N	N	N	S	S	N	S	N	N	S	N	S	N	N	N	N	S	N	S	N	S	N	N	N	N	N	S	S	S	S	S
chr3p2777375	3	2777375	N	S	N	N	N	N	N	S	N	N	NA	NA	N	S	N	NA	N	N	N	S	S	N	S	N	N	S	N	S	N	N	N	N	S	N	S	N	S	N	N	N	N	N	S	S	S	S	S
chr3p2781037	3	2781037	N	S	N	N	N	N	N	S	N	N	NA	S	N	NA	N	NA	N	N	N	S	S	N	S	N	N	S	N	S	N	N	N	N	S	N	S	N	S	N	N	N	N	N	S	S	S	S	S
chr3p2784955	3	2784955	N	S	N	N	N	N	N	S	N	N	NA	S	N	S	N	NA	N	NA	N	S	S	N	S	N	N	S	N	S	N	NA	N	N	S	N	S	N	S	N	N	N	N	N	S	S	S	S	S
chr3p2792783	3	2792783	N	S	N	N	N	N	N	S	N	N	S	NA	N	S	N	NA	N	N	N	N	S	N	S	N	N	S	N	S	N	NA	N	N	S	N	S	N	S	N	N	N	N	N	S	S	S	S	S
chr3p2805413	3	2805413	N	S	N	N	N	N	N	S	N	N	NA	S	N	S	N	NA	N	N	N	N	S	N	S	N	N	S	N	S	N	N	N	N	S	N	S	N	S	N	N	N	N	N	S	S	S	S	S
chr3p2805423	3	2805423	N	S	N	N	N	N	N	S	N	N	NA	S	N	S	N	NA	N	N	N	N	S	N	S	N	N	S	N	S	N	N	N	N	S	N	S	N	S	N	N	N	N	N	S	S	S	S	S
chr3p2817328	3	2817328	NA	S	N	N	N	N	N	S	N	NA	S	NA	N	S	NA	NA	N	NA	N	N	S	N	S	N	N	S	N	S	N	N	N	N	S	N	S	N	S	N	N	N	N	N	S	S	S	S	S
chr3p2820870	3	2820870	N	S	N	N	N	N	N	S	N	N	S	S	N	S	N	NA	N	N	N	N	S	N	S	N	N	S	N	S	N	N	N	N	S	N	S	N	S	N	N	N	N	N	S	S	S	S	S
chr3p2820930	3	2820930	N	S	N	N	N	N	N	S	N	N	S	S	N	S	N	NA	N	N	N	N	S	N	S	N	N	S	N	S	N	N	N	N	S	N	S	N	S	N	N	N	N	N	S	S	S	S	S
chr3p2821862	3	2821862	N	S	N	N	N	N	N	S	N	N	S	NA	N	S	N	NA	N	N	N	N	S	N	S	N	N	S	N	S	N	N	N	N	S	N	S	N	S	N	N	N	N	N	S	S	S	S	S
chr3p2821909	3	2821909	N	S	N	N	N	N	N	S	N	N	NA	NA	N	S	N	NA	N	N	N	N	S	N	S	N	N	S	N	S	N	N	N	N	S	N	S	N	S	N	N	N	N	N	S	S	S	S	S
chr3p2821910	3	2821910	N	S	N	N	N	N	N	S	N	N	NA	NA	N	S	N	NA	N	N	N	N	S	N	S	N	N	S	N	S	N	N	N	N	S	N	S	N	S	N	N	N	N	N	S	S	S	S	S
chr3p2821934	3	2821934	N	S	N	N	N	N	N	S	N	N	S	NA	N	S	N	NA	N	N	N	N	S	N	S	N	N	S	N	S	N	N	N	N	S	N	S	N	S	N	N	N	N	N	S	S	S	S	S
chr3p2827528	3	2827528	NA	S	NA	N	N	N	N	S	NA	N	S	NA	NA	NA	N	N	N	NA	N	N	S	N	S	N	N	S	N	S	N	N	N	N	S	N	NA	N	S	N	N	N	N	N	S	S	S	S	S
chr3p2848228	3	2848228	N	S	N	N	N	N	NA	S	S	N	NA	NA	N	S	N	NA	N	N	N	N	S	N	S	N	N	S	N	S	N	N	N	N	S	N	S	N	S	N	N	N	N	N	S	S	N	S	S
chr3p2854689	3	2854689	N	S	N	N	N	NA	NA	S	S	N	NA	NA	N	S	N	NA	N	N	N	N	S	N	S	N	N	S	N	S	N	NA	N	N	S	N	S	N	S	N	N	N	N	N	S	S	N	S	S
chr3p2857409	3	2857409	NA	S	N	N	N	N	NA	S	NA	N	NA	NA	N	S	N	NA	N	N	N	N	S	N	S	N	N	S	N	S	N	N	N	N	S	N	S	N	S	N	N	N	N	N	S	S	N	S	S
chr3p2859787	3	2859787	NA	S	N	N	NA	NA	S	S	NA	NA	NA	S	N	S	N	N	N	N	NA	N	S	N	S	N	N	S	N	S	N	N	NA	N	S	NA	S	N	S	N	N	N	NA	N	S	S	N	S	S
chr3p2877994	3	2877994	N	S	N	N	N	N	NA	S	S	N	NA	NA	N	S	N	N	N	N	N	N	S	N	S	N	N	S	N	S	N	NA	N	N	S	N	S	N	S	N	N	N	N	N	S	S	N	S	S
chr3p2881665	3	2881665	N	S	NA	N	N	N	NA	S	S	N	NA	NA	N	S	N	NA	N	N	N	N	S	N	S	N	N	S	N	S	N	NA	N	N	S	N	S	N	S	N	N	N	N	N	S	S	N	S	S
chr3p2886254	3	2886254	N	S	N	N	N	N	NA	S	S	N	NA	NA	N	S	N	NA	N	N	N	N	S	N	S	N	N	S	N	S	N	N	N	N	S	N	S	N	S	N	N	N	N	N	S	S	N	S	S
chr3p2888370	3	2888370	N	NA	N	N	N	NA	NA	S	S	N	NA	NA	NA	S	NA	NA	N	N	NA	N	S	NA	S	N	NA	S	N	S	N	N	N	NA	S	N	S	N	S	N	N	N	N	N	S	S	N	S	S
chr3p2888518	3	2888518	NA	NA	N	N	N	NA	NA	S	S	N	NA	NA	N	S	N	NA	N	N	N	N	S	NA	S	N	N	S	N	S	N	N	N	N	S	N	S	N	S	N	N	N	N	N	S	S	N	S	S
chr3p2941568	3	2941568	N	S	N	N	N	N	NA	S	S	N	S	NA	N	S	N	NA	N	N	N	N	S	N	S	N	N	S	N	S	N	N	N	N	S	N	S	N	S	N	N	N	N	N	S	S	N	S	S
chr3p2947766	3	2947766	N	S	N	N	N	N	NA	S	S	N	NA	S	N	S	N	NA	N	N	N	N	S	N	S	N	N	S	N	S	N	N	N	N	S	N	S	N	S	N	N	N	N	N	S	S	N	S	S
chr3p2947790	3	2947790	N	S	N	N	N	N	NA	S	S	N	NA	S	N	S	N	NA	N	N	N	N	S	N	S	N	N	S	N	S	N	N	N	N	S	N	S	N	S	N	N	N	N	N	S	S	N	S	S
chr3p2948714	3	2948714	N	NA	N	N	N	N	NA	S	S	N	NA	NA	N	S	N	NA	N	N	N	N	S	N	S	N	N	S	N	S	N	N	N	N	S	N	NA	N	S	N	N	N	N	N	S	S	N	S	S
chr3p2952271	3	2952271	N	S	N	N	N	N	NA	S	S	N	NA	NA	N	S	N	N	N	N	N	N	S	N	S	N	N	S	N	S	N	N	N	N	S	N	S	N	S	N	N	N	N	N	S	S	N	S	S
chr3p2952286	3	2952286	N	S	N	N	N	N	NA	S	S	N	NA	NA	N	S	N	N	N	N	N	N	S	N	S	N	N	S	N	S	N	N	N	N	S	N	S	N	S	N	N	N	N	N	S	S	N	S	S
chr3p2952315	3	2952315	N	S	N	N	N	N	NA	S	S	N	NA	NA	N	S	N	N	N	N	N	N	S	N	S	N	N	S	N	S	N	N	N	N	S	N	S	N	S	N	N	N	N	N	S	S	N	S	S
chr3p2952331	3	2952331	N	S	N	N	N	N	NA	S	S	N	NA	NA	N	S	N	N	N	N	N	N	S	N	S	N	N	S	N	S	N	N	N	N	S	N	S	N	S	N	N	N	N	N	S	S	N	S	S
chr3p3005062	3	3005062	N	S	S	N	N	N	NA	S	S	N	NA	S	N	S	N	NA	N	N	N	N	S	N	S	N	N	S	N	S	N	N	N	N	S	N	S	N	S	N	N	N	N	N	S	S	N	S	S
chr3p3006056	3	3006056	N	S	NA	N	N	N	NA	S	S	N	NA	S	N	S	N	NA	N	NA	NA	N	S	N	S	N	N	S	N	S	N	N	N	N	S	N	S	N	S	N	N	N	NA	N	S	S	N	S	S
chr3p3006060	3	3006060	N	S	NA	N	N	N	NA	S	S	N	NA	S	N	S	N	NA	N	NA	NA	N	S	N	S	N	N	S	N	S	N	N	N	N	S	N	S	N	S	N	N	N	NA	N	S	S	N	S	S
chr3p3007844	3	3007844	N	S	S	N	N	N	NA	S	S	N	NA	S	N	S	N	NA	N	N	N	N	S	NA	S	N	N	S	N	S	NA	NA	N	N	S	N	S	N	S	N	N	N	N	N	S	S	N	S	S
chr3p3010247	3	3010247	N	S	S	N	N	NA	NA	S	S	N	NA	NA	N	S	N	NA	N	N	N	N	S	N	S	N	N	S	N	S	N	N	N	N	S	N	NA	N	S	N	N	N	N	N	S	S	N	S	S
chr3p3033654	3	3033654	N	S	S	N	N	N	NA	S	S	N	NA	S	N	S	N	NA	N	N	N	N	S	N	S	N	N	S	N	S	N	N	N	N	S	N	S	N	S	N	N	N	N	N	S	S	N	S	S
chr3p3036424	3	3036424	N	S	S	N	N	N	NA	S	S	N	NA	S	N	S	N	NA	N	N	N	N	S	N	S	N	N	S	N	S	NA	N	N	N	S	N	S	N	S	N	N	N	N	N	S	S	N	S	S
chr3p3036451	3	3036451	N	S	S	N	N	N	NA	S	S	N	NA	S	N	S	N	NA	N	N	N	N	S	N	S	N	N	S	N	S	N	N	N	N	S	N	S	N	S	N	N	N	N	N	S	S	N	S	S
chr3p3036478	3	3036478	N	S	S	N	N	N	NA	S	S	N	NA	S	N	S	N	NA	N	N	N	N	S	N	S	N	N	S	N	S	N	N	N	N	S	N	S	N	S	N	N	N	N	N	S	S	N	S	S
chr3p3049103	3	3049103	N	S	S	N	N	N	S	S	S	N	NA	NA	N	S	N	N	N	N	N	N	S	N	S	N	N	S	N	S	N	N	N	N	S	N	S	N	S	N	N	N	N	N	S	S	N	S	S
chr3p3050083	3	3050083	N	S	S	N	N	N	S	S	S	N	NA	NA	N	S	N	NA	N	N	N	N	S	N	S	N	N	S	N	S	N	N	N	N	S	N	S	N	S	N	N	N	N	N	S	S	N	S	S
chr3p3050160	3	3050160	NA	S	S	N	N	N	S	S	S	N	NA	NA	N	S	N	NA	N	N	N	N	S	N	S	N	N	S	N	S	N	N	N	N	S	N	S	N	S	N	N	N	N	N	S	S	N	S	S
chr3p3050435	3	3050435	N	S	S	N	N	N	NA	S	S	N	NA	NA	N	S	N	NA	N	N	N	N	S	N	S	N	N	S	N	S	N	N	N	N	S	N	S	N	S	N	N	N	N	N	S	S	N	S	S
chr3p3050529	3	3050529	N	S	S	N	N	N	NA	S	S	N	NA	S	N	S	N	NA	N	N	N	N	S	N	S	N	N	S	N	S	N	N	N	N	S	N	S	N	S	N	N	N	N	N	S	S	N	S	S
chr3p3050773	3	3050773	N	S	S	N	N	N	NA	S	S	N	S	NA	N	NA	N	NA	N	N	NA	N	S	N	S	N	N	S	N	S	N	N	N	N	S	N	S	N	S	N	N	N	N	N	S	S	N	S	S
chr3p3056309	3	3056309	N	S	S	N	N	N	NA	S	S	N	S	NA	N	S	N	NA	N	N	N	N	S	N	S	N	N	S	N	S	NA	N	N	N	S	N	S	N	S	N	N	N	N	N	S	S	N	S	S
chr3p3073264	3	3073264	N	S	S	N	N	N	NA	S	S	N	NA	S	N	S	N	NA	N	N	N	N	S	N	S	N	N	S	N	S	N	N	N	N	S	N	S	N	S	N	N	N	N	N	S	S	N	S	S
chr3p3106127	3	3106127	N	S	S	N	N	N	NA	S	S	N	S	S	N	S	N	NA	N	N	N	N	S	N	S	N	N	S	N	S	N	N	N	N	S	N	S	N	S	N	NA	N	N	N	S	S	N	S	S
chr3p3106494	3	3106494	N	S	S	N	N	NA	NA	S	S	N	NA	S	N	S	N	NA	N	N	N	N	S	N	S	N	N	S	N	S	N	N	N	N	S	N	S	N	S	N	N	N	N	N	S	S	N	S	S
chr3p3106515	3	3106515	N	S	S	N	N	NA	NA	S	S	N	NA	S	N	S	N	NA	N	N	N	N	S	N	S	N	N	S	N	S	N	N	N	N	S	N	S	N	S	N	N	N	N	N	S	S	N	S	S
chr3p3106542	3	3106542	N	S	S	N	N	NA	NA	S	S	N	NA	S	N	S	N	NA	N	N	N	N	S	N	S	N	N	S	N	S	N	N	N	N	S	N	S	N	S	N	N	N	N	N	S	S	N	S	S
chr3p3106725	3	3106725	N	S	S	N	N	N	NA	S	S	N	NA	S	N	S	N	NA	N	N	N	N	S	N	S	N	N	S	N	S	N	NA	N	N	S	N	S	N	S	N	N	N	N	N	S	S	N	S	S
chr3p3106860	3	3106860	N	S	S	N	N	N	NA	S	S	N	NA	NA	N	S	N	NA	N	N	N	N	S	N	S	N	N	S	N	S	N	N	N	N	S	N	NA	N	S	N	N	N	N	NA	S	S	N	S	S
chr3p3106928	3	3106928	N	S	S	N	N	N	NA	S	S	N	NA	S	N	S	N	NA	N	N	N	N	S	N	S	N	N	S	N	S	N	N	N	N	S	N	S	N	S	N	N	N	N	N	S	S	N	S	S
chr3p3107475	3	3107475	N	S	S	N	N	N	S	S	S	N	NA	NA	N	S	N	NA	N	N	N	N	S	N	S	N	N	S	N	S	N	N	N	N	S	N	S	N	S	N	N	N	N	N	S	S	N	S	S
chr3p3107482	3	3107482	N	S	S	N	N	N	S	S	S	N	NA	NA	N	S	N	NA	N	N	N	N	S	N	S	N	N	S	N	S	N	N	N	N	S	N	S	N	S	N	N	N	N	N	S	S	N	S	S
chr3p3109528	3	3109528	N	S	S	N	N	N	S	S	S	N	NA	S	N	S	N	N	N	N	N	N	S	N	S	N	N	S	N	S	N	N	N	N	S	S	S	N	S	N	N	N	N	N	S	S	N	S	S
chr3p3109923	3	3109923	N	NA	NA	N	N	N	NA	S	S	N	S	NA	N	S	N	NA	N	N	N	N	S	N	S	N	N	S	N	S	N	N	N	N	NA	S	S	N	S	N	N	N	NA	NA	S	S	N	S	S
chr3p3109971	3	3109971	NA	NA	S	N	N	N	NA	S	NA	N	NA	NA	N	NA	N	N	N	N	N	N	S	N	S	N	N	NA	N	S	NA	N	N	N	S	S	NA	N	S	N	N	N	N	N	S	S	N	S	S
chr3p3109989	3	3109989	N	S	S	N	N	N	NA	S	NA	N	NA	NA	N	S	N	N	N	N	N	N	S	N	S	N	N	S	N	S	N	N	N	N	S	S	S	N	S	N	N	N	N	N	S	S	N	S	S
chr3p3110027	3	3110027	N	S	S	N	N	N	NA	S	NA	N	NA	NA	N	S	N	N	N	N	N	N	S	N	S	N	N	S	N	S	N	N	N	N	S	S	S	N	S	N	N	N	N	N	S	S	N	S	S
chr3p3110084	3	3110084	N	S	S	N	N	N	NA	S	NA	N	NA	NA	N	S	N	N	N	N	N	N	S	N	S	N	N	S	N	S	N	N	N	N	S	S	S	N	S	N	N	N	N	N	S	S	N	S	S
chr3p3113538	3	3113538	N	S	S	N	N	N	NA	S	S	N	NA	S	N	S	N	NA	N	N	N	N	S	N	S	N	N	S	N	S	N	NA	N	N	S	S	S	N	S	N	N	N	N	N	S	S	N	S	S
chr3p3114411	3	3114411	N	S	S	N	N	NA	NA	S	S	N	NA	NA	N	S	N	NA	N	N	N	N	S	NA	S	N	N	S	N	S	N	N	N	N	NA	S	S	N	S	N	N	N	N	N	S	S	N	S	S
chr3p3117657	3	3117657	N	S	S	N	N	N	NA	S	S	N	N	S	N	S	N	NA	N	N	N	N	S	N	S	N	N	S	N	S	N	N	N	N	S	S	S	N	S	N	N	N	N	N	S	S	N	S	S
chr3p3117677	3	3117677	N	S	S	N	N	N	NA	S	S	N	N	S	N	S	N	NA	N	N	N	N	S	N	S	N	N	S	N	S	N	N	N	N	S	S	S	N	S	N	N	N	N	N	S	S	N	S	S
chr3p3135933	3	3135933	N	S	S	N	N	N	NA	S	S	N	N	NA	N	S	N	NA	N	N	N	N	S	N	S	N	N	S	N	S	N	N	N	N	S	S	S	N	S	N	N	N	N	N	S	S	N	S	S
chr3p3136771	3	3136771	N	S	S	N	N	N	NA	S	S	N	N	NA	N	S	N	NA	N	N	N	N	S	N	S	N	N	S	N	S	N	N	N	N	S	S	S	N	S	N	N	N	N	N	S	S	N	S	S
chr3p3164456	3	3164456	NA	S	S	N	N	N	NA	S	S	N	N	S	N	S	N	N	N	N	N	N	S	N	S	N	N	S	N	S	N	N	N	N	NA	S	S	N	S	N	N	N	N	N	S	S	N	S	S
chr3p3197394	3	3197394	S	S	S	N	N	N	NA	S	S	N	N	NA	N	S	N	NA	N	N	N	N	S	N	S	N	N	S	N	S	N	N	N	N	S	S	N	N	S	N	N	N	N	N	S	S	N	S	S
chr3p3197407	3	3197407	S	S	S	N	N	N	NA	S	S	N	N	NA	N	S	N	NA	N	N	N	N	S	N	S	N	N	S	N	S	N	N	N	N	S	S	N	N	S	N	N	N	N	N	S	S	N	S	S
chr3p3203575	3	3203575	S	S	S	N	N	N	S	S	S	N	N	NA	N	S	N	NA	N	N	N	N	S	N	S	N	N	S	N	S	N	N	N	N	S	S	N	N	S	N	N	N	N	N	S	S	N	S	S
chr3p3203641	3	3203641	S	S	S	N	N	N	S	S	S	N	N	NA	N	S	N	NA	N	N	N	N	S	N	S	N	N	S	N	S	N	N	N	N	S	S	N	N	S	N	N	N	N	N	S	S	N	S	S
chr3p3210100	3	3210100	S	S	S	N	N	N	S	S	S	N	NA	NA	N	S	N	NA	S	N	N	N	S	N	S	N	N	S	N	S	N	N	N	N	S	S	N	N	S	N	N	N	N	N	S	S	N	S	S
chr3p3210963	3	3210963	S	NA	NA	N	N	N	NA	S	NA	N	N	S	N	S	N	NA	S	NA	NA	N	NA	N	S	N	NA	S	N	S	N	N	N	N	S	NA	NA	N	S	N	N	N	N	N	S	S	N	S	S
chr3p3234965	3	3234965	NA	S	NA	N	N	NA	NA	S	NA	N	N	NA	N	NA	N	NA	S	N	N	N	S	N	S	N	N	S	N	S	N	N	N	N	S	S	N	N	S	N	N	N	N	N	N	S	N	S	S
chr3p3235851	3	3235851	S	S	S	N	N	N	S	S	NA	N	N	S	N	S	N	NA	S	N	N	N	S	N	S	N	N	S	N	S	N	N	N	N	S	S	N	N	S	N	N	N	N	N	N	S	N	S	S
chr3p3249275	3	3249275	NA	S	S	N	N	N	S	S	S	N	N	S	N	S	N	NA	S	N	N	N	S	N	S	N	N	S	N	S	N	N	N	N	S	S	N	N	S	N	N	N	N	N	S	S	N	S	S
chr3p3300868	3	3300868	S	S	S	N	N	N	NA	S	S	N	N	NA	N	S	N	NA	S	N	N	N	S	N	S	N	N	N	N	S	N	N	N	S	S	S	N	N	S	N	N	N	N	N	S	S	N	S	S
chr3p3302937	3	3302937	S	NA	S	N	N	NA	S	S	S	N	N	NA	N	S	N	NA	S	N	N	N	S	N	S	N	N	N	N	S	N	N	N	S	S	S	N	N	S	N	N	N	N	N	S	S	N	S	S
chr3p3302948	3	3302948	S	S	S	N	N	NA	S	S	S	N	N	S	N	S	N	NA	S	N	N	N	S	N	S	N	N	N	N	S	N	N	N	S	S	S	N	N	S	N	N	N	N	N	S	S	N	S	S
chr3p3302953	3	3302953	S	S	S	N	N	NA	S	S	S	N	N	S	N	S	N	NA	S	N	N	N	S	N	S	N	N	N	N	S	N	N	N	S	S	S	N	N	S	N	N	N	N	N	S	S	N	S	S
chr3p3303078	3	3303078	S	NA	S	N	N	NA	S	S	S	NA	N	NA	N	S	NA	NA	S	N	N	N	S	N	S	N	N	N	N	S	N	N	N	S	S	S	NA	N	S	N	N	N	N	N	S	S	N	S	S
chr3p3306927	3	3306927	S	S	S	N	N	N	S	S	S	N	N	S	N	S	N	NA	S	N	N	N	S	N	S	N	N	N	N	S	N	N	N	S	S	S	N	N	S	N	N	N	N	N	S	S	S	S	S
chr3p3308501	3	3308501	S	S	S	N	N	N	S	S	S	N	NA	S	N	NA	N	NA	S	N	N	N	S	N	S	N	N	N	N	S	N	N	N	S	S	S	N	N	S	N	N	N	N	N	S	S	S	S	S
chr3p3308636	3	3308636	S	S	S	N	N	NA	S	S	S	N	N	S	N	S	N	NA	S	N	N	N	S	N	S	N	N	N	N	S	N	N	N	S	S	S	N	N	S	N	N	N	N	N	S	S	S	S	S
chr3p3312137	3	3312137	NA	NA	S	N	N	N	S	S	S	N	NA	NA	N	S	NA	NA	S	NA	N	N	S	N	S	N	N	N	N	S	N	N	N	S	S	S	N	N	S	N	N	N	N	N	S	S	S	S	S
chr3p3312150	3	3312150	NA	NA	S	N	N	NA	S	S	S	N	NA	NA	N	S	NA	NA	S	N	N	N	S	N	S	N	N	N	N	S	N	N	N	S	S	S	N	N	S	N	N	N	N	N	S	S	S	S	S
chr3p3312265	3	3312265	NA	S	S	N	N	N	S	S	S	N	NA	NA	N	S	NA	NA	S	N	N	N	S	N	S	N	N	N	N	S	N	N	N	S	S	S	N	N	S	N	N	N	N	N	S	S	S	S	S
chr3p3312381	3	3312381	NA	S	S	N	N	N	S	S	S	N	N	S	N	S	N	NA	S	N	N	N	S	N	S	N	N	N	N	S	N	N	N	S	S	S	N	N	S	N	N	N	N	N	S	S	S	S	S
chr3p3409511	3	3409511	S	S	S	N	N	N	S	S	S	N	S	S	N	S	N	NA	S	N	N	N	S	N	S	N	N	N	N	S	N	N	N	S	S	S	N	N	S	N	N	N	N	N	S	S	S	S	S
chr3p3409576	3	3409576	S	S	S	N	N	N	S	S	S	N	S	S	N	S	N	NA	S	N	N	N	S	N	S	N	N	N	N	S	N	N	N	S	S	S	N	N	S	N	N	N	N	N	S	S	S	S	S
chr3p3413588	3	3413588	S	S	S	N	N	N	S	S	S	N	S	S	N	S	N	NA	S	N	N	N	S	N	S	N	N	N	N	S	N	N	N	S	S	S	N	N	S	N	N	N	N	N	S	S	S	S	S
chr3p3414301	3	3414301	S	NA	S	N	N	N	NA	S	S	N	NA	S	N	S	N	N	S	N	N	N	NA	N	S	N	N	N	N	S	N	N	N	S	S	S	N	N	S	N	N	N	N	N	S	S	S	S	S
chr3p3421657	3	3421657	S	S	S	N	N	N	S	S	S	N	NA	NA	N	S	N	NA	S	N	N	N	S	N	S	N	N	N	N	S	NA	NA	N	S	S	S	N	N	S	N	N	N	N	N	S	S	S	S	S
chr3p3429741	3	3429741	NA	S	S	N	N	N	S	S	S	N	S	S	N	S	N	NA	S	N	N	N	S	N	S	N	N	N	N	S	N	N	N	S	S	S	N	N	S	N	N	N	N	N	S	S	S	S	S
chr3p3432857	3	3432857	S	S	S	N	N	N	NA	S	S	N	S	NA	N	S	N	NA	S	N	N	N	S	N	S	N	N	N	N	S	N	N	N	S	S	S	N	N	S	N	N	N	N	N	S	S	S	S	S
chr3p3439558	3	3439558	S	S	S	N	N	N	S	S	S	N	S	NA	N	S	N	NA	S	N	N	N	S	N	S	N	N	N	N	S	N	N	N	S	S	S	N	N	S	N	N	N	N	N	S	S	S	S	S
chr3p3452113	3	3452113	NA	S	S	N	N	N	NA	S	S	N	S	NA	N	S	N	NA	S	N	N	N	S	N	S	N	N	N	N	S	N	N	N	S	S	S	N	N	S	N	N	N	N	N	S	S	S	S	S
chr3p3452118	3	3452118	NA	S	S	N	N	N	NA	S	S	N	S	NA	N	S	N	NA	S	N	N	N	S	N	S	N	N	N	N	S	N	N	N	S	S	S	N	N	S	N	N	N	N	N	S	S	S	S	S
chr3p3471566	3	3471566	S	S	S	N	N	N	S	S	S	N	NA	S	N	S	N	NA	S	N	N	N	S	N	S	N	N	N	N	S	N	N	N	S	S	S	N	N	S	N	N	N	N	N	S	S	S	S	S
chr3p3478480	3	3478480	NA	NA	NA	N	N	N	NA	S	S	NA	NA	NA	N	NA	NA	NA	S	N	N	N	S	N	S	N	N	N	N	S	N	NA	N	S	S	S	N	N	S	N	N	N	N	N	S	S	S	S	S
chr3p3478556	3	3478556	S	NA	S	N	N	N	NA	S	S	N	NA	NA	N	S	N	NA	S	N	N	N	S	N	S	N	N	N	N	S	N	N	N	S	S	S	N	N	S	N	N	N	N	N	S	S	S	S	S
chr3p3482474	3	3482474	S	NA	S	N	N	N	S	S	S	N	S	S	N	S	N	NA	S	N	N	N	S	N	S	N	N	N	N	S	N	N	N	S	S	S	N	N	S	N	N	N	N	N	S	S	S	S	S
chr3p3494333	3	3494333	S	S	S	N	N	NA	S	S	S	N	S	NA	N	S	N	NA	S	N	N	N	S	N	S	N	N	N	N	S	N	N	N	S	S	S	N	N	S	N	N	N	N	N	S	S	S	S	S
chr3p3501053	3	3501053	S	S	S	N	N	NA	S	S	S	N	NA	S	N	S	N	NA	S	N	N	N	S	N	S	N	N	N	N	S	N	N	N	S	S	S	N	N	S	N	N	N	N	N	S	S	S	S	S
chr3p3528779	3	3528779	NA	S	S	N	N	N	S	S	NA	N	NA	S	N	S	N	NA	S	N	NA	N	S	N	S	N	N	N	N	S	NA	N	N	S	S	S	N	N	S	N	N	N	N	N	S	S	S	S	S
chr3p3528849	3	3528849	S	S	S	N	N	N	S	S	S	N	NA	NA	N	S	N	NA	S	N	N	N	S	N	S	N	N	N	N	S	N	N	N	S	S	S	N	N	S	N	N	N	N	N	S	S	S	S	S
chr3p3554714	3	3554714	NA	NA	NA	N	N	N	S	S	NA	N	NA	NA	NA	S	NA	NA	S	N	N	N	S	N	S	N	N	N	N	S	N	N	N	S	S	S	NA	N	S	N	N	N	N	N	S	S	S	S	S
chr3p3646266	3	3646266	S	NA	S	N	N	S	S	S	S	N	S	NA	N	S	N	NA	S	N	S	N	S	N	S	N	N	N	N	S	N	N	N	S	S	S	N	N	S	N	N	N	S	N	S	S	S	S	S
chr3p3646403	3	3646403	S	S	S	N	N	S	S	S	S	N	S	S	N	S	N	NA	S	N	S	N	S	N	S	N	N	N	N	S	N	N	N	S	S	S	N	N	S	N	N	N	S	N	S	S	S	S	S
chr3p3672594	3	3672594	S	S	S	N	N	S	S	S	S	N	S	NA	N	S	N	S	S	N	S	N	S	N	S	N	N	N	N	S	N	NA	N	S	S	S	N	S	S	N	N	N	S	N	S	S	S	S	S
chr3p3672756	3	3672756	S	S	S	N	N	S	S	S	S	N	S	S	N	S	N	S	S	N	S	N	S	N	S	N	N	N	N	S	N	N	N	S	S	S	N	S	S	N	N	N	S	N	S	S	S	S	S
chr3p3678688	3	3678688	S	S	S	N	N	S	S	S	S	N	S	S	N	S	N	S	S	N	S	N	S	N	S	N	N	N	N	S	N	N	N	S	S	S	N	S	S	N	NA	N	S	N	S	S	S	S	S
chr3p3702053	3	3702053	S	S	S	N	N	S	S	S	S	N	S	NA	N	S	N	S	S	N	S	N	S	N	S	N	N	N	N	S	N	N	N	S	S	S	N	S	S	N	S	N	S	N	S	S	S	S	S
chr3p3718729	3	3718729	S	S	NA	N	N	S	S	S	NA	N	S	NA	N	S	N	S	S	N	S	N	S	N	S	N	N	N	N	S	N	N	N	S	S	S	N	S	S	N	S	N	S	N	S	S	S	S	S
chr3p3724352	3	3724352	S	S	S	N	N	S	S	S	S	N	S	S	N	S	N	S	S	N	S	N	S	N	S	N	N	N	N	S	N	N	N	S	S	S	N	S	S	N	S	N	S	N	S	S	S	S	S
chr3p3725736	3	3725736	S	NA	S	N	N	S	S	S	S	N	S	NA	N	S	N	S	S	N	S	N	S	N	S	N	N	N	N	S	N	N	N	S	S	S	N	S	S	N	S	N	S	N	S	S	S	S	S
chr3p3732443	3	3732443	S	NA	NA	N	N	S	S	S	S	NA	S	S	N	S	NA	S	S	N	S	N	S	N	S	N	N	N	N	S	N	N	N	S	S	S	N	S	S	N	S	N	S	N	S	S	S	S	S
chr3p3741400	3	3741400	S	S	S	N	N	S	S	S	S	N	S	S	N	S	N	S	S	N	S	N	S	N	S	N	N	N	N	S	N	N	N	S	S	S	N	S	S	N	S	N	S	N	S	S	S	S	S
chr3p3744649	3	3744649	NA	S	S	N	N	S	S	S	S	N	S	S	NA	S	N	S	S	N	S	N	S	N	S	N	N	N	N	S	N	NA	N	S	S	S	N	S	S	N	S	N	S	N	S	S	S	S	S
chr3p3744696	3	3744696	NA	S	S	N	N	S	S	S	S	N	S	S	N	S	N	S	S	N	S	N	S	N	S	N	N	N	N	S	N	NA	N	S	S	S	N	S	S	N	S	N	S	N	S	S	S	S	S
chr3p3745027	3	3745027	S	S	S	N	N	S	NA	S	S	N	S	S	N	S	N	S	S	N	S	N	S	N	S	N	N	N	N	S	N	N	N	S	S	S	N	S	S	N	S	N	S	N	S	S	S	S	S
chr3p3762216	3	3762216	S	S	S	N	N	S	S	S	S	N	S	S	N	S	N	S	S	N	S	N	S	N	S	N	N	N	N	S	N	N	N	S	S	S	N	S	S	N	S	N	S	N	S	S	S	S	S
chr3p3767044	3	3767044	S	S	S	N	N	S	S	S	S	N	S	S	N	S	N	S	S	N	S	N	S	N	S	N	N	N	N	S	N	N	N	S	S	S	N	S	S	N	S	N	S	N	S	S	S	S	S
chr3p3779843	3	3779843	S	S	S	N	N	S	S	S	S	N	S	S	N	S	N	S	S	N	S	N	S	N	S	N	N	N	N	S	N	N	N	S	S	S	N	S	S	N	S	N	S	N	S	S	S	S	S
chr3p3779951	3	3779951	S	S	S	N	N	NA	S	NA	S	N	S	S	N	NA	N	S	S	N	S	N	S	N	S	N	N	N	N	S	N	N	N	S	S	NA	N	S	S	N	NA	N	S	N	S	S	NA	S	S
chr3p3782410	3	3782410	S	S	S	N	N	S	S	S	S	N	S	NA	N	S	N	S	S	N	S	N	S	N	S	N	N	N	N	S	N	N	N	S	S	S	N	S	S	N	S	N	S	N	S	S	S	S	S
chr3p3786725	3	3786725	S	S	S	N	N	S	S	S	S	N	S	S	N	S	N	S	S	N	S	N	S	N	S	N	N	N	N	S	N	N	N	S	S	S	N	S	S	N	S	N	S	N	S	S	S	S	S
chr3p3788474	3	3788474	S	S	S	N	N	S	NA	S	S	N	S	S	N	S	N	S	S	N	S	N	S	N	S	N	N	N	N	S	N	NA	N	S	S	S	N	S	S	N	S	N	S	N	S	S	S	S	S
chr3p3788492	3	3788492	S	S	S	N	N	S	NA	S	S	N	S	S	N	S	N	S	S	N	S	N	S	N	S	N	N	N	N	S	N	NA	N	S	S	S	N	S	S	N	S	N	S	N	S	S	S	S	S
chr3p3799182	3	3799182	S	S	S	N	N	S	S	S	S	N	S	S	N	S	N	S	S	N	S	N	S	N	S	N	N	N	N	S	N	N	N	S	S	S	N	S	S	N	S	N	S	N	S	S	S	S	S
chr3p3799252	3	3799252	S	S	S	N	N	S	S	S	S	N	S	S	N	S	N	S	S	N	S	N	S	N	S	N	N	N	N	S	N	N	N	S	S	S	N	S	S	N	S	NA	S	N	S	S	S	S	S
chr3p3800454	3	3800454	S	S	S	N	N	S	S	S	S	N	S	S	N	S	N	S	S	N	S	N	S	N	S	N	N	N	N	S	N	NA	N	S	S	S	N	S	S	N	S	N	S	N	S	S	S	S	S
chr3p3800466	3	3800466	S	S	S	N	N	S	S	S	S	N	S	S	N	S	N	S	S	N	S	N	S	N	S	N	N	N	N	S	N	NA	N	S	S	S	N	S	S	N	S	N	S	N	S	S	S	S	S
[truncated: 862 more rows]
[truncated: 129 more columns]
