# Supplementary material for: Identification of quantitative trait loci (QTLs) for key cheese making phenotypes in the blue-cheese mold Penicillium roqueforti
Source: PLoS Genet. 2025 Apr 15;21(4):e1011669. doi: 10.1371/journal.pgen.1011669 (PMC12047768; doi:10.1371/journal.pgen.1011669)
Supplement: S13 Table — R: LCP06136 allele; N: LCP06133 allele. (CSV) [file pgen.1011669.s019.csv]

Supplementary Table 13: Genotypes of offpring from the RxN cross. R: LCP06136 allele ; N : LCP06133 allele.
Marker	Chromosome	Position	RLCP6136xNLCP6133I001	RLCP6136xNLCP6133I002	RLCP6136xNLCP6133I003	RLCP6136xNLCP6133I004	RLCP6136xNLCP6133I005	RLCP6136xNLCP6133I006	RLCP6136xNLCP6133I007	RLCP6136xNLCP6133I008	RLCP6136xNLCP6133I009	RLCP6136xNLCP6133I010	RLCP6136xNLCP6133I011	RLCP6136xNLCP6133I012	RLCP6136xNLCP6133I013	RLCP6136xNLCP6133I014	RLCP6136xNLCP6133I015	RLCP6136xNLCP6133I016	RLCP6136xNLCP6133I017	RLCP6136xNLCP6133I018	RLCP6136xNLCP6133I019	RLCP6136xNLCP6133I020	RLCP6136xNLCP6133I021	RLCP6136xNLCP6133I022	RLCP6136xNLCP6133I023	RLCP6136xNLCP6133I024	RLCP6136xNLCP6133I025	RLCP6136xNLCP6133I026	RLCP6136xNLCP6133I027	RLCP6136xNLCP6133I028	RLCP6136xNLCP6133I029	RLCP6136xNLCP6133I030	RLCP6136xNLCP6133I031	RLCP6136xNLCP6133I032	RLCP6136xNLCP6133I033	RLCP6136xNLCP6133I034	RLCP6136xNLCP6133I035	RLCP6136xNLCP6133I036	RLCP6136xNLCP6133I037	RLCP6136xNLCP6133I038	RLCP6136xNLCP6133I039	RLCP6136xNLCP6133I040	RLCP6136xNLCP6133I041	RLCP6136xNLCP6133I042	RLCP6136xNLCP6133I043	RLCP6136xNLCP6133I044	RLCP6136xNLCP6133I045	RLCP6136xNLCP6133I046	RLCP6136xNLCP6133I047
chr1p63782	1	63782	R	R	N	N	N	R	N	R	N	R	N	N	N	N	R	N	N	R	R	R	N	R	R	N	N	N	N	N	R	R	R	N	N	R	R	R	R	R	N	R	N	N	R	R	R	R	N
chr1p63869	1	63869	R	R	N	N	N	R	N	R	N	R	N	N	N	N	R	N	N	R	R	R	N	R	R	N	N	N	N	N	R	R	R	N	N	R	R	R	R	R	N	R	N	N	R	R	R	R	N
chr1p81288	1	81288	R	R	N	N	N	R	N	NA	N	R	N	N	N	N	R	N	N	R	NA	R	NA	R	R	N	N	N	NA	N	R	R	R	N	N	R	R	R	R	R	N	R	N	N	R	R	R	R	N
chr1p122741	1	122741	R	R	N	N	N	R	N	R	N	R	N	N	N	N	R	N	N	R	R	R	N	R	R	N	N	N	N	N	R	R	R	N	N	R	R	R	R	R	N	R	N	N	R	R	R	R	N
chr1p123183	1	123183	R	R	N	N	N	R	N	R	N	R	N	N	N	N	R	N	N	R	R	R	N	R	R	N	N	N	NA	N	R	R	R	N	N	R	R	R	R	R	N	R	N	N	R	R	R	R	N
chr1p135362	1	135362	NA	R	N	N	N	R	N	R	N	R	N	N	N	N	R	N	N	R	R	R	N	R	R	N	N	N	NA	N	R	R	R	N	N	R	R	R	NA	R	N	R	N	N	R	R	R	R	N
chr1p135610	1	135610	R	R	N	N	N	R	N	R	N	R	N	N	N	N	R	N	N	R	R	R	N	R	R	N	N	N	N	N	R	R	R	N	N	R	R	R	R	R	N	R	N	N	R	R	R	R	N
chr1p138469	1	138469	R	R	N	N	N	R	N	R	N	R	N	N	N	N	R	N	N	R	R	R	N	R	R	N	N	N	N	N	R	R	R	N	N	R	R	R	R	R	N	R	N	N	R	R	R	R	N
chr1p179277	1	179277	R	R	N	N	N	N	N	R	N	R	N	N	N	N	R	N	N	R	R	R	N	R	R	N	N	N	NA	N	R	R	N	N	N	R	R	R	R	R	N	R	N	N	R	R	R	R	N
chr1p179340	1	179340	R	R	N	N	N	N	N	R	N	R	N	N	N	N	R	N	NA	R	R	R	N	R	R	N	N	N	NA	N	R	R	N	N	N	R	R	R	R	R	N	R	N	N	R	R	R	R	N
chr1p182178	1	182178	R	R	N	N	NA	N	N	R	N	R	N	N	N	N	R	N	N	R	R	R	N	R	R	N	N	N	N	N	R	R	N	N	N	R	R	R	R	R	N	R	N	N	R	R	R	R	N
chr1p222404	1	222404	R	R	N	N	N	N	N	R	N	R	N	N	N	N	R	N	N	R	R	R	N	R	R	N	N	N	N	N	R	R	N	N	N	R	R	R	R	R	N	R	N	N	R	R	R	R	N
chr1p234969	1	234969	R	R	N	N	N	N	N	R	N	R	N	N	N	N	R	N	N	R	R	R	N	R	R	N	N	N	N	N	R	R	N	N	N	R	R	R	R	R	N	R	N	N	R	R	R	R	N
chr1p250625	1	250625	R	R	N	N	N	N	N	R	N	R	N	N	N	N	R	N	N	R	R	R	N	R	R	N	N	N	N	N	NA	R	N	N	N	R	R	R	R	R	N	R	N	N	R	R	R	R	N
chr1p250662	1	250662	R	R	N	N	N	N	NA	R	N	R	N	N	N	N	R	N	N	R	R	R	N	R	R	N	N	N	N	N	NA	R	N	N	N	R	R	R	R	R	N	R	N	N	R	R	R	R	N
chr1p267748	1	267748	NA	R	N	N	N	N	N	R	N	R	N	N	N	N	R	N	N	R	N	R	N	R	R	N	N	N	N	N	R	R	N	N	N	R	R	R	R	R	N	R	N	N	R	R	R	R	N
chr1p271907	1	271907	R	R	N	N	N	N	N	R	N	R	N	N	N	N	R	N	N	R	N	R	N	R	R	N	N	N	NA	N	R	R	N	N	N	R	R	R	R	R	N	R	N	N	R	R	R	R	N
chr1p282322	1	282322	R	R	N	N	N	N	N	R	N	R	N	N	N	N	R	N	N	R	N	R	N	R	NA	N	N	N	NA	N	R	R	N	N	N	R	R	R	R	R	N	R	N	N	R	R	R	R	N
chr1p282334	1	282334	R	R	N	N	N	N	N	R	N	R	N	N	N	N	R	N	N	R	N	R	N	R	NA	N	N	N	NA	N	R	R	N	N	N	R	R	R	R	R	N	R	N	N	R	R	R	R	N
chr1p282355	1	282355	R	R	N	N	N	N	N	R	N	R	N	N	N	N	R	N	N	R	N	R	N	R	NA	N	N	N	NA	N	R	R	N	N	N	R	R	R	R	R	N	R	N	N	R	R	R	R	N
chr1p282370	1	282370	R	R	N	N	N	N	N	R	N	R	N	N	N	N	R	N	N	R	N	R	N	R	NA	N	N	N	NA	N	R	R	N	N	N	R	R	R	R	R	N	R	N	N	R	R	R	R	N
chr1p282388	1	282388	R	R	N	N	N	N	N	R	N	R	N	N	N	N	R	N	N	R	N	R	N	R	NA	N	N	N	NA	N	R	R	N	N	N	R	R	R	R	R	N	R	N	N	R	R	R	R	N
chr1p282394	1	282394	R	R	N	N	N	N	N	R	N	R	N	N	N	N	R	N	N	R	N	R	N	R	NA	N	N	N	NA	N	R	R	N	N	N	R	R	R	R	R	N	R	N	N	R	R	R	R	N
chr1p282424	1	282424	R	R	N	N	N	N	N	R	N	R	N	N	N	N	R	N	N	R	N	R	N	R	R	N	N	N	NA	N	R	R	N	N	N	R	R	R	R	R	N	R	N	N	R	R	R	R	N
chr1p282477	1	282477	R	R	N	N	N	N	N	R	N	R	N	N	N	NA	R	NA	N	R	N	R	N	R	R	N	N	N	NA	N	R	R	N	N	N	R	R	R	R	R	N	R	N	N	R	R	R	R	N
chr1p282481	1	282481	R	R	N	N	N	N	N	R	N	R	N	N	N	N	R	N	N	R	N	R	N	R	R	N	N	N	NA	N	R	R	N	N	N	R	R	R	R	R	N	R	N	N	R	R	R	R	N
chr1p282499	1	282499	R	R	N	N	N	N	N	R	N	R	N	N	N	N	R	N	N	R	N	R	N	R	R	N	N	N	N	N	R	R	N	N	N	R	R	R	R	R	N	R	N	N	R	R	R	R	N
chr1p282503	1	282503	R	R	N	N	N	N	N	R	N	R	N	N	N	N	R	N	N	R	N	R	N	R	R	N	N	N	N	N	R	R	N	N	N	R	R	R	R	R	N	R	N	N	R	R	R	R	N
chr1p287193	1	287193	R	R	N	N	N	N	N	R	N	R	N	N	N	N	R	N	N	R	N	R	N	R	R	N	N	N	N	N	R	R	N	N	N	R	R	R	R	R	N	R	N	N	R	R	R	R	N
chr1p287232	1	287232	R	R	N	N	N	N	N	R	N	R	N	N	N	N	R	N	N	R	N	R	N	R	R	N	N	N	N	N	R	R	N	N	N	R	R	R	R	R	N	R	N	N	R	R	R	R	N
chr1p287233	1	287233	R	R	N	N	N	N	N	R	N	R	N	N	N	N	R	N	N	R	N	R	N	R	R	N	N	N	N	N	R	R	N	N	N	R	R	R	R	R	N	R	N	N	R	R	R	R	N
chr1p298846	1	298846	NA	NA	N	N	N	N	N	NA	N	R	N	N	N	N	R	N	N	R	N	R	N	R	R	N	N	N	N	N	R	R	N	N	N	R	R	R	R	R	N	R	N	N	R	NA	R	R	N
chr1p298853	1	298853	NA	NA	N	N	N	N	N	NA	N	R	N	N	N	N	R	N	N	R	N	R	N	R	R	N	N	N	N	N	R	R	N	N	N	R	R	R	R	R	N	R	N	N	R	NA	R	R	N
chr1p298855	1	298855	NA	NA	N	N	N	N	N	NA	N	R	N	N	N	N	R	N	N	R	N	R	N	R	R	N	N	N	N	N	R	R	N	N	N	R	R	R	R	R	N	R	N	N	R	NA	R	R	N
chr1p298858	1	298858	NA	NA	N	N	N	N	N	NA	N	R	N	N	N	N	R	N	N	R	N	R	N	R	R	N	N	N	N	N	R	R	N	N	N	R	R	R	R	R	N	R	N	N	R	NA	R	R	N
chr1p298880	1	298880	NA	NA	N	N	N	N	N	NA	N	R	N	N	N	N	R	N	N	R	N	R	N	R	R	N	N	N	NA	N	R	R	N	N	N	R	R	R	R	R	N	R	N	N	R	NA	R	R	N
chr1p308144	1	308144	R	NA	N	N	N	N	N	R	N	R	N	N	N	N	R	N	NA	R	N	R	NA	R	NA	N	N	NA	NA	N	R	R	N	N	N	R	R	R	R	R	N	R	N	N	R	R	R	R	N
chr1p315031	1	315031	NA	R	N	N	N	N	NA	NA	N	R	NA	NA	N	N	R	N	N	R	N	R	N	R	R	N	N	N	NA	NA	R	R	N	N	N	R	R	R	R	R	N	R	N	N	R	R	R	R	N
chr1p315515	1	315515	R	R	N	N	N	N	N	R	N	R	N	NA	N	N	R	N	N	R	N	R	N	R	R	N	N	N	NA	N	R	R	N	N	N	R	R	R	R	R	N	R	N	N	R	R	R	R	N
chr1p315599	1	315599	R	R	N	N	N	NA	N	R	N	R	NA	N	N	N	R	N	N	R	N	R	N	R	R	N	N	N	N	N	R	R	N	N	NA	R	R	R	R	R	N	R	N	N	R	R	R	R	N
chr1p315606	1	315606	R	R	N	N	N	NA	N	R	N	R	NA	N	N	N	R	N	N	R	N	R	N	R	R	N	N	N	N	N	R	R	N	N	N	R	R	R	R	R	N	R	N	N	R	R	R	R	N
chr1p315640	1	315640	R	R	N	N	N	N	N	R	N	R	N	N	N	N	R	N	N	R	N	R	N	R	R	N	N	N	N	N	R	R	N	N	N	R	R	R	R	R	N	R	N	N	R	R	R	R	N
chr1p321305	1	321305	NA	NA	N	N	N	N	N	R	N	R	N	N	N	N	R	N	N	R	N	R	N	R	R	N	N	N	N	N	R	R	N	N	N	R	R	R	R	R	N	R	N	N	R	R	R	R	N
chr1p321365	1	321365	NA	NA	N	N	N	N	N	R	N	R	N	N	N	N	R	N	N	R	N	R	N	R	R	N	N	N	N	N	NA	R	N	N	N	R	R	R	R	R	N	R	N	N	R	R	R	R	N
chr1p322451	1	322451	NA	R	N	N	N	N	N	R	N	R	N	N	N	N	R	N	N	R	N	R	N	R	R	N	N	N	N	N	R	R	N	N	N	R	R	R	R	R	N	R	N	N	R	R	R	R	N
chr1p323621	1	323621	R	R	N	N	N	N	N	R	N	R	N	N	N	N	R	N	N	R	N	R	N	R	R	N	N	N	NA	N	R	R	N	N	N	R	R	R	R	R	N	R	N	N	R	R	R	R	N
chr1p323698	1	323698	R	R	N	N	N	N	NA	R	N	R	N	N	N	N	R	N	N	R	N	R	N	R	R	N	N	NA	NA	N	R	R	N	N	N	R	R	R	R	R	N	R	N	NA	R	R	R	R	N
chr1p323791	1	323791	R	R	N	N	N	N	N	R	N	R	N	N	N	N	R	N	N	R	N	R	N	R	R	N	N	NA	N	N	R	R	N	N	N	R	R	R	R	R	N	R	N	N	R	R	R	R	N
chr1p325605	1	325605	NA	R	N	N	N	N	N	R	N	R	N	N	N	N	R	N	N	R	N	R	N	R	R	N	N	N	N	N	R	R	N	N	N	R	R	R	R	R	N	R	N	N	R	R	R	R	N
chr1p328280	1	328280	R	NA	N	N	N	N	N	R	N	R	NA	N	N	N	NA	NA	N	R	NA	R	N	NA	R	N	N	N	NA	N	R	R	N	N	N	R	R	R	R	R	N	R	N	N	R	R	R	R	N
chr1p332547	1	332547	R	R	N	N	N	N	N	R	N	R	N	N	N	N	R	N	N	R	N	R	N	R	R	N	N	N	N	N	R	R	N	N	N	R	R	R	R	R	N	R	N	N	R	R	R	R	N
chr1p339103	1	339103	R	R	N	N	N	N	N	R	N	R	N	N	N	N	R	N	N	R	N	R	N	R	R	N	N	N	N	N	R	R	N	N	N	R	R	R	R	R	N	R	N	N	R	R	R	R	N
chr1p351693	1	351693	R	R	N	N	N	N	N	R	N	R	N	N	N	N	R	N	N	R	N	R	N	R	R	N	N	N	NA	N	R	R	N	N	N	R	R	R	R	R	N	R	N	N	R	R	R	R	N
chr1p552115	1	552115	NA	R	N	N	N	N	N	R	N	R	NA	NA	N	N	R	N	N	R	N	R	N	R	R	N	N	N	NA	N	NA	R	N	N	N	R	R	R	R	R	N	R	N	N	R	R	R	R	N
chr1p587273	1	587273	R	R	N	N	N	N	N	R	N	R	N	N	N	N	R	N	N	R	NA	R	N	R	R	N	N	N	N	N	R	R	NA	N	N	R	R	NA	NA	R	N	R	NA	N	R	NA	R	R	N
chr1p595544	1	595544	R	R	N	N	N	N	N	R	N	R	N	N	N	N	R	N	N	R	N	R	N	NA	R	N	N	N	N	N	R	R	N	N	N	R	R	R	R	R	N	R	N	N	R	R	R	NA	N
chr1p612056	1	612056	R	R	N	N	N	N	N	R	N	R	N	N	N	N	R	N	N	R	N	R	N	R	R	N	N	N	NA	N	R	R	N	N	N	R	R	R	R	R	N	R	N	N	R	R	R	R	N
chr1p612301	1	612301	R	R	N	N	N	N	N	R	N	R	N	NA	N	N	R	N	N	R	N	R	N	R	R	N	N	N	NA	N	R	R	N	N	N	R	R	R	R	R	N	R	N	N	R	R	R	R	N
chr1p612393	1	612393	R	R	N	N	N	N	N	R	N	R	N	N	N	N	R	N	N	R	N	R	N	R	R	N	N	N	N	N	R	R	N	N	N	R	R	R	R	R	N	R	N	N	R	R	R	R	N
chr1p614107	1	614107	R	NA	N	N	N	N	N	R	N	R	N	N	N	N	R	N	N	R	NA	R	N	R	R	N	N	N	NA	N	R	R	N	N	N	R	R	R	R	R	N	R	N	N	R	R	R	R	N
chr1p638560	1	638560	R	R	N	N	N	N	N	R	N	R	N	N	N	N	R	N	N	R	N	R	N	R	R	N	N	N	N	N	R	R	N	N	N	R	R	R	R	R	N	R	N	N	R	R	R	R	N
chr1p639980	1	639980	R	R	N	N	N	N	N	R	N	R	N	N	N	N	R	N	N	R	N	R	N	R	R	N	N	N	NA	N	R	R	N	N	N	R	R	R	R	R	N	R	N	N	R	R	R	R	N
chr1p640046	1	640046	R	R	N	N	N	N	N	R	N	R	N	N	N	N	R	N	N	R	N	R	N	R	R	N	N	N	NA	N	R	R	N	N	N	R	R	R	R	R	N	R	N	N	R	R	R	R	N
chr1p646315	1	646315	R	R	N	N	N	N	N	R	N	R	N	N	N	N	R	N	N	R	N	R	N	R	R	N	N	N	NA	N	R	R	N	N	N	R	R	R	R	R	N	R	N	N	R	R	R	R	N
chr1p658609	1	658609	NA	R	N	N	N	N	N	R	N	R	N	N	N	N	R	N	N	R	N	R	N	R	R	N	N	N	N	N	R	R	N	N	N	R	R	R	R	R	N	R	N	N	R	R	R	R	N
chr1p662391	1	662391	R	NA	N	N	N	N	NA	R	N	R	N	N	NA	N	R	N	N	R	N	R	N	R	R	N	N	N	N	NA	R	R	N	N	N	R	R	R	NA	R	N	R	N	N	R	R	R	R	NA
chr1p663216	1	663216	R	R	N	N	N	N	N	R	N	R	N	NA	N	N	NA	N	N	R	N	R	N	R	R	N	N	NA	N	N	R	NA	N	N	N	NA	R	R	R	R	N	R	N	N	R	NA	R	R	N
chr1p673924	1	673924	R	R	N	N	N	N	N	R	N	R	N	N	N	N	R	N	N	R	N	R	N	R	R	N	N	N	NA	N	R	R	N	N	N	R	R	R	R	R	N	R	N	N	R	R	R	R	N
chr1p719081	1	719081	R	R	N	N	N	N	N	R	N	R	N	N	N	N	R	N	N	R	N	R	N	R	R	N	N	N	N	N	R	R	N	N	N	R	R	R	R	R	N	R	N	N	R	R	R	N	N
chr1p741446	1	741446	R	R	N	N	N	N	NA	R	N	R	N	N	NA	N	R	N	N	R	N	R	N	R	R	N	N	N	N	N	R	R	N	N	NA	N	R	R	R	R	N	R	N	N	R	R	R	N	NA
chr1p742215	1	742215	R	R	N	N	N	N	N	R	N	R	N	N	N	N	R	N	N	R	N	R	N	R	R	N	N	N	N	N	R	R	N	N	N	N	R	R	R	R	N	R	N	N	R	R	R	N	N
chr1p751296	1	751296	NA	R	N	N	N	N	NA	R	N	R	N	NA	N	NA	R	N	N	R	N	R	NA	R	R	N	N	N	N	N	R	R	N	N	N	N	R	R	R	R	N	R	N	N	R	R	R	N	N
chr1p751398	1	751398	R	R	N	N	N	N	N	R	N	R	N	N	N	N	R	N	N	R	N	R	N	R	R	N	N	NA	N	N	R	R	N	N	N	N	R	R	R	R	N	R	NA	N	R	R	R	N	N
chr1p840349	1	840349	R	R	N	N	N	N	N	R	N	R	N	N	N	N	R	N	N	R	N	R	N	R	R	N	N	N	N	N	R	R	N	N	N	N	R	R	R	R	N	R	N	N	R	R	R	N	N
chr1p840364	1	840364	R	R	N	N	N	N	N	R	N	R	N	N	N	N	R	N	N	R	N	R	N	R	R	N	N	N	N	N	R	R	N	N	N	N	R	R	R	R	N	R	N	N	R	R	R	N	N
chr1p858612	1	858612	R	R	N	N	N	N	N	R	N	R	N	N	N	N	R	N	N	R	N	R	N	R	R	N	N	N	N	N	R	R	N	N	N	N	R	R	R	R	N	R	N	N	R	R	R	N	N
chr1p987953	1	987953	R	R	N	N	N	N	N	R	NA	N	N	N	N	N	R	N	N	R	NA	R	N	R	R	N	N	N	N	N	R	R	N	N	N	N	R	R	R	R	N	R	N	N	R	R	R	N	N
chr1p1002608	1	1002608	R	R	N	N	N	N	N	R	N	N	N	N	N	N	R	N	N	R	N	R	N	R	R	N	N	N	N	N	R	R	N	N	N	N	R	R	R	R	N	R	N	N	R	R	R	N	N
chr1p1026745	1	1026745	R	NA	N	N	N	N	N	R	N	N	N	N	N	N	R	N	N	R	N	R	N	R	R	N	N	N	N	N	R	R	N	N	N	N	R	R	R	R	N	R	N	N	R	NA	R	N	N
chr1p1144550	1	1144550	R	R	N	N	N	N	N	R	N	N	N	N	N	N	R	N	N	R	N	R	N	R	R	N	N	N	N	N	R	R	N	N	N	N	R	R	R	R	N	R	N	N	R	R	R	R	N
chr1p1183751	1	1183751	R	R	N	N	N	NA	N	R	N	N	N	N	N	N	R	N	N	R	N	R	N	R	R	N	N	N	N	N	R	R	N	N	N	N	R	R	R	R	N	R	N	N	R	R	R	R	N
chr1p1304885	1	1304885	N	R	N	N	N	N	N	R	N	N	N	N	N	N	R	N	N	R	N	R	N	R	R	N	N	N	N	N	R	R	N	N	N	N	R	R	R	R	N	R	N	N	R	R	R	R	N
chr1p1321020	1	1321020	N	R	N	N	N	N	N	R	N	N	N	N	N	N	R	N	N	R	N	R	N	R	R	N	N	N	N	N	R	R	N	N	N	N	R	R	R	R	N	R	N	N	R	R	R	R	N
chr1p1325766	1	1325766	N	R	N	N	N	N	N	R	N	N	N	N	N	N	R	N	N	R	N	R	N	R	R	N	N	N	NA	N	R	R	N	N	N	N	R	R	R	R	N	R	N	N	R	R	R	R	N
chr1p1329039	1	1329039	N	R	N	N	N	N	N	R	N	N	N	N	N	N	R	N	N	R	N	R	N	R	R	N	N	N	N	N	R	R	N	N	N	N	R	R	R	R	N	R	N	N	R	R	R	R	N
chr1p1400220	1	1400220	N	R	N	N	N	N	N	R	N	N	N	N	N	N	R	N	N	R	N	R	N	R	R	N	N	N	N	N	R	R	N	N	N	N	R	R	R	R	N	R	N	N	R	R	R	R	N
chr1p1400368	1	1400368	N	R	N	N	N	N	N	R	N	N	N	N	N	N	R	N	N	R	N	R	N	R	R	N	N	N	N	N	R	R	N	N	N	N	R	R	R	R	N	R	N	N	R	R	R	R	N
chr1p1401630	1	1401630	N	R	N	N	N	N	N	R	N	N	N	N	N	N	R	N	N	R	N	R	N	R	R	N	N	N	NA	N	R	R	N	N	N	N	R	R	R	R	N	R	N	N	R	R	R	R	N
chr1p1535145	1	1535145	NA	R	N	N	N	N	N	R	N	N	N	N	N	N	R	N	N	R	N	R	N	R	R	N	N	R	N	N	R	R	N	N	N	N	R	R	R	R	N	R	N	N	R	R	R	R	R
chr1p1633065	1	1633065	N	NA	N	N	N	N	N	R	N	N	N	N	N	N	R	N	N	R	N	R	N	R	R	N	N	R	NA	N	R	R	N	N	N	N	R	R	R	R	N	R	N	N	R	R	R	R	R
chr1p1633101	1	1633101	N	NA	N	N	N	N	N	R	N	N	N	N	N	N	R	N	N	R	N	R	N	R	R	N	N	R	NA	N	R	R	N	N	N	N	R	R	R	R	N	R	N	N	R	R	R	R	R
chr1p1633131	1	1633131	N	NA	N	N	N	N	N	R	N	N	N	N	N	N	R	N	N	R	N	R	N	R	R	N	N	R	NA	N	R	R	N	N	N	N	R	R	R	R	N	R	N	N	R	R	R	R	R
chr1p1633152	1	1633152	N	NA	N	N	N	N	N	R	N	N	N	N	N	N	R	N	N	R	N	R	N	R	R	N	N	R	N	N	R	R	N	N	N	N	R	R	R	R	N	R	N	N	R	R	R	R	R
chr1p1633285	1	1633285	N	R	N	N	N	N	N	R	N	N	N	N	N	N	R	N	N	NA	N	R	N	R	R	N	N	R	N	N	R	R	N	N	N	N	R	R	R	R	N	R	N	N	R	R	R	R	R
chr1p1633341	1	1633341	N	R	N	N	N	N	N	R	N	N	N	N	N	N	R	N	N	R	N	R	N	R	R	N	N	R	N	N	R	R	N	N	N	N	R	R	R	R	N	R	N	N	R	R	R	R	R
chr1p1634862	1	1634862	N	R	N	N	N	N	N	R	N	N	N	N	N	N	R	N	N	R	N	R	N	R	R	N	N	R	NA	N	R	R	N	N	N	N	R	R	R	R	N	R	N	N	R	R	R	R	R
chr1p1634892	1	1634892	N	R	N	N	N	N	N	R	N	N	N	N	N	N	R	N	N	R	N	R	N	R	R	N	N	R	NA	N	R	R	N	N	N	N	R	R	R	R	N	R	N	N	R	R	R	R	R
chr1p1636252	1	1636252	N	R	N	N	N	N	N	R	N	N	N	N	N	N	R	N	N	R	N	R	N	R	R	N	N	R	N	N	R	R	N	N	N	N	R	R	R	R	N	R	N	N	R	R	R	R	R
chr1p1636302	1	1636302	N	R	N	N	N	N	N	R	N	N	N	N	N	N	R	N	N	R	N	R	N	R	R	NA	N	R	N	N	R	R	N	N	N	N	R	R	R	R	N	R	N	N	R	R	R	R	R
chr1p1636338	1	1636338	N	R	N	N	N	N	N	R	N	N	N	N	N	N	R	N	N	R	N	R	N	R	R	N	N	R	NA	N	R	R	N	N	N	N	R	R	R	R	N	R	N	N	R	R	R	R	R
chr1p1655125	1	1655125	N	R	N	N	N	N	N	R	N	N	N	N	N	N	R	N	N	R	N	R	N	N	R	N	N	R	N	N	R	R	N	N	N	N	R	R	R	R	N	R	N	N	R	R	R	R	R
chr1p1655182	1	1655182	N	R	N	N	N	N	N	R	N	N	N	N	N	N	R	N	N	R	N	R	N	N	R	N	N	R	N	N	R	R	N	N	N	N	R	R	R	R	N	R	N	N	R	R	R	R	R
chr1p1655203	1	1655203	N	R	N	N	N	N	N	R	N	N	N	N	N	N	R	N	N	R	N	R	N	N	R	N	N	R	N	N	R	R	N	N	N	N	R	R	R	R	N	R	N	N	R	R	R	R	R
chr1p1656613	1	1656613	N	R	N	N	N	N	N	R	N	N	N	N	N	N	R	N	N	R	N	R	N	N	R	N	N	R	NA	N	R	R	N	N	N	N	R	R	R	R	N	R	N	N	R	R	R	R	R
chr1p1656825	1	1656825	N	R	N	N	N	N	N	R	N	N	N	N	N	N	R	N	N	R	N	R	N	N	R	N	N	R	N	N	R	R	N	N	N	N	R	R	R	R	N	R	N	N	R	NA	R	R	R
chr1p1658234	1	1658234	N	R	N	N	N	N	N	R	N	N	N	N	N	N	R	N	N	R	N	R	N	N	R	N	N	R	N	N	R	R	N	N	N	N	R	R	R	R	N	R	N	N	R	R	R	R	R
chr1p1770774	1	1770774	N	R	N	N	N	N	N	N	N	N	N	N	N	R	R	R	R	R	N	R	N	N	N	N	N	R	N	N	R	R	N	N	N	N	R	R	R	R	N	R	N	N	R	R	R	R	R
chr1p1770783	1	1770783	N	R	N	N	N	N	N	N	N	N	N	N	N	R	R	R	R	R	N	R	N	N	N	N	N	R	N	N	R	R	N	N	N	N	R	R	R	R	N	R	N	N	R	R	R	R	R
chr1p1770929	1	1770929	N	NA	N	N	N	N	NA	NA	N	N	N	NA	N	R	R	R	R	R	N	R	N	N	N	N	N	R	NA	N	R	R	N	N	N	N	R	R	NA	R	N	R	N	N	R	NA	R	NA	R
chr1p1770963	1	1770963	N	NA	N	N	N	N	N	NA	N	N	N	N	N	R	R	R	R	R	N	R	N	N	N	N	N	R	N	N	R	R	N	N	N	N	R	R	R	R	N	R	N	N	R	NA	R	R	R
chr1p1771107	1	1771107	N	R	N	N	N	N	N	N	N	NA	N	N	N	R	R	R	R	R	N	R	N	N	N	N	N	R	NA	N	R	NA	N	N	N	N	NA	R	R	R	N	NA	N	N	R	R	R	R	R
chr1p1771768	1	1771768	N	NA	N	N	N	N	N	N	N	N	N	N	N	R	R	R	R	R	N	R	N	N	N	N	N	R	N	NA	R	R	N	N	N	N	R	R	R	R	N	R	N	N	R	R	R	R	R
chr1p1774010	1	1774010	N	R	N	N	N	N	N	N	N	N	N	N	N	R	R	R	R	R	N	R	N	N	N	N	N	R	N	N	R	R	N	N	N	N	R	R	R	R	N	R	N	N	R	R	R	R	R
chr1p1774040	1	1774040	N	R	N	N	N	N	N	N	N	N	N	N	N	R	R	R	NA	R	N	R	N	N	N	N	N	R	N	N	R	R	N	N	N	N	R	R	R	R	N	R	N	N	R	R	R	R	R
chr1p1774043	1	1774043	N	R	N	N	N	N	N	N	N	N	N	N	N	R	R	R	NA	R	N	R	N	N	N	N	N	R	N	N	R	R	N	N	N	N	R	R	R	R	N	R	N	N	R	R	R	R	R
chr1p1774049	1	1774049	N	R	N	N	N	N	N	N	N	N	N	N	N	R	R	R	NA	R	N	R	N	N	N	N	N	R	N	N	R	R	N	N	N	N	R	R	R	R	N	R	N	N	R	R	R	R	R
chr1p1774886	1	1774886	N	R	N	N	N	N	N	N	N	N	N	N	N	R	R	R	R	NA	N	R	N	N	N	N	N	R	N	N	R	R	N	N	N	N	R	R	R	R	N	R	N	N	R	R	R	R	R
chr1p1775072	1	1775072	N	NA	N	N	NA	N	N	N	N	N	N	N	N	R	R	R	R	R	NA	R	N	N	N	N	NA	R	N	N	NA	R	N	N	N	N	R	R	R	R	N	R	N	N	R	R	R	R	R
chr1p1775753	1	1775753	N	R	N	N	N	N	N	N	N	N	N	N	N	R	R	R	R	R	N	R	N	N	N	N	N	NA	N	N	R	R	N	N	N	N	R	R	NA	R	N	R	N	N	R	R	R	R	R
chr1p1778525	1	1778525	N	R	N	N	N	N	N	N	N	N	N	N	N	R	R	R	R	R	N	R	N	N	N	N	N	R	N	N	R	R	N	N	N	N	R	R	R	R	N	R	N	N	R	R	R	R	R
chr1p1778535	1	1778535	N	R	N	N	N	N	N	N	N	N	N	N	N	R	R	R	R	R	N	R	N	N	N	N	N	R	N	N	R	R	N	N	N	N	R	R	R	R	N	R	N	N	R	R	R	R	R
chr1p1790166	1	1790166	N	R	N	N	N	N	N	N	N	N	N	N	N	R	R	R	R	R	N	R	N	N	N	N	N	R	N	N	NA	R	N	N	N	N	R	R	R	R	N	R	N	N	R	R	R	R	R
chr1p1790175	1	1790175	N	R	N	N	N	N	NA	N	N	N	N	N	N	R	R	R	R	R	N	R	N	N	N	N	N	R	N	N	NA	R	N	N	N	N	R	R	R	R	N	R	N	N	R	R	R	R	R
chr1p1790204	1	1790204	N	R	N	N	N	N	N	N	N	N	N	N	N	R	R	R	R	R	N	R	N	N	N	N	N	R	N	N	R	R	N	N	N	N	R	R	R	R	N	R	N	N	R	R	R	R	R
chr1p1790250	1	1790250	N	R	NA	N	N	N	N	N	N	N	N	N	N	R	R	R	R	R	N	R	N	N	N	N	N	R	NA	N	R	R	N	N	N	N	R	R	R	R	N	R	N	N	R	R	R	R	R
chr1p1795604	1	1795604	N	R	N	N	N	N	NA	N	N	N	N	N	NA	R	R	R	R	R	N	R	N	N	N	N	NA	R	NA	N	R	R	N	N	N	N	R	R	R	R	N	R	NA	N	R	R	R	R	R
chr1p1796933	1	1796933	N	R	N	N	N	N	N	N	N	N	N	NA	N	R	R	R	R	R	N	R	N	N	N	N	N	R	NA	N	R	R	N	N	NA	N	R	R	R	R	N	R	N	N	R	R	R	R	R
chr1p1797248	1	1797248	N	R	N	N	N	NA	NA	N	N	N	N	N	N	R	NA	R	R	R	N	R	NA	NA	N	N	N	R	NA	N	R	R	N	N	N	N	R	R	R	R	N	R	NA	N	R	R	R	R	NA
chr1p1805353	1	1805353	N	R	N	N	N	N	N	N	N	N	N	N	N	R	R	R	R	R	N	R	N	N	N	N	N	R	N	N	R	R	N	N	N	N	R	R	R	R	N	R	N	N	R	R	R	R	R
chr1p1805470	1	1805470	N	R	N	N	N	N	N	N	N	N	N	N	N	R	R	R	R	R	N	R	N	N	N	N	N	R	N	N	R	R	N	N	N	N	R	R	R	R	N	R	N	N	R	R	R	R	R
chr1p1807329	1	1807329	N	R	N	N	N	N	N	N	N	N	N	N	N	R	R	R	R	R	N	R	N	N	N	N	N	R	NA	N	R	R	N	N	N	N	R	R	R	R	N	R	N	N	R	R	R	R	R
chr1p1812707	1	1812707	N	NA	N	N	N	N	N	N	N	N	N	N	N	R	R	R	R	R	N	R	N	N	N	N	N	NA	N	N	N	R	N	N	N	N	R	R	R	R	N	R	N	N	R	R	R	R	R
chr1p1820853	1	1820853	N	R	N	N	N	N	N	N	N	N	N	N	N	R	R	R	R	R	N	R	N	N	N	N	N	R	NA	N	N	R	N	N	N	N	R	R	R	R	N	R	N	N	R	R	R	R	R
chr1p1820904	1	1820904	N	R	N	N	N	N	N	N	N	N	N	N	N	R	R	R	R	R	N	R	N	N	N	N	N	R	NA	N	N	R	N	N	N	N	R	R	R	R	N	R	N	N	R	R	R	R	R
chr1p1825989	1	1825989	NA	R	N	N	N	N	N	N	N	N	N	N	N	R	R	R	R	R	N	R	N	N	N	N	N	R	N	N	N	R	N	N	N	N	R	R	R	R	N	R	N	N	R	R	R	R	R
chr1p1846441	1	1846441	N	R	N	N	N	N	N	N	N	N	NA	N	N	R	R	R	R	R	N	R	N	N	N	N	N	R	NA	N	N	R	N	N	N	N	R	R	R	R	N	R	N	N	R	R	R	R	R
chr1p1859024	1	1859024	N	R	N	N	N	N	N	N	N	N	N	N	N	R	R	R	R	R	N	R	N	N	N	N	N	R	N	N	N	R	N	N	N	N	R	R	R	R	N	R	N	N	R	R	R	R	R
chr1p1922782	1	1922782	N	NA	N	N	N	N	N	N	N	N	N	N	N	R	R	R	R	R	N	R	N	N	N	N	N	R	N	N	N	R	N	N	N	N	R	R	R	R	N	R	N	N	R	R	R	R	R
chr1p2009404	1	2009404	N	R	N	N	N	N	N	N	N	N	N	N	N	R	R	R	N	R	N	R	N	N	N	N	N	R	N	N	N	R	N	N	N	N	R	R	R	R	N	R	N	N	R	R	R	R	R
chr1p2009471	1	2009471	N	R	N	N	N	N	N	N	N	N	NA	NA	N	R	NA	R	N	R	N	R	N	N	N	N	N	R	NA	N	N	R	N	N	N	N	R	R	R	R	N	R	N	N	R	R	R	R	R
chr1p2009595	1	2009595	N	R	N	N	N	N	N	N	N	N	N	N	N	R	R	R	N	R	N	R	N	N	N	N	N	R	N	N	N	R	N	N	N	N	NA	R	R	R	N	NA	N	N	R	R	R	NA	R
chr1p2009602	1	2009602	N	R	N	N	N	N	N	N	N	N	N	N	N	R	R	R	N	R	N	R	N	N	N	N	N	R	N	N	N	R	N	N	N	N	NA	R	R	R	N	NA	N	N	R	R	R	NA	R
chr1p2010118	1	2010118	N	R	N	N	N	N	N	N	N	N	N	N	R	R	R	R	N	R	N	R	N	N	N	N	N	R	N	N	N	R	N	N	N	N	R	R	R	R	N	R	N	N	R	R	R	R	R
chr1p2029199	1	2029199	N	NA	N	N	N	N	N	N	N	N	N	N	R	R	R	R	N	R	N	R	N	N	N	N	N	R	NA	N	N	R	N	N	N	N	R	R	R	R	N	R	N	N	R	R	R	R	R
chr1p2038825	1	2038825	N	R	N	N	N	N	R	N	N	N	N	R	R	R	R	R	N	R	N	R	N	N	N	N	N	R	N	N	N	R	N	N	N	N	R	R	R	R	N	R	N	N	R	R	R	R	R
chr1p2038888	1	2038888	N	R	N	N	N	N	R	N	N	N	N	R	R	R	R	R	N	R	N	R	N	N	N	N	N	R	N	N	N	R	N	N	N	N	R	R	R	R	N	R	N	N	R	R	R	R	R
chr1p2038915	1	2038915	N	R	N	N	N	N	R	N	N	N	N	R	R	R	R	R	N	R	N	R	N	N	N	N	N	R	N	N	N	R	N	N	N	N	R	R	R	R	N	R	N	N	R	R	R	R	R
chr1p2052951	1	2052951	N	R	N	N	N	N	N	N	N	N	N	R	R	R	R	R	N	R	N	R	N	N	N	N	N	R	N	N	N	R	N	N	N	N	N	R	R	R	N	R	N	N	R	R	R	R	R
chr1p2077303	1	2077303	N	R	N	N	N	N	N	NA	N	N	N	R	R	R	R	R	N	R	N	R	N	N	N	N	N	R	NA	N	N	R	N	N	N	N	N	R	R	R	N	R	N	N	R	R	R	R	R
chr1p2078991	1	2078991	N	R	N	N	N	N	N	N	N	N	N	R	R	R	R	R	N	R	N	R	N	N	N	N	N	R	NA	N	N	R	N	N	N	N	N	R	R	R	N	R	N	N	R	R	R	R	R
chr1p2084844	1	2084844	NA	R	N	N	N	N	NA	N	N	N	NA	R	R	R	R	R	N	R	N	R	N	N	N	N	N	R	NA	NA	N	R	N	N	N	N	N	R	R	R	N	R	N	N	R	R	R	R	R
chr1p2087536	1	2087536	N	R	N	N	N	N	N	N	N	N	N	R	R	R	R	R	N	R	N	R	N	N	N	N	N	R	N	N	N	R	N	N	N	N	N	R	R	R	N	R	N	N	R	R	R	R	R
chr1p2091874	1	2091874	N	R	N	N	N	N	N	N	N	N	N	R	R	R	R	R	N	R	N	R	N	N	N	N	N	R	N	N	N	R	N	N	N	N	N	R	R	R	N	R	N	N	R	R	R	R	R
chr1p2115412	1	2115412	N	R	N	N	N	N	N	NA	N	NA	N	R	R	R	R	R	N	R	N	R	N	N	N	N	N	R	NA	N	N	R	N	N	N	N	N	R	R	R	N	R	N	N	R	R	R	R	R
chr1p2118574	1	2118574	NA	NA	N	N	N	NA	NA	N	N	N	N	R	R	R	R	R	N	R	N	R	N	N	N	N	N	R	NA	N	N	R	N	N	N	N	N	R	R	R	N	R	N	N	R	R	R	R	R
chr1p2154412	1	2154412	N	R	N	N	N	N	N	N	N	N	N	R	R	R	R	R	N	R	N	R	N	N	N	N	N	R	N	N	N	R	N	N	N	N	N	R	R	R	N	R	N	N	R	R	R	R	R
chr1p2155967	1	2155967	N	R	N	N	N	N	N	N	N	N	N	R	R	R	R	R	N	R	N	R	N	N	N	N	N	R	NA	N	N	R	N	N	N	N	N	R	R	R	N	R	N	N	R	R	R	R	R
chr1p2156051	1	2156051	N	R	N	N	N	N	N	N	N	N	N	R	R	R	R	R	N	R	N	R	N	N	N	N	N	R	NA	N	N	R	N	N	N	N	N	R	R	R	N	R	N	N	R	R	R	R	R
chr1p2177032	1	2177032	N	R	N	N	N	N	N	N	N	N	N	R	R	R	R	R	N	R	N	R	N	N	N	N	N	R	N	N	NA	R	N	N	N	N	N	R	R	R	N	R	N	N	R	R	R	R	R
chr1p2202251	1	2202251	N	N	N	R	N	N	NA	NA	NA	N	NA	R	R	R	R	R	N	R	N	R	N	NA	N	N	N	R	NA	N	N	R	N	N	N	N	N	R	R	R	N	R	N	N	R	R	R	R	R
chr1p2211356	1	2211356	N	N	N	R	N	N	N	N	N	N	N	R	R	R	R	R	N	R	N	R	N	N	N	N	N	R	NA	N	N	R	N	N	N	N	N	R	R	R	N	R	N	N	R	R	R	R	R
chr1p2234463	1	2234463	N	NA	N	R	N	N	N	N	N	N	N	R	R	R	R	R	N	R	N	R	N	N	N	N	N	R	N	N	N	R	N	N	N	N	N	R	R	R	N	R	N	N	R	R	R	R	R
chr1p2234497	1	2234497	N	NA	N	R	N	N	N	N	N	N	N	R	R	R	R	R	N	R	N	R	N	N	N	N	N	R	N	N	N	R	N	N	N	N	N	R	R	R	N	R	N	N	R	R	R	R	R
chr1p2241478	1	2241478	N	NA	N	R	N	N	N	N	N	N	N	R	R	R	R	R	N	R	N	R	N	N	N	N	N	R	N	N	N	R	N	N	N	N	N	R	R	R	N	R	N	N	R	R	R	R	R
chr1p2257040	1	2257040	NA	N	N	R	N	N	NA	NA	NA	NA	N	NA	R	NA	R	R	N	R	N	R	N	N	N	N	N	R	N	N	NA	R	N	N	N	N	NA	R	R	R	N	R	N	N	R	R	R	R	R
chr1p2274656	1	2274656	N	N	N	R	N	N	N	N	N	N	N	R	R	R	R	R	N	R	N	R	N	N	N	N	N	R	N	N	N	R	N	N	N	N	N	R	R	R	N	R	N	N	R	R	R	R	R
chr1p2293780	1	2293780	N	N	N	R	N	N	NA	N	N	N	N	R	R	R	R	R	N	R	N	R	N	N	N	N	N	R	N	N	N	R	N	N	N	N	N	R	R	R	N	R	NA	N	R	R	R	R	R
chr1p2308332	1	2308332	N	N	N	R	N	N	N	N	N	N	NA	R	R	R	R	R	N	R	N	R	N	N	N	N	N	R	N	N	N	R	N	N	N	N	N	R	R	R	N	R	N	N	R	R	R	R	R
chr1p2309253	1	2309253	N	N	N	R	N	NA	N	N	N	N	N	R	R	R	R	R	N	R	NA	R	N	N	N	N	N	NA	NA	N	NA	R	N	N	N	NA	N	R	R	R	N	R	NA	N	R	R	R	R	R
chr1p2317089	1	2317089	N	N	N	R	N	N	NA	N	N	N	N	R	R	R	R	R	N	R	N	R	N	N	N	N	N	R	N	N	N	R	N	N	N	N	N	R	R	R	N	R	N	N	R	R	R	R	R
chr1p2324559	1	2324559	N	N	N	R	N	N	N	N	N	N	N	R	R	R	R	R	N	N	N	R	N	N	N	N	N	R	N	N	N	R	N	N	N	N	N	R	R	R	N	N	N	N	R	R	R	R	R
chr1p2398922	1	2398922	N	N	N	R	N	N	N	N	N	N	N	R	R	R	R	R	N	N	N	R	N	N	N	N	N	R	N	N	N	R	N	N	N	N	N	R	R	R	N	N	N	N	R	R	R	R	R
chr1p2399068	1	2399068	N	N	N	R	N	N	N	N	N	N	N	R	R	R	R	R	N	N	N	R	N	N	N	N	N	R	N	N	N	R	N	N	N	N	N	R	R	R	N	N	N	N	R	R	R	R	R
chr1p2405788	1	2405788	N	N	N	R	N	N	N	N	N	N	N	R	R	R	R	R	N	N	N	R	N	N	N	N	N	R	N	N	N	R	N	N	N	N	N	R	R	R	N	N	N	N	R	R	R	R	R
chr1p2423794	1	2423794	NA	N	N	R	N	N	NA	NA	NA	N	N	R	R	R	R	R	N	N	N	R	N	N	N	N	N	R	N	N	N	R	N	N	N	N	N	R	NA	R	N	N	N	R	R	R	R	R	R
chr1p2461112	1	2461112	N	N	N	R	N	N	N	N	N	N	N	R	R	R	R	R	N	N	N	R	N	N	N	N	N	R	N	N	N	R	N	N	N	N	N	R	R	R	N	N	N	R	R	R	R	R	R
chr1p2491377	1	2491377	N	N	N	R	N	N	N	N	N	N	N	R	R	R	NA	R	N	N	N	R	N	N	N	N	N	R	N	N	N	R	N	N	N	N	N	R	R	R	N	N	N	R	R	R	R	R	R
chr1p2491407	1	2491407	N	N	N	R	N	N	N	N	N	N	N	R	R	R	NA	R	N	N	N	R	N	N	N	N	N	R	N	N	N	R	N	N	N	N	N	R	R	R	N	N	N	R	R	NA	R	R	R
chr1p2491440	1	2491440	N	N	N	R	N	N	N	N	N	N	N	R	R	R	R	R	N	N	N	R	N	N	N	N	N	R	N	N	N	R	N	N	N	N	N	R	R	R	N	N	N	R	R	R	R	R	R
chr1p2492870	1	2492870	N	N	NA	R	N	N	NA	N	N	N	N	R	R	R	R	R	N	N	N	R	N	N	N	N	N	R	N	N	N	R	N	N	N	N	N	R	R	R	N	N	N	R	R	R	R	R	R
chr1p2501216	1	2501216	NA	N	N	R	N	N	N	NA	N	N	N	NA	R	R	NA	R	N	N	N	R	N	N	N	N	N	R	NA	N	NA	R	N	N	N	R	N	R	R	R	N	N	N	R	R	R	R	R	R
chr1p2505545	1	2505545	N	N	N	R	N	N	N	N	N	N	N	R	R	R	R	R	N	N	N	R	N	N	N	N	N	R	N	N	N	R	N	N	N	R	N	R	R	R	N	N	N	R	R	R	R	R	R
chr1p2505811	1	2505811	N	NA	N	R	N	N	N	N	N	N	N	R	R	R	R	R	N	N	N	R	N	N	N	N	N	R	NA	N	N	R	N	N	N	R	N	R	R	R	N	N	N	R	R	R	R	R	R
chr1p2505913	1	2505913	N	NA	N	R	N	N	N	NA	N	N	N	R	R	R	R	R	N	N	N	R	NA	N	N	N	N	R	NA	NA	N	R	N	N	N	R	N	R	NA	R	N	N	N	R	R	NA	R	R	R
chr1p2512520	1	2512520	N	N	N	R	N	N	N	N	N	N	N	R	R	R	R	R	N	N	N	R	N	N	N	N	N	R	N	N	N	R	N	N	N	R	N	R	R	R	N	N	N	R	R	R	R	R	R
chr1p2512525	1	2512525	N	N	N	R	N	N	N	N	N	N	N	R	R	R	R	R	N	N	N	R	N	N	N	N	N	R	N	N	N	R	N	N	N	R	N	R	R	R	N	N	N	R	R	R	R	R	R
chr1p2512565	1	2512565	N	N	N	R	N	N	N	N	N	N	N	R	R	R	R	R	N	N	N	R	N	N	N	N	N	R	N	N	N	R	N	N	N	R	N	R	R	R	N	N	N	R	R	R	R	R	R
chr1p2514759	1	2514759	N	N	N	R	N	N	N	N	N	N	N	R	R	R	R	R	N	N	N	R	N	N	N	N	N	R	N	N	N	R	N	N	N	R	N	R	R	R	N	N	N	R	R	R	R	R	R
chr1p2516386	1	2516386	N	N	N	R	N	N	N	N	N	N	N	NA	R	R	R	R	N	N	N	NA	N	N	N	N	N	R	N	N	N	R	N	N	N	R	N	R	NA	R	N	N	N	NA	NA	R	NA	R	R
chr1p2573317	1	2573317	N	N	N	R	N	N	N	N	N	N	N	R	R	R	R	R	N	N	N	R	N	N	N	N	N	R	N	N	N	R	N	N	N	R	N	R	R	R	N	N	N	R	R	R	R	R	R
chr1p2573364	1	2573364	N	N	N	R	N	N	N	N	N	N	N	R	R	R	R	R	N	N	N	R	N	N	N	N	N	R	N	N	N	R	N	N	N	R	N	R	R	R	N	N	N	R	R	R	R	R	R
chr1p2573597	1	2573597	N	N	N	R	N	N	N	N	N	N	N	R	R	R	R	R	N	N	N	R	N	N	N	N	N	R	N	N	N	R	N	N	N	R	N	R	R	R	N	N	N	R	R	R	R	R	R
chr1p2573729	1	2573729	N	N	N	R	N	N	N	N	N	N	N	R	R	R	R	R	N	N	N	R	N	N	N	NA	N	R	NA	N	NA	R	N	N	N	R	N	R	R	R	N	N	N	R	R	R	R	R	R
chr1p2587639	1	2587639	N	N	N	R	N	N	N	N	N	N	N	R	R	R	R	R	N	N	N	R	N	N	N	N	N	R	NA	N	N	R	N	N	N	R	N	R	NA	R	N	N	N	R	R	R	R	R	R
chr1p2587659	1	2587659	N	N	N	R	N	N	N	N	N	N	N	R	R	R	R	R	N	N	N	R	N	N	N	N	N	R	NA	N	N	R	N	N	N	R	N	R	NA	R	N	N	N	R	R	R	R	R	R
chr1p2587812	1	2587812	N	N	N	R	N	NA	N	N	N	N	N	R	R	R	R	R	N	N	N	R	NA	N	N	N	N	R	NA	NA	N	R	N	N	N	R	N	R	R	R	N	N	N	R	R	R	R	R	R
chr1p2593515	1	2593515	N	N	N	R	N	N	N	N	N	N	N	R	R	R	R	R	N	N	N	R	N	N	N	N	N	R	N	N	N	R	N	N	N	R	N	R	R	R	N	N	N	R	R	R	R	R	R
chr1p2593517	1	2593517	N	N	N	R	N	N	N	N	N	N	N	R	R	R	R	R	N	N	N	R	N	N	N	N	N	R	N	N	N	R	N	N	N	R	N	R	R	R	N	N	N	R	R	R	R	R	R
chr1p2594822	1	2594822	N	N	N	R	N	N	N	N	N	N	N	R	R	R	R	R	N	N	N	R	N	N	N	N	N	R	N	N	N	R	N	N	N	R	N	R	R	R	N	N	N	R	R	R	R	R	R
chr1p2640265	1	2640265	N	N	N	R	N	N	N	N	NA	N	N	R	R	R	R	R	N	N	N	R	N	N	R	N	N	NA	NA	N	N	R	N	N	N	R	N	R	R	R	N	N	N	R	R	R	R	R	R
chr1p2644842	1	2644842	N	N	N	R	N	N	N	N	N	N	N	R	R	R	R	R	N	N	N	R	N	N	R	NA	N	R	N	N	N	R	N	N	N	R	N	R	R	R	N	N	N	R	R	R	R	R	R
chr1p2644843	1	2644843	N	N	N	R	N	N	N	N	N	N	N	R	R	R	R	R	N	N	N	R	N	N	R	N	N	R	N	N	N	R	N	N	N	R	N	R	R	R	N	N	N	R	R	R	R	R	R
chr1p2646343	1	2646343	N	N	N	R	N	N	N	N	N	N	N	R	R	R	R	R	N	N	N	R	NA	N	R	N	N	R	NA	N	N	R	N	N	NA	R	N	R	R	R	N	N	NA	R	R	R	R	R	R
chr1p2646351	1	2646351	N	N	N	R	N	NA	N	N	N	N	N	R	R	R	R	R	N	N	N	R	N	N	R	N	N	R	N	N	N	R	N	N	N	R	N	R	R	R	N	N	NA	R	R	R	R	R	R
chr1p2647595	1	2647595	N	N	N	R	N	N	N	N	N	N	N	R	R	R	R	R	N	N	N	R	N	N	R	N	N	R	N	N	N	R	N	N	N	R	N	R	R	R	N	N	N	R	R	R	R	R	R
chr1p2656227	1	2656227	N	N	N	R	N	N	N	N	N	N	N	R	R	R	R	R	N	N	N	R	N	N	R	N	N	R	N	N	N	R	N	N	N	R	N	R	R	R	N	N	N	R	R	R	R	R	R
chr1p2659395	1	2659395	N	N	N	R	N	N	N	N	N	N	N	R	R	R	R	R	N	N	N	R	N	N	R	N	N	R	N	N	N	R	N	N	N	R	N	R	R	R	N	N	N	R	R	R	R	R	R
chr1p2672170	1	2672170	N	N	N	R	N	N	N	N	N	N	N	R	R	R	R	R	N	N	N	R	N	N	R	N	N	R	N	N	N	R	N	N	N	R	N	R	R	R	N	N	N	R	R	R	R	R	R
chr1p2699755	1	2699755	N	N	N	R	N	N	N	N	N	N	N	R	R	R	R	R	N	N	N	R	N	N	R	N	N	R	N	NA	N	R	N	N	N	R	N	R	R	R	N	N	N	R	N	R	R	R	R
chr1p2699789	1	2699789	N	N	N	R	N	N	N	N	N	N	N	R	R	R	R	R	N	N	N	R	N	N	R	N	N	R	N	NA	N	R	N	N	N	R	N	R	R	R	N	N	N	R	N	R	R	R	R
chr1p2699803	1	2699803	N	N	N	R	N	N	N	N	N	N	N	R	R	R	R	R	N	N	N	R	N	N	R	N	N	R	N	NA	N	R	N	N	N	R	N	R	R	R	N	N	N	R	N	R	R	R	R
chr1p2705890	1	2705890	N	N	N	R	N	N	N	N	N	N	N	R	R	R	R	R	N	N	N	R	N	N	R	N	N	R	N	N	N	R	N	N	N	R	N	R	R	R	N	N	N	R	N	R	R	R	R
chr1p2705891	1	2705891	N	N	N	R	N	N	N	N	N	N	N	R	R	R	R	R	N	N	N	R	N	N	R	N	N	R	N	N	N	R	N	N	N	R	N	R	R	R	N	N	N	R	N	R	R	R	R
chr1p2730984	1	2730984	N	N	N	R	N	R	N	N	N	N	N	R	R	R	R	R	N	N	N	R	N	N	R	N	N	R	N	N	N	R	N	N	N	R	N	R	R	R	N	N	N	R	N	R	R	R	R
chr1p2736304	1	2736304	N	N	N	R	N	R	N	N	N	N	N	R	R	R	R	R	N	N	N	R	N	N	R	N	N	R	N	N	N	R	N	N	N	R	N	R	R	R	N	N	N	R	N	R	R	R	R
chr1p2737005	1	2737005	N	N	N	R	N	R	N	N	N	N	N	R	R	R	R	R	N	N	N	R	N	N	R	N	N	R	N	N	N	R	N	N	N	R	N	R	R	R	N	N	N	R	N	R	R	R	R
chr1p2737251	1	2737251	N	N	N	R	N	R	N	N	N	N	N	R	R	R	R	R	N	N	N	R	N	N	R	N	N	R	N	N	N	R	N	N	N	R	N	R	R	R	N	N	N	R	N	R	R	R	R
chr1p2752688	1	2752688	N	N	N	R	N	R	N	N	N	N	NA	R	R	R	R	R	N	N	N	R	N	N	R	N	N	R	NA	NA	N	R	N	N	N	R	N	R	R	R	N	N	N	R	N	R	R	R	R
chr1p2754022	1	2754022	N	N	N	R	N	R	N	N	N	N	N	R	R	R	R	R	N	N	N	R	N	N	R	N	N	R	N	N	N	R	N	N	N	R	N	R	R	R	N	N	N	R	N	R	R	R	R
chr1p2754217	1	2754217	N	NA	N	R	N	R	N	N	N	N	NA	R	R	R	R	R	NA	N	N	R	N	N	R	N	N	R	N	N	N	R	N	N	N	R	N	R	R	R	N	N	N	R	N	R	R	R	R
chr1p2787293	1	2787293	N	N	N	R	N	R	N	N	N	N	N	R	R	R	R	R	N	N	N	R	N	N	R	N	N	R	N	N	N	R	N	N	N	R	N	R	R	R	N	N	N	R	N	R	R	R	R
chr1p2790809	1	2790809	N	N	N	R	N	R	N	N	N	N	N	R	R	R	R	R	N	N	N	R	N	N	R	N	N	R	N	N	N	R	N	N	N	R	N	R	R	R	N	N	N	R	N	R	R	R	R
chr1p2790866	1	2790866	N	N	N	R	N	R	N	N	N	N	N	R	R	R	R	R	N	N	N	R	N	N	R	N	N	R	N	N	N	R	N	N	N	R	N	R	R	R	N	N	N	R	N	R	R	R	R
chr1p2791926	1	2791926	NA	N	N	R	N	R	N	N	N	N	N	R	R	R	R	R	N	N	N	R	N	N	R	N	N	R	N	N	N	R	N	N	N	R	N	R	R	R	N	N	N	R	N	R	R	R	R
chr1p2791940	1	2791940	NA	N	N	R	N	R	N	N	N	N	N	R	R	R	R	R	N	N	N	R	N	N	R	N	N	R	N	N	N	R	N	N	N	R	N	R	R	R	N	N	N	R	N	R	R	R	R
chr1p2791953	1	2791953	NA	N	N	R	N	R	N	N	N	N	N	R	R	R	R	R	N	N	N	R	N	N	R	N	N	R	N	N	N	R	N	N	N	R	N	R	R	R	N	N	N	R	N	R	R	R	R
chr1p2791967	1	2791967	NA	N	N	R	N	R	N	N	N	N	N	R	R	R	R	R	N	N	N	R	N	N	R	N	N	R	N	N	N	R	N	N	N	R	N	R	R	R	N	N	N	R	N	R	R	R	R
chr1p2792027	1	2792027	NA	N	N	R	N	R	N	N	N	N	N	R	R	R	R	R	N	N	N	R	N	N	R	N	N	R	NA	N	NA	R	N	N	N	R	N	R	R	R	N	N	N	R	N	R	R	R	R
chr1p2794106	1	2794106	N	N	N	R	N	NA	NA	NA	N	N	N	NA	R	R	R	R	N	N	N	R	N	N	R	N	N	R	NA	N	N	NA	N	N	N	R	N	R	NA	R	N	N	N	R	N	R	R	R	R
chr1p2798890	1	2798890	N	N	N	R	N	R	N	N	N	N	N	R	R	R	R	R	N	N	N	R	N	N	R	N	N	R	N	N	N	R	N	N	N	R	N	R	R	R	N	N	N	R	N	R	R	R	R
chr1p2807418	1	2807418	NA	N	N	R	N	R	NA	N	N	N	N	R	NA	R	NA	R	N	N	N	R	N	N	R	N	N	R	N	N	N	NA	N	N	N	R	N	R	R	R	N	N	N	R	N	R	R	R	NA
chr1p2849427	1	2849427	N	N	N	R	NA	R	NA	N	NA	N	N	R	NA	N	R	R	N	R	N	R	N	N	R	N	N	R	NA	NA	NA	R	N	N	N	R	N	R	R	R	N	N	N	R	N	R	R	R	R
chr1p2849439	1	2849439	N	N	N	R	NA	R	N	N	NA	N	N	R	NA	N	R	R	N	R	N	R	N	N	R	N	N	R	NA	N	N	R	N	N	N	R	N	R	R	R	N	N	N	R	N	R	R	R	R
chr1p2849577	1	2849577	N	N	N	R	N	R	N	N	N	N	N	NA	R	N	NA	R	N	R	N	R	N	N	R	N	N	R	R	N	N	R	N	N	N	R	N	R	R	R	N	N	N	R	N	R	R	R	R
chr1p2849741	1	2849741	NA	N	N	R	N	R	N	N	N	N	N	R	R	NA	R	R	N	R	N	R	N	N	R	N	N	NA	NA	NA	N	R	N	N	N	R	N	R	R	R	N	N	N	R	N	R	R	R	R
chr1p2860224	1	2860224	N	N	N	R	N	R	N	N	N	N	N	R	R	N	R	R	N	R	N	R	N	N	R	N	N	R	R	N	N	R	N	N	N	R	N	R	R	R	N	N	R	R	N	R	R	R	R
chr1p2860726	1	2860726	N	N	N	R	N	R	N	N	N	N	N	R	R	N	R	R	N	R	N	R	NA	N	R	N	N	R	R	N	N	R	N	N	N	R	N	R	R	R	N	N	R	R	N	R	R	R	R
chr1p2889249	1	2889249	N	N	N	R	N	R	NA	N	N	N	N	R	R	N	R	R	N	R	N	R	N	N	R	N	N	R	R	N	N	R	N	N	N	R	N	N	R	R	N	N	R	R	N	R	R	R	R
chr1p2889307	1	2889307	N	N	N	R	N	R	NA	N	N	N	N	R	R	N	R	R	N	R	N	R	N	N	R	N	N	R	R	N	N	R	N	N	N	R	N	N	R	R	N	N	R	R	N	R	R	R	R
chr1p2889361	1	2889361	NA	N	N	R	N	R	NA	N	N	N	N	R	R	N	R	R	N	R	N	R	N	N	R	N	N	R	R	N	N	R	N	N	N	R	N	N	R	R	N	N	R	R	N	R	R	R	R
chr1p2889611	1	2889611	N	N	N	R	N	R	N	N	N	N	N	R	R	N	R	R	N	R	N	R	N	N	R	N	N	R	R	N	N	R	N	N	N	R	N	N	R	R	N	N	R	R	N	R	R	R	R
chr1p2890974	1	2890974	N	N	N	R	N	R	N	N	N	N	N	NA	R	N	R	R	N	R	N	R	N	N	R	N	N	R	NA	N	NA	R	N	N	N	R	N	N	NA	R	N	N	NA	R	N	R	R	R	R
chr1p2891151	1	2891151	N	N	N	R	N	R	N	N	N	N	N	R	R	N	R	R	N	R	N	R	N	N	R	NA	N	R	NA	N	N	R	N	N	N	R	N	N	R	R	N	N	R	R	N	R	R	R	R
chr1p2891277	1	2891277	N	N	N	R	N	R	N	N	N	N	N	R	R	N	R	R	N	R	N	R	N	N	R	N	N	R	NA	N	N	R	N	N	N	R	N	N	R	R	N	N	R	R	N	R	R	R	R
chr1p2891427	1	2891427	N	N	N	R	N	R	N	N	N	N	N	NA	R	N	R	R	N	R	N	R	N	N	R	N	N	R	R	N	N	R	N	N	N	R	N	N	R	R	N	N	R	R	N	R	R	R	R
chr1p2891935	1	2891935	N	N	N	R	N	R	N	N	N	N	N	R	R	N	R	R	N	R	N	R	N	N	R	N	N	R	R	N	N	R	N	N	N	R	N	N	R	R	N	N	R	R	N	R	R	R	R
chr1p2894768	1	2894768	N	N	N	R	N	R	N	N	N	N	N	R	R	N	R	R	N	R	N	R	N	N	R	N	N	R	R	N	N	R	N	N	N	R	N	N	R	R	N	N	R	R	N	R	R	R	R
chr1p2917022	1	2917022	N	N	N	R	N	R	N	N	N	N	N	R	R	N	R	R	N	R	N	R	N	N	R	N	N	R	R	N	N	R	N	N	N	R	N	N	R	R	N	N	R	N	N	R	N	R	R
chr1p2917031	1	2917031	N	N	N	R	N	NA	N	N	N	N	N	R	R	N	R	R	N	R	N	R	N	N	R	N	N	R	R	N	N	R	N	N	N	R	N	N	R	R	N	N	R	N	N	R	N	R	R
chr1p2936374	1	2936374	N	N	N	R	N	R	N	N	N	N	N	R	R	N	R	R	N	R	N	R	N	N	R	N	N	R	NA	N	N	R	N	N	N	R	N	N	R	R	N	N	R	N	N	R	N	R	R
chr1p2942601	1	2942601	N	N	N	R	N	R	N	N	N	N	N	R	R	N	R	NA	N	R	N	R	N	N	R	N	N	R	R	N	N	R	N	N	N	R	N	N	R	R	N	N	R	N	N	R	N	R	R
chr1p2947829	1	2947829	N	N	N	R	N	R	N	N	N	N	N	R	R	N	R	R	N	R	N	R	N	N	R	N	N	R	R	N	N	R	N	N	N	R	N	N	R	R	N	N	R	N	N	R	N	R	R
chr1p2947906	1	2947906	N	N	N	R	N	R	N	N	N	N	N	R	R	N	R	R	N	R	N	R	N	N	R	N	N	R	R	N	N	R	N	N	N	R	N	N	R	R	N	N	R	N	N	R	N	R	R
chr1p2947914	1	2947914	N	N	N	R	N	R	N	N	N	N	N	R	R	N	R	R	N	R	N	R	N	N	R	N	N	R	NA	N	N	R	N	N	N	R	N	N	R	R	N	N	R	N	N	R	N	R	R
chr1p2951332	1	2951332	N	N	N	R	N	R	NA	N	N	N	N	R	R	N	R	R	N	R	N	R	N	N	R	N	N	R	NA	N	N	R	N	N	N	R	N	N	R	R	N	N	R	N	N	R	N	R	R
chr1p2951353	1	2951353	N	N	N	R	N	R	NA	N	N	N	N	R	R	N	R	R	N	R	N	R	N	N	R	N	N	R	NA	N	N	R	N	N	N	R	N	N	R	R	N	N	R	N	N	R	N	R	R
chr1p2985123	1	2985123	N	N	N	R	N	R	N	N	N	N	N	R	R	N	R	R	N	R	N	N	N	N	R	N	N	R	R	N	N	R	N	N	N	R	N	N	R	R	N	N	R	N	N	R	N	R	R
chr1p2995699	1	2995699	N	N	N	R	N	R	N	N	N	N	N	R	R	N	R	R	N	R	N	N	N	N	R	N	N	R	R	N	N	R	N	N	N	R	N	N	R	R	N	N	R	N	N	R	N	R	R
chr1p3000689	1	3000689	N	N	N	R	N	R	N	N	N	N	N	R	R	N	R	R	N	R	N	N	N	N	R	N	N	R	R	N	N	R	N	N	N	R	N	N	R	R	N	N	R	N	N	R	N	R	R
chr1p3200491	1	3200491	N	N	N	R	N	R	N	N	N	N	N	R	R	N	R	R	N	R	N	N	NA	N	R	N	N	R	NA	N	N	R	N	N	N	R	N	N	R	R	N	N	R	N	N	R	N	R	R
chr1p3213110	1	3213110	N	N	N	R	N	R	N	N	N	N	N	R	R	N	R	R	N	R	N	N	N	N	R	N	N	R	R	N	N	R	N	N	N	R	N	N	R	R	N	N	R	N	N	R	N	R	R
chr1p3221686	1	3221686	N	N	N	R	N	R	N	N	N	N	N	R	R	N	R	R	N	NA	N	N	N	N	NA	N	N	R	R	N	N	R	N	N	N	R	N	N	R	R	N	N	NA	N	N	R	N	R	R
chr1p3308585	1	3308585	N	N	N	N	N	R	N	N	N	N	N	R	R	N	R	R	N	R	N	N	N	N	R	N	N	R	NA	N	N	R	N	N	N	R	N	N	R	R	N	N	R	N	N	R	N	N	R
chr1p3321022	1	3321022	N	N	N	N	N	R	N	N	N	N	NA	R	R	N	R	R	NA	R	N	N	N	N	R	N	N	R	R	N	N	R	N	N	N	R	N	N	R	R	N	N	R	N	N	R	N	N	R
chr1p3321117	1	3321117	N	N	N	N	N	R	N	N	N	N	N	R	R	N	R	R	N	R	N	N	N	N	R	N	N	R	R	N	N	R	N	N	N	R	N	N	R	R	N	N	R	N	N	R	N	N	R
chr1p3324206	1	3324206	N	N	N	N	N	NA	N	N	N	N	N	R	NA	N	R	R	N	R	N	N	N	N	R	N	N	R	R	N	N	NA	N	N	N	R	N	N	R	R	N	N	R	N	N	R	N	N	R
chr1p3343633	1	3343633	N	N	N	N	N	R	N	N	N	N	N	R	R	N	R	R	N	R	N	N	N	N	R	N	N	R	R	N	N	NA	N	N	N	R	N	N	R	R	N	N	R	N	N	R	N	N	R
chr1p3343669	1	3343669	N	N	N	N	N	R	N	N	N	N	N	R	R	N	R	R	N	R	N	N	N	N	R	N	N	R	R	N	N	R	N	N	N	R	N	N	R	R	N	N	R	N	N	R	N	N	R
chr1p3356162	1	3356162	N	NA	N	N	N	NA	N	N	N	N	N	NA	NA	N	R	NA	N	R	N	N	N	N	R	N	N	NA	R	N	N	R	N	N	N	NA	N	N	R	R	N	N	NA	N	N	R	N	N	R
chr1p3356244	1	3356244	N	NA	N	N	N	R	N	N	N	N	NA	R	R	N	R	R	N	R	N	N	N	N	R	N	N	R	R	N	NA	R	N	N	N	R	N	N	R	R	N	N	R	N	N	R	N	N	R
chr1p3359383	1	3359383	N	N	N	N	N	R	N	N	N	N	N	R	R	N	R	R	NA	R	N	N	N	N	R	N	N	R	R	N	N	R	N	N	NA	R	N	N	R	R	N	N	R	N	N	R	N	N	R
chr1p3370216	1	3370216	N	N	N	N	N	R	N	N	N	N	N	R	R	N	R	N	N	R	N	N	N	N	R	N	N	R	R	N	N	R	N	N	N	R	N	N	NA	R	N	N	R	N	N	R	N	N	R
chr1p3370239	1	3370239	N	N	N	N	N	R	N	NA	N	N	N	R	R	N	R	N	N	R	N	N	N	N	R	N	N	R	R	N	N	R	N	N	N	R	N	N	NA	R	N	N	R	N	N	R	N	N	R
chr1p3370657	1	3370657	N	N	N	N	N	R	N	N	N	N	N	R	R	N	R	N	N	R	N	N	N	N	R	N	N	R	R	N	N	R	N	N	N	R	N	N	R	R	N	N	R	N	N	R	N	N	R
chr1p3374561	1	3374561	N	N	N	N	N	R	NA	N	N	R	N	NA	R	N	NA	N	N	R	N	N	N	N	R	N	N	R	NA	N	N	R	N	N	N	R	N	N	R	R	N	N	NA	N	N	R	N	N	R
chr1p3378200	1	3378200	N	NA	N	N	N	R	N	N	N	R	N	R	R	N	R	N	N	R	N	N	N	N	R	N	N	R	NA	N	N	R	N	N	N	R	N	N	R	R	N	N	R	N	N	R	N	N	R
chr1p3380462	1	3380462	NA	N	N	N	N	R	N	N	N	R	N	R	R	N	R	N	N	R	N	N	N	N	R	N	N	R	R	N	N	R	N	N	N	R	N	N	R	R	N	N	R	N	N	R	N	N	R
chr1p3380468	1	3380468	NA	N	N	N	N	R	N	N	N	R	N	R	R	N	R	N	N	R	N	N	N	N	R	N	N	R	R	N	N	R	N	N	N	R	N	N	R	R	N	N	R	N	N	R	N	N	R
chr1p3462336	1	3462336	N	N	N	N	N	R	N	N	N	R	N	N	R	N	R	N	N	R	R	N	N	N	R	N	N	R	NA	N	N	R	N	N	N	N	N	N	R	R	N	N	R	N	N	R	N	N	R
chr1p3462343	1	3462343	N	N	N	N	N	R	N	N	N	R	NA	N	R	N	R	N	N	R	R	N	N	N	R	N	N	R	NA	N	N	R	N	N	N	N	N	N	R	R	N	N	R	N	N	R	N	N	R
chr1p3481165	1	3481165	N	N	N	N	N	R	N	N	N	R	N	N	R	N	R	N	N	R	R	N	N	N	R	N	N	R	R	N	N	R	N	N	N	N	N	N	R	R	N	N	R	N	N	R	N	N	R
chr1p3481189	1	3481189	N	N	N	N	N	R	N	N	N	R	N	N	R	N	R	N	N	R	R	N	N	N	R	N	N	R	R	N	N	R	N	N	N	N	N	N	R	R	N	N	R	N	N	R	N	N	R
chr1p3484286	1	3484286	N	N	N	N	N	R	N	N	N	R	N	N	R	N	R	N	N	R	R	N	N	N	R	N	N	R	R	N	N	R	N	N	N	N	N	N	R	R	N	N	R	N	N	R	N	N	R
chr1p3484303	1	3484303	N	N	N	N	N	R	N	N	N	R	N	N	R	N	R	N	N	R	R	N	N	N	R	N	N	R	NA	N	N	R	N	N	N	N	N	N	R	R	N	N	R	N	N	R	N	N	R
chr1p3505068	1	3505068	N	N	N	N	N	R	N	N	NA	R	NA	NA	R	N	R	N	N	R	R	N	N	N	R	N	N	R	R	N	N	R	N	N	N	N	NA	N	R	R	N	N	R	N	N	N	N	N	R
chr1p3505077	1	3505077	N	N	N	N	N	R	N	N	N	R	N	NA	R	N	R	N	N	R	R	N	N	N	R	N	N	R	R	N	N	R	N	N	N	N	NA	N	R	R	N	N	R	N	N	N	N	N	R
chr1p3505079	1	3505079	N	N	N	N	N	R	N	N	N	R	NA	NA	R	N	R	N	N	R	R	N	N	N	R	N	N	R	R	N	NA	R	N	N	N	N	N	N	R	R	N	N	R	N	N	N	N	N	R
chr1p3505088	1	3505088	N	N	N	N	N	R	N	N	NA	R	NA	NA	R	N	R	N	N	R	R	N	N	N	R	N	N	R	R	N	NA	R	N	N	N	N	N	N	R	R	N	N	R	N	N	N	N	N	R
chr1p3506704	1	3506704	N	NA	N	N	N	R	NA	N	N	R	N	N	R	N	NA	N	N	R	R	N	NA	N	R	N	N	R	NA	N	N	R	N	N	N	N	N	N	R	R	N	N	R	N	N	N	N	N	R
chr1p3509979	1	3509979	N	N	N	N	N	R	N	N	N	R	N	N	R	N	R	N	N	R	R	N	N	N	R	N	N	R	R	N	N	R	N	N	N	N	N	N	R	R	N	N	R	N	N	N	N	N	R
chr1p3514572	1	3514572	N	N	N	N	N	R	N	N	N	R	N	N	R	N	R	N	N	R	R	N	N	N	R	N	N	R	R	N	N	R	N	N	N	N	N	N	R	R	N	N	R	N	N	N	N	N	R
chr1p3514582	1	3514582	N	N	N	N	N	R	N	N	N	R	N	N	R	N	R	N	N	R	R	N	N	N	R	N	N	R	R	N	N	R	N	N	N	N	N	N	R	R	N	N	R	N	N	N	N	N	R
chr1p3514615	1	3514615	N	N	N	N	N	R	N	N	N	R	N	N	R	N	R	N	N	R	R	N	N	N	R	N	N	R	R	N	N	R	N	N	N	N	N	N	R	R	N	N	R	N	N	N	N	N	R
chr1p3514657	1	3514657	N	N	N	N	N	R	N	N	N	R	N	N	R	N	R	N	N	R	R	N	N	N	R	N	N	R	R	N	N	R	N	N	N	N	N	N	R	R	N	N	R	N	N	N	N	N	R
chr1p3517913	1	3517913	N	N	N	N	N	R	N	N	N	R	N	N	NA	N	R	N	N	R	R	N	N	N	NA	N	N	NA	NA	N	N	R	N	N	N	N	N	N	R	R	N	N	R	N	N	N	N	N	R
chr1p3517925	1	3517925	N	N	N	N	N	R	N	N	N	R	N	N	R	N	R	N	N	R	R	N	N	N	R	N	N	R	NA	N	N	R	N	N	N	N	N	N	R	R	N	N	R	N	N	N	N	N	R
chr1p3517964	1	3517964	N	N	N	N	N	R	N	N	N	R	N	N	R	N	R	N	N	R	R	N	N	N	R	N	N	R	NA	N	N	R	N	N	N	N	N	N	R	R	N	N	R	N	N	N	N	N	R
chr1p3517965	1	3517965	N	N	N	N	N	R	N	N	N	R	N	N	R	N	R	N	N	R	R	N	N	N	R	N	N	R	NA	N	N	R	N	N	N	N	N	N	R	R	N	N	R	N	N	N	N	N	R
chr1p3518011	1	3518011	N	N	N	N	N	R	N	N	N	R	N	N	R	N	R	N	N	R	R	N	N	N	R	N	N	R	NA	N	N	R	N	N	N	N	N	N	R	R	N	N	R	N	N	N	N	N	R
chr1p3518028	1	3518028	N	N	N	N	N	R	N	N	N	R	N	N	R	N	R	N	N	R	R	N	N	N	R	N	N	R	NA	N	N	R	N	N	N	N	N	N	R	R	N	N	R	N	N	N	N	N	R
chr1p3518246	1	3518246	N	N	N	N	N	R	N	N	N	R	N	N	R	N	R	N	N	R	R	N	N	N	R	N	N	R	R	N	N	R	N	N	N	N	N	N	R	R	N	N	R	N	N	N	N	N	R
chr1p3518261	1	3518261	N	N	N	N	N	R	N	N	N	R	N	N	R	N	R	N	N	R	R	NA	N	N	R	N	N	R	R	N	N	R	N	N	N	N	N	N	R	R	N	N	R	N	N	N	N	N	R
chr1p3518379	1	3518379	N	N	N	N	N	R	N	N	N	R	N	N	R	N	R	N	N	R	R	N	N	N	R	N	N	R	R	N	N	R	N	N	N	N	N	N	R	R	N	N	R	N	N	N	N	N	R
chr1p3518466	1	3518466	N	N	N	N	N	R	N	N	N	R	N	N	R	N	R	N	N	R	R	N	N	N	R	N	N	R	NA	N	N	R	N	N	N	N	N	N	R	R	N	N	R	N	N	N	N	N	R
chr1p3519893	1	3519893	N	N	N	N	N	R	N	N	N	R	N	N	R	N	R	N	N	R	R	N	N	N	R	N	N	R	R	N	N	R	N	N	N	N	N	N	R	R	N	N	R	N	N	N	N	N	R
chr1p3520649	1	3520649	N	N	N	N	N	R	N	N	N	R	N	N	R	N	R	N	N	R	R	N	N	N	R	N	N	R	R	N	N	R	N	N	N	N	N	N	R	R	N	N	NA	N	N	N	N	N	R
chr1p3520842	1	3520842	N	N	N	N	N	R	N	N	N	R	N	N	R	N	R	N	N	R	R	N	N	N	R	N	N	R	R	N	N	R	N	N	N	N	N	N	R	R	N	N	R	N	N	N	N	N	R
chr1p3526333	1	3526333	N	N	N	N	N	R	N	N	N	R	N	N	R	N	R	N	N	R	R	N	N	N	R	N	N	R	R	N	N	R	N	N	N	N	N	N	R	R	N	N	R	N	N	N	N	N	R
chr1p3526339	1	3526339	N	N	N	N	N	R	N	N	N	R	N	N	R	N	R	N	N	R	R	N	N	N	R	N	N	R	R	N	N	R	N	N	N	N	N	N	R	R	N	N	R	N	N	N	N	N	R
chr1p3526369	1	3526369	N	N	N	N	N	R	N	N	N	R	N	N	R	N	R	N	N	R	R	N	N	N	R	N	N	R	R	N	N	R	N	N	N	N	N	N	R	R	N	N	R	N	N	N	N	N	R
chr1p3526393	1	3526393	N	N	N	N	N	R	N	N	N	R	N	N	R	N	R	N	N	R	R	N	N	N	R	N	N	R	R	N	N	R	N	N	N	N	N	N	R	R	N	N	R	N	N	N	N	N	R
chr1p3526402	1	3526402	N	N	N	N	N	R	N	N	N	R	N	N	R	N	R	N	N	R	R	N	N	N	R	N	N	R	R	N	N	R	N	N	N	N	N	N	R	R	N	N	R	N	N	N	N	N	R
chr1p3526405	1	3526405	N	N	N	N	N	R	N	N	N	R	N	N	R	N	R	N	N	R	R	N	N	N	R	N	N	R	R	N	N	R	N	N	N	N	N	N	R	R	N	N	R	N	N	N	N	N	R
chr1p3526420	1	3526420	N	N	N	N	N	R	N	N	N	R	N	N	R	N	R	N	N	R	R	N	N	N	R	N	N	R	R	N	N	R	N	N	N	N	N	N	R	R	N	N	R	N	N	N	N	N	R
chr1p3540481	1	3540481	N	N	N	N	N	R	N	N	N	R	N	N	R	N	R	N	N	R	R	N	N	N	R	N	N	R	R	N	N	R	N	N	N	N	N	N	R	R	N	N	R	N	N	N	N	N	R
chr1p3540514	1	3540514	N	N	N	N	N	R	N	N	N	R	N	N	R	N	R	N	N	R	R	N	N	N	R	N	N	R	R	N	N	R	N	N	N	N	N	N	R	R	N	N	R	N	N	N	N	N	R
chr1p3565870	1	3565870	N	N	N	N	N	R	N	N	N	R	N	N	R	N	R	N	N	R	R	N	N	N	R	N	N	R	NA	N	N	R	N	N	N	N	N	N	R	R	N	N	R	N	N	N	N	N	R
chr1p3567469	1	3567469	N	N	N	N	N	R	N	N	N	R	N	N	R	N	R	N	N	R	R	N	N	N	R	N	N	R	R	N	N	R	N	N	N	N	N	N	R	R	N	N	R	N	N	N	N	N	R
chr1p3590930	1	3590930	N	N	N	N	N	R	N	N	N	R	N	N	R	N	R	N	N	R	R	N	N	N	R	N	N	R	R	N	N	R	N	N	N	N	N	N	R	R	N	N	R	N	N	N	N	N	R
chr1p3590936	1	3590936	N	N	N	N	N	R	N	N	N	R	N	N	R	N	R	N	N	R	R	N	N	N	R	N	N	R	R	N	N	R	N	N	N	N	N	N	R	R	N	N	R	N	N	N	N	N	R
chr1p3605972	1	3605972	N	N	N	N	N	R	N	N	N	R	N	N	R	N	R	N	N	R	R	N	N	N	R	N	N	R	R	N	N	R	N	N	N	N	N	N	R	R	N	N	R	N	N	N	N	N	R
chr1p3657633	1	3657633	N	N	N	N	N	R	N	N	N	R	N	N	R	N	R	N	N	R	R	N	N	N	R	N	N	R	R	N	N	R	N	N	N	N	N	N	R	R	N	N	R	N	N	N	N	N	R
chr1p3757109	1	3757109	N	N	N	N	N	R	R	N	N	R	N	N	R	N	R	N	N	R	R	N	N	N	R	N	N	R	R	N	N	R	N	N	N	N	N	N	NA	R	N	N	R	N	N	N	N	N	R
chr1p3779858	1	3779858	N	N	N	N	N	R	R	N	N	R	N	N	R	N	N	N	N	R	R	N	N	N	R	N	N	R	R	N	N	R	N	N	N	N	N	N	R	R	N	N	R	N	N	N	N	N	R
chr1p3781317	1	3781317	N	N	N	N	N	R	R	N	N	R	N	N	R	N	N	N	N	R	R	N	N	N	R	N	N	R	NA	N	N	R	N	N	N	N	N	N	R	R	N	N	R	N	N	N	N	N	R
chr1p3896049	1	3896049	N	N	N	N	N	R	R	N	N	NA	N	N	R	N	N	N	N	R	R	N	N	N	R	N	N	R	R	N	N	R	N	N	N	N	N	N	R	R	N	N	R	N	N	N	N	N	R
chr1p3904152	1	3904152	N	N	N	N	N	R	R	N	N	NA	N	N	R	N	N	N	N	R	R	N	N	N	R	N	N	R	N	N	N	R	N	N	N	N	N	N	R	R	N	N	R	N	N	N	N	N	R
chr1p3904178	1	3904178	N	NA	N	N	N	R	R	N	N	R	N	N	R	N	N	N	N	R	R	N	N	N	R	N	N	R	N	N	N	R	N	N	N	N	N	N	R	R	N	N	R	N	N	N	N	N	R
chr1p3904302	1	3904302	N	NA	NA	N	N	R	NA	NA	NA	R	N	N	R	N	N	N	NA	R	R	N	N	N	R	N	N	R	NA	N	N	R	N	N	N	N	N	N	R	R	N	N	R	N	N	N	N	N	NA
chr1p3908794	1	3908794	N	N	N	N	N	R	R	N	N	R	N	N	R	N	N	N	N	R	R	N	N	N	R	N	N	R	N	N	N	R	N	N	N	N	N	N	R	R	N	N	R	N	N	N	N	N	R
chr1p3908979	1	3908979	NA	N	N	N	N	R	R	N	N	R	N	N	R	N	N	N	N	R	R	N	N	N	R	N	N	R	N	N	N	R	N	N	N	N	N	N	R	R	N	N	R	N	N	N	N	N	R
chr1p3908984	1	3908984	NA	N	N	N	N	R	R	N	NA	R	N	N	R	N	N	N	N	R	R	N	NA	N	R	N	N	R	N	N	N	R	N	N	N	N	N	N	R	R	N	N	R	N	N	N	N	N	R
chr1p3909015	1	3909015	NA	N	N	N	N	R	R	N	N	R	N	N	R	N	N	N	N	R	R	N	N	N	R	N	N	R	N	N	NA	R	N	N	N	N	N	N	R	R	N	N	R	N	N	N	N	N	R
chr1p3909228	1	3909228	N	N	N	N	N	R	R	N	N	R	NA	N	R	N	N	N	N	R	R	N	N	N	R	N	N	R	NA	N	N	R	N	N	N	N	N	N	NA	R	N	N	R	N	N	N	N	N	R
chr1p3913134	1	3913134	N	N	N	N	N	R	R	N	N	R	N	N	R	N	N	N	N	R	R	N	N	N	R	N	N	R	N	N	N	R	N	N	N	N	N	N	R	R	N	N	R	N	N	N	N	N	R
chr1p3918255	1	3918255	N	N	N	N	N	R	R	N	N	R	N	N	R	N	N	N	N	R	R	N	N	N	R	N	N	R	N	N	N	R	N	N	N	N	N	N	R	R	N	N	R	N	N	N	N	N	R
chr1p3928877	1	3928877	N	N	N	N	N	R	R	N	N	R	N	NA	R	N	N	N	N	R	R	N	N	N	R	N	N	R	NA	N	N	R	N	N	N	N	N	N	R	R	N	N	R	N	N	N	N	N	R
chr1p3930385	1	3930385	N	N	N	N	N	R	R	N	N	R	N	N	R	N	N	N	N	R	R	N	N	N	R	N	N	R	N	N	N	R	N	N	N	N	N	N	R	R	N	N	R	N	N	N	N	N	R
chr1p3966316	1	3966316	N	N	N	N	N	R	R	N	N	R	N	N	R	N	N	N	N	R	R	N	N	N	R	N	N	R	N	N	N	R	N	N	N	N	N	N	R	R	N	N	R	N	N	N	N	N	R
chr1p3973200	1	3973200	N	N	N	N	N	R	R	N	N	R	N	N	R	N	N	N	N	R	R	N	N	N	R	N	N	R	N	N	N	R	N	N	N	N	N	N	R	R	N	N	R	N	N	N	N	N	R
chr1p3973265	1	3973265	N	N	N	N	N	R	R	N	N	R	N	N	R	N	N	N	N	R	R	N	N	N	R	N	N	R	N	N	N	R	N	N	N	N	N	N	R	R	N	N	R	N	N	N	N	N	R
chr1p3978185	1	3978185	N	NA	N	N	N	R	NA	N	N	R	N	N	R	N	N	N	N	R	R	N	N	N	R	N	N	R	NA	N	NA	R	N	N	N	N	N	N	NA	R	N	N	R	N	N	N	N	N	R
chr1p3978201	1	3978201	N	NA	N	N	N	R	NA	N	N	R	N	N	R	N	N	N	N	R	R	N	N	N	R	N	N	R	N	N	NA	R	N	N	N	N	N	N	NA	R	N	N	R	N	N	N	N	N	R
chr1p3979229	1	3979229	N	N	N	N	N	R	R	N	N	R	N	N	R	N	N	N	N	R	R	N	N	N	R	N	N	R	N	N	N	R	N	N	N	N	N	N	R	R	N	N	R	N	N	N	N	N	R
chr1p3989212	1	3989212	N	N	N	N	N	R	R	NA	N	R	NA	NA	R	NA	NA	N	NA	R	R	N	N	N	R	N	N	R	NA	R	N	R	N	NA	N	N	N	N	R	R	N	N	R	N	N	N	N	N	R
chr1p3993132	1	3993132	N	N	N	N	N	R	R	N	N	R	N	N	R	N	N	N	N	R	R	N	N	N	R	N	N	R	N	R	N	R	N	N	N	N	N	N	R	R	N	N	R	N	N	N	N	N	R
chr1p4004149	1	4004149	NA	NA	N	N	N	R	NA	N	R	R	N	N	R	N	NA	N	N	R	R	N	N	N	R	N	N	R	NA	R	NA	R	N	N	N	N	N	N	NA	R	N	N	R	N	R	N	N	N	R
chr1p4005896	1	4005896	R	N	N	N	N	R	R	N	R	R	N	NA	R	N	N	N	NA	R	R	N	N	N	R	N	N	R	NA	R	NA	R	N	N	N	N	N	N	R	R	N	N	R	N	R	N	N	N	R
chr1p4082804	1	4082804	R	N	N	N	N	R	R	N	R	R	NA	N	R	N	N	N	N	R	R	N	N	N	R	R	N	R	N	R	N	R	N	N	NA	N	N	N	R	R	N	N	R	N	R	N	N	N	N
chr1p4082993	1	4082993	R	N	N	N	N	R	R	N	R	R	N	N	R	N	N	N	N	R	R	N	N	N	R	R	N	R	N	R	NA	R	N	N	N	N	N	N	R	R	N	N	R	N	R	N	N	N	N
chr1p4095221	1	4095221	NA	N	N	N	N	R	R	N	R	R	N	N	R	N	N	N	N	R	R	N	N	N	R	R	N	NA	N	R	N	R	N	N	N	N	N	N	R	R	N	N	R	N	R	N	N	N	N
chr1p4152833	1	4152833	R	N	N	N	N	R	R	N	R	R	N	N	R	N	N	N	N	R	R	N	N	N	R	R	N	R	N	R	N	R	N	N	N	N	N	N	R	R	N	R	R	N	R	N	N	N	N
chr1p4154524	1	4154524	R	N	N	N	N	R	R	N	R	R	N	N	R	N	N	N	N	R	R	N	N	N	R	R	N	R	N	R	N	R	N	N	N	N	N	N	R	R	N	R	R	N	R	N	N	N	N
chr1p4154663	1	4154663	R	N	N	N	N	R	R	N	R	R	N	N	R	N	N	N	N	R	R	N	N	N	R	R	N	R	N	R	N	R	N	N	N	N	N	N	R	R	N	R	R	N	R	N	N	N	N
chr1p4195982	1	4195982	NA	N	NA	N	N	NA	NA	R	R	R	N	N	R	R	N	N	N	R	R	N	N	N	R	R	N	R	NA	R	N	R	N	N	N	N	N	N	R	R	N	R	R	N	R	N	N	N	N
chr1p4200904	1	4200904	R	N	R	N	N	R	R	R	R	R	N	N	R	R	N	N	N	R	R	N	N	N	R	R	N	R	NA	R	N	R	N	N	N	N	N	N	R	R	N	R	R	N	R	N	N	N	N
chr1p4200936	1	4200936	R	N	R	N	N	R	R	R	R	R	N	N	R	R	N	N	N	R	R	N	N	N	R	R	N	R	NA	R	N	R	N	N	N	N	N	N	R	R	N	R	R	N	R	N	N	N	N
chr1p4201770	1	4201770	NA	N	R	N	N	R	R	R	R	R	N	N	R	R	N	N	N	R	R	N	N	N	R	R	N	R	N	R	N	R	N	N	N	N	N	N	R	R	N	R	R	N	R	N	N	N	N
chr1p4203991	1	4203991	R	N	R	N	N	R	NA	R	R	R	N	N	R	R	N	N	N	R	R	N	N	N	R	R	N	R	N	R	NA	R	N	N	N	N	N	N	R	R	N	R	R	N	R	N	N	N	N
chr1p4208250	1	4208250	R	N	R	N	N	R	R	R	R	R	N	N	R	R	N	N	N	R	R	N	N	N	R	R	N	R	NA	R	N	R	N	N	N	N	N	N	R	R	N	R	R	N	R	N	N	N	N
chr1p4211258	1	4211258	R	N	R	N	N	R	R	R	R	R	N	N	R	R	N	N	N	R	R	N	R	N	R	R	N	R	R	R	N	R	N	R	N	N	N	N	R	R	N	R	R	N	R	N	N	N	N
chr1p4211303	1	4211303	R	N	R	N	N	R	R	R	R	R	N	N	R	R	N	N	N	R	R	N	R	N	R	R	N	R	R	R	N	R	N	R	N	N	N	N	R	R	N	R	R	N	R	N	N	N	N
chr1p4241933	1	4241933	R	N	R	N	N	R	R	R	R	R	N	N	R	R	N	N	N	R	R	N	R	N	R	R	N	R	N	R	N	R	N	R	N	N	N	N	R	R	N	R	R	N	R	N	N	N	N
chr1p4317935	1	4317935	NA	NA	R	N	N	R	R	R	R	R	N	N	NA	R	N	N	N	R	NA	N	R	N	R	R	N	R	N	R	N	R	N	R	N	N	N	N	R	R	N	R	R	N	R	N	N	N	N
chr1p4318647	1	4318647	R	N	R	N	N	R	R	R	R	R	N	N	R	R	N	N	N	R	R	N	R	N	R	R	N	R	N	R	N	R	N	R	N	N	N	N	R	R	N	R	R	N	R	N	N	N	N
chr1p4346832	1	4346832	R	N	R	N	N	R	R	R	R	R	N	N	R	R	N	N	N	R	R	N	R	N	R	N	N	R	NA	R	N	R	N	R	N	N	N	N	R	R	N	R	R	N	R	N	N	N	N
chr1p4372220	1	4372220	R	N	R	N	N	R	R	R	R	R	N	N	R	R	N	N	N	R	R	N	R	N	R	N	N	R	N	R	N	R	N	R	N	N	N	N	R	R	N	R	R	N	R	N	N	N	N
chr1p4415608	1	4415608	R	NA	R	N	N	R	R	R	R	R	N	N	R	R	N	N	N	R	R	N	R	N	R	N	N	NA	N	R	N	R	N	R	N	N	N	N	R	R	N	R	R	N	R	N	N	N	N
chr1p4415621	1	4415621	R	N	R	N	N	R	R	R	R	R	N	N	R	R	N	N	N	R	R	N	R	N	R	N	N	R	N	R	N	R	N	R	N	N	N	N	R	R	N	R	R	N	R	N	N	N	N
chr1p4415923	1	4415923	R	N	R	N	N	R	R	R	R	R	N	N	R	R	N	N	N	R	R	N	R	N	R	N	N	R	N	R	N	R	N	R	N	N	N	N	R	R	N	R	R	N	R	N	N	N	N
chr1p4418421	1	4418421	R	NA	R	N	N	R	R	R	R	R	NA	N	R	R	N	N	N	R	R	N	R	N	R	N	N	R	NA	R	N	NA	N	R	N	N	N	N	R	R	N	R	R	N	R	N	N	N	N
chr1p4425371	1	4425371	NA	N	NA	N	N	R	NA	R	R	R	N	N	R	NA	N	N	N	R	R	N	R	N	R	N	N	NA	N	R	N	NA	N	R	N	N	N	N	NA	R	N	NA	R	N	R	N	N	N	N
chr1p4430836	1	4430836	R	NA	R	N	N	R	NA	R	R	R	N	N	R	R	N	N	N	R	R	N	NA	N	R	N	N	R	N	R	N	R	N	R	N	N	N	N	NA	R	N	R	R	N	R	N	N	N	N
chr1p4433045	1	4433045	R	NA	R	N	N	R	R	R	R	R	N	N	R	R	N	N	N	R	R	N	R	N	R	N	N	NA	NA	R	N	R	N	R	N	N	N	N	R	R	N	R	R	N	R	N	N	N	N
chr1p4452130	1	4452130	R	NA	R	N	N	R	NA	NA	R	R	N	N	R	R	N	N	N	R	R	N	NA	N	R	N	N	R	NA	NA	N	R	N	R	N	N	N	N	R	R	N	R	R	N	R	NA	N	N	N
chr1p4491032	1	4491032	R	N	R	N	N	R	R	R	R	R	NA	N	R	R	N	N	N	R	R	N	R	N	R	N	N	R	N	R	N	R	N	R	N	N	N	N	R	R	N	R	R	N	R	N	N	N	N
chr1p4542816	1	4542816	R	NA	R	N	N	R	R	R	R	R	N	N	NA	R	N	N	N	R	R	N	R	N	R	N	N	R	NA	R	N	R	N	R	N	N	N	N	R	R	N	R	R	N	R	N	N	N	N
chr1p4557397	1	4557397	R	N	R	N	N	R	R	R	R	R	N	N	R	R	N	N	N	R	R	N	R	N	R	N	R	R	N	R	N	R	N	R	N	N	N	N	R	R	N	R	R	N	R	N	N	N	N
chr1p4571524	1	4571524	R	N	R	N	N	NA	R	R	R	R	N	N	R	R	NA	N	N	R	R	N	R	N	R	N	R	R	N	R	N	R	N	R	N	N	N	N	R	R	N	R	R	N	R	N	N	N	N
chr1p4572257	1	4572257	R	N	R	N	N	R	R	R	R	R	N	N	R	R	N	N	N	R	R	N	R	N	R	N	R	R	NA	R	N	R	N	R	N	N	N	N	R	R	N	R	R	N	R	N	N	N	N
chr1p4572258	1	4572258	R	N	R	N	N	R	R	R	R	R	N	N	R	R	N	N	N	R	R	N	R	N	R	N	R	R	NA	R	N	R	N	R	N	N	N	N	R	R	N	R	R	N	R	N	N	N	N
chr1p4613450	1	4613450	R	R	R	N	N	R	R	R	R	R	N	N	R	R	N	N	N	R	R	N	R	N	R	N	R	R	N	R	N	R	N	R	N	N	N	N	R	R	N	R	R	N	R	N	N	N	R
chr1p4613460	1	4613460	R	R	R	N	N	R	R	R	R	R	N	N	R	R	N	N	N	R	R	N	R	N	R	N	R	R	N	R	N	R	N	R	N	N	N	N	R	R	N	R	R	N	R	N	N	N	R
chr1p4613461	1	4613461	R	R	R	N	N	R	R	R	R	R	N	N	R	R	N	N	N	R	R	N	R	N	R	N	R	R	N	R	N	R	N	R	N	N	N	N	R	R	N	R	R	N	R	N	N	N	R
chr1p4613468	1	4613468	R	R	R	N	N	R	R	R	R	R	N	N	R	R	N	N	N	R	R	N	R	N	R	N	R	R	N	R	N	R	N	R	N	N	N	N	R	R	N	R	R	N	R	N	N	N	R
chr1p4613471	1	4613471	R	R	R	N	N	R	R	R	R	R	N	N	R	R	N	N	N	R	R	N	R	N	R	N	R	R	N	R	N	R	N	R	N	N	N	N	R	R	N	R	R	N	R	N	N	N	R
chr1p4613491	1	4613491	R	R	R	N	N	R	R	R	R	R	N	N	R	R	N	N	NA	R	R	N	R	N	R	N	R	R	NA	R	N	R	N	R	N	N	N	N	R	R	N	R	R	N	R	N	N	N	R
chr1p4616490	1	4616490	R	R	R	N	N	R	R	R	R	R	N	N	R	R	N	N	N	R	R	N	R	N	R	N	R	R	N	R	N	R	N	R	N	N	N	N	R	R	N	R	R	N	R	N	N	N	R
chr1p4632280	1	4632280	R	R	R	N	N	R	R	R	R	R	N	N	NA	R	N	N	N	R	R	N	R	N	R	N	R	R	N	R	N	R	N	R	N	N	N	N	R	R	N	N	R	R	R	N	N	N	R
chr1p4649508	1	4649508	R	R	R	N	N	R	R	R	R	R	N	N	R	R	N	N	N	R	R	N	R	N	R	N	R	R	N	R	N	R	N	R	N	N	N	N	R	R	N	N	R	R	R	N	N	N	R
chr1p4656544	1	4656544	R	R	R	N	N	R	R	R	R	R	N	N	R	R	N	N	N	R	R	N	R	N	R	N	R	R	N	R	N	R	N	R	N	N	N	N	R	R	N	N	R	R	R	N	N	N	R
chr1p4656620	1	4656620	R	R	R	N	N	R	R	R	R	R	N	N	R	R	N	N	N	R	R	N	R	N	R	N	R	R	N	R	N	R	N	R	N	N	N	N	R	R	N	N	R	R	R	N	N	N	R
chr1p4673991	1	4673991	R	NA	R	N	N	NA	NA	R	R	NA	N	NA	R	NA	N	N	N	NA	R	N	R	NA	R	N	R	R	N	R	NA	NA	N	R	NA	N	N	N	R	R	N	N	R	R	R	N	N	N	R
chr1p4674387	1	4674387	R	R	R	N	N	R	R	R	R	R	N	N	R	R	N	N	N	R	R	N	R	N	R	N	R	R	NA	R	N	R	N	R	N	N	N	N	R	R	N	N	R	R	R	NA	N	N	R
chr1p4674468	1	4674468	R	R	R	N	N	R	R	R	R	R	N	N	R	NA	N	N	N	NA	R	N	R	N	R	N	NA	R	N	R	N	R	N	NA	N	N	N	N	R	NA	N	N	NA	R	R	N	N	N	R
chr1p4674576	1	4674576	R	R	R	N	N	R	R	R	R	R	N	N	R	R	N	N	N	R	R	N	R	N	R	N	R	R	N	R	N	R	N	R	N	N	N	N	R	R	N	N	R	R	R	N	N	N	R
chr1p4699301	1	4699301	R	R	R	N	N	N	R	R	R	R	N	N	R	R	N	N	N	R	R	N	R	N	R	N	R	R	NA	R	N	R	N	R	N	N	N	N	R	R	N	N	R	R	R	N	N	N	R
chr1p4699337	1	4699337	R	R	R	N	N	N	R	R	R	R	N	N	R	R	N	N	N	R	R	N	R	N	R	N	R	R	NA	R	N	R	N	R	N	N	N	N	R	R	N	N	R	R	R	N	N	N	R
chr1p4767729	1	4767729	R	N	R	N	N	N	R	R	R	R	N	N	R	R	N	N	N	R	R	N	R	N	R	N	R	R	N	R	N	R	N	R	N	N	N	N	R	R	N	N	R	R	R	N	N	N	R
chr1p4787876	1	4787876	R	N	R	N	N	N	R	R	R	R	N	N	R	R	N	N	N	R	R	N	R	N	R	N	R	R	N	R	N	R	N	R	N	N	N	N	R	R	N	N	R	R	R	N	N	N	R
chr1p4796811	1	4796811	R	N	R	N	N	N	R	R	R	R	N	N	R	R	N	N	N	R	R	N	R	N	R	N	R	R	N	R	N	R	N	R	N	N	N	N	R	R	N	N	R	R	R	N	N	N	R
chr1p4799654	1	4799654	R	N	R	N	N	N	R	NA	R	R	NA	N	R	R	N	N	N	R	R	N	R	N	R	N	R	R	NA	R	NA	NA	N	R	N	N	N	N	R	R	N	N	R	R	R	N	N	N	R
chr1p4801459	1	4801459	R	N	R	N	N	N	R	R	R	R	N	N	R	R	N	N	N	R	R	N	R	N	R	N	R	R	N	R	N	R	N	R	N	N	N	N	R	R	N	N	R	R	R	N	N	N	R
chr1p4801485	1	4801485	R	N	R	N	N	N	R	R	R	R	N	N	R	R	N	N	N	R	R	N	R	N	R	N	R	R	N	R	N	R	N	R	N	N	N	N	R	R	N	N	R	R	R	N	N	N	R
chr1p4828113	1	4828113	R	N	R	N	N	N	R	R	R	R	N	N	R	R	N	N	N	R	R	N	R	N	R	N	R	R	N	R	NA	R	N	R	N	N	N	N	R	R	N	N	R	R	R	N	N	N	R
chr1p4828245	1	4828245	R	NA	R	N	N	N	NA	R	R	R	N	N	R	R	N	N	N	R	R	N	R	N	R	N	R	R	NA	NA	N	R	N	R	N	N	N	N	NA	R	N	N	R	R	R	N	N	N	R
chr1p4828260	1	4828260	R	NA	R	N	N	N	NA	R	R	R	N	N	R	R	N	N	N	R	R	N	R	N	R	N	R	R	NA	NA	N	R	N	R	N	N	N	N	NA	R	N	N	R	R	R	N	N	N	R
chr1p4830875	1	4830875	R	N	R	N	N	N	R	R	R	R	N	N	R	R	N	N	N	R	R	N	R	N	R	N	R	R	N	R	N	R	N	R	N	N	N	N	R	R	N	N	R	R	R	N	N	N	R
chr1p4831085	1	4831085	R	N	R	N	N	N	R	R	R	R	N	N	R	R	N	N	N	R	R	N	R	N	R	N	R	R	N	R	N	R	N	R	NA	N	NA	N	R	R	N	N	NA	R	R	N	NA	N	R
chr1p4831204	1	4831204	R	N	R	N	N	N	R	R	R	R	N	N	R	R	NA	N	NA	R	R	N	R	N	R	N	R	NA	NA	R	N	R	N	R	N	N	N	N	R	R	N	N	R	R	R	N	N	N	R
chr1p4851439	1	4851439	R	R	R	N	N	N	R	R	R	R	N	N	R	R	N	N	N	N	R	N	R	R	R	N	R	R	N	R	N	R	N	R	N	N	N	N	R	R	N	N	R	R	R	N	N	N	R
chr1p4851478	1	4851478	R	R	R	N	N	N	R	R	R	R	N	N	R	R	N	N	N	N	R	N	R	R	R	N	R	R	N	R	N	R	N	R	N	N	N	N	R	R	N	N	R	R	R	N	N	N	R
chr1p4881514	1	4881514	R	R	R	N	N	N	R	R	R	R	N	N	R	R	N	N	N	N	R	N	R	R	R	N	R	R	N	R	N	R	N	R	N	N	N	N	R	R	N	N	R	R	R	N	N	N	R
chr1p4887899	1	4887899	R	NA	R	N	N	N	R	R	R	R	N	NA	R	R	N	N	N	N	R	N	R	R	R	N	R	R	NA	R	N	R	N	R	N	N	N	N	R	R	N	N	R	R	R	NA	N	N	R
chr1p4888022	1	4888022	R	R	R	N	N	N	R	R	R	R	N	N	R	R	N	N	N	N	R	N	R	R	R	N	R	R	N	R	NA	R	N	R	N	N	N	N	R	R	N	N	R	R	R	N	N	N	R
chr1p4888082	1	4888082	R	R	R	N	N	N	R	R	R	R	N	N	R	R	N	N	N	N	R	N	R	R	R	N	R	R	N	R	N	R	N	R	N	N	N	N	R	R	N	N	R	R	R	N	N	N	R
chr1p4892805	1	4892805	NA	R	R	N	N	N	R	R	R	R	N	N	R	R	N	N	N	N	R	N	R	R	R	N	R	R	NA	R	N	R	N	R	N	N	N	N	R	R	N	N	R	R	R	N	N	N	R
chr1p4894955	1	4894955	R	R	R	N	N	N	R	R	R	R	N	N	R	R	N	N	N	N	R	N	R	R	R	N	R	R	N	R	N	R	N	R	N	N	N	N	R	R	N	N	R	R	R	N	N	N	R
chr1p4899652	1	4899652	R	R	R	N	N	N	R	R	R	R	N	N	R	R	N	N	N	N	R	N	R	R	R	N	R	R	N	R	N	R	N	R	N	N	N	N	R	R	N	N	R	R	R	N	N	N	R
chr1p4899662	1	4899662	R	R	R	N	N	N	R	R	R	R	N	N	R	R	N	N	N	N	R	N	R	R	R	N	R	R	N	R	N	R	N	R	N	N	N	N	R	R	N	N	R	R	R	N	N	N	R
chr1p4899682	1	4899682	R	R	R	N	N	N	R	R	R	R	N	N	R	R	N	N	N	N	R	N	R	R	R	N	R	R	N	R	N	R	N	R	N	N	N	N	R	R	N	N	R	R	R	N	N	N	R
chr1p4899687	1	4899687	R	R	R	N	N	N	R	R	R	R	N	N	R	R	N	N	N	N	R	N	R	R	R	N	R	R	N	R	N	R	N	R	N	N	N	N	R	R	N	N	R	R	R	N	N	N	R
chr1p4899694	1	4899694	R	R	R	N	N	N	R	R	R	R	N	N	R	R	N	N	N	N	R	N	R	R	R	N	R	R	N	R	N	R	N	R	N	N	N	N	R	R	N	N	R	R	R	N	N	N	R
chr1p4899710	1	4899710	R	R	R	N	N	N	R	R	R	R	N	N	R	R	N	N	N	N	R	N	R	R	R	N	R	R	N	R	N	R	N	R	N	N	N	N	R	R	N	N	R	R	R	N	N	N	R
chr1p4899712	1	4899712	R	R	R	N	N	N	R	R	R	R	N	N	R	R	N	N	N	N	R	N	R	R	R	N	R	R	N	R	N	R	N	R	N	N	N	N	R	R	N	N	R	R	R	N	N	N	R
chr1p4899714	1	4899714	R	R	R	N	N	N	R	R	R	R	N	N	R	R	N	N	N	N	R	N	R	R	R	N	R	R	N	R	N	R	N	R	N	N	N	N	R	R	N	N	R	R	R	N	N	N	R
chr1p4899730	1	4899730	R	R	R	N	N	N	R	R	R	R	N	N	R	R	N	N	N	N	R	N	R	R	R	N	R	R	N	R	N	R	N	R	N	N	N	N	R	R	N	N	R	R	R	N	N	N	R
chr1p4899775	1	4899775	NA	R	R	N	N	N	R	R	R	NA	N	N	R	R	N	N	NA	N	R	N	R	R	NA	N	NA	R	N	R	N	R	N	NA	N	N	N	N	R	R	N	N	NA	NA	R	N	N	N	R
chr1p4899865	1	4899865	R	R	R	N	N	N	R	NA	R	R	N	NA	R	R	NA	N	N	N	R	N	R	R	R	N	R	R	N	NA	NA	R	N	R	NA	N	N	N	R	R	N	N	R	R	R	N	N	N	R
chr1p4899866	1	4899866	R	R	R	N	N	N	R	NA	R	R	N	NA	R	R	NA	N	N	N	R	N	R	R	R	N	R	R	N	NA	NA	R	N	R	NA	N	N	N	R	R	N	N	R	R	R	N	N	N	R
chr1p4899870	1	4899870	R	R	R	N	N	N	R	NA	R	R	N	NA	R	R	NA	N	N	N	R	N	R	R	R	N	R	R	N	NA	N	R	N	R	NA	N	N	N	R	R	N	N	R	R	R	N	N	N	R
chr1p4899882	1	4899882	R	R	R	N	N	N	R	NA	R	R	N	NA	R	R	NA	N	N	N	R	N	R	R	R	N	R	R	N	NA	N	R	N	R	NA	N	N	N	R	R	N	N	R	R	R	N	N	N	R
chr1p4899918	1	4899918	R	R	R	N	N	N	R	NA	R	R	N	NA	R	R	NA	N	N	N	R	N	R	R	R	N	R	R	N	NA	N	R	N	R	N	N	N	N	R	R	N	N	R	R	R	N	N	N	R
chr1p4901664	1	4901664	R	R	R	N	N	N	NA	R	R	R	N	N	R	R	N	N	N	N	R	N	R	R	R	N	R	NA	NA	NA	N	R	N	R	NA	N	N	N	NA	R	N	N	R	R	R	N	N	N	R
chr1p4915346	1	4915346	R	NA	R	N	N	N	NA	R	R	R	NA	N	R	R	NA	N	NA	N	R	N	NA	R	R	N	R	R	NA	R	N	R	N	R	N	N	N	N	R	R	N	N	R	R	R	N	N	N	R
chr1p4915386	1	4915386	R	NA	R	N	N	N	NA	R	R	R	NA	N	R	R	NA	N	NA	N	R	N	NA	R	R	N	R	R	NA	R	N	R	N	R	NA	N	N	N	R	R	N	N	R	R	R	N	N	N	R
chr1p4919211	1	4919211	R	R	R	N	N	N	R	NA	R	R	N	N	R	R	N	N	N	N	R	N	N	R	R	N	R	R	N	R	N	R	N	R	N	N	N	N	R	R	N	N	R	R	R	N	N	N	R
chr1p4919214	1	4919214	R	R	R	N	N	N	R	NA	R	R	N	N	R	R	N	N	N	N	R	N	N	R	R	N	R	R	N	R	N	R	N	R	N	N	N	N	R	R	N	N	R	R	R	N	N	N	R
chr1p4919372	1	4919372	R	R	R	N	N	N	R	R	R	R	N	N	R	R	N	N	N	N	R	N	N	R	R	N	R	R	N	R	N	R	N	R	N	N	N	N	R	R	N	N	R	R	R	N	N	N	R
chr1p4960101	1	4960101	R	R	R	N	N	N	R	R	R	R	N	N	R	R	N	N	N	N	R	N	N	R	R	N	R	R	N	R	N	R	R	R	N	N	R	N	R	R	N	N	R	R	R	N	N	N	R
chr1p4964807	1	4964807	R	R	R	N	N	N	R	R	R	R	N	N	R	R	N	N	N	N	R	N	N	R	R	N	R	R	NA	R	N	R	R	R	N	N	R	N	R	R	N	N	R	R	R	N	N	N	R
chr1p4964877	1	4964877	R	R	R	N	N	N	R	R	R	R	N	N	R	R	N	N	N	N	R	N	N	R	R	N	R	R	N	R	N	R	R	R	N	N	R	N	R	R	N	N	R	R	R	N	N	N	R
chr1p4964916	1	4964916	R	R	R	N	N	N	R	R	R	R	N	N	R	R	N	N	N	N	R	N	N	R	R	N	R	R	N	R	N	R	R	R	N	N	R	N	R	R	N	N	R	R	R	N	N	N	R
chr1p4990294	1	4990294	R	R	R	N	N	N	R	R	R	NA	N	N	NA	R	N	N	N	N	R	N	N	R	R	N	R	R	R	R	N	R	R	R	N	N	R	N	R	R	N	N	R	R	R	N	N	N	R
chr1p5093905	1	5093905	R	R	R	N	N	N	R	R	R	R	N	N	R	R	N	N	R	N	R	N	N	R	R	N	R	R	R	R	N	R	R	R	N	N	R	R	R	R	N	N	R	R	NA	N	N	N	R
chr1p5106386	1	5106386	R	R	R	N	N	N	R	R	R	R	N	NA	R	R	N	N	R	N	R	N	N	R	R	N	R	R	R	R	N	R	R	R	N	N	R	R	R	R	N	N	R	R	R	N	N	N	R
chr1p5106438	1	5106438	R	R	R	N	N	N	R	R	R	R	N	N	R	R	N	N	R	N	R	N	N	R	R	N	R	R	R	R	N	R	R	R	N	N	R	R	R	R	N	N	R	R	R	N	N	N	R
chr1p5114541	1	5114541	R	R	R	N	N	N	R	R	R	R	N	N	R	R	N	N	R	N	R	N	N	R	R	N	R	R	R	R	N	R	R	R	N	N	R	R	R	R	N	N	R	R	R	N	N	N	R
chr1p5126468	1	5126468	R	R	R	N	N	N	R	R	R	R	N	N	R	R	N	N	R	N	R	N	N	R	R	N	R	R	R	R	NA	R	R	R	N	N	R	R	R	R	N	N	R	R	R	N	N	N	R
chr1p5126500	1	5126500	R	R	R	N	N	N	R	R	R	R	N	NA	R	R	NA	N	R	N	R	N	NA	R	R	N	R	R	NA	R	NA	R	R	R	N	N	R	R	R	R	N	N	R	R	R	NA	N	N	R
chr1p5127635	1	5127635	R	R	R	N	N	N	R	R	R	R	N	N	R	R	N	N	R	N	R	N	N	R	R	N	R	R	R	R	N	R	R	R	N	N	R	R	R	R	N	NA	R	R	R	N	N	N	R
chr1p5129596	1	5129596	R	R	R	N	N	N	R	R	R	R	N	N	R	R	N	N	R	N	R	N	N	R	R	N	R	R	R	R	N	R	R	R	N	N	R	R	R	R	N	N	R	R	R	N	N	N	R
chr1p5139591	1	5139591	R	R	R	N	N	N	R	R	R	NA	N	N	R	R	N	N	R	N	R	N	N	R	R	N	R	R	R	NA	NA	R	R	R	NA	N	R	R	R	NA	N	N	R	R	R	N	N	N	NA
chr1p5146311	1	5146311	R	R	R	N	N	N	R	R	R	R	N	N	R	R	N	N	R	N	R	N	N	R	R	N	R	R	R	R	N	R	R	R	N	N	R	R	R	R	N	N	R	R	R	N	N	N	R
chr1p5146350	1	5146350	R	R	R	N	N	N	R	R	R	R	N	N	R	R	N	N	R	N	R	N	N	R	R	N	R	R	R	R	N	R	R	R	N	N	R	R	R	R	N	N	R	R	R	N	N	N	R
chr1p5152807	1	5152807	NA	R	R	N	N	N	R	R	R	R	N	NA	R	R	N	N	R	N	R	N	N	R	R	N	R	R	NA	R	N	R	R	R	N	N	R	R	R	R	N	N	R	R	R	N	N	N	R
chr1p5152841	1	5152841	NA	R	R	N	N	N	R	R	R	R	N	NA	R	R	N	N	R	N	R	N	N	R	R	N	R	R	NA	R	N	R	R	R	N	N	R	R	R	R	N	N	R	R	R	N	N	N	R
chr1p5159099	1	5159099	R	R	R	N	N	N	R	R	R	R	N	N	R	R	N	N	R	N	R	N	N	R	R	N	R	R	R	R	N	R	R	R	N	N	R	R	R	R	N	N	R	R	R	N	N	N	R
chr1p5169780	1	5169780	R	R	R	N	N	N	R	R	R	R	N	N	R	R	N	N	R	N	R	N	N	R	R	N	R	R	R	R	N	R	R	R	N	N	R	R	R	R	N	N	R	R	R	N	N	N	R
chr1p5184025	1	5184025	R	R	R	N	N	N	R	R	R	R	N	N	R	R	N	N	R	N	R	N	N	R	R	N	R	R	R	R	N	R	R	R	N	N	R	R	R	R	R	N	R	R	R	N	N	N	R
chr1p5205876	1	5205876	R	R	R	N	N	N	NA	R	R	R	R	N	R	R	N	N	R	N	R	N	N	R	R	N	R	R	NA	R	NA	R	R	R	N	NA	R	R	R	R	R	N	R	R	R	N	N	N	R
chr1p5205956	1	5205956	R	R	R	N	NA	N	R	R	R	R	R	N	R	R	N	N	R	N	R	N	N	R	R	N	R	R	R	R	N	R	R	R	N	N	R	R	R	R	R	N	R	R	R	N	N	N	R
chr1p5206045	1	5206045	R	R	R	N	N	N	R	R	R	R	R	N	R	R	N	N	R	N	R	N	N	R	R	N	R	R	R	R	N	R	R	R	N	N	R	R	R	R	R	N	R	R	R	N	N	N	R
chr1p5209865	1	5209865	R	R	R	N	N	N	R	R	R	R	R	NA	R	R	N	N	R	N	R	N	N	R	R	N	R	R	NA	R	N	R	R	R	N	N	R	R	R	R	R	N	R	R	R	N	N	N	R
chr1p5210099	1	5210099	R	R	R	N	N	N	R	R	R	R	R	N	R	R	N	N	R	N	R	N	N	R	R	N	R	R	R	R	N	R	R	R	N	N	R	R	R	R	R	N	R	R	R	N	N	N	R
chr1p5210585	1	5210585	R	R	R	N	N	N	R	R	R	R	R	N	R	R	N	N	R	N	R	N	N	R	R	N	R	R	NA	R	N	R	R	R	NA	N	R	R	R	R	R	N	R	R	R	N	N	N	R
chr1p5252358	1	5252358	R	R	NA	N	N	N	R	R	R	R	NA	N	NA	R	N	N	NA	N	R	N	N	R	R	N	NA	R	NA	R	N	R	NA	R	N	N	R	R	R	R	R	N	R	NA	NA	N	N	N	R
chr1p5259806	1	5259806	R	R	R	N	N	N	R	R	R	R	R	N	R	R	N	N	R	N	R	N	N	R	R	N	R	R	R	R	N	R	R	R	N	N	R	R	R	R	R	N	R	R	R	N	N	N	R
chr1p5261522	1	5261522	R	NA	R	N	N	N	NA	R	NA	R	R	NA	R	R	N	N	R	N	R	N	N	R	R	N	R	R	R	R	N	NA	R	R	N	N	R	R	NA	R	R	N	R	R	R	NA	N	N	R
chr1p5261523	1	5261523	R	NA	R	N	N	N	NA	R	NA	R	R	NA	R	R	N	N	R	N	R	N	N	R	R	N	R	R	R	R	N	NA	R	R	N	N	R	R	NA	R	R	N	R	R	R	NA	N	N	R
chr1p5282439	1	5282439	R	R	R	N	N	N	R	R	R	R	R	N	R	R	N	N	R	N	R	N	N	R	R	N	R	R	R	R	N	R	R	R	N	N	R	R	R	R	R	N	R	R	R	N	N	N	R
chr1p5284144	1	5284144	R	R	R	N	N	N	R	R	R	R	R	N	R	R	N	N	R	N	R	N	N	R	R	N	R	R	R	R	N	R	R	R	N	N	R	R	R	R	R	N	R	R	R	N	N	N	R
chr1p5284156	1	5284156	NA	R	R	N	N	N	R	R	R	R	R	N	R	R	N	N	R	N	R	N	N	R	R	N	R	R	R	R	N	R	R	R	N	N	R	R	R	R	R	N	R	R	R	N	N	N	R
chr1p5284163	1	5284163	NA	R	R	N	N	N	R	R	R	R	R	N	R	R	N	N	R	N	R	N	N	R	R	N	R	R	R	R	N	R	R	R	N	N	R	R	R	R	R	N	R	R	R	N	N	N	R
chr1p5284279	1	5284279	R	R	R	N	N	N	R	R	R	R	R	N	R	R	N	N	R	N	R	N	N	NA	R	N	NA	R	R	R	N	R	R	R	N	N	R	R	R	R	R	N	R	R	R	N	N	N	R
chr1p5284289	1	5284289	R	R	R	N	N	N	R	R	R	R	R	N	R	R	N	N	R	N	R	N	N	NA	R	N	NA	R	R	R	N	R	R	R	N	N	R	R	R	R	R	N	R	R	R	N	N	N	R
chr1p5285181	1	5285181	R	R	R	N	N	N	R	R	R	R	R	N	R	R	N	N	R	N	R	N	N	R	R	N	R	R	NA	R	N	R	R	R	N	N	R	R	R	R	R	N	R	R	R	N	N	N	R
chr1p5300190	1	5300190	R	R	R	N	N	N	NA	R	R	R	R	N	R	R	N	N	R	N	R	N	N	R	R	N	R	R	R	R	N	R	R	R	N	N	R	R	R	R	R	N	R	R	R	N	N	R	R
chr1p5327341	1	5327341	R	R	R	N	N	N	R	NA	R	R	R	N	R	NA	N	N	R	N	R	N	N	R	R	N	R	R	R	R	N	R	R	NA	N	N	NA	R	R	R	NA	N	R	R	R	N	N	R	R
chr1p5327407	1	5327407	R	R	R	N	N	N	R	R	R	R	R	N	R	R	N	N	R	N	R	N	N	R	R	N	R	R	R	R	N	R	R	R	N	N	R	R	R	R	R	N	R	R	R	N	N	R	R
chr1p5330789	1	5330789	R	R	R	N	N	N	NA	R	R	R	R	N	R	R	N	N	R	N	R	N	N	R	R	N	R	R	R	R	N	R	R	R	N	N	R	R	R	R	R	N	R	R	R	N	N	R	R
chr1p5330881	1	5330881	R	R	R	N	N	N	R	R	R	R	R	N	R	R	N	N	R	N	R	N	N	R	R	N	R	R	R	R	N	R	R	R	N	N	R	R	R	R	R	N	R	R	R	N	N	R	R
chr1p5331041	1	5331041	R	R	R	N	N	N	R	R	R	R	R	N	R	R	N	N	R	N	R	N	N	R	R	N	R	R	R	R	N	R	R	R	N	N	R	R	R	R	R	N	R	R	R	N	N	R	R
chr1p5331183	1	5331183	R	R	R	N	N	N	R	R	R	R	R	N	R	R	N	N	R	N	R	N	N	R	R	N	R	R	NA	R	N	R	R	R	N	N	R	R	R	R	R	N	R	R	R	N	N	R	R
chr1p5332364	1	5332364	R	R	R	N	N	N	R	R	R	R	R	N	R	R	N	N	R	N	R	N	N	R	R	N	R	R	R	R	N	R	R	R	N	N	R	R	R	R	R	N	R	R	R	N	N	R	R
chr1p5332478	1	5332478	R	R	R	N	N	N	R	R	R	R	R	N	R	R	N	N	R	N	R	N	N	R	R	N	R	R	R	R	N	R	R	R	N	N	R	R	R	R	R	N	R	R	R	N	N	R	R
chr1p5333744	1	5333744	R	R	R	N	N	N	R	R	R	R	R	N	R	R	N	N	R	N	R	N	N	NA	R	N	R	R	R	R	N	R	R	R	N	N	R	R	NA	R	R	N	R	R	R	N	N	R	R
chr1p5420945	1	5420945	R	R	R	N	N	N	NA	R	N	R	NA	N	NA	R	N	N	R	N	R	N	N	NA	R	N	R	NA	R	N	N	R	R	NA	N	N	R	R	R	R	NA	N	R	R	R	N	N	R	R
chr1p5423901	1	5423901	R	R	R	N	N	N	R	R	N	R	R	N	R	R	N	N	R	N	R	N	N	R	R	N	R	R	R	N	N	R	R	R	N	N	R	R	R	R	R	N	R	R	R	N	N	R	R
chr1p5423986	1	5423986	R	R	R	N	N	N	R	R	N	R	R	N	R	R	N	N	R	N	R	N	N	R	R	N	R	R	R	N	N	R	R	R	N	N	R	R	R	R	R	N	R	R	R	N	N	R	R
chr1p5424459	1	5424459	R	R	R	N	N	N	R	R	N	R	R	N	R	R	N	N	R	N	R	N	N	R	R	N	R	R	R	N	N	R	R	R	N	N	R	R	R	R	R	N	R	R	R	N	N	R	R
chr1p5426790	1	5426790	R	R	R	N	N	N	R	R	N	R	R	NA	R	R	N	N	R	NA	R	N	NA	R	R	N	R	R	R	N	N	R	R	R	N	N	R	R	R	R	R	N	R	R	R	N	N	R	R
chr1p5431732	1	5431732	R	R	R	N	N	N	R	R	N	R	R	N	R	R	N	N	R	N	R	N	N	R	R	N	R	R	R	N	N	R	R	R	N	N	R	R	R	R	R	N	R	R	R	N	N	R	R
chr1p5435389	1	5435389	R	R	R	N	N	N	R	R	N	R	R	N	R	R	N	N	R	N	R	N	N	R	R	N	R	R	R	N	N	R	R	R	N	N	R	R	R	R	R	N	R	R	R	N	N	R	R
chr1p5438615	1	5438615	R	R	R	N	N	N	R	R	N	R	R	N	R	R	N	N	R	N	R	N	N	R	R	N	R	R	R	N	N	R	R	R	N	N	R	R	R	R	R	N	R	R	R	N	N	R	R
chr1p5439257	1	5439257	R	R	R	N	N	N	R	R	N	R	R	N	R	R	N	N	R	N	R	N	N	R	R	N	R	R	R	N	N	R	R	R	N	N	R	R	R	R	R	N	R	R	R	N	N	R	R
chr1p5441896	1	5441896	R	R	R	N	N	N	R	R	N	R	R	NA	R	R	N	N	R	N	R	N	N	R	R	N	R	R	R	N	N	R	R	R	N	NA	R	R	R	R	R	N	R	R	R	N	N	R	R
chr1p5446860	1	5446860	R	R	R	N	N	N	R	R	N	R	R	N	R	R	N	N	R	N	R	N	N	R	R	N	R	R	NA	N	N	R	R	R	N	N	R	R	R	R	R	N	R	R	R	N	N	R	R
chr1p5458265	1	5458265	R	R	R	N	N	N	NA	R	N	R	R	N	R	R	N	N	R	N	R	N	N	R	R	N	R	R	NA	N	N	R	R	R	N	N	R	R	R	R	R	N	R	R	R	N	N	R	R
chr1p5458388	1	5458388	R	R	R	N	N	N	R	R	N	R	R	N	R	R	N	N	R	N	R	N	N	R	R	N	R	R	R	N	N	R	R	R	N	N	R	R	R	R	R	N	R	R	R	N	N	R	R
chr1p5458467	1	5458467	R	R	R	N	N	N	R	R	N	R	R	N	R	R	N	N	R	N	R	N	N	R	R	N	R	R	R	N	N	R	R	R	N	N	R	R	R	R	R	N	R	R	R	N	N	R	R
chr1p5460968	1	5460968	R	R	R	N	N	N	R	R	N	R	R	N	R	R	N	N	R	N	R	N	N	R	R	N	R	R	R	N	N	R	R	R	N	N	R	R	R	R	R	N	R	R	R	N	N	R	R
chr1p5465055	1	5465055	R	R	R	N	N	N	R	R	N	R	R	N	R	R	N	N	R	N	R	N	N	R	R	N	R	R	R	N	N	R	R	R	N	N	R	R	R	R	R	N	R	R	R	N	N	R	R
chr1p5468368	1	5468368	R	R	R	N	N	N	R	R	N	R	NA	N	R	R	N	N	R	N	NA	N	N	R	R	N	R	R	NA	N	N	R	R	R	N	N	R	R	R	R	R	N	R	R	R	N	N	R	R
chr1p5468399	1	5468399	R	R	R	N	N	N	R	R	N	R	R	N	R	R	N	N	R	N	R	N	N	R	R	N	R	R	R	N	N	R	R	R	N	N	R	R	R	R	R	N	R	R	R	N	N	R	R
chr1p5496082	1	5496082	R	R	R	N	N	N	R	R	N	R	R	N	R	R	N	N	R	N	R	N	N	R	R	N	R	R	R	N	N	R	R	R	N	N	R	R	R	R	R	N	R	R	R	N	N	R	R
chr1p5497877	1	5497877	R	R	R	N	N	N	R	R	N	R	R	NA	R	R	N	N	R	N	R	N	N	R	R	N	R	R	R	N	N	R	R	R	N	N	R	R	R	R	R	N	R	R	R	N	N	R	R
chr1p5497900	1	5497900	R	R	R	N	N	N	R	R	N	R	R	NA	R	R	N	N	R	N	R	N	N	R	R	N	R	R	NA	N	NA	R	R	R	N	N	R	R	R	R	R	N	R	R	R	N	N	R	R
chr1p5502593	1	5502593	R	R	R	N	N	N	R	R	N	R	R	N	R	R	N	N	R	N	R	N	N	R	R	N	R	R	R	N	N	R	R	R	N	N	R	R	R	R	R	N	R	R	R	N	N	R	R
chr1p5503032	1	5503032	R	R	R	N	N	N	R	R	N	R	R	N	R	R	N	N	R	N	R	N	N	R	R	N	R	R	R	N	N	R	R	R	N	N	R	R	R	R	R	N	R	R	R	N	N	R	R
chr1p5504346	1	5504346	R	R	R	N	N	N	R	R	N	R	R	N	R	R	N	N	R	N	R	N	N	R	R	N	R	R	R	N	N	R	R	R	N	N	R	R	R	R	R	N	R	R	R	N	N	R	R
chr1p5507261	1	5507261	R	R	R	N	N	N	R	R	N	R	R	N	R	R	N	N	R	N	R	N	N	R	R	N	R	R	R	N	N	R	R	R	N	N	R	R	R	R	R	N	R	R	R	N	N	R	R
chr1p5508103	1	5508103	R	R	R	N	N	N	R	R	N	R	R	NA	R	R	N	N	R	N	R	N	N	R	R	N	R	R	R	N	NA	R	R	R	N	N	R	R	R	R	R	N	R	R	R	N	N	R	R
chr1p5508119	1	5508119	R	R	R	N	N	N	R	R	N	R	R	NA	R	R	N	N	R	N	R	N	N	R	R	N	R	R	R	N	NA	R	R	R	N	N	R	R	R	R	R	N	R	R	R	N	N	R	R
chr1p5508152	1	5508152	R	R	R	N	N	N	R	R	N	R	R	N	R	R	N	N	R	NA	R	N	N	R	R	N	R	R	R	N	NA	R	R	R	N	N	R	R	R	R	R	N	R	R	R	N	N	R	R
chr1p5508168	1	5508168	R	R	R	N	NA	N	R	R	NA	R	R	NA	R	R	NA	N	R	N	R	N	NA	R	R	N	R	R	R	N	NA	R	R	R	N	N	R	R	R	R	R	N	R	R	R	N	N	R	R
chr1p5508321	1	5508321	NA	R	R	N	N	N	NA	NA	NA	R	R	NA	NA	R	N	N	R	N	R	N	NA	NA	R	N	R	R	NA	NA	N	R	R	R	N	N	NA	R	NA	R	R	N	R	R	R	N	N	R	R
chr1p5567558	1	5567558	R	R	R	N	N	N	R	R	N	R	R	N	R	R	R	N	R	N	R	N	N	R	N	N	R	R	R	N	N	R	R	R	N	N	R	R	N	R	R	R	R	R	R	N	N	R	R
chr1p5692378	1	5692378	R	R	R	N	N	N	R	R	N	R	R	N	R	R	R	N	R	N	R	N	N	R	N	N	R	R	R	N	N	R	R	R	N	N	R	R	N	R	R	N	R	R	R	N	N	R	R
chr1p5703549	1	5703549	R	R	R	N	N	N	R	R	N	R	R	N	R	R	R	N	R	N	R	N	N	R	N	N	R	R	R	N	N	R	R	R	N	N	R	R	N	R	R	N	R	R	R	N	N	R	R
chr1p5704058	1	5704058	R	R	R	N	N	N	R	R	N	R	R	N	R	R	R	N	R	N	R	N	N	R	N	N	R	R	R	N	N	R	R	R	N	N	R	R	N	R	R	N	R	R	R	N	N	R	R
chr1p5704349	1	5704349	R	R	R	N	N	N	R	R	N	R	R	N	R	R	R	N	R	N	R	N	N	R	N	N	R	R	R	N	N	R	R	R	N	N	R	R	N	R	R	N	R	R	R	N	N	R	R
chr1p5704720	1	5704720	R	R	R	N	N	N	R	R	N	R	R	N	R	R	R	N	R	N	R	N	N	R	N	N	R	R	R	N	N	R	R	R	N	N	R	R	N	R	R	N	R	R	R	N	N	R	R
chr1p5707605	1	5707605	R	R	R	N	N	N	R	R	N	R	R	N	R	R	R	N	R	N	R	N	N	R	N	N	R	R	R	N	N	R	R	R	N	N	R	R	N	R	R	N	R	R	R	N	N	R	R
chr1p5716487	1	5716487	R	R	R	N	N	N	R	R	N	R	R	N	R	R	R	N	R	N	R	N	N	R	N	N	R	R	R	N	N	R	R	R	N	N	R	R	N	R	R	N	R	R	R	N	N	R	R
chr1p5722796	1	5722796	R	R	R	N	N	N	R	R	N	R	R	N	R	R	R	N	R	N	R	N	N	R	N	N	R	R	R	N	N	R	R	R	N	N	R	R	N	R	R	N	R	R	R	N	N	R	R
chr1p5725476	1	5725476	R	R	R	N	N	N	R	R	N	R	R	N	R	R	R	N	R	N	R	N	N	R	N	N	R	R	R	N	N	R	R	R	N	N	R	R	N	R	R	N	R	R	R	N	N	R	R
chr1p5725635	1	5725635	R	R	R	N	N	N	NA	R	N	R	R	N	R	R	R	N	R	N	R	N	N	R	N	N	R	R	R	N	N	R	R	R	N	N	R	R	N	R	R	N	R	R	R	N	N	R	R
chr1p5756746	1	5756746	R	R	R	N	N	N	R	R	N	R	R	N	R	NA	R	N	R	N	R	N	N	R	N	N	R	R	R	N	N	R	R	R	N	N	R	R	N	R	R	N	R	R	R	N	N	R	R
chr1p5782202	1	5782202	R	R	R	N	N	N	R	R	N	R	R	N	R	R	R	N	R	N	R	N	N	R	N	N	R	R	R	N	N	R	R	R	N	N	R	R	N	R	R	N	R	R	R	N	N	R	R
chr1p5789222	1	5789222	R	R	R	N	N	N	R	R	N	R	R	N	R	R	R	N	R	N	R	N	N	R	N	N	R	R	R	N	N	R	R	R	N	N	R	R	N	R	R	N	R	R	R	N	N	R	R
chr1p5858323	1	5858323	R	R	R	N	R	N	NA	R	N	R	R	NA	N	N	R	N	R	R	R	N	N	R	N	N	R	R	R	N	R	R	R	R	N	N	N	R	N	R	R	N	R	R	R	N	N	R	R
chr1p5873931	1	5873931	R	R	R	N	R	N	R	NA	N	R	R	N	N	N	R	N	R	R	R	N	N	R	N	N	R	R	R	N	R	R	R	R	N	N	N	R	N	R	R	N	R	R	R	N	N	R	R
chr1p5886353	1	5886353	R	R	R	N	R	N	R	R	N	R	R	N	N	N	R	N	R	R	R	N	N	R	N	N	R	R	R	N	R	R	R	R	N	N	N	R	N	R	R	N	R	R	R	N	N	R	R
chr1p5893119	1	5893119	R	R	R	N	R	N	R	R	N	R	R	N	N	N	R	N	R	R	R	N	N	R	N	N	R	R	R	N	R	R	R	R	N	N	N	R	N	R	R	N	R	R	R	N	N	R	R
chr1p5893672	1	5893672	R	R	R	N	R	N	R	R	N	R	R	N	N	N	R	N	R	R	R	N	N	R	N	N	R	R	R	N	R	R	R	R	N	N	N	R	N	R	R	N	R	R	R	N	N	R	R
chr1p5913806	1	5913806	NA	R	R	N	R	N	R	R	N	R	R	N	N	N	R	N	R	R	R	N	N	R	N	R	R	R	R	N	R	R	R	R	N	N	N	R	NA	R	R	N	R	R	R	N	N	R	R
chr1p5966151	1	5966151	NA	R	R	N	R	N	R	R	N	N	R	N	N	N	NA	N	R	R	R	N	NA	R	N	R	R	NA	R	N	NA	R	R	R	N	N	N	R	N	R	R	N	R	N	R	N	N	R	NA
chr1p5979913	1	5979913	R	R	R	N	R	N	R	R	N	N	R	N	N	N	NA	N	R	R	R	N	N	R	N	R	R	R	NA	N	R	R	R	R	N	N	N	R	N	R	R	N	R	N	R	N	N	R	R
chr1p5979919	1	5979919	R	R	R	N	R	N	R	R	N	N	R	N	N	N	NA	N	R	R	R	N	N	R	N	R	R	R	NA	N	R	R	R	R	N	N	N	R	N	R	R	N	R	N	R	N	N	R	R
chr1p5980179	1	5980179	R	R	R	N	R	N	R	R	N	N	R	N	N	N	R	N	R	R	R	N	N	R	N	R	R	R	R	N	R	R	R	R	N	N	N	R	N	R	R	N	R	N	R	N	N	R	R
chr1p5984873	1	5984873	R	R	R	N	R	N	R	R	N	N	R	N	N	N	R	N	R	R	R	N	N	R	N	R	R	R	R	N	R	R	R	R	N	N	N	R	N	R	R	N	R	N	R	N	N	R	R
chr1p5984993	1	5984993	R	R	R	N	R	N	R	R	N	N	R	N	N	N	R	N	R	R	R	N	N	R	N	R	R	R	R	N	R	R	R	R	N	N	N	R	N	R	R	N	R	N	R	N	N	R	R
chr1p6004722	1	6004722	R	R	R	N	R	N	R	R	N	N	R	NA	N	N	R	N	R	R	R	N	N	R	N	R	R	R	NA	N	NA	R	R	R	N	N	N	R	NA	R	R	N	R	N	R	N	N	R	R
chr1p6009897	1	6009897	R	R	R	N	R	N	R	R	N	N	R	N	N	N	R	N	R	R	R	N	N	NA	N	R	R	R	R	N	R	R	R	R	N	N	N	R	N	R	R	N	R	N	R	N	N	R	R
chr1p6059961	1	6059961	R	NA	R	N	R	N	R	R	N	N	R	N	R	NA	R	N	R	R	R	N	N	R	N	R	R	NA	NA	N	NA	R	R	R	N	N	N	R	NA	R	NA	N	R	N	R	N	N	R	R
chr1p6062289	1	6062289	R	R	R	N	R	N	R	R	N	N	R	N	R	N	R	N	R	R	R	N	N	R	N	R	R	R	R	N	R	R	R	R	N	N	N	R	N	R	R	N	R	N	R	N	N	R	R
chr1p6132654	1	6132654	R	NA	R	N	R	N	R	R	N	N	R	N	R	N	R	R	N	R	R	N	R	R	N	R	R	N	NA	N	R	R	R	R	N	N	N	R	N	R	R	N	N	N	R	N	N	R	R
chr1p6200718	1	6200718	R	R	R	N	R	N	R	R	N	N	R	N	R	N	R	R	N	R	R	N	R	R	N	R	N	N	NA	N	R	R	R	R	N	N	N	R	N	R	R	R	N	N	R	N	N	R	R
chr1p6206689	1	6206689	R	R	R	N	R	N	R	R	N	N	R	N	R	N	R	R	N	R	R	N	R	R	N	R	N	N	NA	N	NA	R	R	R	N	N	N	R	NA	R	R	R	N	N	R	N	N	R	R
chr1p6210788	1	6210788	R	NA	R	N	R	N	R	R	N	N	R	N	R	N	R	R	N	NA	R	N	R	R	N	NA	N	N	R	N	R	R	R	NA	N	N	N	R	N	R	R	R	N	N	NA	N	N	R	R
chr1p6213674	1	6213674	R	R	R	N	R	N	R	R	N	N	R	N	R	N	R	R	N	R	R	N	R	R	N	R	N	N	R	N	R	R	R	R	N	N	N	R	N	R	R	R	N	N	R	N	N	R	R
chr1p6222257	1	6222257	R	R	R	N	R	N	R	R	N	N	R	N	R	N	R	R	N	R	R	N	R	R	N	R	N	N	R	N	R	R	R	R	N	N	N	R	N	R	R	R	N	N	R	N	N	R	R
chr1p6223448	1	6223448	R	R	R	N	R	N	R	R	N	N	R	N	R	N	R	R	N	R	R	N	R	R	N	R	N	N	R	N	R	R	R	R	N	N	N	R	N	R	R	R	N	N	R	N	N	R	R
chr1p6223490	1	6223490	R	R	R	N	R	N	R	R	N	N	R	N	R	N	R	R	N	R	R	N	R	R	N	R	N	N	R	N	R	R	R	R	N	N	N	R	N	R	R	R	N	N	R	N	N	R	R
chr1p6230141	1	6230141	R	R	R	N	R	N	R	R	N	N	NA	NA	R	N	R	R	N	R	R	N	R	R	N	R	N	NA	R	N	R	R	R	R	N	N	N	R	NA	R	R	R	N	N	R	NA	N	R	R
chr1p6230153	1	6230153	R	R	R	N	R	N	R	R	N	N	NA	NA	R	N	R	R	N	R	R	N	R	R	N	R	N	NA	R	N	R	R	R	R	N	N	N	R	NA	R	R	R	N	N	R	N	N	R	R
chr1p6230164	1	6230164	R	R	R	N	R	N	R	R	N	N	NA	NA	R	N	R	R	N	R	R	N	R	R	N	R	N	NA	R	N	R	R	R	R	N	N	N	R	NA	R	R	R	N	N	R	N	N	R	R
chr1p6230385	1	6230385	R	R	R	N	R	N	R	R	N	N	N	N	R	N	R	R	N	R	R	N	R	R	N	R	N	N	R	N	R	R	R	R	N	N	N	R	N	R	R	R	N	N	R	N	N	R	R
chr1p6231239	1	6231239	R	R	R	N	R	N	R	R	N	N	N	N	R	N	R	R	N	R	R	N	R	R	N	R	N	N	R	N	R	R	R	R	N	N	N	R	N	R	R	R	N	N	R	N	N	R	R
chr1p6231257	1	6231257	R	R	R	N	R	N	R	R	N	N	N	N	R	N	R	R	N	R	R	N	R	R	N	R	N	N	R	N	R	R	R	R	N	N	N	R	N	R	R	R	N	N	R	N	N	R	R
chr1p6231277	1	6231277	R	R	R	N	R	N	R	R	N	N	N	N	R	N	R	R	N	R	R	N	R	R	N	R	N	N	R	N	R	R	R	R	N	N	N	R	N	R	R	R	N	N	R	N	N	R	R
chr1p6246460	1	6246460	R	NA	R	N	R	N	NA	R	N	N	N	N	R	N	R	R	N	R	R	N	R	R	N	R	N	N	R	N	R	R	R	R	N	N	N	R	N	R	R	R	N	N	R	NA	N	R	R
chr1p6272652	1	6272652	R	R	R	N	R	N	R	R	N	N	N	N	R	N	R	R	N	R	R	N	R	R	N	R	N	N	R	N	R	R	R	R	N	N	N	R	N	R	R	R	N	N	R	N	N	R	R
chr1p6272691	1	6272691	R	R	R	N	R	N	R	R	N	N	N	N	R	N	R	R	N	R	R	N	R	R	N	R	N	N	R	N	R	R	R	R	N	N	N	R	N	R	R	R	N	N	R	N	N	R	R
chr1p6363245	1	6363245	R	R	R	R	R	N	R	R	N	N	N	N	R	N	R	R	N	R	R	N	R	R	N	R	N	N	R	N	R	R	R	R	N	N	N	R	R	R	R	R	N	N	R	N	N	R	R
chr1p6423556	1	6423556	R	R	R	R	R	N	R	R	N	N	N	N	R	N	R	R	N	R	R	N	R	R	N	R	N	N	R	R	R	R	R	R	N	N	N	R	R	R	R	R	N	N	R	N	N	R	R
chr1p6491481	1	6491481	R	R	R	R	R	N	R	R	N	N	N	N	R	N	R	R	N	R	R	N	R	R	N	R	N	N	R	R	R	R	R	R	N	N	R	R	R	R	R	R	N	N	R	N	N	R	R
chr1p6525973	1	6525973	R	R	R	R	R	N	R	R	N	N	N	N	R	N	R	R	N	R	R	N	R	R	N	R	N	N	R	R	R	R	R	R	N	N	R	R	R	R	R	R	N	N	R	N	N	R	NA
chr1p6526006	1	6526006	R	R	R	R	R	N	R	R	N	N	N	N	R	N	R	R	N	R	R	N	R	R	N	R	N	N	R	R	R	R	R	R	N	N	R	R	R	R	R	R	N	N	R	N	N	R	R
chr1p6529564	1	6529564	R	NA	R	R	R	N	R	NA	N	N	NA	NA	R	N	R	R	N	R	R	N	R	R	N	R	N	NA	NA	R	R	R	R	R	N	N	R	R	R	R	R	R	NA	N	R	N	N	R	R
chr1p6530980	1	6530980	R	R	R	R	R	N	R	R	N	N	N	N	R	N	R	R	N	R	R	N	R	R	N	R	N	N	R	R	R	R	R	R	N	N	R	R	R	R	R	R	N	N	R	N	N	R	R
chr1p6537638	1	6537638	R	NA	R	R	R	N	R	R	N	N	N	N	R	N	R	R	NA	R	R	N	R	R	N	R	N	N	R	R	R	R	R	R	N	N	R	R	R	R	R	R	N	N	R	N	N	R	R
chr1p6546399	1	6546399	R	R	R	R	R	N	R	R	N	N	N	N	R	N	R	R	N	R	R	N	R	R	N	R	N	N	R	R	R	R	R	R	N	N	R	R	R	R	R	R	N	N	R	N	N	R	R
chr1p6567251	1	6567251	R	R	R	R	R	N	R	R	N	N	N	N	R	N	R	R	N	R	R	N	R	R	N	R	N	N	R	R	R	R	R	R	N	N	R	R	R	R	R	R	N	N	R	N	N	R	R
chr1p6625447	1	6625447	R	R	R	R	R	N	R	R	N	N	N	N	R	N	R	R	N	R	R	N	R	R	N	R	N	N	R	R	R	R	R	R	N	N	R	R	R	R	R	R	N	N	R	N	N	R	R
chr1p6775440	1	6775440	R	NA	R	R	R	N	NA	NA	N	N	N	N	R	N	R	R	N	R	R	N	R	R	N	R	N	N	R	NA	R	R	R	R	N	N	R	R	R	R	R	R	N	N	R	N	N	R	NA
chr1p6778582	1	6778582	R	R	R	R	R	N	R	R	N	NA	N	NA	R	N	R	R	N	R	R	N	R	R	N	R	N	N	R	R	NA	R	R	R	N	N	R	R	R	R	R	R	N	N	NA	NA	N	R	R
chr1p6778583	1	6778583	R	R	R	R	R	N	R	R	N	NA	N	NA	R	N	R	R	N	R	R	N	R	R	N	R	N	N	R	R	NA	R	R	R	N	N	R	R	R	R	R	R	N	N	NA	NA	N	R	R
chr1p6811025	1	6811025	R	R	R	R	R	N	R	R	NA	N	N	NA	R	N	R	R	N	R	R	N	R	R	N	R	N	N	NA	R	R	R	R	R	N	N	R	R	R	R	R	R	N	N	R	N	N	R	R
chr1p6821825	1	6821825	R	NA	R	R	R	N	R	R	N	N	N	NA	R	N	R	R	N	R	R	N	R	R	N	R	N	N	NA	R	R	R	R	R	N	N	R	R	R	R	R	R	N	N	R	N	N	R	R
chr1p6853392	1	6853392	R	R	R	R	R	N	R	R	N	N	N	N	R	N	R	R	N	R	R	N	R	R	N	R	N	N	R	R	R	R	R	R	N	N	R	R	R	R	R	R	N	N	R	N	N	R	R
chr1p6878814	1	6878814	R	R	R	R	R	N	NA	R	N	N	N	N	R	N	NA	R	N	R	R	N	R	R	N	R	N	N	R	R	R	R	R	R	R	N	R	R	NA	R	NA	R	N	N	R	N	N	R	R
chr1p6931386	1	6931386	N	R	R	R	R	N	NA	R	R	N	N	R	R	N	R	R	N	R	R	R	R	R	N	R	N	N	NA	R	NA	R	R	R	R	N	R	R	R	R	R	R	N	N	R	NA	N	R	R
chr1p6931406	1	6931406	N	R	R	R	R	N	NA	R	R	N	N	R	R	N	R	R	N	R	R	R	R	R	N	R	N	N	NA	R	NA	R	R	R	R	N	R	R	R	R	R	R	N	N	R	NA	N	R	R
chr1p6945557	1	6945557	NA	NA	R	NA	R	N	R	R	R	N	N	R	R	N	R	R	N	R	R	R	R	NA	N	R	N	NA	NA	R	R	R	R	R	R	R	NA	R	NA	R	R	NA	N	N	R	NA	N	R	R
chr1p6952228	1	6952228	N	R	R	R	R	N	R	R	R	N	N	R	R	N	R	R	N	R	R	R	R	R	N	R	R	N	R	R	R	R	R	R	R	N	R	R	R	R	R	R	N	N	R	N	N	R	R
chr1p6952238	1	6952238	N	R	R	R	R	N	R	R	R	N	N	R	R	N	R	R	N	R	R	R	R	R	N	R	R	N	R	R	R	R	R	R	R	N	R	R	R	R	R	R	N	N	R	N	N	R	R
chr1p6952423	1	6952423	N	R	R	R	R	N	R	R	R	N	N	NA	R	N	R	R	N	R	R	R	R	R	N	R	R	N	NA	R	R	R	R	R	R	NA	R	R	R	R	R	R	N	N	R	N	N	R	R
chr1p6982063	1	6982063	N	R	R	R	R	N	R	R	R	N	R	R	R	R	R	R	N	R	R	R	R	R	N	R	R	N	R	R	R	R	R	R	R	N	R	R	R	R	R	R	N	N	R	N	N	R	N
chr1p6991039	1	6991039	N	NA	R	R	R	N	R	R	NA	N	R	R	R	R	R	R	N	R	R	R	R	R	N	R	R	N	R	R	R	R	R	R	R	N	R	R	R	R	R	R	N	N	R	N	N	R	NA
chr1p6991079	1	6991079	N	R	R	R	R	N	R	R	R	N	R	R	R	R	R	R	N	R	R	R	R	R	N	R	R	N	R	R	R	R	R	R	R	N	R	R	R	R	R	R	N	N	R	N	N	R	N
chr1p6991220	1	6991220	N	R	R	R	R	N	R	R	R	N	R	R	R	R	R	R	N	R	R	R	R	R	N	R	R	N	R	R	R	R	R	R	R	N	R	R	R	R	R	R	N	N	R	N	N	R	N
chr1p6999205	1	6999205	N	R	R	NA	R	N	R	R	R	N	R	R	NA	R	R	NA	NA	R	R	R	R	R	N	N	R	N	R	NA	R	R	R	R	NA	N	R	R	R	R	R	R	N	N	R	N	N	R	N
chr1p6999314	1	6999314	N	R	R	R	R	N	R	R	R	N	R	R	R	R	R	R	N	R	R	R	R	R	N	N	R	N	R	R	R	R	R	R	R	N	R	R	R	R	R	R	N	N	R	N	N	R	N
chr1p7045627	1	7045627	N	R	R	R	R	N	R	R	R	R	R	R	R	R	R	R	N	R	R	R	R	R	N	NA	R	N	R	R	R	R	R	R	R	N	R	R	R	N	R	R	NA	NA	R	NA	N	R	N
chr1p7070591	1	7070591	N	R	R	R	R	N	R	R	NA	R	R	R	R	R	R	R	N	R	R	R	R	R	N	N	R	N	NA	R	R	R	R	R	R	N	R	R	R	N	R	R	N	N	R	N	N	R	N
chr1p7072433	1	7072433	NA	R	R	R	R	N	NA	R	R	R	R	R	R	R	R	R	N	R	R	R	R	R	N	N	R	N	R	R	R	R	R	R	R	N	R	R	R	N	R	R	N	N	R	N	N	R	N
chr1p7081513	1	7081513	N	R	R	R	R	N	R	R	R	R	R	R	R	R	R	R	N	R	R	R	R	R	N	NA	R	N	R	R	R	R	R	R	R	N	R	R	R	N	R	R	N	N	R	N	N	R	N
chr1p7082098	1	7082098	N	R	R	R	R	N	R	R	R	R	R	R	R	R	R	R	N	R	R	R	R	R	N	N	R	N	R	R	R	R	R	R	R	N	R	R	R	N	R	R	NA	N	R	N	N	R	N
chr1p7082113	1	7082113	N	R	R	R	R	N	R	R	R	R	R	R	R	R	R	R	N	R	R	R	R	R	NA	N	R	N	R	R	R	R	R	R	R	N	R	R	R	N	R	R	NA	N	R	N	N	R	N
chr1p7116583	1	7116583	N	R	R	N	R	N	NA	R	R	R	R	NA	R	R	R	R	N	R	R	R	R	R	N	N	R	NA	NA	R	R	R	R	R	R	NA	R	R	R	N	R	R	N	N	R	N	N	R	NA
chr1p7135414	1	7135414	N	R	R	N	R	N	R	R	R	R	R	R	R	R	R	R	N	R	R	R	R	R	N	N	R	N	NA	R	NA	R	R	R	R	N	R	R	R	N	R	R	N	N	R	N	N	R	N
chr1p7135426	1	7135426	N	R	R	N	R	N	R	R	R	R	R	R	R	R	R	R	N	R	R	R	R	R	N	N	R	N	NA	R	NA	R	R	R	R	N	R	R	R	N	R	R	N	N	R	N	N	R	N
chr1p7138231	1	7138231	N	R	R	N	R	N	R	R	R	R	R	R	R	R	R	R	N	R	R	R	R	R	N	N	R	N	R	R	R	R	R	R	R	N	R	R	R	N	R	R	N	N	R	N	N	R	N
chr1p7139011	1	7139011	N	R	R	N	R	N	R	R	R	R	R	R	R	R	R	R	N	R	R	R	R	R	N	N	R	N	R	R	R	R	R	R	R	N	R	R	R	N	R	R	N	N	R	N	N	R	N
dupc1p7210919chr2p5195859	1	7210919	N	R	R	N	R	N	R	R	R	R	R	R	R	R	R	R	NA	R	R	R	R	R	N	N	R	N	R	R	R	R	R	R	R	N	R	R	R	N	R	R	N	N	R	N	N	R	N
dupc1p7210919chr2p5195909	1	7210919	N	R	R	N	R	N	R	R	R	R	R	R	R	R	R	R	NA	R	R	R	R	R	N	N	R	N	R	R	R	R	R	R	R	N	R	R	R	N	R	R	N	N	R	N	N	R	N
dupc1p7210919chr2p5195929	1	7210919	N	R	R	N	R	N	R	R	R	R	R	R	R	R	R	R	NA	R	R	R	R	R	N	N	R	N	R	R	R	R	R	R	R	N	R	R	R	N	R	R	N	N	R	N	N	R	N
dupc1p7210919chr2p5218122	1	7210919	N	R	R	N	R	N	R	R	R	R	R	R	R	NA	R	R	NA	NA	R	NA	R	R	N	N	R	N	NA	R	R	R	R	R	R	N	R	R	R	N	R	R	N	N	R	N	N	R	N
dupc1p7210919chr2p5220079	1	7210919	N	R	R	N	R	N	R	R	R	R	R	R	R	R	R	R	N	R	R	R	R	R	N	N	R	N	R	R	R	R	R	R	R	N	R	R	R	N	R	R	N	N	R	N	N	R	N
dupc1p7210919chr2p5220097	1	7210919	N	R	R	N	R	N	R	R	R	R	R	R	R	R	R	R	N	R	R	R	R	R	N	N	R	N	R	R	R	R	R	R	R	N	R	R	R	N	R	R	N	N	R	N	N	R	N
dupc1p7210919chr2p5230772	1	7210919	N	R	R	N	R	N	R	R	R	R	R	R	R	R	R	R	N	R	R	R	R	R	N	N	R	N	NA	R	R	R	R	R	R	N	R	R	R	N	R	R	N	N	R	N	N	R	N
dupc1p7210919chr2p5240019	1	7210919	NA	R	R	N	R	N	R	R	R	R	R	R	R	R	R	R	N	R	R	R	R	R	N	N	R	N	R	R	R	R	R	R	R	N	R	R	R	N	R	R	N	N	R	N	N	R	N
dupc1p7210919chr2p5255852	1	7210919	N	R	R	N	R	N	R	R	R	R	R	R	R	R	R	R	N	R	R	R	N	R	N	NA	R	N	R	R	R	R	R	R	R	N	R	R	R	N	R	R	N	N	R	N	N	R	N
dupc1p7210919chr2p5259952	1	7210919	N	R	R	N	R	N	R	R	R	R	R	R	R	R	R	R	N	R	R	R	R	R	N	N	R	N	R	R	R	R	R	R	R	N	R	R	R	N	R	R	N	N	R	N	N	R	N
dupc1p7210919chr2p5265913	1	7210919	N	R	R	N	R	N	R	R	R	R	R	R	R	R	R	R	N	R	R	R	R	R	N	N	R	N	R	R	R	R	R	R	R	N	R	R	R	N	R	R	N	N	R	N	N	R	N
dupc1p7210919chr2p5295643	1	7210919	N	R	R	N	R	N	R	R	R	R	R	R	R	R	R	R	N	R	R	R	R	R	N	N	R	N	R	R	R	R	R	R	R	N	R	R	R	N	R	R	N	N	R	N	N	R	N
dupc1p7210919chr2p5367462	1	7210919	N	R	R	N	R	N	R	R	R	R	R	R	R	R	R	R	N	R	R	R	R	R	N	N	R	N	R	R	R	R	R	R	R	N	R	R	R	N	R	R	N	N	R	N	N	R	N
dupc1p7210919chr2p5394326	1	7210919	N	R	R	N	R	N	R	R	R	R	R	R	R	R	R	R	N	R	R	R	R	R	NA	N	R	N	R	R	R	R	R	R	R	N	R	R	R	N	R	R	N	N	R	NA	N	R	N
dupc1p7210919chr2p5418474	1	7210919	N	R	R	N	R	NA	R	R	R	R	R	N	R	R	R	R	NA	R	R	R	R	R	N	N	R	N	NA	R	R	R	R	R	R	N	R	R	R	N	R	R	N	N	R	N	N	R	N
dupc1p7210919chr2p5438065	1	7210919	NA	R	R	N	R	N	R	NA	R	R	R	R	R	R	NA	R	N	R	R	R	R	R	N	N	R	NA	NA	R	R	R	R	R	R	N	R	R	R	N	R	R	N	N	R	N	N	R	N
dupc1p7210919chr2p5445591	1	7210919	N	R	R	N	R	N	R	R	R	R	R	R	R	R	R	R	N	R	R	R	R	R	N	N	R	N	R	R	R	R	R	R	R	N	R	R	R	N	R	R	N	N	R	N	N	R	N
dupc1p7210919chr2p5463090	1	7210919	N	R	R	N	R	N	R	R	R	R	R	R	R	R	R	R	N	R	R	R	R	R	N	N	R	N	R	R	R	R	R	R	R	N	R	R	R	N	R	R	N	N	R	N	N	R	N
dupc1p7210919chr2p5464759	1	7210919	N	R	R	N	R	N	R	R	R	R	R	R	R	R	R	R	N	R	R	R	R	R	N	N	R	N	R	R	R	R	R	R	R	N	R	R	R	N	R	R	N	N	R	N	N	R	N
dupc1p7210919chr2p5464773	1	7210919	N	R	R	N	R	N	R	R	R	R	R	R	R	R	R	R	N	R	R	R	R	R	N	N	R	N	R	R	R	R	R	R	R	N	R	R	R	N	R	R	N	N	R	N	N	R	N
dupc1p7210919chr2p5474345	1	7210919	N	R	R	N	R	N	R	NA	R	R	R	R	R	R	R	R	N	R	R	R	R	R	N	N	R	N	NA	R	R	R	R	R	R	N	R	R	R	N	R	R	N	N	R	N	N	R	N
dupc1p7210919chr2p5499040	1	7210919	N	R	R	N	R	NA	R	R	R	R	R	R	R	R	R	R	N	R	R	R	R	R	N	N	R	N	R	R	R	R	R	R	R	N	R	R	R	N	R	R	N	N	R	N	N	R	N
dupc1p7210919chr2p5514209	1	7210919	N	R	R	N	R	N	R	R	R	R	R	R	R	R	R	R	N	R	R	R	R	R	N	N	R	N	R	R	R	R	R	R	R	N	R	R	R	N	R	R	N	N	R	N	N	R	N
dupc1p7210919chr2p5532116	1	7210919	N	R	R	N	R	N	R	R	R	R	R	R	R	R	R	R	N	R	R	R	R	R	N	N	R	N	R	R	R	R	R	R	R	N	R	R	R	N	R	R	N	N	R	N	N	R	N
dupc1p7210919chr2p5532120	1	7210919	N	R	R	N	R	N	R	R	R	R	R	R	R	R	R	R	N	R	R	R	R	R	N	N	R	N	R	R	R	R	R	R	R	N	R	R	R	N	R	R	N	N	R	N	N	R	N
dupc1p7210919chr2p5534918	1	7210919	N	R	R	N	R	N	R	R	R	R	R	R	R	R	R	R	N	R	R	R	R	R	N	N	R	N	R	R	R	R	R	R	R	N	R	R	R	N	R	R	N	N	R	N	N	R	N
dupc1p7210919chr2p5599466	1	7210919	N	R	R	N	R	N	R	R	R	R	R	R	R	R	R	R	N	R	R	R	R	R	N	N	R	N	R	R	R	R	R	R	R	N	R	R	R	N	R	R	N	N	R	N	N	R	N
chr1p7279816	1	7279816	N	R	R	N	R	N	R	R	R	R	R	R	R	R	R	R	N	R	R	R	R	R	N	N	R	N	R	R	R	R	R	R	R	N	R	R	R	N	R	R	N	N	R	N	N	R	N
chr1p7293446	1	7293446	N	R	R	N	R	N	R	R	R	R	R	R	R	R	R	R	N	R	R	R	R	R	N	N	R	N	R	R	R	R	R	R	R	N	R	R	R	N	R	R	N	N	R	N	N	R	N
chr1p7319574	1	7319574	N	R	R	N	R	N	R	R	R	R	R	R	R	R	R	R	N	R	R	R	R	R	N	N	R	N	NA	R	NA	R	R	R	R	NA	R	R	R	N	R	R	N	N	R	N	N	R	N
chr1p7331593	1	7331593	N	R	R	N	R	N	R	R	R	R	R	R	NA	R	R	R	N	R	R	R	R	R	N	N	R	N	R	R	R	NA	R	R	R	N	R	R	R	N	R	R	N	N	R	N	N	R	N
chr1p7337858	1	7337858	N	R	R	N	R	N	R	R	R	R	R	R	R	R	R	R	N	R	R	R	R	R	N	N	R	N	R	R	R	R	R	R	R	N	R	R	R	N	R	R	N	N	R	N	N	R	N
chr1p7344727	1	7344727	N	R	R	N	R	N	R	R	R	R	R	R	R	R	R	R	N	R	R	R	R	R	N	N	R	N	R	R	R	R	R	R	R	N	R	R	R	N	R	R	N	N	R	N	N	R	N
chr1p7363822	1	7363822	N	R	R	N	R	N	R	R	R	R	R	R	R	R	R	R	N	R	R	R	R	R	N	N	R	N	R	R	R	R	R	R	R	N	R	R	R	N	R	R	N	N	R	N	N	R	N
chr1p7363840	1	7363840	N	R	R	N	R	N	R	R	R	R	R	R	R	R	R	R	N	R	R	R	R	R	N	N	R	N	R	R	R	R	R	R	R	N	R	R	R	N	R	R	N	N	R	N	N	R	N
chr1p7365301	1	7365301	N	R	R	N	R	N	R	R	R	R	R	R	R	R	R	R	N	R	R	R	R	R	N	N	R	N	R	R	R	R	R	R	R	N	R	R	R	N	R	R	N	N	R	N	N	R	N
chr1p7367254	1	7367254	N	R	R	N	R	N	R	R	R	R	R	R	R	R	R	R	N	R	R	R	R	R	N	N	R	N	R	R	R	R	R	R	R	N	R	R	R	N	R	R	N	N	R	N	N	R	N
chr1p7367938	1	7367938	NA	R	R	N	R	N	R	R	R	R	R	R	R	R	R	R	N	R	R	R	R	R	N	N	R	N	R	R	R	R	R	R	R	N	R	R	R	N	R	R	N	N	R	N	N	R	N
chr1p7367953	1	7367953	NA	R	R	N	R	N	R	R	R	R	R	R	R	R	R	R	N	R	R	R	R	R	N	N	R	N	R	R	R	R	R	R	R	N	R	R	R	N	R	R	N	N	R	N	N	R	N
chr1p7367956	1	7367956	NA	R	R	N	R	N	R	R	R	R	R	R	R	R	R	R	N	R	R	R	R	R	N	N	R	N	R	R	R	R	R	R	R	N	R	R	R	N	R	R	N	N	R	N	N	R	N
chr1p7367968	1	7367968	NA	R	R	N	R	N	R	R	R	R	R	R	R	R	R	R	N	R	R	R	R	R	N	N	R	N	R	R	R	R	R	R	R	N	R	R	R	N	R	R	N	N	R	N	N	R	N
chr1p7367971	1	7367971	NA	R	R	N	R	N	R	R	R	R	R	R	R	R	R	R	N	R	R	R	R	R	N	N	R	N	R	R	R	R	R	R	R	N	R	R	R	N	R	R	N	N	R	N	N	R	N
chr1p7368133	1	7368133	N	R	R	N	R	N	R	R	R	R	R	R	R	R	R	R	N	R	R	R	R	R	N	N	R	N	R	R	R	R	R	R	R	N	R	R	R	N	R	R	NA	N	R	N	N	R	N
chr1p7370008	1	7370008	N	R	R	N	R	N	R	R	R	R	R	R	R	R	R	R	N	R	R	R	R	R	N	N	R	N	R	R	R	R	R	R	R	N	R	R	R	N	R	R	N	N	R	N	N	R	N
chr1p7386641	1	7386641	N	R	R	N	R	N	NA	R	R	R	R	R	R	R	R	R	N	R	R	R	R	R	N	N	R	NA	R	R	R	R	R	R	R	N	R	R	R	N	R	R	N	N	R	N	N	R	N
chr1p7386659	1	7386659	N	R	R	N	R	N	NA	R	R	R	R	R	R	R	R	R	N	R	R	R	R	R	N	N	R	NA	R	R	R	R	R	R	R	N	R	R	R	N	R	R	N	N	R	N	N	R	N
chr1p7386667	1	7386667	N	R	R	N	R	N	NA	R	R	R	R	R	R	R	R	R	N	R	R	R	R	R	N	N	R	NA	R	R	R	R	R	R	R	N	R	R	R	N	R	R	N	N	R	N	N	R	N
chr1p7413015	1	7413015	N	R	R	N	R	N	R	R	R	R	R	R	R	R	R	R	N	R	R	R	R	R	N	N	R	N	R	R	R	R	R	R	R	N	R	R	R	N	R	R	N	N	R	N	N	R	N
chr1p7576224	1	7576224	N	R	R	N	R	N	R	R	R	R	R	R	R	R	R	R	N	R	R	R	R	R	N	N	R	N	R	R	R	R	R	R	R	N	R	R	R	N	R	R	N	N	R	N	N	R	N
chr1p7578224	1	7578224	N	NA	R	N	R	N	R	R	NA	R	R	R	R	R	R	R	NA	R	R	R	R	R	N	N	R	NA	NA	R	R	R	R	R	R	N	R	R	R	N	R	R	N	N	R	N	N	R	N
chr1p7580570	1	7580570	N	R	R	N	R	N	R	R	R	R	R	R	R	R	R	R	N	R	R	R	R	R	N	N	R	N	R	R	R	R	R	R	R	NA	R	R	R	N	R	R	N	N	R	N	N	R	N
chr1p7580582	1	7580582	N	R	R	N	R	N	R	R	R	R	R	R	R	R	R	R	N	R	R	R	R	R	N	N	R	N	R	R	R	R	R	R	R	N	R	R	R	N	R	R	N	N	R	N	N	R	N
chr1p7595499	1	7595499	NA	R	R	N	R	N	R	R	R	R	NA	R	R	R	R	R	NA	R	R	R	R	R	N	N	R	N	R	R	R	R	R	R	R	N	R	R	R	N	R	R	N	N	R	N	N	R	N
chr1p7630036	1	7630036	N	R	R	N	R	N	R	R	R	R	R	R	R	R	R	R	N	R	R	R	R	R	N	N	R	N	NA	R	R	R	R	R	R	N	N	R	R	N	R	R	N	N	R	N	N	R	N
chr1p7684333	1	7684333	R	R	R	N	R	N	R	R	R	R	R	R	R	R	R	R	N	R	R	R	R	R	N	NA	R	N	R	R	R	R	R	R	R	N	N	R	R	N	R	R	N	NA	R	N	N	R	N
chr1p7693513	1	7693513	R	R	R	N	R	N	R	R	R	R	R	R	R	R	R	R	N	R	R	R	R	R	N	N	R	N	NA	R	R	R	R	R	R	N	N	R	R	N	R	R	N	N	R	N	N	R	N
chr1p7693518	1	7693518	R	R	R	N	R	N	R	R	R	R	R	R	R	R	R	R	N	R	R	R	R	R	N	N	R	N	NA	R	R	R	R	R	R	N	N	R	R	N	R	R	N	N	R	N	N	R	N
chr1p7693533	1	7693533	R	R	R	N	R	N	R	R	R	R	R	R	R	R	R	R	N	R	R	R	R	R	N	N	R	N	NA	R	R	R	R	R	R	N	N	R	R	N	R	R	N	N	R	N	N	R	N
chr1p7703197	1	7703197	R	R	R	N	R	NA	NA	R	R	R	R	R	R	R	R	R	NA	R	R	R	R	R	N	N	R	NA	R	R	R	R	R	R	R	N	N	R	R	N	R	R	N	N	R	NA	N	R	N
chr1p7706130	1	7706130	R	R	R	N	R	N	R	R	R	R	R	R	R	R	R	R	N	R	R	R	R	R	N	N	R	N	R	R	R	R	R	R	R	N	N	R	R	N	R	R	N	N	R	N	N	R	N
chr1p7724147	1	7724147	R	NA	R	N	NA	N	NA	R	R	R	R	R	R	R	NA	R	N	R	R	R	R	R	N	N	NA	NA	NA	R	NA	R	R	R	R	N	N	R	NA	N	R	R	N	N	R	N	N	R	N
chr1p7724439	1	7724439	R	R	R	N	R	N	R	R	R	R	R	R	R	R	R	R	N	R	R	R	R	R	N	N	R	N	R	R	R	R	R	R	R	N	N	R	R	N	R	R	N	N	R	N	N	R	N
chr1p7725617	1	7725617	R	R	R	N	R	N	R	R	R	R	NA	R	R	R	R	R	N	NA	R	R	R	N	N	N	R	N	R	R	NA	R	R	R	N	N	N	R	R	N	R	R	N	N	R	N	N	R	N
chr1p7725699	1	7725699	R	R	R	N	R	N	R	R	R	R	R	R	R	R	R	R	N	R	R	R	R	N	N	N	R	N	R	R	R	R	R	R	N	N	N	R	R	N	R	R	N	N	R	N	N	R	N
chr1p7736390	1	7736390	NA	R	R	N	R	N	NA	R	R	R	R	R	R	R	R	R	R	R	R	R	R	N	N	N	R	N	NA	NA	R	R	R	R	N	N	N	R	R	N	R	R	N	N	R	N	N	R	N
chr1p7745289	1	7745289	R	R	R	N	R	N	R	R	R	R	R	R	R	R	R	R	R	R	R	R	R	N	N	N	R	N	R	R	R	R	R	R	N	N	R	R	R	N	R	R	N	N	R	N	N	R	N
chr1p7745469	1	7745469	R	R	R	N	R	N	R	R	R	R	R	R	R	R	R	R	R	R	R	R	R	N	N	N	R	N	R	R	R	R	R	R	N	N	R	R	R	N	R	R	N	N	R	N	N	R	N
chr1p7748408	1	7748408	R	R	R	N	R	N	R	R	R	R	R	R	R	R	R	R	R	R	R	R	R	N	N	N	R	N	R	R	R	R	R	R	N	N	R	R	R	N	R	R	N	N	R	N	N	R	N
chr1p7748464	1	7748464	R	R	R	N	R	N	R	R	R	R	R	R	R	R	R	R	R	R	R	R	R	N	N	N	R	N	R	R	R	R	R	R	N	N	R	R	R	N	R	R	N	N	R	N	N	R	N
chr1p7751756	1	7751756	R	R	R	N	R	NA	R	R	R	R	R	R	R	R	R	R	NA	R	R	R	R	N	N	N	R	N	NA	R	R	R	R	R	N	N	R	R	R	N	R	R	N	N	R	N	N	R	N
chr1p7751757	1	7751757	R	R	R	N	R	NA	R	R	R	R	R	R	R	R	R	R	NA	R	R	R	R	N	N	N	R	N	NA	R	R	R	R	R	N	N	R	R	R	N	R	R	N	N	R	N	N	R	N
chr1p7752041	1	7752041	R	R	R	N	R	N	R	R	R	R	R	R	R	R	R	R	R	R	R	R	R	N	N	N	R	N	R	R	R	R	R	R	N	N	R	R	R	N	R	R	N	N	R	N	N	R	N
chr1p7776922	1	7776922	R	R	R	N	R	N	R	R	R	R	R	R	R	R	R	R	R	R	R	R	R	N	N	N	R	N	R	R	R	R	R	R	N	N	R	R	R	N	R	R	N	N	R	N	N	R	N
chr1p7822664	1	7822664	R	R	R	N	R	N	R	R	R	R	R	R	R	R	R	R	R	R	R	R	R	N	N	N	R	N	R	R	R	R	R	R	N	N	R	R	R	N	R	R	N	N	R	N	N	R	N
chr1p7824218	1	7824218	R	R	R	N	R	N	R	R	R	R	R	R	R	R	R	R	R	R	R	R	R	N	N	N	R	N	R	R	R	R	R	R	N	NA	R	R	R	N	R	R	N	N	R	N	N	R	N
chr1p7834621	1	7834621	R	R	R	N	R	N	R	R	R	R	R	R	R	R	R	R	R	R	R	R	R	N	NA	N	R	N	R	R	R	R	R	R	N	NA	R	R	R	N	R	R	N	N	R	N	N	R	N
chr1p7845199	1	7845199	R	R	R	N	R	N	R	R	R	R	R	R	R	R	R	R	R	R	R	R	R	N	N	N	R	N	R	R	R	R	R	R	N	N	R	R	NA	N	R	R	N	N	R	N	N	R	N
chr1p7846171	1	7846171	R	R	R	N	R	N	R	R	R	R	R	R	R	R	R	R	R	R	R	R	R	N	N	N	R	N	R	R	R	R	R	R	N	N	R	R	R	N	R	R	N	N	R	N	N	R	N
chr1p7851281	1	7851281	R	R	R	N	R	N	R	R	R	R	R	R	R	R	N	R	R	R	R	R	R	N	N	N	R	R	R	R	R	R	R	R	N	N	R	R	R	N	R	R	N	N	R	N	N	R	N
chr1p7851305	1	7851305	R	R	R	N	R	N	R	R	R	R	R	R	R	R	N	R	R	R	R	R	R	N	N	N	R	R	R	R	R	R	R	R	N	N	R	R	R	N	R	R	N	N	R	N	N	R	N
chr1p7853099	1	7853099	R	R	R	N	R	N	R	R	R	R	R	R	R	R	N	R	R	R	R	R	R	N	N	N	R	R	R	R	R	R	R	R	N	N	R	R	R	N	R	R	N	N	R	N	N	R	N
chr1p7896775	1	7896775	R	R	R	N	R	N	R	R	R	R	R	R	R	R	N	R	R	R	R	R	R	N	N	N	R	R	R	R	R	R	R	R	N	R	R	R	R	N	R	R	N	N	R	N	N	R	N
chr1p7896801	1	7896801	R	R	R	N	R	N	R	R	R	R	R	R	R	R	N	R	R	R	R	R	R	N	N	N	R	R	R	R	R	R	R	R	N	R	R	R	R	N	R	R	N	N	R	N	N	R	N
chr1p7896848	1	7896848	R	R	R	N	R	N	R	R	R	R	R	R	R	R	N	R	R	R	R	R	R	N	N	N	R	R	R	R	R	R	R	R	N	R	R	R	R	N	R	R	N	N	R	N	N	R	N
chr1p7897894	1	7897894	R	R	R	N	R	N	R	R	R	R	R	R	R	R	N	R	R	R	R	R	R	N	N	N	R	R	R	R	R	R	R	R	N	R	R	R	R	N	R	R	N	N	R	N	N	R	N
chr1p7897895	1	7897895	R	R	R	N	R	N	R	R	R	R	R	R	R	R	N	R	R	R	R	R	R	N	N	N	R	R	R	R	R	R	R	R	N	R	R	R	R	N	R	R	N	N	R	N	N	R	N
chr1p7935111	1	7935111	R	R	NA	N	NA	N	R	R	R	R	NA	NA	R	R	N	R	R	R	R	NA	R	N	N	N	R	R	R	R	R	R	R	R	N	R	R	NA	R	N	N	R	N	N	R	N	N	NA	N
chr1p7944330	1	7944330	R	R	R	N	R	N	R	R	R	R	R	R	R	R	N	R	R	R	R	R	R	N	N	N	R	R	R	R	R	R	R	R	N	R	R	R	R	N	N	R	N	R	R	N	N	R	N
chr1p7960033	1	7960033	R	R	R	N	R	N	R	R	R	R	R	R	R	R	N	R	R	R	R	R	R	N	N	N	R	R	N	R	R	R	R	R	N	R	R	R	R	N	N	R	N	R	R	N	N	R	N
chr1p7969996	1	7969996	NA	NA	R	N	R	N	NA	R	R	R	R	NA	R	R	N	R	R	R	R	R	R	N	N	N	R	R	NA	NA	R	R	R	R	N	R	R	R	NA	N	N	R	N	R	R	N	N	R	N
chr1p7969997	1	7969997	NA	NA	R	N	R	N	NA	R	R	R	R	NA	R	R	N	R	R	R	R	R	R	N	N	N	R	R	NA	NA	R	R	R	R	NA	R	R	R	NA	N	N	R	N	R	R	N	N	R	N
chr1p7970058	1	7970058	R	NA	R	N	R	N	R	R	R	R	R	R	R	R	N	R	R	R	R	R	R	N	N	N	R	R	N	R	R	R	R	R	N	R	R	R	R	N	N	R	N	R	R	N	N	R	N
chr1p7970076	1	7970076	R	NA	R	N	R	N	R	R	R	R	R	R	R	R	N	R	R	R	R	R	R	N	N	N	R	R	N	R	R	R	R	R	N	R	R	R	R	N	N	R	N	R	R	N	N	R	N
chr1p7970166	1	7970166	NA	R	R	N	R	NA	NA	R	NA	R	R	R	R	R	N	R	R	R	NA	R	R	N	N	N	R	R	N	R	NA	R	R	R	N	R	R	R	NA	N	N	R	N	R	R	N	N	R	NA
chr1p7972080	1	7972080	R	R	R	N	R	N	R	R	R	R	R	R	R	R	N	R	R	R	R	R	R	N	N	N	R	R	N	R	R	R	R	R	N	R	R	R	R	N	N	R	NA	R	R	N	N	R	NA
chr1p7972449	1	7972449	R	R	R	N	R	N	R	R	R	R	R	R	R	R	N	R	R	R	R	R	R	N	N	N	R	R	N	R	R	R	R	R	N	R	R	R	R	N	N	R	N	R	R	N	N	R	N
chr1p7972500	1	7972500	R	R	R	N	R	N	R	R	R	R	R	R	R	R	N	R	R	R	R	R	R	N	N	N	R	R	N	R	R	R	R	R	N	R	R	R	R	N	N	R	N	R	R	N	N	R	N
chr1p7972519	1	7972519	R	R	R	N	R	N	R	R	R	R	R	R	R	R	N	R	R	R	R	R	R	N	N	N	R	R	N	R	R	R	R	R	N	R	R	R	R	N	N	R	N	R	R	N	N	R	N
chr1p7972530	1	7972530	R	R	R	N	R	N	R	R	R	R	R	R	R	R	N	R	R	R	R	R	R	N	N	N	R	R	N	R	R	R	R	R	N	R	R	R	R	N	N	R	N	R	R	N	N	R	N
chr1p7972539	1	7972539	R	R	R	N	R	N	R	R	R	R	R	R	R	R	N	R	R	R	R	R	R	N	N	N	R	R	N	R	R	R	R	R	N	R	R	R	R	N	N	R	N	R	R	N	N	R	N
chr1p7972542	1	7972542	NA	NA	R	N	R	N	R	R	R	R	R	R	R	R	N	R	R	R	R	R	R	N	N	N	R	R	N	R	R	R	R	R	N	R	R	R	R	N	N	R	N	R	R	N	N	R	N
chr1p7972932	1	7972932	R	NA	R	N	R	N	NA	R	R	R	R	R	R	R	N	R	R	R	R	R	R	N	N	N	R	R	NA	R	R	R	R	R	N	R	R	R	R	N	N	R	N	R	R	N	N	R	N
chr1p7973322	1	7973322	R	R	R	N	R	N	R	R	R	R	R	R	R	R	N	R	R	R	R	R	R	N	N	N	R	R	N	R	R	R	R	R	N	R	R	R	R	N	N	R	N	R	R	N	N	R	N
chr1p7987434	1	7987434	R	R	R	N	R	N	R	R	R	R	R	R	R	R	N	R	R	R	R	R	R	N	N	N	R	R	N	R	R	R	R	R	N	R	R	R	R	N	N	R	N	R	R	N	N	R	N
chr1p7991356	1	7991356	R	R	R	N	NA	N	R	R	R	R	R	NA	R	R	N	R	R	R	R	R	R	N	N	N	R	R	NA	R	R	R	R	NA	N	R	R	R	NA	N	N	R	N	R	R	N	N	R	N
chr1p7995388	1	7995388	R	R	R	N	R	N	NA	R	R	R	R	NA	R	R	N	R	R	R	R	R	R	N	N	N	R	R	NA	NA	R	R	R	R	N	R	R	R	R	N	N	R	N	R	R	NA	N	R	N
chr1p8002495	1	8002495	NA	R	NA	N	NA	N	NA	R	R	R	R	R	R	R	NA	R	R	R	R	R	R	N	NA	N	R	R	NA	R	R	R	R	R	N	R	R	R	NA	N	N	R	N	R	R	N	N	R	N
chr1p8007307	1	8007307	R	R	R	N	R	N	R	R	R	R	R	R	R	R	N	R	R	R	R	R	R	N	N	N	R	R	NA	R	R	R	R	R	N	R	R	R	R	N	N	R	N	R	R	N	N	R	N
chr1p8013314	1	8013314	R	R	R	N	R	N	R	R	R	R	R	R	R	R	N	R	R	R	R	R	R	N	N	N	R	R	NA	R	R	R	R	R	N	R	R	R	R	N	N	R	N	R	R	N	N	R	N
chr1p8018135	1	8018135	R	R	R	N	R	N	R	R	R	R	R	R	R	R	N	R	R	R	R	R	R	N	N	N	R	R	N	R	R	R	R	R	N	R	R	R	R	N	N	R	N	R	R	N	N	R	N
chr1p8023957	1	8023957	R	R	R	N	R	N	R	R	R	R	R	R	R	R	N	R	R	R	R	R	R	N	N	N	R	R	N	R	R	R	R	R	N	R	R	R	R	N	N	R	N	R	R	N	N	R	N
chr1p8030503	1	8030503	R	R	R	N	R	N	R	R	R	R	R	R	R	R	N	R	R	R	R	R	R	N	N	N	R	R	N	R	R	R	R	R	N	R	R	R	R	N	N	R	N	R	R	N	N	R	N
chr1p8030516	1	8030516	R	R	R	N	R	N	R	R	R	R	R	R	R	R	N	R	R	R	R	R	R	N	N	N	R	R	N	R	R	R	R	R	N	R	R	R	R	N	N	R	N	R	R	N	N	R	N
chr1p8030569	1	8030569	R	R	R	N	R	N	R	R	R	R	R	R	R	R	N	R	R	R	R	R	R	N	N	N	R	R	N	R	R	R	R	R	N	R	R	R	R	N	N	R	NA	R	R	N	N	R	N
chr1p8059109	1	8059109	R	NA	R	N	R	N	R	R	R	R	R	R	R	R	N	R	R	R	R	R	R	N	N	N	R	R	N	R	R	R	R	R	N	R	R	R	R	N	N	R	N	R	R	N	N	R	N
chr1p8196455	1	8196455	R	R	R	N	R	N	R	R	R	R	R	R	R	R	N	R	R	R	R	R	R	N	N	N	R	R	N	R	R	R	R	R	N	R	R	R	R	N	N	N	N	R	R	N	N	R	N
chr1p8224214	1	8224214	R	R	R	N	R	N	R	R	R	R	R	R	R	R	N	R	R	R	R	R	R	N	N	N	R	R	NA	R	R	R	R	R	N	R	R	R	R	N	N	N	N	R	R	N	N	R	N
chr1p8224234	1	8224234	R	R	R	N	R	N	R	R	R	R	R	R	R	R	N	R	R	R	R	R	R	N	N	N	R	R	NA	R	R	R	R	R	N	R	R	R	R	N	N	N	N	R	R	N	N	R	N
chr1p8224280	1	8224280	R	R	R	N	R	N	R	R	R	R	R	R	R	R	N	R	R	R	R	R	R	N	N	N	R	R	NA	R	R	R	R	R	N	R	R	R	R	N	N	N	N	R	R	N	N	R	N
chr1p8237421	1	8237421	R	R	R	N	R	N	R	R	R	R	R	R	R	R	N	R	R	R	R	R	R	N	N	NA	R	R	N	R	R	R	R	R	N	R	R	R	R	N	N	N	N	R	R	N	N	R	N
chr1p8237470	1	8237470	R	R	R	N	R	N	R	R	R	R	R	R	R	R	N	R	R	R	R	R	R	N	N	N	R	R	N	R	R	R	R	R	N	R	R	R	R	N	N	N	N	R	R	N	N	R	N
chr1p8242148	1	8242148	R	R	R	N	R	N	R	R	R	R	R	R	R	R	N	R	R	R	R	R	R	N	N	N	R	R	N	R	R	R	R	R	N	R	R	R	R	N	N	N	N	R	R	N	N	R	N
chr1p8246244	1	8246244	R	R	R	N	R	N	R	R	R	R	R	R	R	R	N	R	R	R	R	R	R	N	N	N	R	R	NA	R	R	R	R	R	N	R	R	R	R	N	N	N	N	R	R	N	N	R	N
chr1p8268558	1	8268558	R	R	R	N	R	N	R	NA	R	R	R	R	R	R	N	R	R	R	R	R	R	N	N	N	R	R	N	R	R	R	R	R	N	R	R	R	R	N	N	N	N	R	NA	N	N	R	N
chr1p8488055	1	8488055	R	R	R	N	R	N	R	R	R	R	R	R	R	R	N	R	R	R	R	R	R	N	N	N	R	R	NA	R	R	R	R	R	N	R	R	R	R	N	N	N	N	R	R	N	N	R	N
chr1p8489722	1	8489722	R	R	R	N	R	N	R	R	R	R	R	R	R	R	N	R	R	R	R	R	R	N	N	N	R	R	N	R	R	R	R	R	N	R	R	R	R	N	N	N	N	R	R	N	N	R	N
chr2p93755	2	93755	NA	N	N	R	N	N	R	R	N	R	R	N	N	R	R	R	N	R	R	N	N	N	R	R	R	R	N	N	R	R	R	N	R	R	R	N	R	N	N	N	R	R	N	N	N	N	N
chr2p113172	2	113172	N	N	N	R	N	N	R	R	N	R	R	N	N	R	R	R	N	R	R	N	N	N	R	R	R	R	N	N	R	R	R	N	R	R	R	N	R	N	N	N	R	R	N	N	N	N	N
chr2p140207	2	140207	N	N	N	R	N	N	R	R	N	R	R	N	N	R	R	R	N	R	R	N	N	N	R	R	R	R	N	N	R	R	R	N	R	R	R	N	R	N	N	N	R	R	N	N	N	N	N
chr2p141549	2	141549	N	N	N	R	N	N	R	R	N	R	NA	N	N	R	R	R	N	R	R	N	N	N	R	R	R	R	N	N	R	R	R	N	R	R	R	N	R	N	N	N	R	R	N	N	N	N	N
chr2p141989	2	141989	N	N	N	R	N	N	R	R	N	R	R	N	NA	R	R	R	N	R	R	N	N	N	R	R	R	R	N	N	R	R	R	N	R	R	R	N	R	N	N	N	R	R	N	N	N	N	N
chr2p152478	2	152478	N	N	N	R	N	N	R	R	R	R	R	N	N	R	R	R	N	R	R	N	N	N	R	R	R	R	N	N	R	R	R	N	R	R	R	N	R	N	N	N	R	R	N	N	N	N	N
chr2p152531	2	152531	N	N	N	R	N	N	R	R	R	R	R	N	N	R	R	R	N	R	R	N	N	N	R	R	R	R	N	N	R	R	R	N	R	R	R	N	R	N	N	N	R	R	N	N	N	N	N
chr2p165946	2	165946	N	N	N	R	N	N	R	R	R	R	R	N	N	R	R	R	N	R	R	N	N	N	R	R	R	R	N	N	R	R	R	N	R	R	R	N	R	N	N	N	R	R	N	N	N	N	N
chr2p165957	2	165957	N	N	N	R	N	N	R	R	R	R	R	N	N	R	R	R	N	R	R	N	N	N	R	R	R	R	N	N	R	R	R	N	R	R	R	N	R	N	N	N	R	R	N	N	N	N	N
chr2p173493	2	173493	NA	N	N	R	N	N	R	N	R	R	R	N	N	R	R	R	N	R	R	NA	N	N	R	R	R	R	N	NA	R	R	R	N	R	R	N	N	R	N	N	N	R	R	N	N	N	N	N
chr2p173612	2	173612	N	N	N	R	N	N	R	N	R	R	R	N	N	R	R	R	N	R	R	N	N	N	R	R	R	R	N	N	R	R	R	N	R	R	N	N	R	N	N	N	R	R	N	N	N	N	N
chr2p174528	2	174528	N	N	N	R	N	N	NA	N	NA	NA	NA	N	N	NA	R	R	N	NA	NA	N	N	N	NA	R	R	NA	N	N	R	NA	NA	N	R	NA	N	N	NA	N	N	N	R	R	N	N	N	N	N
chr2p181718	2	181718	N	N	N	R	N	N	R	N	R	R	R	N	N	R	R	R	N	R	R	N	N	N	R	R	R	R	N	N	R	R	R	N	R	R	N	N	R	N	N	N	R	R	N	N	N	N	N
chr2p183370	2	183370	N	N	N	R	N	N	R	N	R	R	R	N	N	R	R	R	N	R	R	N	N	N	R	R	R	R	N	N	R	R	R	N	R	R	N	N	R	N	N	N	R	R	N	N	N	N	N
chr2p206281	2	206281	N	N	N	R	N	N	R	N	R	R	R	N	N	R	R	R	N	R	R	N	N	N	R	R	R	R	N	N	R	R	R	N	R	R	N	N	R	N	N	N	R	R	N	N	N	N	N
chr2p219034	2	219034	N	N	N	R	N	N	NA	N	R	NA	R	N	N	R	R	R	N	R	R	N	N	N	R	NA	R	R	N	N	NA	R	R	N	R	R	N	N	R	N	N	N	R	R	N	N	N	N	N
chr2p219353	2	219353	N	N	N	R	N	N	R	N	R	R	R	N	N	R	R	R	N	R	R	N	N	N	R	R	R	R	N	N	R	R	R	N	R	R	N	N	R	N	N	N	R	R	N	N	N	N	N
chr2p228657	2	228657	N	N	N	R	N	N	R	N	R	R	R	N	N	NA	R	R	N	R	R	N	N	N	R	R	R	R	N	N	R	R	R	N	R	R	N	N	R	N	N	N	R	R	N	N	N	N	N
chr2p258353	2	258353	NA	NA	N	R	N	N	R	NA	R	R	R	N	NA	R	R	R	N	R	R	N	N	N	R	R	R	R	NA	NA	R	R	R	N	R	R	N	N	R	N	N	N	R	R	N	N	N	N	N
chr2p356214	2	356214	N	N	N	R	N	N	R	N	R	R	R	N	N	R	R	R	N	N	R	N	N	N	R	R	R	R	N	N	R	R	R	N	R	R	N	N	R	N	N	N	R	R	N	N	N	N	N
chr2p356269	2	356269	N	N	N	R	N	N	R	N	R	R	R	N	N	R	R	R	N	N	R	N	NA	N	R	R	R	R	N	NA	R	R	R	N	R	R	N	N	R	N	N	N	R	R	N	N	N	N	N
chr2p360850	2	360850	N	N	N	R	N	N	R	N	R	R	R	N	N	R	R	R	N	N	R	N	N	N	R	R	R	R	N	N	R	R	R	N	R	R	N	N	R	N	N	N	R	R	N	N	N	N	N
chr2p360911	2	360911	N	N	N	R	N	N	R	N	R	R	R	N	N	R	R	R	N	N	R	N	N	N	R	R	R	R	N	N	R	R	R	N	R	R	N	N	R	N	N	N	R	R	N	N	N	N	N
chr2p360912	2	360912	N	N	N	R	N	N	R	N	R	R	R	N	N	R	R	R	N	N	R	N	N	N	R	R	R	R	N	N	R	R	R	N	R	R	N	N	R	N	N	N	R	R	N	N	N	N	N
chr2p364423	2	364423	N	N	N	R	N	N	R	N	R	R	R	N	N	R	R	R	N	N	R	N	N	N	R	R	R	R	N	N	R	R	R	N	R	R	N	N	R	N	N	N	R	R	N	N	N	NA	N
chr2p364492	2	364492	N	N	N	R	N	N	R	N	R	R	R	N	N	R	R	R	N	N	R	N	N	N	R	R	R	R	N	N	R	R	R	N	R	R	N	N	R	N	N	N	R	R	N	N	N	N	N
chr2p365421	2	365421	N	N	N	R	N	N	R	N	R	R	R	N	N	R	R	R	N	N	R	N	N	N	R	R	R	R	N	N	R	R	R	N	R	R	N	N	R	N	N	N	R	R	N	N	N	N	N
chr2p367066	2	367066	N	N	N	R	N	N	R	N	R	R	R	N	N	R	R	R	N	N	R	N	N	N	R	R	R	R	N	N	R	R	R	N	R	R	N	N	R	N	N	N	R	R	N	N	N	N	N
chr2p368881	2	368881	N	N	N	R	N	N	R	N	R	R	R	N	N	R	R	R	N	N	R	N	N	N	R	R	R	R	N	N	R	R	R	N	R	R	N	N	R	N	N	N	R	R	N	N	N	N	N
chr2p370474	2	370474	N	N	N	R	N	N	R	N	R	R	R	N	N	R	R	R	N	N	R	N	N	N	R	R	R	R	N	N	R	R	R	N	R	R	N	N	R	N	N	N	R	R	N	N	N	N	N
chr2p371228	2	371228	N	N	N	R	N	N	R	N	R	R	R	N	N	R	R	R	N	N	R	N	N	N	R	R	R	R	N	N	R	R	R	N	R	R	N	N	R	N	N	N	R	R	N	N	N	N	N
chr2p377357	2	377357	N	NA	N	R	N	N	R	N	R	R	R	N	N	R	R	R	N	N	R	N	N	N	R	R	R	R	N	N	R	R	R	N	R	R	N	N	R	N	N	N	R	R	N	N	N	N	N
chr2p381420	2	381420	N	N	N	R	N	N	R	N	R	R	R	N	N	R	R	R	N	N	R	N	N	N	R	R	R	R	N	N	R	R	R	N	R	R	N	N	R	N	N	N	R	R	N	N	N	N	N
chr2p382929	2	382929	N	N	N	R	N	N	NA	N	R	R	R	NA	N	R	R	R	N	N	R	N	N	N	R	R	R	R	NA	N	R	R	R	N	R	R	N	N	NA	N	N	N	R	R	N	N	N	N	N
chr2p395917	2	395917	N	N	N	R	N	N	R	N	R	R	R	N	N	R	R	R	N	N	R	N	N	N	R	R	R	R	N	N	R	R	R	N	R	R	N	N	R	N	N	N	R	R	N	N	N	N	N
chr2p396006	2	396006	N	N	N	R	N	N	R	N	R	R	R	N	N	R	R	R	N	N	R	N	N	N	R	R	R	R	N	N	R	R	R	N	R	R	N	N	R	N	N	N	R	R	N	N	N	N	N
chr2p408838	2	408838	N	N	N	R	N	N	NA	N	R	R	R	N	N	R	R	R	N	N	R	N	N	N	R	NA	R	R	N	N	R	R	R	N	R	R	N	N	R	N	N	N	R	R	N	N	N	N	N
chr2p525834	2	525834	N	N	N	R	N	N	R	N	N	R	R	N	N	R	R	R	N	N	R	R	R	N	R	R	R	R	N	N	R	R	R	N	R	R	N	N	R	N	N	N	R	R	N	N	N	N	N
chr2p525835	2	525835	N	N	N	R	N	N	R	N	N	R	R	N	N	R	R	R	N	N	R	R	R	N	R	R	R	R	N	N	R	R	R	N	R	R	N	N	R	N	N	N	R	R	N	N	N	N	N
chr2p525947	2	525947	N	N	N	R	N	N	R	N	N	R	R	N	N	R	R	R	N	N	R	R	R	N	R	R	R	R	NA	N	R	R	R	N	R	R	N	N	R	N	N	N	R	R	N	N	N	N	N
chr2p529546	2	529546	N	N	N	NA	N	N	NA	N	N	R	R	N	N	NA	R	R	N	N	R	R	NA	N	R	R	R	R	N	N	R	R	R	N	R	R	N	N	R	N	N	N	NA	R	N	N	N	N	N
chr2p535842	2	535842	N	NA	N	R	N	N	NA	N	N	R	R	N	N	R	R	R	N	N	R	R	R	N	R	R	R	R	NA	N	R	R	R	N	R	R	N	N	R	N	N	N	R	R	N	N	N	N	N
chr2p542017	2	542017	N	N	N	R	N	N	R	NA	N	R	R	N	N	R	R	R	N	N	R	R	R	N	R	R	R	R	NA	N	R	R	R	N	R	R	N	N	R	N	N	N	R	R	N	N	N	N	N
chr2p566686	2	566686	N	N	N	R	N	N	R	N	N	R	R	N	N	R	R	R	N	N	R	R	R	N	R	R	R	R	R	N	R	R	R	N	R	R	N	N	R	N	N	N	R	R	N	N	N	N	N
chr2p566712	2	566712	N	N	N	R	N	N	R	N	N	R	R	N	N	R	R	R	N	N	R	R	R	N	R	R	R	R	R	N	R	R	R	N	R	R	N	N	R	N	N	N	R	R	N	N	N	N	N
chr2p571895	2	571895	NA	NA	N	R	N	N	R	N	N	R	R	N	N	R	R	R	N	N	R	R	R	N	R	R	R	R	NA	NA	R	NA	R	N	R	R	N	N	R	N	N	N	R	R	N	NA	N	N	N
chr2p573475	2	573475	N	N	N	R	N	N	R	N	N	R	R	N	N	R	R	R	N	N	NA	R	R	N	R	R	R	R	R	N	R	R	R	N	R	R	N	N	R	N	N	N	R	R	N	N	N	N	N
chr2p576077	2	576077	N	N	N	R	N	N	R	N	N	R	R	N	N	R	R	R	N	N	R	R	R	N	R	R	R	R	R	N	R	R	R	N	R	R	N	N	R	N	N	N	R	R	N	N	N	N	N
chr2p576118	2	576118	N	N	N	R	N	N	R	N	N	R	R	N	N	R	R	R	N	N	R	R	R	N	R	R	R	R	R	N	R	R	R	N	R	R	N	N	R	N	N	N	R	R	N	N	N	N	N
chr2p582108	2	582108	N	N	N	R	N	N	R	N	N	R	NA	N	N	R	R	R	N	N	R	R	R	N	R	R	R	R	NA	N	R	R	R	N	R	R	N	N	R	N	N	N	R	R	N	N	N	N	N
chr2p582120	2	582120	N	N	N	R	N	N	R	N	N	R	NA	N	N	R	R	R	N	N	R	R	R	N	R	R	R	R	NA	N	R	R	R	N	R	R	N	N	R	N	N	N	R	R	N	N	N	N	N
chr2p582147	2	582147	N	N	N	R	N	N	R	N	N	R	NA	N	N	R	R	R	N	N	R	R	R	N	R	R	R	R	NA	N	R	R	R	N	R	R	N	N	R	N	N	N	R	R	N	N	N	N	N
chr2p583864	2	583864	NA	N	N	R	N	N	R	N	NA	R	R	NA	NA	R	R	R	N	N	R	R	R	N	R	R	R	R	NA	N	R	NA	R	N	R	R	N	N	NA	N	N	N	R	R	N	N	N	N	N
chr2p588092	2	588092	N	N	N	R	N	N	R	N	N	R	R	N	N	R	R	R	N	N	R	R	R	N	R	R	R	R	NA	N	R	R	R	N	R	R	N	N	R	N	N	N	R	R	N	N	N	N	N
chr2p616263	2	616263	N	N	N	R	R	N	R	N	N	R	R	N	N	R	R	R	N	N	R	R	R	N	R	N	R	R	R	N	R	R	R	N	R	R	N	N	R	N	N	N	R	R	N	N	N	N	N
chr2p642716	2	642716	N	N	N	R	R	N	R	N	N	NA	R	N	N	R	NA	R	N	N	R	R	R	N	NA	N	NA	R	NA	N	R	R	R	N	R	R	N	N	R	N	N	N	R	R	N	N	N	N	N
chr2p642729	2	642729	N	N	N	R	R	N	R	N	N	R	R	N	N	R	R	R	N	N	R	R	R	N	R	N	R	R	R	N	R	R	R	N	R	R	N	N	R	N	N	N	R	R	N	N	N	N	N
chr2p642782	2	642782	N	N	N	R	R	N	R	N	N	R	R	N	N	R	R	R	N	N	R	R	R	N	R	N	R	R	R	N	R	R	R	N	R	R	N	N	R	N	N	N	R	R	N	N	N	N	N
chr2p642800	2	642800	N	N	N	R	R	N	R	N	N	R	R	N	N	R	R	R	N	N	R	R	R	N	R	N	R	R	NA	N	R	R	R	N	R	R	N	N	R	N	N	N	R	R	N	N	N	N	N
chr2p642806	2	642806	N	N	N	R	R	N	R	N	N	R	R	N	N	R	R	R	N	N	R	R	R	N	R	N	R	R	NA	N	R	R	R	N	R	R	N	N	R	N	N	N	R	R	N	N	N	N	N
chr2p642823	2	642823	N	N	N	R	R	N	R	N	N	R	R	N	N	R	R	R	N	N	R	R	R	N	R	N	R	R	R	N	R	R	R	N	R	R	N	N	R	N	N	N	R	R	N	N	N	N	N
chr2p642855	2	642855	N	N	N	R	R	N	R	N	N	R	R	N	N	R	R	R	N	N	R	R	R	N	R	N	R	R	R	N	R	R	R	N	R	R	N	N	R	N	N	N	R	R	N	N	N	N	N
chr2p643346	2	643346	N	N	N	R	R	N	R	N	N	R	R	N	N	R	R	R	N	N	R	R	R	N	R	N	R	R	R	N	R	R	R	N	R	R	N	N	R	N	N	N	R	R	N	N	N	N	N
chr2p648119	2	648119	N	N	N	R	R	N	R	N	N	R	R	N	N	R	R	R	N	N	R	R	R	N	R	N	R	R	R	N	R	R	R	N	R	R	N	N	R	N	N	N	R	R	N	N	N	N	N
chr2p666740	2	666740	N	N	N	R	R	N	R	N	N	R	R	N	N	R	R	R	N	N	R	R	R	N	R	N	R	R	R	N	R	R	R	N	R	R	N	N	R	N	N	N	R	R	N	N	N	N	N
chr2p666746	2	666746	N	N	N	R	R	N	R	N	N	R	R	N	N	R	R	R	N	N	R	R	R	N	R	N	R	R	R	N	R	R	R	N	R	R	N	N	R	N	N	N	R	R	N	N	N	N	N
chr2p666755	2	666755	N	N	N	R	R	N	R	N	N	R	R	N	N	R	R	R	N	N	R	R	R	N	R	N	R	R	R	N	R	R	R	N	R	R	N	N	R	N	N	N	R	R	N	N	N	N	N
chr2p666759	2	666759	N	N	N	R	R	N	R	N	N	R	R	N	N	R	R	R	N	N	R	R	R	N	R	N	R	R	R	N	R	R	R	N	R	R	N	N	R	N	N	N	R	R	N	N	N	N	N
chr2p666773	2	666773	N	N	N	R	R	N	R	N	N	R	R	N	N	R	R	R	N	N	R	R	R	N	R	N	R	R	R	N	R	R	R	N	R	R	N	N	R	N	N	N	R	R	N	N	N	N	N
chr2p706047	2	706047	N	N	N	R	R	N	R	N	N	NA	R	N	N	R	R	R	N	N	R	R	R	N	R	N	R	R	N	N	R	R	R	N	R	R	N	N	R	N	N	N	NA	R	N	N	N	N	N
chr2p731608	2	731608	N	R	N	R	R	N	R	N	NA	R	R	NA	N	R	R	R	N	N	R	R	NA	N	R	N	R	NA	NA	NA	NA	R	R	N	R	R	N	N	R	N	N	N	R	R	N	N	N	N	N
chr2p731661	2	731661	N	R	N	R	R	N	R	N	NA	R	NA	NA	N	R	R	R	N	N	R	R	NA	N	R	N	R	NA	NA	NA	NA	R	R	N	R	R	N	N	R	N	N	N	R	R	N	N	N	N	N
chr2p749561	2	749561	N	N	N	R	R	N	R	N	N	R	R	N	N	R	R	R	N	N	R	R	R	N	R	N	R	R	N	N	R	R	R	N	R	R	N	N	R	N	N	N	NA	R	N	N	N	N	N
chr2p753282	2	753282	N	N	N	R	R	N	R	N	N	R	R	N	N	R	R	R	N	N	R	R	R	N	R	N	R	R	N	N	R	R	R	N	R	R	N	N	R	N	N	N	R	R	N	N	N	N	N
chr2p774564	2	774564	N	NA	N	R	R	N	R	N	N	R	R	N	N	R	R	R	N	N	R	R	R	NA	R	N	R	R	NA	NA	NA	R	R	N	R	R	N	N	R	N	N	N	R	R	N	N	N	N	N
chr2p831694	2	831694	N	N	N	R	R	N	R	N	N	NA	R	N	NA	R	R	R	N	N	R	R	R	N	R	N	R	R	N	N	R	R	R	N	R	R	N	N	R	N	N	N	R	R	N	N	N	N	R
chr2p836332	2	836332	N	N	N	R	R	N	R	N	N	R	R	N	N	R	R	R	N	N	R	R	R	N	R	N	R	R	N	N	R	R	R	N	R	R	N	N	R	N	N	N	R	R	N	N	N	N	R
chr2p845223	2	845223	N	N	N	R	R	N	R	N	N	R	R	N	N	R	R	R	N	N	R	R	R	N	R	N	R	R	N	N	R	R	R	N	R	R	N	N	R	N	N	N	R	R	N	N	N	N	R
chr2p846772	2	846772	N	N	N	R	R	N	R	N	N	R	R	N	N	R	R	R	N	N	R	R	R	N	R	N	R	R	NA	N	R	R	R	N	R	R	N	N	R	N	N	N	R	R	N	N	N	N	R
chr2p859915	2	859915	N	N	N	R	R	N	R	N	N	R	R	N	N	R	R	R	N	NA	R	R	R	N	R	N	R	R	N	N	R	R	R	N	R	R	N	N	R	N	N	N	R	R	N	N	N	N	R
chr2p859922	2	859922	N	N	N	R	R	N	R	N	N	R	R	N	N	R	R	R	N	N	R	R	R	N	R	N	R	R	N	N	R	R	R	N	R	R	N	N	R	N	N	N	R	R	N	N	N	N	R
chr2p860036	2	860036	N	N	N	R	R	N	R	N	N	R	R	N	N	R	R	R	N	N	R	R	R	N	R	N	R	R	N	N	R	R	R	N	R	R	N	N	R	N	N	N	R	R	N	N	N	N	R
chr2p860105	2	860105	N	N	N	R	R	N	R	N	N	R	R	N	N	R	R	R	N	N	R	R	R	N	R	N	R	R	N	N	R	R	R	N	R	R	N	N	R	N	N	N	NA	R	N	N	N	N	R
chr2p876643	2	876643	N	N	N	R	R	N	R	N	N	R	R	N	N	R	R	R	N	N	R	R	R	N	R	N	R	R	N	N	R	R	R	N	R	R	N	N	R	N	N	N	R	R	N	N	N	N	R
chr2p877180	2	877180	N	NA	N	R	R	N	R	N	N	R	R	N	N	R	R	R	N	N	R	R	R	N	R	N	R	R	NA	NA	R	R	R	N	R	R	N	N	R	N	N	N	R	R	N	N	N	N	R
chr2p877207	2	877207	N	NA	N	R	R	N	R	N	N	R	R	N	N	R	R	R	N	N	R	R	R	N	R	N	R	R	N	NA	R	R	R	N	R	R	N	N	R	N	N	N	R	R	N	N	N	N	R
chr2p877224	2	877224	N	NA	N	R	R	N	R	N	N	R	R	N	N	R	R	R	N	N	R	R	R	N	R	N	R	R	N	NA	R	R	R	N	R	R	N	N	R	N	N	N	R	R	N	N	N	N	R
chr2p879190	2	879190	N	N	N	R	R	N	R	N	N	R	R	N	N	R	R	R	N	N	R	R	R	N	R	N	R	R	N	N	R	R	R	N	R	R	N	N	R	N	N	N	R	R	N	N	N	N	R
chr2p885384	2	885384	NA	NA	N	R	R	N	R	N	N	R	R	N	N	R	R	R	N	N	R	R	R	N	R	N	R	R	N	N	R	R	R	N	R	R	N	N	R	N	N	N	R	R	N	N	N	N	R
chr2p1004314	2	1004314	N	N	N	R	R	N	R	N	N	R	NA	N	N	R	R	R	N	N	R	R	R	N	R	N	R	R	N	N	R	R	R	N	R	R	N	N	R	N	N	N	R	R	N	N	N	N	R
chr2p1063654	2	1063654	N	N	N	R	R	N	R	N	N	NA	R	N	N	R	R	R	N	N	R	R	R	N	R	N	NA	NA	N	N	R	R	R	N	R	R	N	N	R	N	N	N	R	R	N	N	N	NA	R
chr2p1067006	2	1067006	N	N	N	R	R	N	R	N	N	R	R	N	N	R	R	R	N	N	R	R	R	N	R	N	R	R	NA	N	R	R	R	N	R	R	N	N	R	N	N	N	R	R	N	N	N	R	R
chr2p1074156	2	1074156	N	N	N	R	R	N	R	N	N	R	R	N	N	R	R	R	N	N	R	R	R	R	R	N	R	R	NA	N	R	R	R	N	R	R	N	N	R	N	N	N	R	R	N	N	N	R	R
chr2p1081237	2	1081237	N	N	N	R	R	N	NA	N	N	R	NA	NA	N	R	R	R	N	N	R	R	R	R	R	N	R	R	NA	N	NA	NA	R	N	R	R	N	N	NA	N	N	N	R	R	N	N	N	R	R
chr2p1084417	2	1084417	N	N	N	R	R	N	R	N	N	R	R	N	N	R	R	R	N	N	R	R	R	R	R	NA	R	R	N	N	R	R	R	N	R	R	N	N	R	N	N	N	R	R	N	N	N	R	R
chr2p1103328	2	1103328	N	N	N	R	R	N	R	N	N	R	R	N	N	R	N	R	N	N	N	R	R	R	R	N	R	R	N	R	R	R	R	N	R	R	N	N	R	N	N	N	R	R	N	N	N	R	R
chr2p1103361	2	1103361	N	N	N	R	R	N	R	N	N	R	R	N	N	R	N	R	N	N	N	R	R	R	R	N	R	R	N	R	R	R	R	N	R	R	N	N	R	N	N	N	R	R	N	N	N	R	R
chr2p1103363	2	1103363	N	N	N	R	R	N	R	N	N	R	R	N	N	R	N	R	N	N	N	R	R	R	R	N	R	R	N	R	R	R	R	N	R	R	N	N	R	N	N	N	R	R	N	N	N	R	R
chr2p1103382	2	1103382	N	N	N	R	R	N	R	N	N	R	R	N	N	R	N	R	N	N	N	R	R	R	R	N	R	R	N	R	R	R	R	N	R	R	N	N	R	N	N	N	R	R	N	N	N	R	R
chr2p1120250	2	1120250	NA	N	N	R	R	N	R	N	N	R	R	N	N	R	N	R	N	N	N	R	R	R	R	N	R	R	NA	R	NA	R	R	N	R	R	N	N	R	N	R	N	R	R	N	N	N	R	R
chr2p1120253	2	1120253	NA	N	N	R	R	N	R	N	N	R	R	N	N	R	N	R	N	N	N	R	R	R	R	N	R	R	NA	R	NA	R	R	N	R	R	N	N	R	N	R	N	R	R	N	N	N	R	R
chr2p1172459	2	1172459	N	N	N	R	R	N	N	N	N	R	R	N	N	R	N	R	N	N	N	R	R	R	R	N	R	R	NA	R	R	R	R	R	N	R	N	N	R	N	R	N	R	R	N	N	N	R	R
chr2p1174329	2	1174329	N	N	N	R	R	N	N	N	N	R	R	N	N	R	N	R	N	N	N	R	R	R	R	N	R	R	N	R	R	R	R	R	N	R	N	N	R	N	R	N	R	R	N	N	N	R	R
chr2p1174504	2	1174504	N	N	N	R	R	NA	N	N	NA	R	R	NA	N	R	NA	R	N	NA	NA	R	R	R	R	NA	R	R	NA	R	R	R	R	R	N	R	N	N	R	N	R	N	R	R	N	N	N	R	R
chr2p1174546	2	1174546	N	N	N	R	R	NA	N	N	N	R	R	NA	NA	R	N	R	N	N	N	R	R	R	R	N	R	R	N	R	R	R	R	R	N	R	N	N	R	N	R	N	R	R	N	N	N	R	R
chr2p1193539	2	1193539	N	N	N	R	R	N	N	N	N	R	R	N	N	R	N	R	N	N	N	R	R	R	R	N	R	R	N	R	R	R	R	R	N	R	N	N	R	N	R	N	R	R	N	N	N	R	R
chr2p1221048	2	1221048	N	N	N	R	R	N	N	N	N	R	R	N	N	R	N	R	N	N	N	R	R	R	R	N	R	R	N	R	R	R	R	R	N	R	N	N	R	N	R	N	R	R	N	N	N	R	R
chr2p1228658	2	1228658	NA	NA	N	R	R	N	N	N	N	R	NA	NA	N	R	NA	R	N	N	N	R	R	R	R	N	R	NA	NA	R	NA	R	R	R	N	R	N	N	R	N	R	N	R	R	N	N	N	R	R
chr2p1231924	2	1231924	N	N	N	R	R	N	NA	N	N	R	R	N	N	R	NA	R	N	N	N	R	R	R	R	N	R	R	N	R	R	NA	R	R	N	R	N	N	R	N	R	N	R	R	N	N	N	R	R
chr2p1231935	2	1231935	N	N	N	R	R	N	NA	N	N	R	R	N	N	R	NA	R	N	N	N	R	R	R	R	N	R	R	NA	R	R	NA	R	R	N	R	N	N	R	N	R	N	R	R	N	N	N	R	R
chr2p1231936	2	1231936	N	N	N	R	R	N	NA	N	N	R	R	N	N	R	NA	R	N	N	N	R	R	R	R	N	R	R	NA	R	R	NA	R	R	N	R	N	N	R	N	R	N	R	R	N	N	N	R	R
chr2p1231955	2	1231955	N	N	N	R	R	N	NA	N	N	R	R	N	N	R	N	R	N	N	N	R	R	R	R	N	R	R	NA	R	R	NA	R	R	N	R	N	N	R	N	R	N	R	R	N	N	N	R	R
chr2p1233599	2	1233599	NA	N	N	R	R	N	N	N	N	R	R	N	N	R	N	R	N	N	N	R	R	R	R	N	R	R	NA	R	R	R	R	R	N	R	N	N	R	N	R	N	R	R	N	N	N	R	R
chr2p1236777	2	1236777	N	N	N	R	R	N	N	N	N	R	R	N	N	R	N	R	N	N	N	R	R	R	R	N	R	R	NA	R	R	R	R	R	N	R	N	N	R	N	R	N	R	R	N	N	N	R	R
chr2p1247279	2	1247279	NA	N	N	R	R	N	N	N	N	R	R	N	N	R	N	R	N	N	N	R	R	R	R	N	R	R	N	R	R	R	R	R	N	R	N	N	R	N	R	N	R	R	N	N	N	R	R
chr2p1247300	2	1247300	NA	N	N	R	R	N	N	N	N	R	R	N	N	R	N	R	N	N	N	R	R	R	R	N	R	R	N	R	R	R	R	R	N	R	N	N	R	N	R	N	R	R	N	N	N	R	R
chr2p1247980	2	1247980	N	N	N	R	R	N	N	N	N	R	R	N	N	R	N	R	N	N	N	R	R	R	R	N	R	R	NA	R	R	R	R	R	N	R	N	N	R	N	R	N	R	R	N	N	N	R	R
chr2p1248010	2	1248010	N	N	N	R	R	N	N	N	N	R	R	N	N	R	N	R	N	N	N	R	R	R	R	N	R	R	NA	R	R	R	R	R	N	R	N	N	R	N	R	N	R	R	N	N	N	R	R
chr2p1248105	2	1248105	N	N	N	R	R	N	N	N	N	R	R	N	N	R	N	R	N	N	N	R	R	R	R	N	R	R	N	R	R	R	R	R	N	R	N	N	R	N	R	N	R	R	N	N	N	R	R
chr2p1254204	2	1254204	N	N	N	R	R	N	N	N	N	R	R	N	N	R	N	R	N	N	N	R	R	R	R	N	R	R	N	R	R	R	R	R	N	R	N	N	R	N	R	N	R	R	N	N	N	R	R
chr2p1341390	2	1341390	R	N	N	R	R	N	N	R	N	R	N	N	N	R	N	R	NA	N	N	R	R	R	R	N	R	R	N	R	R	R	R	R	N	R	N	R	R	N	R	N	R	N	N	N	N	R	R
chr2p1341489	2	1341489	R	N	N	R	R	N	N	R	N	R	N	N	N	R	N	R	N	N	N	R	R	R	R	N	R	R	N	R	R	R	R	R	N	R	N	R	R	N	R	N	R	N	N	N	N	R	R
chr2p1368920	2	1368920	R	N	N	R	R	N	N	R	N	R	N	N	N	R	N	R	N	N	N	R	R	R	R	N	R	R	N	R	R	R	R	R	N	R	N	R	R	N	R	N	R	N	N	N	N	R	R
chr2p1387773	2	1387773	R	NA	N	R	R	N	N	R	N	R	N	N	N	R	N	R	N	N	N	R	R	R	R	N	R	R	N	R	R	R	R	R	N	R	N	R	NA	N	R	N	R	N	N	N	N	R	R
chr2p1413812	2	1413812	R	N	N	R	R	N	N	R	N	R	NA	N	N	R	NA	R	N	N	N	R	R	R	R	N	R	R	N	R	R	R	R	R	N	R	N	R	R	N	R	N	R	N	N	N	N	R	R
chr2p1413816	2	1413816	R	N	N	R	R	N	N	R	N	R	NA	N	N	R	NA	R	N	N	N	R	R	R	R	N	R	R	NA	R	R	R	R	R	N	R	N	R	R	N	R	N	R	N	N	N	N	R	R
chr2p1417881	2	1417881	R	N	N	R	R	N	N	R	N	R	N	N	N	R	N	R	N	N	N	R	R	R	R	N	R	R	N	R	R	R	R	R	N	R	N	R	R	N	R	N	R	N	N	N	N	R	R
chr2p1419258	2	1419258	R	N	N	R	R	N	N	R	N	R	N	N	N	R	N	R	N	N	N	R	R	R	R	N	R	R	N	R	R	R	R	R	N	R	N	R	R	N	R	N	R	N	N	N	N	R	R
chr2p1420995	2	1420995	R	N	N	R	R	N	N	R	N	R	N	N	N	R	N	R	N	N	N	R	R	R	R	N	R	R	NA	R	R	R	R	R	N	R	N	R	R	N	R	N	R	N	N	N	N	R	R
chr2p1422977	2	1422977	R	N	N	R	R	N	N	R	N	R	N	N	N	R	N	R	N	N	N	R	R	R	R	N	R	R	NA	R	R	R	R	R	N	R	N	R	R	N	R	N	R	N	N	N	N	R	R
chr2p1437847	2	1437847	R	N	N	R	R	N	N	R	N	R	N	N	N	R	N	R	N	N	N	R	R	R	R	N	R	R	N	R	R	R	R	R	N	R	N	R	R	N	R	N	R	N	N	N	N	R	R
chr2p1491269	2	1491269	R	N	N	R	R	N	N	R	N	R	N	N	N	R	N	R	N	N	N	R	R	R	R	N	R	R	N	R	R	R	R	N	N	R	N	R	R	N	R	N	R	N	N	N	N	R	R
chr2p1522055	2	1522055	R	N	N	R	R	N	N	R	N	R	N	N	N	R	N	R	N	N	N	R	R	R	R	N	R	R	NA	R	R	R	R	N	N	R	R	R	R	N	R	N	R	N	N	N	N	R	R
chr2p1594794	2	1594794	R	N	N	R	R	N	N	R	N	R	N	N	N	R	R	R	N	N	N	R	R	R	R	N	R	R	NA	R	R	R	R	N	N	R	R	R	R	N	R	N	R	N	N	N	N	R	R
chr2p1724586	2	1724586	R	N	N	R	R	N	N	R	N	R	N	N	N	R	R	R	N	N	N	R	R	R	R	N	R	R	N	R	R	R	R	N	N	R	R	R	R	N	R	N	R	N	N	N	N	R	R
chr2p1724587	2	1724587	R	N	N	R	R	N	N	R	N	R	N	N	N	R	R	R	N	N	N	R	R	R	R	N	R	R	N	R	R	R	R	N	N	R	R	R	R	N	R	N	R	N	N	N	N	R	R
chr2p1772686	2	1772686	R	N	N	R	R	N	N	R	N	R	N	N	N	R	NA	NA	N	N	N	R	R	NA	R	N	R	NA	N	R	R	R	R	N	N	R	R	R	R	N	R	N	NA	N	N	N	N	R	R
chr2p1772726	2	1772726	R	N	N	R	R	N	N	R	N	R	N	N	N	R	R	R	N	N	NA	R	R	R	R	N	R	R	N	R	NA	R	R	N	N	R	R	R	R	N	R	N	R	N	N	N	N	R	R
chr2p1778353	2	1778353	R	N	N	R	R	N	N	R	N	R	N	N	N	R	R	R	N	N	N	R	R	R	R	N	R	R	NA	R	R	R	R	N	N	R	R	R	R	N	R	N	R	N	N	N	N	R	R
chr2p1778407	2	1778407	R	NA	N	R	R	N	N	R	N	R	N	N	N	R	R	R	N	N	N	R	R	R	R	N	R	R	NA	R	R	R	R	N	N	R	R	R	R	N	R	N	R	N	N	N	N	R	R
chr2p1778435	2	1778435	R	NA	N	R	R	N	NA	R	N	R	N	N	N	R	R	R	N	N	N	R	R	R	R	N	R	R	NA	R	R	R	R	N	N	R	R	R	R	N	R	N	R	N	N	N	N	R	R
chr2p1778449	2	1778449	NA	NA	N	R	R	N	NA	R	N	R	N	N	N	R	R	R	N	N	N	R	R	R	R	N	R	R	NA	R	R	R	R	N	N	R	R	R	R	N	R	N	R	N	N	N	N	R	R
chr2p1778797	2	1778797	R	N	N	R	R	N	N	R	N	R	N	N	N	R	R	R	N	N	N	R	R	R	NA	N	R	R	N	R	R	R	R	N	N	R	R	NA	R	N	R	N	R	N	N	N	N	R	R
chr2p1778824	2	1778824	R	N	N	R	R	N	N	R	N	R	N	N	N	R	R	R	N	N	N	R	R	R	R	N	R	R	N	R	R	R	R	N	N	R	R	R	R	N	R	N	R	N	N	N	N	R	R
chr2p1782283	2	1782283	R	N	N	R	R	N	N	R	N	R	N	N	N	R	R	R	N	N	N	R	R	R	R	N	R	R	NA	R	R	R	R	N	N	R	R	R	R	N	R	N	R	N	N	N	N	R	R
chr2p1782375	2	1782375	R	N	N	R	R	N	N	R	N	R	N	N	N	R	R	R	N	N	N	R	R	R	R	N	R	R	NA	R	R	R	R	N	N	R	R	R	R	N	R	N	R	N	N	N	N	R	R
chr2p1784674	2	1784674	R	N	N	R	R	N	N	R	N	R	N	N	N	R	R	R	N	N	N	R	R	R	R	N	R	R	N	R	R	R	R	N	N	R	R	R	R	N	R	N	R	N	N	N	N	R	R
chr2p1784726	2	1784726	R	N	N	R	R	N	N	R	N	R	N	N	N	R	R	R	N	N	N	R	R	R	R	N	R	R	NA	R	R	R	R	N	N	R	R	R	R	N	R	N	R	N	N	N	N	R	R
chr2p1790622	2	1790622	R	N	N	R	R	N	N	R	N	R	N	N	N	R	R	R	N	N	N	R	R	R	R	N	R	R	N	R	R	R	R	N	N	R	R	R	NA	N	R	N	R	N	N	N	N	R	R
chr2p1791924	2	1791924	R	N	N	R	R	N	N	R	N	R	N	N	N	R	R	R	N	N	N	R	R	R	R	N	R	R	N	R	R	R	R	N	N	R	R	R	R	N	R	N	R	N	N	N	N	R	R
chr2p1792032	2	1792032	R	NA	N	R	R	N	N	R	N	R	N	N	N	R	R	R	N	N	N	R	R	R	R	N	R	R	NA	R	R	R	R	N	N	R	R	R	R	N	R	NA	R	N	N	N	N	R	R
chr2p1792185	2	1792185	R	N	N	R	R	N	NA	R	N	R	N	N	N	R	R	R	N	N	N	R	R	R	R	N	R	R	NA	R	R	R	R	N	N	R	R	R	R	N	R	N	R	N	N	N	N	R	R
chr2p1794998	2	1794998	R	N	N	R	R	NA	N	R	N	R	N	NA	N	R	R	R	NA	N	N	R	R	R	R	N	R	R	N	R	R	R	R	N	N	R	R	R	R	N	R	N	R	N	N	N	N	R	R
chr2p1795020	2	1795020	R	N	N	R	R	NA	N	R	N	R	N	NA	N	R	R	R	NA	N	N	R	R	R	R	N	R	R	N	R	R	R	R	N	N	R	R	R	R	N	R	N	R	N	N	N	N	R	R
chr2p1795037	2	1795037	R	N	N	R	R	NA	N	R	N	R	N	NA	N	R	R	R	N	N	N	R	R	R	R	N	R	R	N	R	R	R	R	N	N	R	R	R	R	N	R	N	R	N	N	N	N	R	R
chr2p1795046	2	1795046	R	N	N	R	R	NA	NA	R	N	R	N	NA	NA	R	R	R	NA	N	N	R	R	R	R	N	R	R	N	R	R	R	R	N	N	R	R	R	R	N	R	N	R	N	N	N	N	R	R
chr2p1795180	2	1795180	R	NA	N	R	R	N	N	R	N	R	N	N	N	R	R	R	N	N	N	R	R	R	R	N	R	R	NA	R	R	R	R	N	N	R	R	R	R	N	R	N	R	N	N	N	N	R	R
chr2p1795202	2	1795202	R	NA	N	R	R	N	N	R	N	R	N	N	N	R	R	R	N	N	N	R	R	R	R	N	R	R	NA	R	R	R	R	N	N	R	R	R	R	N	R	N	R	N	N	N	N	R	R
chr2p1795227	2	1795227	R	NA	N	R	NA	N	N	R	N	R	N	N	N	R	NA	R	N	N	N	R	R	R	R	N	R	NA	NA	R	R	R	R	N	N	R	R	R	R	N	R	N	R	N	NA	N	N	R	R
chr2p1795265	2	1795265	R	NA	N	R	NA	N	N	R	NA	R	N	N	N	R	NA	R	N	N	N	R	R	R	R	N	R	NA	NA	R	R	R	R	N	N	R	R	R	R	N	R	N	R	N	NA	NA	N	R	R
chr2p1796130	2	1796130	NA	N	N	R	R	N	NA	R	NA	R	N	N	N	R	R	R	N	N	N	R	R	R	R	N	R	R	NA	R	R	NA	R	N	N	R	R	R	NA	N	R	N	R	N	N	N	N	R	R
chr2p1796157	2	1796157	NA	N	N	R	R	N	NA	R	NA	R	N	N	N	R	R	R	N	N	N	R	R	R	R	N	R	R	NA	R	R	NA	R	N	N	R	R	R	NA	N	R	N	R	N	N	N	N	R	R
chr2p1796920	2	1796920	R	N	N	R	R	N	N	R	N	R	N	N	N	R	R	R	N	N	N	R	R	R	R	N	R	R	N	R	R	R	R	N	N	R	R	R	R	N	R	N	R	N	N	N	N	R	R
chr2p1800196	2	1800196	R	N	N	R	R	N	N	R	N	R	N	N	N	R	R	R	N	N	N	R	R	R	R	N	R	R	N	R	R	R	R	N	N	R	R	R	R	N	R	N	R	N	N	N	N	R	R
chr2p1800227	2	1800227	R	N	N	R	R	N	N	R	N	R	N	N	N	R	R	R	N	N	N	R	R	R	R	N	R	R	N	R	R	R	R	N	N	R	R	R	R	N	R	N	R	N	N	N	N	R	R
chr2p1800231	2	1800231	R	N	N	R	R	N	N	R	N	R	N	N	N	R	R	R	N	N	N	R	R	R	R	N	R	R	N	R	R	R	R	N	N	R	R	R	R	N	R	N	R	N	N	N	N	R	R
chr2p1800236	2	1800236	R	N	N	R	R	N	N	R	N	R	N	N	N	R	R	R	N	N	N	R	R	R	R	N	R	R	N	R	R	R	R	N	N	R	R	R	R	N	R	N	R	N	N	N	N	R	R
chr2p1800598	2	1800598	R	NA	N	R	R	N	N	R	N	R	N	N	N	R	R	R	N	N	N	R	R	R	R	N	R	R	N	R	R	R	R	N	N	R	R	R	R	N	R	N	R	N	N	N	N	R	R
chr2p1809681	2	1809681	R	N	N	R	R	N	N	R	N	R	N	N	N	R	R	R	N	N	N	R	R	R	R	N	R	R	N	R	NA	R	R	N	N	R	R	R	R	N	R	N	R	N	N	N	N	R	R
chr2p1809693	2	1809693	R	N	N	R	R	N	N	R	N	R	N	N	N	R	R	R	N	N	N	R	R	R	R	N	R	R	N	R	NA	R	R	N	N	R	R	R	R	N	R	N	R	N	N	N	N	R	R
chr2p1813726	2	1813726	R	N	N	R	R	N	N	R	N	R	N	N	N	R	R	R	N	N	N	R	R	R	R	N	R	R	N	R	R	R	R	N	N	R	R	R	R	N	R	N	R	N	N	N	N	R	R
chr2p1815652	2	1815652	R	NA	N	R	R	N	N	R	N	R	N	N	N	R	R	R	NA	N	N	R	R	R	R	N	R	R	NA	R	R	R	R	N	N	R	R	R	R	N	R	N	R	N	N	N	N	R	R
chr2p1836596	2	1836596	R	N	N	R	R	N	N	R	N	R	N	N	N	R	R	R	N	N	N	R	R	R	R	N	R	R	N	R	R	R	R	N	N	R	R	R	R	N	R	N	R	N	N	N	N	R	R
chr2p1874276	2	1874276	NA	N	N	R	R	N	N	R	N	R	N	N	N	R	NA	R	N	N	N	R	R	R	R	N	R	R	N	R	R	R	R	N	N	R	R	R	R	N	R	N	R	N	N	N	N	R	R
chr2p1888040	2	1888040	NA	NA	N	R	R	N	NA	R	NA	R	NA	N	N	R	R	R	N	N	N	R	R	R	R	N	R	NA	NA	NA	R	R	R	N	N	R	R	R	R	N	R	N	R	N	N	NA	N	R	R
chr2p1888248	2	1888248	R	N	N	R	R	N	N	R	N	R	N	N	N	R	R	R	N	N	N	R	R	R	R	N	R	R	NA	R	R	R	R	N	N	R	R	R	R	N	R	N	R	N	N	N	N	R	R
chr2p1890789	2	1890789	R	N	N	R	R	N	N	R	N	R	N	N	N	R	R	R	N	N	N	R	R	R	R	N	R	R	N	NA	R	R	R	N	N	R	R	R	NA	N	R	N	R	N	N	N	N	R	R
chr2p1890804	2	1890804	R	N	N	R	R	N	N	R	N	R	N	N	N	R	R	R	N	N	N	R	R	R	R	N	R	R	N	R	R	R	R	N	N	R	R	R	NA	N	R	N	R	N	N	N	N	R	R
chr2p1891776	2	1891776	R	N	N	R	R	N	N	R	N	R	N	N	N	R	R	R	N	N	N	R	R	R	R	N	R	R	N	R	R	R	R	N	N	R	R	R	R	N	R	N	R	N	N	N	N	R	R
chr2p1891807	2	1891807	R	N	N	R	R	N	N	R	N	R	N	N	N	R	R	R	N	N	N	R	R	R	R	N	R	R	N	R	R	R	R	N	N	R	R	R	R	N	R	N	R	N	N	N	N	R	R
chr2p1899055	2	1899055	R	N	N	R	N	N	N	R	N	R	N	N	N	R	R	R	N	N	N	R	R	R	R	N	R	R	NA	R	R	R	R	N	N	R	R	R	R	N	R	N	R	N	N	N	N	R	R
chr2p1951218	2	1951218	R	N	N	R	R	N	N	R	N	R	N	N	N	R	R	R	N	N	N	R	R	R	R	N	R	R	NA	R	R	R	R	N	N	R	R	R	R	N	R	N	R	N	N	N	N	R	R
chr2p1987725	2	1987725	R	N	N	R	R	N	N	R	N	R	N	N	N	R	R	R	N	N	N	R	R	R	R	N	R	R	N	R	R	R	R	N	N	R	R	R	R	N	R	N	R	N	N	N	N	R	R
chr2p1989867	2	1989867	R	N	N	R	R	N	N	R	N	R	NA	N	N	R	R	R	N	N	N	R	R	R	R	N	R	R	NA	R	R	R	R	N	NA	R	R	R	R	N	R	N	R	N	N	N	N	R	R
chr2p1995445	2	1995445	R	N	N	R	R	N	N	R	N	R	N	N	N	R	R	R	N	N	N	R	R	R	R	N	R	R	NA	R	R	R	R	N	N	R	R	R	R	N	R	N	R	N	N	N	N	R	R
chr2p1995455	2	1995455	R	N	N	R	R	N	N	R	N	R	N	N	N	R	R	R	N	N	N	R	R	R	R	N	R	R	NA	R	R	R	R	N	N	R	R	R	R	N	R	N	R	N	N	N	N	R	R
chr2p2002589	2	2002589	R	NA	N	R	R	N	NA	R	N	R	N	NA	NA	R	R	R	NA	NA	N	R	R	R	R	N	R	R	NA	R	R	R	R	N	N	R	R	R	R	N	R	N	R	N	NA	NA	N	R	R
chr2p2005394	2	2005394	NA	N	N	R	R	N	N	R	N	R	N	N	N	R	R	R	N	N	N	R	R	R	R	N	R	R	N	R	NA	R	R	N	N	R	R	R	R	N	R	N	R	N	N	N	N	R	R
chr2p2005613	2	2005613	R	N	N	R	R	N	N	R	N	R	N	N	N	R	R	R	N	N	N	R	R	R	R	N	R	R	N	R	R	R	R	N	N	R	R	R	R	N	R	N	R	N	N	N	N	R	R
chr2p2005664	2	2005664	R	N	N	R	R	N	N	R	N	R	N	N	N	R	R	R	N	N	N	R	R	R	R	N	R	R	NA	R	R	R	R	N	N	R	R	R	R	N	R	N	R	N	N	N	N	R	R
chr2p2005667	2	2005667	R	N	N	R	R	N	N	R	N	R	N	N	N	R	R	R	N	N	N	R	R	R	R	N	R	R	NA	R	R	R	R	N	N	R	R	R	R	N	R	N	R	N	N	N	N	R	R
chr2p2006003	2	2006003	R	N	N	R	R	N	N	NA	N	R	N	N	N	R	NA	NA	N	N	N	R	NA	NA	R	N	R	NA	NA	R	R	R	R	N	N	R	R	R	R	N	NA	N	R	N	N	N	N	NA	R
chr2p2006810	2	2006810	R	N	N	R	R	N	N	R	N	R	N	N	N	R	R	R	N	N	N	R	R	R	R	N	R	R	N	R	R	R	R	N	N	R	R	R	R	N	R	N	R	N	N	N	N	R	R
chr2p2006826	2	2006826	R	NA	N	R	R	N	NA	R	N	R	N	NA	N	R	R	R	N	N	N	R	R	R	R	N	R	R	NA	R	R	R	R	N	N	R	R	R	R	N	R	N	R	N	N	N	N	R	R
chr2p2010373	2	2010373	R	N	N	R	R	N	N	R	N	R	N	N	N	R	R	R	N	N	N	R	R	R	R	N	R	R	N	R	R	R	R	N	N	R	R	R	R	N	R	N	R	N	N	N	N	R	R
chr2p2018619	2	2018619	R	N	N	R	R	N	N	R	N	R	N	N	N	R	R	R	N	N	N	R	R	R	R	N	R	R	N	R	R	R	R	N	N	R	R	R	R	N	R	N	R	N	N	N	N	R	R
chr2p2036623	2	2036623	R	N	N	N	R	N	N	R	N	R	N	N	N	R	R	R	N	N	N	R	R	R	R	N	R	R	N	R	R	R	R	N	N	R	R	R	R	N	R	N	R	N	N	N	N	R	R
chr2p2047009	2	2047009	R	N	N	N	R	N	N	R	N	R	N	N	N	R	R	R	N	N	N	R	R	R	R	N	R	R	N	R	R	R	R	N	N	R	R	R	R	N	R	N	R	N	N	N	N	R	R
chr2p2058402	2	2058402	R	N	N	N	R	N	NA	NA	N	R	N	N	N	R	NA	R	N	N	N	R	R	R	R	N	R	R	NA	R	R	R	R	N	N	R	R	R	R	N	R	N	R	N	N	N	N	R	NA
chr2p2058415	2	2058415	R	N	N	N	R	N	NA	NA	N	R	N	N	N	R	NA	R	N	N	N	R	R	R	R	N	R	R	NA	R	R	R	R	N	N	R	R	R	R	N	R	N	R	N	N	N	N	R	NA
chr2p2062891	2	2062891	R	N	N	N	R	N	N	NA	N	R	N	N	N	R	R	R	N	N	N	R	R	R	NA	N	NA	R	N	R	NA	NA	NA	N	N	R	R	R	R	N	R	N	R	N	N	N	N	R	R
chr2p2062905	2	2062905	R	N	N	N	R	N	N	NA	N	R	N	N	N	R	R	R	N	N	N	R	R	R	NA	N	NA	R	N	R	NA	NA	NA	N	N	R	R	R	R	N	R	N	R	N	N	N	N	R	R
chr2p2062965	2	2062965	R	N	N	N	R	N	N	R	N	R	N	N	N	R	R	R	N	N	N	R	R	R	R	N	R	R	N	R	R	R	R	N	N	R	R	R	R	N	R	N	R	N	N	N	N	R	R
chr2p2064703	2	2064703	R	N	N	N	R	N	N	R	N	R	N	N	N	R	R	R	N	N	N	R	R	R	R	N	R	R	N	R	R	R	R	N	N	R	R	R	R	N	R	N	R	N	N	N	N	R	R
chr2p2066744	2	2066744	R	N	N	N	R	N	N	R	N	R	N	N	N	R	R	R	N	N	N	R	R	R	R	N	NA	R	N	R	R	R	R	N	N	R	R	R	R	N	R	N	R	N	N	N	N	R	R
chr2p2067093	2	2067093	R	N	N	N	R	N	N	R	N	R	N	N	N	R	R	R	N	N	N	R	R	R	R	N	R	R	NA	R	R	R	R	N	N	R	R	R	R	N	R	N	R	N	N	N	N	R	R
chr2p2068447	2	2068447	NA	NA	N	N	R	N	N	NA	N	R	N	N	N	R	R	R	N	N	N	R	R	R	R	N	R	R	N	R	NA	R	R	N	N	R	R	R	NA	N	R	N	R	N	N	NA	N	R	R
chr2p2072780	2	2072780	R	N	N	N	R	N	N	R	N	R	N	N	N	R	R	R	N	N	N	R	R	R	R	N	R	R	NA	R	R	R	R	N	N	R	R	R	R	N	R	N	R	N	N	N	N	R	R
chr2p2124912	2	2124912	NA	R	N	N	R	N	NA	R	NA	R	N	N	N	R	R	R	N	N	N	R	R	R	NA	R	R	N	NA	R	NA	R	R	N	NA	R	R	R	R	N	R	N	R	N	N	N	N	R	R
chr2p2125138	2	2125138	R	R	N	N	R	N	N	R	N	R	N	N	N	R	R	R	N	N	N	R	R	R	R	R	R	N	N	R	R	R	R	N	N	R	R	R	R	N	R	N	R	N	N	N	N	R	R
chr2p2125322	2	2125322	NA	R	N	N	R	NA	N	R	NA	R	N	N	N	R	R	R	N	N	NA	R	R	R	R	R	R	N	N	R	NA	R	R	N	N	R	R	R	NA	N	R	N	R	N	N	N	N	R	R
chr2p2125350	2	2125350	NA	R	N	N	R	NA	NA	R	NA	R	N	N	NA	R	R	R	N	N	NA	R	R	R	R	R	R	N	N	R	NA	R	R	N	N	R	R	R	NA	N	R	N	R	N	N	N	N	R	R
chr2p2133627	2	2133627	R	NA	N	N	R	N	N	R	N	R	N	N	N	R	R	R	N	N	N	R	R	R	R	R	R	N	NA	R	R	R	R	N	N	R	R	R	NA	N	R	N	R	N	N	N	N	R	R
chr2p2138256	2	2138256	R	R	N	N	R	N	N	R	N	R	N	N	N	R	R	R	N	N	N	R	R	R	R	R	R	N	N	R	R	R	R	N	N	R	R	R	R	N	R	N	R	N	N	N	N	R	R
chr2p2138731	2	2138731	R	NA	N	N	R	NA	N	R	N	R	N	N	N	R	R	R	N	NA	N	R	R	R	R	R	R	N	NA	R	R	R	R	N	N	R	R	R	R	N	R	N	R	N	N	N	N	R	R
chr2p2142319	2	2142319	R	R	N	N	R	N	N	R	N	R	N	N	N	R	R	R	N	N	N	R	R	R	R	R	R	N	NA	R	R	R	R	N	N	R	R	R	R	N	R	N	R	N	N	N	N	R	R
chr2p2147638	2	2147638	R	R	N	N	R	N	N	R	N	R	N	N	N	R	R	R	N	N	N	R	R	R	R	R	R	N	NA	R	R	R	R	N	N	R	R	R	R	N	R	N	R	N	N	N	N	R	R
chr2p2160122	2	2160122	R	R	N	N	R	N	N	R	N	R	N	N	N	R	R	R	N	N	N	R	R	R	R	R	R	N	N	R	R	R	R	N	N	R	R	R	R	N	R	N	R	N	N	N	N	R	R
chr2p2170073	2	2170073	R	R	N	N	R	N	N	R	N	R	N	N	N	NA	R	R	N	N	N	R	R	R	R	R	R	N	NA	R	R	NA	R	N	N	NA	R	R	R	N	R	N	R	N	N	N	N	NA	R
chr2p2170122	2	2170122	R	R	N	N	R	N	N	R	N	R	N	N	N	R	R	R	N	N	N	R	R	R	R	R	R	N	NA	R	R	R	R	N	N	R	R	R	R	N	R	N	R	N	N	N	N	R	R
chr2p2170781	2	2170781	R	R	N	N	R	N	N	R	N	R	N	N	N	R	R	R	N	N	N	R	R	R	R	R	R	N	NA	R	R	R	R	N	N	R	R	R	R	N	R	N	R	N	N	N	N	R	R
chr2p2170810	2	2170810	R	R	N	N	R	N	N	R	N	R	N	N	N	R	R	R	N	N	N	R	R	R	R	R	R	N	NA	R	R	R	R	N	N	R	R	R	R	N	R	N	R	N	N	N	N	R	R
chr2p2188030	2	2188030	R	R	N	N	R	N	N	R	N	R	N	N	N	R	R	R	N	N	N	R	R	R	R	R	R	N	N	R	R	R	R	N	N	R	R	R	R	N	R	N	R	N	N	N	N	R	R
chr2p2188579	2	2188579	R	R	N	N	R	N	N	R	N	R	N	N	N	R	R	R	N	N	N	R	R	R	R	R	R	N	N	R	R	R	R	N	N	R	R	R	R	N	R	N	R	N	N	N	N	R	R
chr2p2190878	2	2190878	R	R	N	N	R	N	N	R	N	R	NA	NA	N	R	R	R	N	N	N	R	R	R	R	R	R	NA	NA	R	R	R	R	N	N	R	R	R	R	N	R	N	R	N	N	N	N	R	R
chr2p2191051	2	2191051	R	R	N	N	R	N	N	R	N	R	N	N	N	R	R	R	N	N	N	R	R	NA	R	R	R	N	N	R	NA	R	R	N	N	R	R	R	R	N	R	N	R	N	N	N	N	R	R
chr2p2194649	2	2194649	NA	NA	N	N	R	NA	N	R	NA	NA	N	NA	N	R	NA	R	N	N	N	R	R	R	R	R	R	N	N	NA	R	R	R	N	N	R	R	R	NA	N	R	N	R	N	N	NA	N	R	R
chr2p2194673	2	2194673	NA	NA	N	N	R	NA	N	R	N	NA	N	NA	N	R	NA	R	N	N	N	R	R	R	R	R	R	N	N	NA	R	R	R	N	N	R	R	R	NA	N	R	N	R	N	N	NA	N	R	R
chr2p2197174	2	2197174	R	R	N	N	R	N	N	R	N	R	N	N	N	R	R	R	N	N	N	R	R	R	R	R	R	N	N	R	R	R	R	N	N	R	R	R	R	N	R	N	R	N	N	N	N	R	R
chr2p2201733	2	2201733	R	R	N	N	R	N	N	R	N	R	N	N	N	R	R	R	N	N	N	R	R	R	R	R	R	N	N	R	R	R	R	N	N	R	R	R	R	N	R	N	R	N	N	N	N	R	R
chr2p2211075	2	2211075	R	R	N	N	R	N	N	R	N	R	N	N	N	R	R	R	N	N	N	R	R	R	R	R	R	N	N	R	R	R	R	N	N	R	R	R	R	N	R	N	R	N	N	N	N	R	R
chr2p2211177	2	2211177	R	R	N	N	R	N	N	R	N	NA	N	N	N	R	R	R	N	N	N	R	R	R	R	R	R	N	N	R	R	R	R	N	N	R	R	R	R	N	R	N	R	N	N	N	N	R	R
chr2p2236823	2	2236823	R	R	N	N	R	N	N	R	N	R	N	NA	N	R	R	R	N	N	N	R	R	R	R	R	R	N	N	R	R	NA	R	N	N	R	R	R	R	N	R	N	R	N	N	N	N	R	R
chr2p2236839	2	2236839	R	R	N	N	R	N	N	R	N	R	N	NA	N	R	R	R	N	N	N	R	R	R	R	R	R	N	N	R	R	NA	R	N	N	R	R	R	R	N	R	N	R	N	N	N	N	R	R
chr2p2244082	2	2244082	R	R	N	N	R	N	N	R	N	R	N	N	N	R	R	R	N	N	N	R	R	R	R	R	R	N	N	R	R	R	R	N	N	R	R	R	R	N	R	N	R	N	N	N	N	R	R
chr2p2246288	2	2246288	R	R	N	N	R	N	N	R	N	R	N	N	N	R	R	R	N	N	N	R	R	R	R	R	R	N	N	R	R	R	R	N	N	R	R	R	R	N	R	N	R	N	N	N	N	R	R
chr2p2249925	2	2249925	R	R	N	N	R	N	N	R	N	R	N	N	N	R	R	R	N	N	N	R	R	R	R	R	R	N	NA	R	R	R	R	N	N	R	R	R	R	N	R	N	NA	N	N	N	N	R	R
chr2p2250162	2	2250162	R	R	N	N	R	N	N	R	N	R	N	N	N	R	R	R	N	N	N	R	R	R	R	R	R	N	N	R	R	R	R	N	N	R	R	R	R	N	R	N	R	N	N	N	N	R	R
chr2p2258072	2	2258072	R	R	N	N	R	N	N	R	N	R	N	N	N	R	R	R	N	N	N	R	R	R	R	R	R	N	N	R	N	R	R	N	N	R	R	R	R	N	R	N	NA	N	N	N	N	R	R
chr2p2258100	2	2258100	R	R	N	N	R	N	N	R	N	R	N	N	N	R	R	R	N	N	N	R	R	R	R	R	R	N	NA	R	N	R	R	N	N	R	R	R	R	N	R	N	R	N	N	N	N	R	R
chr2p2258102	2	2258102	R	R	N	N	R	N	N	R	N	R	N	N	N	R	R	R	N	N	N	R	R	R	R	R	R	N	NA	R	N	R	R	N	N	R	R	R	R	N	R	N	R	N	N	N	N	R	R
chr2p2258385	2	2258385	R	R	N	N	R	N	N	R	N	R	N	N	N	R	R	R	N	N	N	R	R	R	R	R	R	N	N	R	N	R	R	N	N	R	R	R	R	N	R	N	R	N	N	N	N	R	R
chr2p2270347	2	2270347	R	R	N	N	R	N	N	R	N	R	N	N	N	R	NA	R	N	N	N	R	R	R	R	R	R	N	NA	R	N	R	R	N	N	R	R	R	NA	N	R	N	R	N	N	N	N	R	R
chr2p2271720	2	2271720	R	R	N	N	R	N	N	R	N	R	N	N	N	R	R	R	N	N	N	R	R	R	R	R	R	N	NA	R	N	R	R	N	N	R	R	R	R	N	R	N	R	N	N	N	N	R	R
chr2p2271803	2	2271803	NA	R	N	N	R	N	N	R	N	R	N	N	N	R	R	R	N	N	N	R	R	R	NA	R	R	N	N	R	N	R	R	N	N	R	R	R	R	N	R	N	R	N	N	N	N	R	R
chr2p2278384	2	2278384	R	R	N	N	R	N	N	R	N	R	N	N	N	R	R	R	N	N	N	R	R	R	R	R	R	N	N	R	N	R	R	N	N	R	R	R	R	N	R	N	R	N	N	N	N	R	R
chr2p2295063	2	2295063	R	R	N	N	R	N	N	R	N	R	N	NA	NA	R	R	R	N	NA	N	R	R	R	R	R	R	N	N	R	N	R	R	N	N	R	R	R	R	N	R	N	R	N	N	N	N	R	R
chr2p2295114	2	2295114	R	R	N	N	R	NA	N	R	N	R	N	N	NA	R	R	R	N	N	N	R	R	R	R	R	R	NA	NA	R	N	R	R	N	N	R	R	R	R	N	R	N	R	N	N	N	N	R	R
chr2p2303893	2	2303893	R	R	N	N	R	N	N	R	N	R	N	N	N	R	R	R	N	N	N	R	R	R	R	R	R	N	N	R	N	R	R	N	N	R	R	R	R	N	R	N	R	N	N	N	N	R	R
chr2p2314739	2	2314739	R	R	N	N	R	N	N	R	N	R	N	N	N	R	R	R	N	N	N	R	R	R	R	R	R	N	N	R	N	R	R	N	N	R	R	R	R	N	R	N	R	N	N	N	N	R	R
chr2p2318374	2	2318374	R	R	N	N	R	N	N	R	N	R	N	N	N	R	R	R	N	N	N	R	R	R	R	R	R	N	N	R	N	R	R	N	N	R	R	R	R	N	R	N	R	N	N	N	N	R	R
chr2p2321034	2	2321034	R	R	N	N	R	N	N	R	N	R	N	N	N	R	R	R	N	N	N	R	R	R	R	R	R	N	N	R	N	R	R	N	N	R	R	R	R	N	R	N	R	N	N	N	N	R	R
chr2p2323498	2	2323498	R	R	N	N	R	N	N	R	N	R	NA	N	N	R	R	R	N	N	NA	R	R	R	R	R	R	N	N	R	N	R	R	N	N	R	R	R	R	N	R	N	R	NA	N	N	N	R	R
chr2p2328182	2	2328182	R	NA	N	N	R	N	N	R	N	R	N	N	N	R	R	R	N	N	N	R	R	R	R	R	R	N	NA	R	N	R	R	N	N	R	R	R	R	N	R	N	R	N	N	N	N	R	R
chr2p2385480	2	2385480	R	R	N	N	N	N	N	R	N	R	N	R	N	R	R	R	N	N	N	R	R	R	R	R	R	N	N	R	N	R	R	N	N	R	R	R	R	N	R	N	R	N	N	N	N	R	R
chr2p2387391	2	2387391	R	R	N	N	N	N	N	R	N	R	N	R	N	R	R	R	N	N	N	R	R	R	R	R	R	NA	N	R	N	R	R	N	N	R	R	R	R	N	R	N	R	N	N	N	N	R	R
chr2p2428464	2	2428464	R	R	N	N	N	N	N	R	N	R	N	R	N	R	R	R	N	N	N	R	R	R	R	R	R	N	N	R	N	R	R	N	N	R	R	R	R	N	R	N	R	N	N	N	N	R	R
chr2p2428713	2	2428713	NA	NA	N	N	NA	NA	NA	R	N	NA	N	R	N	R	R	R	N	N	N	R	NA	R	R	R	R	NA	NA	NA	NA	R	R	N	N	R	R	R	R	N	R	N	R	N	N	NA	N	R	NA
chr2p2506266	2	2506266	NA	NA	N	N	NA	N	N	R	N	R	NA	NA	N	R	NA	R	N	N	N	R	R	R	R	R	R	R	NA	R	N	R	R	N	R	R	R	R	R	N	R	N	NA	N	N	N	N	R	R
chr2p2506486	2	2506486	R	R	N	N	N	N	N	R	N	R	N	R	N	R	R	R	N	N	N	R	R	R	R	R	R	R	N	R	N	R	R	N	R	R	R	R	R	N	R	N	R	N	N	N	N	R	R
chr2p2514702	2	2514702	R	R	N	N	N	N	N	R	N	R	N	R	N	R	R	R	N	N	N	R	R	R	R	N	R	R	N	R	N	R	R	N	R	R	R	R	R	N	R	N	R	N	N	N	N	R	R
chr2p2527045	2	2527045	R	R	N	N	N	N	N	R	N	R	N	R	N	R	R	R	N	N	N	R	R	R	R	N	R	R	N	R	N	R	R	N	R	R	R	R	R	N	R	N	R	N	N	N	N	R	R
chr2p2529024	2	2529024	R	R	N	N	N	N	N	R	N	R	N	R	N	R	R	R	N	N	N	R	R	R	R	N	R	R	N	R	N	R	R	N	R	R	R	R	R	N	R	N	R	N	N	N	N	R	R
chr2p2543890	2	2543890	R	R	N	N	N	N	N	R	N	R	N	R	N	R	R	R	N	N	N	R	R	R	R	N	R	R	N	R	N	R	R	N	R	R	R	R	R	N	R	N	R	N	N	N	N	R	R
chr2p2548377	2	2548377	R	R	N	N	N	N	N	R	N	R	N	R	N	R	R	R	N	N	N	R	R	R	R	N	R	R	N	R	N	R	R	N	R	R	R	R	R	N	R	N	R	N	N	N	N	R	R
chr2p2549806	2	2549806	R	R	N	N	N	N	N	R	N	R	N	R	N	R	NA	R	N	N	N	R	R	R	R	N	R	NA	NA	R	NA	R	R	N	R	R	R	R	R	N	R	N	R	N	N	N	N	R	NA
chr2p2562568	2	2562568	R	R	N	N	N	N	N	R	N	R	N	R	N	R	R	R	N	N	N	R	R	R	R	N	R	R	R	R	N	R	R	N	R	R	R	R	R	N	R	N	R	N	N	N	N	R	R
chr2p2565917	2	2565917	R	R	R	N	N	N	N	R	N	R	N	R	N	R	R	R	N	N	N	R	R	R	R	N	R	R	R	R	N	R	R	N	R	R	R	R	R	N	R	N	R	N	N	N	N	R	R
chr2p2570267	2	2570267	R	R	R	N	N	N	N	R	N	R	N	R	N	R	R	R	N	N	N	R	R	R	R	N	R	R	R	R	N	R	R	N	R	R	R	R	R	N	R	N	R	N	N	N	N	R	R
chr2p2587169	2	2587169	R	NA	R	N	N	N	N	R	NA	R	N	NA	N	R	R	R	N	N	N	R	R	R	R	N	R	R	R	NA	NA	R	R	N	R	R	R	R	R	N	R	N	R	R	N	N	N	R	R
chr2p2587250	2	2587250	R	R	R	N	N	N	N	R	N	R	N	R	N	R	R	R	N	N	N	R	R	R	R	N	R	R	R	R	N	R	R	N	R	R	R	R	R	N	R	N	R	R	N	N	N	R	R
chr2p2617824	2	2617824	R	R	R	N	N	N	N	R	N	R	N	R	N	R	R	R	N	N	N	R	R	R	R	N	R	R	R	R	N	R	R	N	R	R	R	R	R	N	R	N	R	R	N	N	N	R	R
chr2p2617917	2	2617917	R	R	R	N	N	N	N	R	N	R	NA	R	NA	R	R	R	N	N	N	R	R	R	R	N	R	R	R	R	NA	R	R	N	R	R	R	R	R	N	R	N	R	R	N	N	N	R	R
chr2p2618054	2	2618054	R	R	R	N	N	N	NA	NA	N	R	N	R	N	R	R	R	N	N	N	R	NA	R	R	N	R	R	NA	R	N	R	NA	N	NA	R	R	R	NA	N	R	N	R	R	N	N	N	R	NA
chr2p2619855	2	2619855	R	R	R	N	N	N	N	R	N	R	N	R	N	R	R	R	N	N	N	R	R	R	R	N	R	R	R	R	N	R	R	N	R	R	R	R	R	N	R	N	R	R	N	N	N	R	R
chr2p2631769	2	2631769	R	R	R	N	N	N	N	R	N	R	N	R	N	R	R	R	N	N	N	R	R	R	R	N	N	R	R	R	N	R	R	N	R	R	R	R	R	N	R	N	R	R	N	N	N	R	R
chr2p2635224	2	2635224	R	R	R	N	N	N	N	R	N	R	NA	R	N	R	R	R	N	N	N	R	R	R	R	N	N	R	R	R	N	R	R	N	R	R	R	R	R	N	R	N	R	R	N	N	N	R	R
chr2p2635333	2	2635333	R	R	R	N	N	N	N	R	N	R	N	R	N	R	R	R	N	N	N	R	R	R	R	N	NA	R	R	R	N	R	R	N	R	R	R	R	R	N	R	N	R	R	N	N	N	R	R
chr2p2635368	2	2635368	R	R	R	N	N	N	N	R	N	R	N	R	N	R	R	R	N	N	N	R	R	R	R	N	N	R	R	R	N	R	R	N	R	R	R	R	R	N	R	N	R	R	N	N	N	R	R
chr2p2640317	2	2640317	R	R	R	N	N	N	NA	R	N	R	N	R	N	R	R	R	N	N	N	R	R	R	R	N	N	R	R	R	N	R	R	N	R	R	R	R	R	N	R	N	R	R	N	N	N	R	R
chr2p2643982	2	2643982	R	R	R	N	N	N	N	R	N	R	N	NA	N	R	R	R	N	N	N	R	R	R	R	N	N	R	NA	R	N	R	R	N	R	R	R	R	R	N	R	N	R	R	N	N	N	R	R
chr2p2643992	2	2643992	R	R	R	N	N	N	N	R	N	R	N	NA	N	R	R	R	N	N	N	R	R	R	R	N	N	R	NA	R	N	R	R	N	R	R	R	R	R	N	R	N	R	R	N	N	N	R	R
chr2p2644025	2	2644025	R	R	R	N	N	N	N	R	N	R	N	R	N	R	R	R	N	N	N	R	R	R	R	N	N	R	NA	R	N	R	R	N	R	R	R	R	R	N	R	N	R	R	N	N	N	R	R
chr2p2644032	2	2644032	R	R	R	N	N	N	N	R	N	R	N	R	N	R	R	R	N	N	N	R	R	R	R	N	N	R	NA	R	N	R	R	N	R	R	R	R	R	N	R	N	R	R	N	N	N	R	R
chr2p2644065	2	2644065	R	R	R	N	N	N	N	R	N	R	N	R	N	R	R	R	N	N	N	R	R	R	R	N	N	R	NA	R	N	R	R	N	R	R	R	R	R	N	R	N	R	R	N	N	N	R	R
chr2p2655857	2	2655857	R	R	R	N	N	N	N	R	N	R	N	R	N	R	R	R	N	N	N	R	R	R	R	N	N	R	R	R	N	R	R	N	R	R	N	R	R	N	R	N	R	R	N	N	N	R	R
chr2p2669528	2	2669528	R	R	R	N	N	N	N	R	N	R	N	R	N	R	R	R	N	N	N	R	R	R	R	N	N	R	NA	R	N	R	R	N	R	R	N	R	R	N	R	N	R	R	N	N	N	R	R
chr2p2669564	2	2669564	R	R	R	N	N	N	N	R	N	R	N	R	N	R	R	R	N	N	N	R	R	R	R	N	N	R	NA	R	N	R	R	N	R	R	N	R	R	N	R	N	R	R	N	N	N	R	R
chr2p2677259	2	2677259	R	R	R	N	N	N	N	R	N	R	N	R	N	R	R	R	N	N	N	R	R	R	R	N	N	R	R	R	N	R	R	N	R	R	N	R	R	N	R	N	NA	R	N	N	N	R	R
chr2p2690110	2	2690110	R	R	R	N	N	N	N	R	N	R	N	R	N	R	R	R	N	N	N	R	R	R	R	N	N	R	R	R	N	R	R	N	R	R	N	R	R	N	R	N	R	R	N	N	N	R	R
chr2p2700025	2	2700025	R	R	R	N	N	N	N	R	N	R	N	R	N	R	R	R	N	N	N	R	R	R	R	N	N	R	R	R	N	R	R	N	R	R	N	R	R	N	R	N	R	R	N	N	N	R	R
chr2p2715054	2	2715054	NA	R	R	N	N	N	NA	R	N	NA	N	R	N	R	R	NA	N	NA	N	R	R	R	R	N	N	R	NA	NA	N	NA	R	N	R	R	N	R	NA	N	R	N	R	R	NA	N	N	R	NA
chr2p2725231	2	2725231	R	R	R	N	N	N	N	R	N	R	N	R	N	R	R	R	N	N	N	R	R	R	R	N	N	R	R	R	N	R	R	N	R	R	N	R	R	N	R	N	R	R	N	N	N	R	R
chr2p2725740	2	2725740	R	R	R	N	N	N	N	R	N	R	N	R	N	R	R	R	N	N	N	R	R	R	R	N	N	R	NA	R	N	R	R	N	R	R	N	R	R	N	R	N	R	R	N	N	N	R	R
chr2p2725951	2	2725951	R	NA	R	N	N	N	NA	R	N	R	NA	NA	NA	R	NA	R	N	N	N	R	R	R	R	N	N	R	NA	R	NA	R	R	N	R	R	N	R	NA	N	R	N	R	R	N	NA	N	R	R
chr2p2726008	2	2726008	R	NA	R	N	N	N	NA	R	N	R	NA	NA	NA	R	NA	R	N	N	N	R	R	R	R	N	N	R	NA	R	NA	R	R	N	R	R	N	R	NA	N	R	N	R	R	N	NA	N	R	R
chr2p2736269	2	2736269	R	R	R	N	N	N	N	R	N	R	N	R	N	R	R	R	N	N	N	R	R	R	R	N	N	R	R	R	N	R	R	N	R	R	N	R	R	N	R	N	R	R	N	N	N	R	R
chr2p2736280	2	2736280	R	R	R	N	N	N	N	R	N	R	N	R	N	R	R	R	N	N	N	R	R	R	R	N	N	R	R	R	N	R	R	N	R	R	N	R	R	N	R	N	R	R	N	N	N	R	R
chr2p2736290	2	2736290	R	R	R	N	N	N	N	R	N	R	N	R	N	R	R	R	N	N	N	R	R	R	R	N	N	R	R	R	N	R	R	N	R	R	N	R	R	N	R	N	R	R	N	N	N	R	R
chr2p2740321	2	2740321	R	NA	R	N	N	NA	NA	R	N	R	N	R	NA	R	R	R	N	N	N	R	R	R	R	N	N	R	NA	R	NA	R	R	N	R	R	N	R	R	N	R	N	R	R	N	N	N	R	R
chr2p2742123	2	2742123	R	R	R	N	N	N	N	R	N	R	N	R	N	R	R	R	N	N	N	R	R	R	R	N	N	R	R	R	N	R	R	N	R	R	N	R	R	N	R	N	R	R	N	N	N	R	R
chr2p2782140	2	2782140	R	R	R	N	N	N	N	R	R	R	N	R	N	R	R	R	N	NA	N	R	R	NA	R	N	N	R	R	R	NA	R	R	N	R	R	NA	R	R	NA	R	NA	R	R	NA	NA	NA	R	R
chr2p2790378	2	2790378	R	R	R	N	N	N	N	R	R	R	N	R	N	R	R	R	N	N	N	R	R	R	R	N	N	R	R	R	N	R	R	N	R	R	N	R	R	N	R	N	R	R	N	N	N	R	R
chr2p2794297	2	2794297	R	R	R	N	N	N	NA	R	R	R	N	R	N	R	R	R	N	N	N	R	R	R	R	N	N	R	R	R	N	R	R	N	R	R	N	R	R	N	R	N	R	R	N	N	N	R	R
chr2p2794327	2	2794327	R	R	R	N	N	N	NA	R	R	R	N	R	N	R	R	R	N	N	N	R	R	R	R	N	N	R	R	R	N	R	R	N	R	R	N	R	R	N	R	N	R	R	N	N	N	R	R
chr2p2794348	2	2794348	R	R	R	N	N	N	NA	R	R	R	N	R	N	R	R	R	N	N	N	R	R	R	R	N	N	R	R	R	N	R	R	N	R	R	N	R	R	N	R	N	R	R	N	N	N	R	R
chr2p2797098	2	2797098	R	R	R	N	N	N	N	R	R	R	N	NA	N	R	R	R	N	N	N	R	R	R	R	N	N	R	NA	NA	N	NA	R	N	R	R	N	R	R	N	R	N	R	R	N	N	N	R	R
chr2p2797113	2	2797113	R	R	R	N	N	N	N	R	R	R	N	NA	N	R	R	R	N	N	N	R	R	R	R	N	N	R	NA	NA	N	NA	R	N	R	R	N	R	R	N	R	N	R	R	N	N	N	R	R
chr2p2904469	2	2904469	R	R	R	N	N	N	N	R	R	R	N	R	N	R	R	R	N	N	N	R	R	R	R	N	N	R	NA	R	N	R	R	N	R	R	N	R	R	N	R	N	R	R	N	N	N	R	R
chr2p2926172	2	2926172	R	R	R	N	N	N	N	R	NA	R	N	R	N	R	R	R	N	N	N	R	R	R	R	N	N	R	NA	R	N	R	R	N	R	R	N	R	R	N	R	N	R	R	N	N	N	R	R
chr2p2931941	2	2931941	R	R	R	N	N	N	N	R	R	R	N	R	N	R	R	R	N	N	N	R	R	R	R	N	N	R	R	R	N	R	R	N	R	R	N	R	R	N	R	N	R	R	N	N	N	R	R
chr2p2934212	2	2934212	R	R	R	N	NA	N	N	R	R	R	NA	R	N	R	R	R	N	N	N	R	R	R	R	N	N	R	R	R	N	R	R	N	R	R	N	R	R	N	R	N	R	R	N	N	N	R	R
chr2p2934863	2	2934863	R	R	R	N	N	N	N	R	R	R	N	R	N	R	R	R	N	N	N	R	R	R	R	N	N	NA	NA	R	N	R	R	N	R	R	N	R	NA	N	R	N	R	R	N	N	N	R	R
chr2p2934881	2	2934881	R	R	R	N	N	N	N	R	R	R	N	R	N	R	R	R	N	N	N	R	R	R	R	N	N	NA	NA	R	N	R	R	N	R	R	N	R	NA	N	R	N	R	R	N	N	N	R	R
chr2p2935018	2	2935018	R	R	R	N	N	N	N	R	R	R	N	R	N	R	R	R	N	N	NA	R	R	R	R	N	N	R	NA	R	N	R	R	N	R	R	N	R	R	N	R	N	R	R	N	N	N	R	R
chr2p2938961	2	2938961	R	R	R	N	N	N	N	R	R	R	N	R	N	R	R	R	N	N	N	R	R	R	R	N	N	R	NA	R	N	R	R	N	R	R	N	R	R	N	R	N	R	R	N	N	N	R	R
chr2p2939944	2	2939944	R	R	R	N	N	N	N	R	R	R	N	R	N	R	R	R	N	N	N	R	R	R	R	N	N	R	NA	R	N	R	R	N	R	R	N	R	R	N	R	N	R	R	N	N	N	R	R
chr2p2951462	2	2951462	R	R	R	N	N	N	N	R	R	R	N	R	N	R	R	R	N	N	N	R	R	R	R	N	N	R	NA	R	N	R	R	N	R	R	N	R	R	N	R	N	R	R	N	N	N	R	R
chr2p2951480	2	2951480	R	R	R	N	N	N	N	R	R	R	N	R	N	R	R	R	N	N	N	R	R	R	R	N	N	R	NA	R	N	R	R	N	R	R	N	R	R	N	R	N	R	R	N	N	N	R	R
chr2p2952855	2	2952855	R	R	R	N	N	N	N	R	R	R	N	R	N	R	R	R	N	N	N	R	R	R	R	N	N	R	R	R	N	R	R	N	R	R	N	R	R	N	R	N	R	R	N	N	N	R	R
chr2p2952879	2	2952879	R	R	R	N	N	N	N	R	R	R	N	R	N	R	R	R	N	N	N	R	R	R	R	N	N	R	R	R	N	R	R	N	R	R	N	R	R	N	R	N	R	R	N	N	N	R	R
chr2p2956611	2	2956611	R	R	R	N	N	N	N	R	R	R	N	R	N	R	R	R	N	N	N	R	R	NA	R	N	N	R	R	R	N	R	R	N	R	R	N	R	R	N	R	N	NA	NA	N	N	N	R	R
chr2p2962368	2	2962368	R	R	R	N	N	N	N	R	R	R	N	R	N	R	R	R	N	N	N	R	R	R	R	N	N	R	NA	R	N	R	R	N	R	R	N	R	R	N	R	N	R	R	N	N	N	R	R
chr2p2966767	2	2966767	R	R	R	N	N	N	N	R	R	R	N	R	N	R	R	R	N	N	N	R	R	R	R	N	N	R	R	R	N	R	R	N	R	R	N	R	R	N	R	N	R	R	N	N	N	R	R
chr2p2979203	2	2979203	R	R	R	N	N	N	N	R	NA	R	N	NA	NA	R	R	R	N	N	N	R	R	R	R	N	N	R	NA	NA	NA	NA	R	N	R	NA	N	R	R	N	R	N	R	R	N	NA	N	R	R
chr2p2979475	2	2979475	R	R	R	N	N	N	N	R	R	R	N	R	N	R	R	R	N	N	N	R	R	R	R	N	N	R	R	R	N	R	R	N	R	R	N	R	R	N	R	N	R	R	N	N	N	R	R
chr2p2981580	2	2981580	R	R	R	N	N	NA	NA	R	R	R	NA	R	N	R	R	R	N	N	N	R	R	R	R	N	N	R	NA	R	NA	R	R	N	R	R	N	R	NA	N	R	N	R	R	N	N	N	R	R
chr2p2983301	2	2983301	R	R	R	N	N	N	N	R	R	NA	NA	R	N	R	R	R	N	N	N	R	R	R	R	N	N	R	R	NA	NA	R	R	N	R	R	N	R	R	N	R	N	R	R	N	N	N	R	R
chr2p3029077	2	3029077	R	R	R	N	N	N	N	R	R	R	N	R	N	R	R	R	N	N	N	R	R	R	R	N	N	R	R	R	N	R	R	N	R	R	N	R	R	N	R	N	R	R	N	N	N	R	R
chr2p3038262	2	3038262	R	R	R	N	N	N	N	R	R	R	N	R	N	R	R	R	N	N	N	R	R	R	R	N	N	R	NA	R	N	R	R	N	R	R	N	R	R	N	R	N	R	R	N	N	N	R	R
chr2p3042466	2	3042466	R	R	R	N	N	N	N	R	R	R	N	R	N	R	R	R	N	N	N	R	R	R	R	N	N	R	R	R	N	R	R	N	R	R	N	R	R	N	R	N	R	R	N	N	N	R	R
chr2p3053618	2	3053618	R	R	R	N	N	N	N	R	R	R	N	R	N	R	R	R	N	N	N	R	R	R	R	N	N	R	R	R	N	R	R	N	R	R	N	R	R	N	R	N	R	R	N	N	N	R	R
chr2p3058429	2	3058429	R	R	R	N	N	N	N	R	R	R	N	R	N	R	R	R	N	N	N	R	R	R	R	N	N	R	R	R	N	R	R	N	R	R	N	R	R	N	R	N	R	R	N	N	N	R	R
chr2p3058430	2	3058430	R	R	R	N	N	N	N	R	R	R	N	R	N	R	R	R	N	N	N	R	R	R	R	N	N	R	R	R	N	R	R	N	R	R	N	R	R	N	R	N	R	R	N	N	N	R	R
chr2p3061052	2	3061052	R	R	R	N	N	N	N	R	R	R	N	R	N	R	R	R	N	N	N	R	R	R	R	N	N	R	NA	R	N	R	R	N	R	R	N	R	R	N	R	N	R	R	N	N	N	R	R
chr2p3065640	2	3065640	R	R	R	N	N	N	N	R	R	R	N	R	N	R	R	R	N	N	N	R	R	R	R	N	N	R	R	R	N	R	R	N	R	R	N	R	R	N	R	N	R	R	N	N	N	R	R
chr2p3066270	2	3066270	NA	R	R	N	N	N	NA	NA	NA	R	NA	NA	NA	R	R	R	N	N	N	R	R	R	R	N	N	R	R	R	N	R	R	N	R	R	N	R	NA	N	R	N	R	R	N	N	N	R	R
chr2p3066960	2	3066960	NA	R	R	N	N	N	N	R	R	R	N	R	N	R	R	R	N	N	N	R	R	NA	R	N	N	R	NA	NA	N	R	R	N	R	R	N	R	R	N	R	N	R	R	N	N	N	R	R
chr2p3079080	2	3079080	R	R	R	N	N	N	N	R	R	R	N	R	N	R	R	R	N	N	N	R	R	R	R	N	N	R	R	R	N	R	R	N	R	R	N	R	R	N	R	N	R	R	N	N	N	R	R
chr2p3084901	2	3084901	R	R	R	N	N	N	N	R	R	R	N	R	N	R	R	R	N	N	N	NA	R	R	R	N	N	R	R	R	N	R	R	N	R	R	N	R	NA	N	R	N	R	R	N	N	N	R	R
chr2p3085257	2	3085257	R	R	R	N	N	N	N	R	R	R	N	R	N	R	R	R	N	N	N	R	NA	R	R	N	N	R	NA	R	N	R	R	N	R	R	N	R	R	N	R	N	R	NA	N	N	N	R	R
chr2p3085420	2	3085420	R	R	R	N	N	N	N	R	R	R	N	R	N	R	R	R	N	N	N	R	R	R	R	N	N	R	R	R	N	R	R	N	R	R	N	R	R	N	R	N	R	R	N	N	N	R	R
chr2p3091652	2	3091652	R	R	R	N	N	N	N	R	R	R	N	R	N	R	R	R	N	N	NA	R	R	R	R	N	N	R	R	R	N	R	R	N	R	R	N	R	R	N	R	N	R	R	N	N	N	R	R
chr2p3279880	2	3279880	R	R	R	N	N	N	N	R	R	R	N	R	N	R	R	R	N	N	N	R	R	R	R	N	N	R	R	R	N	R	R	N	R	R	N	R	R	N	R	N	R	R	N	N	N	R	R
chr2p3281441	2	3281441	R	R	R	N	N	N	N	R	R	R	N	R	N	R	R	R	N	N	N	R	R	R	R	N	N	R	NA	R	N	R	R	N	R	R	N	R	R	N	R	N	R	R	N	N	N	R	R
chr2p3285035	2	3285035	R	NA	R	N	N	N	N	R	R	R	N	R	N	R	R	R	N	N	N	R	R	R	R	N	N	R	NA	NA	N	R	R	N	R	R	N	R	NA	N	R	N	R	R	N	N	N	R	NA
chr2p3285263	2	3285263	R	R	R	N	N	N	N	R	R	R	N	R	N	R	R	R	N	N	N	R	R	R	R	N	N	R	R	R	N	R	R	N	R	R	N	R	R	N	R	N	R	R	N	N	N	R	R
chr2p3289917	2	3289917	R	R	R	N	N	N	N	R	R	R	N	R	N	R	R	R	N	N	N	R	R	R	R	N	N	R	R	R	N	R	R	N	R	R	N	R	R	N	R	N	R	R	N	NA	N	R	R
chr2p3301194	2	3301194	R	R	R	N	N	N	N	R	R	R	N	R	N	R	R	R	N	N	N	R	R	R	R	N	N	R	R	R	N	R	R	N	R	R	N	R	R	N	R	N	R	R	N	N	N	R	R
chr2p3307937	2	3307937	R	R	R	N	N	NA	N	R	R	R	N	R	N	R	R	R	N	N	N	R	R	R	R	N	N	R	NA	R	N	R	R	N	R	R	N	R	R	N	R	N	R	R	N	N	N	R	R
chr2p3308092	2	3308092	R	R	R	N	N	N	N	R	R	R	N	R	N	R	R	R	N	N	N	R	R	R	R	N	N	R	R	R	N	R	R	N	R	R	N	R	R	N	R	N	R	R	N	N	N	R	R
chr2p3308261	2	3308261	R	R	R	N	N	N	N	R	R	R	N	R	N	R	R	R	NA	N	N	R	R	R	R	N	N	R	R	R	N	R	R	N	R	R	N	R	R	N	R	N	R	R	N	N	N	R	R
chr2p3308267	2	3308267	R	R	R	N	N	N	N	R	R	R	N	R	N	R	R	R	NA	N	N	R	R	R	R	N	N	R	R	R	N	R	R	N	R	R	N	R	R	N	R	N	R	R	N	N	N	R	R
chr2p3369390	2	3369390	R	R	R	N	N	N	NA	R	R	R	NA	R	N	R	R	R	N	N	N	R	R	R	R	N	N	R	R	NA	NA	R	R	N	R	R	N	R	NA	N	R	N	R	R	N	N	N	R	R
chr2p3369399	2	3369399	R	R	R	N	N	N	NA	R	R	R	NA	R	N	R	R	R	N	N	N	R	R	R	R	N	N	R	R	NA	NA	R	R	N	R	R	N	R	NA	N	R	N	R	R	N	N	N	R	R
chr2p3379007	2	3379007	R	R	R	N	N	N	N	R	R	R	N	R	N	R	R	R	N	N	N	R	R	R	R	N	N	R	NA	R	N	R	R	N	R	R	N	R	R	N	R	N	R	R	N	N	N	R	R
chr2p3379023	2	3379023	R	R	R	N	N	N	N	R	R	R	N	R	N	R	R	R	N	N	N	R	R	R	R	N	N	R	NA	R	N	R	R	N	R	R	N	R	R	N	R	N	R	R	N	N	N	R	R
chr2p3379199	2	3379199	NA	R	R	N	N	N	N	R	R	R	N	R	N	R	R	R	N	N	N	R	R	R	R	N	N	R	R	R	N	R	R	N	R	R	N	R	R	N	R	N	R	R	N	N	N	R	R
chr2p3393676	2	3393676	NA	R	R	N	N	N	N	R	R	R	N	R	N	R	R	R	N	N	N	R	R	R	R	N	N	R	NA	R	N	R	R	N	R	R	N	R	R	N	R	N	R	R	N	N	N	R	R
chr2p3399898	2	3399898	R	R	R	N	N	N	N	R	R	R	N	R	N	R	R	R	N	N	N	R	R	R	R	N	N	R	R	R	N	R	R	N	R	R	N	R	R	N	R	N	R	R	N	N	N	R	R
chr2p3401260	2	3401260	NA	R	R	N	N	N	N	R	R	R	N	R	N	R	R	R	N	NA	N	R	R	R	R	N	NA	R	NA	NA	N	R	R	N	R	R	N	R	R	N	R	N	R	R	N	NA	N	R	NA
chr2p3401266	2	3401266	NA	R	R	N	N	N	N	R	R	R	N	R	N	R	R	R	N	NA	N	R	R	R	R	N	NA	R	NA	NA	N	R	R	N	R	R	N	R	R	N	R	N	R	R	N	NA	N	R	NA
chr2p3401292	2	3401292	NA	R	R	N	N	N	N	R	R	R	N	NA	N	R	R	R	N	NA	N	R	R	R	R	N	NA	R	NA	NA	N	R	R	N	R	R	N	R	R	N	R	N	R	R	N	NA	N	R	R
chr2p3408893	2	3408893	R	R	R	N	N	N	N	R	R	R	N	R	N	R	R	R	N	N	N	R	R	R	R	N	N	R	R	R	N	R	R	N	R	R	N	R	R	N	R	N	R	R	N	N	N	R	R
chr2p3409572	2	3409572	R	R	R	N	N	N	N	R	R	NA	N	NA	N	R	R	R	N	N	N	R	NA	R	R	N	N	R	R	R	N	R	R	N	R	R	N	R	R	N	R	N	R	R	N	N	N	R	R
chr2p3419076	2	3419076	R	R	R	N	N	N	N	R	R	R	N	R	N	R	R	R	N	N	N	R	R	R	R	N	N	R	R	R	N	R	R	N	R	R	N	R	R	N	R	N	R	R	N	N	N	R	R
chr2p3419731	2	3419731	R	NA	R	N	N	N	N	R	R	R	NA	R	N	R	R	R	N	N	N	R	R	R	R	N	N	NA	NA	NA	N	R	R	N	R	R	N	R	R	N	R	N	R	R	N	NA	N	R	R
chr2p3427306	2	3427306	R	R	R	N	N	N	N	R	R	R	N	R	N	R	R	R	N	N	N	R	R	R	R	N	N	R	R	R	N	R	R	N	R	R	N	R	R	N	R	N	R	R	N	N	N	R	R
chr2p3439829	2	3439829	R	R	R	N	N	N	N	R	R	R	N	R	N	R	R	R	N	N	N	R	R	R	R	N	N	R	R	R	N	R	R	N	R	R	N	R	R	N	R	N	R	R	N	N	N	R	R
chr2p3450544	2	3450544	R	R	R	N	N	N	N	R	R	R	N	R	N	R	R	R	N	N	N	R	R	R	R	N	N	R	R	R	N	R	R	N	R	R	N	R	R	N	R	N	R	R	N	N	N	R	R
chr2p3451602	2	3451602	R	R	R	N	N	N	N	R	R	R	N	R	N	R	R	R	N	N	N	R	R	R	R	N	N	R	NA	R	N	R	R	N	R	R	N	R	R	N	R	N	R	R	N	N	N	R	R
chr2p3454914	2	3454914	NA	R	R	N	N	N	N	R	R	R	N	R	N	R	NA	R	N	N	N	R	R	R	R	N	N	R	R	NA	N	R	R	N	R	R	N	R	NA	N	R	N	R	R	N	NA	N	R	R
chr2p3458583	2	3458583	R	R	R	N	N	N	N	R	R	R	N	R	N	R	R	R	N	N	N	R	R	R	R	N	N	R	R	R	N	R	R	N	R	R	N	R	R	N	R	N	R	R	N	N	N	R	R
chr2p3514484	2	3514484	R	R	R	N	N	N	N	R	R	R	N	N	N	R	R	R	N	N	N	R	R	N	R	N	N	R	R	R	N	R	R	N	R	R	N	R	R	N	R	N	N	R	N	N	N	R	R
chr2p3516362	2	3516362	R	R	R	N	N	N	N	R	R	R	N	N	N	R	R	R	N	N	N	R	R	N	R	N	N	R	R	R	N	R	R	N	R	R	N	R	R	N	R	N	N	R	N	N	N	R	R
chr2p3520905	2	3520905	R	R	R	N	N	N	N	R	R	R	N	N	N	R	R	R	N	N	N	R	R	N	R	N	N	R	R	R	N	R	R	N	R	R	N	R	R	N	R	N	N	R	N	N	N	R	R
chr2p3528866	2	3528866	R	R	R	N	N	N	NA	R	R	N	N	N	N	R	R	R	N	NA	N	R	R	N	NA	N	N	R	NA	R	N	R	R	N	R	R	N	R	NA	N	R	N	N	R	N	N	N	R	R
chr2p3529118	2	3529118	R	R	R	N	N	N	NA	R	R	N	NA	N	N	R	R	R	N	NA	N	R	R	N	R	N	N	R	R	R	N	R	R	N	R	R	N	R	R	N	R	N	N	R	N	N	N	R	R
chr2p3578408	2	3578408	R	R	R	N	N	N	NA	R	R	N	N	NA	N	R	R	R	N	N	N	R	R	N	R	N	N	R	R	R	NA	R	R	N	R	R	N	R	R	N	R	N	N	R	N	N	N	R	R
chr2p3586258	2	3586258	R	R	R	N	N	N	N	R	R	N	N	N	N	R	R	R	N	N	N	R	R	N	R	N	N	R	R	R	N	R	R	N	R	R	N	R	R	N	R	N	N	N	N	N	N	R	R
chr2p3600934	2	3600934	R	R	R	N	N	N	N	R	R	N	N	N	N	R	R	R	N	N	N	R	R	N	R	N	N	R	R	R	N	R	R	N	R	R	N	R	R	N	R	N	N	N	N	N	N	R	R
chr2p3637593	2	3637593	R	R	R	N	N	N	N	R	R	N	N	N	N	R	R	R	N	N	N	R	R	N	R	N	N	R	R	R	N	N	R	N	R	R	N	R	R	N	R	N	N	N	N	N	N	R	R
chr2p3639000	2	3639000	R	R	R	N	N	N	NA	R	R	N	N	N	N	R	R	R	N	N	N	R	R	N	R	N	N	R	R	R	N	N	R	N	R	R	N	R	R	N	R	N	N	N	N	N	N	R	R
chr2p3639214	2	3639214	R	R	R	N	N	N	N	R	R	N	N	N	N	R	R	R	N	N	N	R	R	N	R	N	N	R	R	R	N	N	R	N	R	R	N	R	R	N	R	N	N	N	N	N	N	R	R
chr2p3640244	2	3640244	R	R	R	N	N	N	N	R	R	N	N	N	N	R	R	R	N	N	N	R	NA	N	NA	N	N	R	R	R	N	N	R	N	R	R	N	R	R	N	R	N	N	N	N	N	N	R	R
chr2p3640984	2	3640984	R	R	R	N	N	N	N	R	R	N	N	N	N	R	R	R	N	N	N	R	R	N	R	N	N	R	R	R	N	N	R	N	R	R	N	R	R	N	R	N	N	N	N	N	N	R	R
chr2p3646350	2	3646350	R	R	R	N	N	N	N	R	R	N	N	N	N	R	R	R	N	N	N	R	R	N	R	N	N	R	R	R	N	N	R	N	R	R	N	R	R	N	R	N	N	N	N	N	N	R	R
chr2p3646441	2	3646441	R	R	R	N	N	N	N	R	R	N	N	N	N	R	R	R	N	N	N	R	R	N	R	N	N	R	R	R	N	N	R	N	R	R	N	R	R	N	R	N	N	N	N	N	N	R	R
chr2p3662929	2	3662929	R	R	R	N	N	N	N	R	R	NA	NA	N	N	R	R	R	N	NA	N	R	R	N	R	N	N	R	R	R	N	N	R	N	R	R	N	R	R	N	R	N	N	NA	N	N	N	R	R
chr2p3663741	2	3663741	R	R	R	N	N	N	N	R	R	N	N	N	N	R	R	R	N	N	N	R	R	N	R	N	N	R	R	R	N	N	R	N	R	R	N	R	R	N	R	N	N	N	N	N	N	R	R
chr2p3674783	2	3674783	R	NA	R	N	N	N	N	R	NA	N	N	NA	N	R	NA	R	N	N	N	R	R	N	R	N	N	R	NA	R	N	N	R	N	R	R	N	R	R	N	R	N	N	N	N	N	N	R	R
chr2p3676978	2	3676978	R	NA	R	N	N	N	N	R	R	N	N	N	N	R	R	R	N	N	N	R	R	N	R	N	N	R	R	R	N	N	R	N	R	R	N	R	R	N	R	N	N	N	N	N	N	R	R
chr2p3678679	2	3678679	R	R	R	N	N	N	N	R	R	N	N	N	N	R	R	R	N	N	N	R	R	N	R	N	N	R	R	R	N	N	R	N	R	R	N	R	R	N	R	N	N	N	N	N	N	R	R
chr2p3712035	2	3712035	NA	R	R	N	N	N	N	R	R	N	N	N	N	R	R	R	N	N	N	R	R	N	R	N	N	R	R	R	N	N	R	N	R	R	N	R	R	N	R	N	N	N	N	N	N	R	R
chr2p3714616	2	3714616	NA	R	R	N	N	N	N	R	R	N	NA	N	NA	R	R	R	N	N	N	R	R	N	R	N	N	R	R	R	N	N	R	N	R	R	N	R	R	N	R	N	N	N	N	N	N	R	R
chr2p3714620	2	3714620	NA	R	R	N	N	N	N	R	R	N	NA	N	NA	R	R	R	N	N	N	R	R	N	R	N	N	R	R	R	N	N	R	N	R	R	N	R	R	N	R	N	N	N	N	N	N	R	R
chr2p3714621	2	3714621	NA	R	R	N	N	N	N	R	R	N	NA	N	N	R	R	R	N	N	N	R	R	N	R	N	N	R	R	R	N	N	R	N	R	R	N	R	R	N	R	N	N	N	N	N	N	R	R
chr2p3727728	2	3727728	R	R	R	N	N	N	N	R	R	N	NA	N	N	R	R	R	N	N	N	R	R	N	R	N	N	R	NA	R	N	N	R	N	R	R	N	R	R	N	R	N	N	N	N	N	N	R	R
chr2p3734231	2	3734231	R	R	R	N	N	N	N	R	R	N	N	N	N	R	R	R	N	N	N	R	R	N	R	N	N	R	R	R	N	N	R	N	R	R	N	R	R	N	R	N	N	N	N	N	N	R	R
chr2p3734251	2	3734251	R	R	R	N	N	N	N	R	R	N	N	N	N	R	R	R	N	N	N	R	R	N	R	N	N	R	R	R	N	N	R	N	R	R	N	R	R	N	R	N	N	N	N	N	N	R	R
chr2p3770654	2	3770654	R	R	R	N	N	N	N	R	R	N	N	N	N	R	R	R	N	N	N	R	R	N	R	N	N	R	R	N	N	N	R	N	R	R	N	R	R	N	R	N	N	N	N	N	N	R	R
chr2p3773290	2	3773290	NA	R	R	N	N	N	N	R	R	N	N	N	NA	R	R	R	N	N	N	R	NA	N	R	N	N	R	R	NA	N	N	R	N	R	R	N	R	R	N	R	N	N	N	N	N	N	R	R
chr2p3776862	2	3776862	R	R	R	N	N	N	N	R	R	N	N	N	N	R	R	R	N	N	N	R	R	N	R	N	N	R	R	N	NA	N	R	N	R	R	N	R	R	N	R	N	NA	N	N	N	N	R	R
chr2p3780047	2	3780047	R	R	R	N	N	N	N	R	R	N	N	N	N	R	R	R	N	N	N	R	R	N	R	N	N	R	R	N	N	N	R	N	R	R	N	R	R	N	R	N	N	N	N	N	N	R	R
chr2p3808808	2	3808808	R	R	R	N	N	N	N	R	R	N	N	N	N	R	R	R	N	N	N	R	R	N	R	N	N	R	R	N	N	N	R	N	R	R	N	R	R	N	R	N	R	N	N	N	N	R	R
chr2p3826096	2	3826096	R	R	R	N	N	N	N	R	N	N	NA	N	N	R	R	R	N	N	N	R	R	N	R	N	N	R	R	N	N	N	R	N	R	R	N	R	NA	N	R	N	R	N	N	N	N	R	R
chr2p3826098	2	3826098	R	R	R	N	N	N	N	R	N	N	NA	N	N	R	R	R	N	N	N	R	R	N	R	N	N	R	R	N	N	N	R	N	R	R	N	R	NA	N	R	N	R	N	N	N	N	R	R
chr2p3826230	2	3826230	R	R	R	N	N	N	N	R	N	N	N	N	N	R	R	R	N	N	N	R	R	N	R	N	N	R	R	N	N	N	R	N	R	R	N	R	R	N	R	N	R	N	N	N	N	R	R
chr2p3834190	2	3834190	R	R	R	N	N	N	N	R	N	N	N	N	N	R	R	R	N	N	N	R	R	N	R	N	N	R	R	N	N	N	R	N	R	R	N	R	R	N	R	N	R	N	N	N	N	R	R
chr2p3834637	2	3834637	R	R	R	N	N	N	N	R	N	N	N	N	N	R	R	R	NA	N	N	R	R	NA	R	N	N	R	R	N	N	N	R	N	R	R	N	R	R	N	R	N	R	N	N	N	N	R	R
chr2p3834667	2	3834667	R	R	R	N	N	N	N	R	N	N	N	N	N	R	R	R	N	NA	N	R	R	NA	R	NA	N	R	R	N	N	N	R	N	R	R	N	R	R	N	R	N	R	N	N	N	N	R	R
chr2p3841465	2	3841465	R	R	R	N	N	N	N	R	N	N	N	N	N	R	R	R	N	N	N	R	R	N	R	N	N	R	R	N	N	N	R	N	R	R	N	R	R	N	R	N	R	N	N	N	N	R	R
chr2p3841472	2	3841472	R	R	R	N	N	N	N	R	N	N	N	N	N	R	R	R	N	N	N	R	R	N	R	N	N	R	R	N	N	N	R	N	R	R	N	R	R	N	R	N	R	N	N	N	N	R	R
chr2p3859945	2	3859945	NA	NA	R	N	N	N	N	R	NA	N	N	N	N	R	NA	R	NA	N	N	R	NA	N	R	N	N	R	NA	N	NA	N	R	N	NA	R	N	R	R	N	R	N	R	N	N	N	N	R	R
chr2p3881096	2	3881096	R	R	R	N	N	N	N	R	N	N	N	N	N	R	R	R	N	N	N	R	R	N	R	N	N	R	R	N	N	N	R	N	R	R	N	R	R	N	R	N	R	N	N	N	N	R	R
chr2p3888811	2	3888811	R	R	R	N	N	N	N	R	N	N	N	N	N	R	R	R	N	N	N	R	R	N	R	N	N	R	R	N	N	N	R	N	R	R	N	R	R	N	R	N	R	N	N	N	N	R	R
chr2p3890027	2	3890027	R	R	R	N	N	N	N	R	N	N	N	N	NA	R	R	R	N	N	N	R	R	NA	R	NA	N	R	R	N	N	NA	R	NA	R	R	N	R	R	N	R	N	R	N	N	N	N	R	R
chr2p3890033	2	3890033	R	R	R	N	N	N	N	R	N	N	N	N	N	R	R	R	N	N	N	R	R	NA	R	NA	N	R	R	N	N	NA	R	NA	R	R	N	R	R	N	R	N	R	N	N	N	N	R	R
chr2p3893533	2	3893533	R	R	R	N	N	N	N	R	N	N	N	N	N	R	R	R	N	N	N	R	R	N	R	N	R	R	R	N	N	N	R	N	R	R	N	R	R	N	R	N	R	N	N	N	N	R	R
chr2p3893550	2	3893550	R	R	R	N	N	N	N	R	N	N	N	N	N	R	R	R	N	N	N	R	R	N	R	N	R	R	R	N	N	N	R	N	R	R	N	R	R	N	R	N	R	N	N	N	N	R	R
chr2p3893679	2	3893679	R	R	R	N	N	N	N	R	N	N	N	N	N	R	R	R	N	N	N	R	R	N	R	N	R	R	R	N	N	N	R	N	R	R	N	R	R	N	R	N	R	N	N	N	N	R	R
chr2p3894807	2	3894807	R	R	R	N	N	N	N	R	N	N	N	N	N	R	R	R	N	N	N	R	R	N	R	N	R	R	NA	N	N	N	R	N	R	R	N	R	R	N	R	N	R	N	N	N	N	R	R
chr2p3894828	2	3894828	R	R	R	N	N	N	N	R	N	N	N	N	N	R	R	R	N	N	N	R	R	N	R	N	R	R	NA	N	N	N	R	N	R	R	N	R	R	N	R	N	R	N	N	N	N	R	R
chr2p3901392	2	3901392	R	R	R	N	N	N	NA	R	N	N	N	N	N	R	R	R	N	N	N	R	R	N	R	N	R	R	R	N	NA	N	R	N	R	R	N	R	R	N	R	N	R	N	N	N	N	R	R
chr2p3981275	2	3981275	R	R	R	N	N	N	N	R	N	N	N	N	N	R	R	R	N	N	N	N	R	N	R	N	R	R	R	N	N	N	R	N	R	R	N	R	R	N	R	N	R	N	N	N	N	R	R
chr2p3987959	2	3987959	R	R	R	N	N	N	N	R	N	N	N	N	N	R	R	R	N	N	N	N	R	N	R	N	R	NA	R	N	N	N	R	N	R	R	N	R	R	N	R	N	R	N	N	N	N	R	R
chr2p3987975	2	3987975	R	R	R	N	N	N	N	R	N	N	N	N	N	R	R	R	N	N	N	N	R	N	R	N	R	NA	R	N	N	N	R	N	R	R	N	R	R	N	R	N	R	N	N	N	N	R	R
chr2p4010639	2	4010639	NA	R	R	N	N	N	N	R	N	N	N	N	N	R	R	R	N	N	N	N	R	N	R	N	R	R	NA	N	N	N	R	N	R	R	N	N	R	N	R	N	R	N	N	N	N	R	R
chr2p4058134	2	4058134	R	R	R	N	N	N	N	R	N	N	N	N	N	R	R	R	N	N	N	N	R	N	R	N	R	R	R	N	N	N	R	N	R	R	N	N	R	N	R	N	R	N	N	N	N	R	R
chr2p4095012	2	4095012	N	R	R	N	N	N	N	R	N	N	N	N	N	R	R	R	N	N	N	N	R	N	R	N	R	NA	NA	N	NA	N	R	N	NA	R	N	N	R	N	R	N	NA	N	N	N	N	R	R
chr2p4095156	2	4095156	N	R	R	N	N	N	N	R	N	N	N	N	N	R	R	R	N	N	N	N	R	N	R	N	R	R	NA	N	NA	N	R	N	NA	R	N	N	R	N	R	N	R	N	N	N	N	R	R
chr2p4141538	2	4141538	N	R	R	N	N	N	N	R	N	N	N	N	N	R	R	R	N	N	N	N	R	N	R	N	R	R	R	N	N	N	R	N	R	R	N	N	R	N	R	N	R	N	N	N	N	R	R
chr2p4157720	2	4157720	N	R	R	N	N	N	N	R	N	N	N	N	N	R	R	R	N	N	N	N	R	N	R	N	R	R	R	N	N	N	R	N	R	R	N	N	R	N	R	N	R	N	N	N	N	R	R
chr2p4189738	2	4189738	N	R	R	N	N	NA	N	R	N	N	NA	N	N	R	R	R	N	N	N	N	R	N	R	N	R	R	NA	N	N	N	R	N	R	R	N	N	R	N	R	N	R	N	N	N	N	R	R
chr2p4189745	2	4189745	N	R	R	N	N	NA	N	R	N	N	NA	N	N	R	R	R	N	N	N	N	R	N	R	N	R	R	NA	N	N	N	R	N	R	R	N	N	R	N	R	N	R	N	N	N	N	R	R
chr2p4189754	2	4189754	N	R	R	N	N	NA	N	R	N	N	NA	N	N	R	R	R	N	N	N	N	R	N	R	N	R	R	NA	N	N	N	R	N	R	R	N	N	R	N	R	N	R	N	N	N	N	R	R
chr2p4189797	2	4189797	N	R	R	N	N	NA	N	R	N	N	N	N	N	R	R	R	N	N	N	N	R	N	R	N	R	R	NA	N	N	N	R	N	R	R	N	N	R	N	R	N	R	N	N	N	N	R	R
chr2p4189806	2	4189806	N	R	R	N	N	NA	N	R	N	N	N	N	N	R	R	R	N	N	N	N	R	N	R	N	R	R	NA	N	N	N	R	N	R	R	N	N	R	N	R	N	R	N	N	N	N	R	R
chr2p4194121	2	4194121	N	R	R	N	N	N	N	R	N	N	N	N	N	R	R	R	N	N	N	N	R	N	R	N	R	R	R	N	N	N	R	N	R	R	N	N	R	N	R	N	R	N	N	N	N	R	R
chr2p4197120	2	4197120	N	R	R	N	N	N	N	R	N	N	N	N	N	R	R	R	N	N	N	N	R	N	R	N	R	R	R	N	N	N	R	N	R	R	N	N	R	N	R	N	R	N	N	N	N	R	R
chr2p4204321	2	4204321	N	R	R	N	N	N	N	R	N	N	N	N	N	R	R	R	N	N	N	N	R	N	R	N	R	R	R	N	N	N	R	N	R	R	N	N	R	N	R	N	R	N	N	N	N	R	R
chr2p4216078	2	4216078	N	R	R	N	N	N	N	R	N	N	N	N	N	R	R	R	N	N	N	N	R	N	R	N	R	R	R	N	N	N	R	N	R	R	N	N	R	N	R	N	R	N	N	N	N	R	R
chr2p4222308	2	4222308	N	R	R	N	N	N	N	R	N	N	N	N	N	R	R	R	N	N	N	N	R	N	R	N	R	R	R	N	N	N	R	N	R	R	N	N	R	N	R	N	R	N	N	N	N	R	R
chr2p4223889	2	4223889	N	R	R	N	N	N	N	R	N	N	N	N	N	R	R	R	N	N	N	N	R	N	R	N	R	R	R	N	N	N	R	N	R	R	N	N	R	N	R	N	R	N	N	N	N	R	R
chr2p4227160	2	4227160	N	R	R	N	N	N	N	R	N	N	N	N	N	R	NA	R	N	N	N	N	NA	N	R	N	R	R	NA	N	N	N	R	N	R	R	N	N	R	N	R	N	R	N	N	N	N	R	R
chr2p4231245	2	4231245	N	R	R	N	N	N	N	R	N	N	N	N	N	R	R	R	N	N	N	N	R	N	R	N	R	R	R	NA	N	N	R	N	R	R	NA	N	R	N	R	N	R	N	N	N	N	R	R
chr2p4231601	2	4231601	N	R	R	N	N	N	N	R	N	N	N	N	N	R	R	R	N	N	N	N	R	N	R	N	R	R	R	N	N	N	R	N	R	R	N	N	R	N	R	N	R	N	N	N	N	R	R
chr2p4246220	2	4246220	N	R	R	N	N	N	N	R	N	N	N	N	N	R	R	R	N	N	N	N	R	N	R	N	R	R	R	N	N	N	R	N	NA	R	N	N	R	N	R	N	R	N	N	N	N	R	R
chr2p4246408	2	4246408	N	R	R	N	N	N	N	R	N	N	N	N	N	R	R	R	N	N	N	N	R	N	R	N	R	R	R	N	N	N	R	N	R	R	N	N	R	N	R	N	R	N	N	N	N	R	R
chr2p4246429	2	4246429	N	R	R	N	N	N	N	R	N	N	N	N	N	R	R	R	N	N	N	N	R	N	R	N	R	R	R	N	N	N	R	N	R	R	N	N	R	N	R	N	R	N	N	N	N	R	R
chr2p4246805	2	4246805	N	R	R	N	N	N	N	R	N	N	N	N	N	R	R	R	N	N	N	N	R	N	R	N	R	R	R	N	N	N	R	N	R	R	N	N	R	N	R	N	R	N	N	N	N	R	R
chr2p4247356	2	4247356	N	NA	R	N	N	N	N	R	N	N	N	N	NA	R	R	R	N	NA	N	N	R	N	R	N	R	R	NA	N	N	N	R	N	R	R	N	N	R	N	R	N	R	N	N	NA	N	R	R
chr2p4247525	2	4247525	N	R	R	N	N	N	N	R	N	N	NA	N	N	R	R	R	N	N	N	N	R	N	R	N	R	R	R	N	N	N	R	N	R	R	N	N	R	N	R	N	R	N	N	N	N	R	R
chr2p4247591	2	4247591	N	R	R	N	N	N	N	R	N	NA	N	N	N	R	R	R	N	N	N	N	R	N	R	N	R	R	R	N	N	N	R	N	R	R	N	N	NA	N	R	N	R	N	N	N	N	NA	R
chr2p4251951	2	4251951	N	R	R	N	N	N	N	R	N	N	N	N	N	R	R	R	N	N	N	N	R	N	R	N	R	R	R	N	N	N	R	N	R	R	N	N	R	N	R	N	R	N	N	N	N	R	R
chr2p4251975	2	4251975	NA	R	R	N	N	N	N	R	N	N	N	N	N	R	R	R	N	N	N	N	R	N	R	N	R	R	R	N	N	N	R	N	R	R	N	N	R	N	R	N	R	N	N	N	N	R	R
chr2p4268356	2	4268356	N	R	R	N	N	N	N	R	N	N	N	N	N	N	NA	R	N	N	N	N	R	N	R	N	R	R	NA	N	NA	N	R	N	R	R	N	N	R	N	R	N	R	N	N	NA	N	R	R
chr2p4304858	2	4304858	NA	R	R	N	N	N	N	R	N	N	N	N	N	N	R	R	N	N	N	N	R	N	R	N	R	R	NA	N	NA	NA	R	N	R	R	N	N	R	N	R	N	R	N	N	N	N	R	R
chr2p4315593	2	4315593	N	R	R	N	N	N	N	R	N	N	N	N	N	N	R	R	N	N	N	N	R	N	R	N	R	R	R	N	N	N	R	N	R	R	N	N	R	N	R	N	R	N	N	N	N	R	R
chr2p4321137	2	4321137	N	R	R	N	N	N	N	NA	N	N	N	N	N	N	NA	R	N	N	N	N	NA	N	R	N	R	NA	NA	N	N	N	R	N	R	R	N	N	R	N	R	N	R	N	N	NA	N	R	NA
chr2p4323836	2	4323836	N	R	R	N	N	N	N	R	N	N	N	N	N	N	R	R	N	N	N	N	R	N	R	N	R	R	R	N	N	N	R	N	R	R	N	N	R	N	R	N	R	N	N	N	N	R	R
chr2p4338984	2	4338984	N	R	R	N	N	NA	NA	R	N	N	N	N	N	N	NA	R	N	N	N	N	R	N	R	N	R	R	R	N	NA	N	R	N	R	R	N	N	NA	N	R	N	R	N	N	N	N	R	R
chr2p4339221	2	4339221	N	R	R	N	N	N	N	R	N	N	N	N	N	N	R	R	N	N	N	N	R	N	R	N	R	R	R	N	N	N	R	N	R	R	N	N	R	N	R	N	R	N	N	N	N	R	R
chr2p4343011	2	4343011	N	R	R	N	N	N	N	R	N	N	N	N	N	N	R	R	N	N	N	N	R	N	R	N	R	R	R	N	N	N	R	N	R	R	N	N	R	N	R	N	R	N	N	N	N	R	R
chr2p4357715	2	4357715	N	R	R	N	N	N	N	R	N	N	N	N	N	N	R	R	N	N	N	N	R	N	R	N	R	R	R	N	N	N	R	N	R	R	N	N	R	N	R	N	R	N	N	N	N	R	R
chr2p4365554	2	4365554	N	NA	R	N	N	N	N	R	N	N	N	N	N	N	R	R	N	N	N	N	R	N	R	N	R	R	R	N	N	N	R	N	R	R	N	N	R	N	R	N	R	N	N	N	N	R	R
chr2p4370463	2	4370463	N	R	R	N	N	N	N	R	N	N	N	N	N	N	R	R	N	N	N	N	R	N	R	N	R	R	R	N	N	N	R	N	R	R	N	N	R	N	R	N	R	N	N	N	N	R	R
chr2p4370478	2	4370478	N	R	R	N	N	N	N	R	N	N	N	N	N	NA	R	R	N	N	N	N	R	N	R	N	R	R	R	N	N	N	R	N	R	R	N	N	R	N	R	N	R	N	N	N	N	R	R
chr2p4425638	2	4425638	N	R	R	N	N	N	N	R	N	N	N	N	N	N	R	R	N	N	N	N	R	N	R	N	R	R	R	N	N	N	R	N	R	R	N	N	R	N	R	N	R	N	N	N	N	R	R
chr2p4433909	2	4433909	N	R	NA	N	N	N	N	R	N	N	N	N	N	N	R	R	N	N	N	N	R	N	R	N	R	R	R	N	N	N	R	N	R	R	N	N	R	N	R	N	NA	N	N	NA	N	R	R
chr2p4448289	2	4448289	N	R	R	N	N	N	N	R	N	N	N	N	N	N	R	R	N	N	N	N	R	N	R	N	R	R	R	N	N	N	R	N	R	R	N	N	R	N	R	N	R	N	N	N	N	R	R
chr2p4464437	2	4464437	N	R	R	N	N	N	N	R	N	N	N	N	N	N	R	R	N	N	N	N	R	N	R	N	R	R	R	N	N	N	R	N	R	R	N	N	R	N	R	N	R	N	N	N	N	R	R
chr2p4478718	2	4478718	N	R	R	N	N	N	N	R	N	N	N	N	N	N	R	R	N	N	N	N	R	N	R	N	R	R	NA	N	NA	N	R	N	R	R	N	N	R	N	R	N	R	N	N	N	N	R	R
chr2p4478823	2	4478823	N	R	R	N	N	N	N	R	N	N	N	N	N	N	R	R	N	N	N	N	R	N	R	N	R	R	R	N	N	N	R	N	R	R	N	N	R	N	R	N	R	N	N	N	N	R	R
chr2p4478848	2	4478848	N	R	R	N	N	N	N	R	N	N	N	N	N	N	R	R	N	N	N	N	R	N	R	N	R	R	R	N	N	N	R	N	R	R	N	N	R	N	R	N	R	N	N	N	N	R	R
chr2p4480594	2	4480594	N	R	R	N	N	N	N	R	N	N	N	N	N	N	R	R	N	N	N	N	R	N	R	N	R	R	R	N	N	N	R	N	R	R	N	N	R	N	R	N	R	N	N	N	N	R	R
chr2p4481935	2	4481935	N	R	R	N	N	N	N	R	N	N	N	N	N	N	R	R	N	N	N	N	R	N	R	N	R	R	R	N	N	N	R	N	R	R	N	N	R	N	R	N	R	N	N	N	N	R	R
chr2p4481952	2	4481952	N	R	R	N	N	N	N	R	N	N	N	N	N	N	R	R	N	N	N	N	R	N	R	N	R	R	R	N	N	N	R	N	R	R	N	N	R	N	R	N	R	N	N	N	N	R	R
chr2p4484137	2	4484137	N	R	R	N	N	NA	N	R	N	N	N	N	N	N	R	R	N	N	N	N	R	N	R	N	R	R	NA	N	N	N	R	N	R	R	N	N	NA	N	R	N	R	N	N	N	N	R	R
chr2p4484140	2	4484140	N	R	R	N	N	NA	N	R	N	N	N	N	N	N	R	R	N	N	N	N	R	N	R	N	R	R	NA	N	N	N	R	N	R	R	N	N	NA	N	R	N	R	N	N	N	N	R	R
chr2p4484347	2	4484347	N	R	R	N	N	N	N	R	N	N	N	N	N	N	R	R	N	N	N	N	R	N	R	N	R	R	R	N	N	N	R	N	R	R	N	N	R	N	R	N	R	N	N	N	N	R	R
chr2p4484398	2	4484398	N	R	R	N	N	N	N	R	N	N	N	N	N	N	R	R	N	N	N	N	R	N	R	N	R	R	R	N	N	N	R	N	R	R	N	N	R	N	R	N	R	N	N	N	N	R	R
chr2p4485453	2	4485453	N	R	R	N	N	N	NA	R	N	N	N	N	N	N	NA	R	NA	N	N	N	R	N	R	N	R	R	NA	N	N	N	R	N	R	R	N	N	R	N	R	N	R	N	N	NA	N	R	R
chr2p4486570	2	4486570	N	R	R	N	N	N	N	R	N	N	N	N	N	N	R	R	N	N	N	N	R	N	R	N	R	R	R	N	N	N	R	N	R	R	N	N	R	N	R	N	R	N	N	N	N	R	R
chr2p4490236	2	4490236	N	R	R	N	N	N	N	R	N	N	N	N	N	N	R	R	N	N	N	N	R	N	R	N	R	R	R	N	N	N	R	N	R	R	N	N	R	N	R	N	R	N	N	N	N	R	R
chr2p4491040	2	4491040	N	R	R	N	N	N	N	R	N	N	N	N	N	N	R	R	N	N	N	N	R	N	R	N	R	R	R	N	N	N	R	N	R	R	N	N	R	N	R	N	R	N	N	N	N	R	R
chr2p4499549	2	4499549	NA	NA	R	N	N	N	NA	R	N	N	N	N	N	N	R	R	N	N	N	N	R	N	R	N	R	R	NA	N	NA	N	R	N	R	R	N	N	R	N	R	N	R	N	N	NA	N	R	R
chr2p4559737	2	4559737	N	R	R	N	N	N	N	R	N	N	N	N	N	N	R	R	N	N	N	N	R	N	R	N	R	R	R	R	N	N	R	N	R	N	N	N	R	N	R	N	R	N	N	N	N	R	R
chr2p4631961	2	4631961	N	R	R	N	N	N	N	R	N	N	N	N	N	N	R	R	N	N	N	N	R	N	R	N	R	R	R	R	N	N	R	N	R	N	N	N	R	N	R	N	R	N	N	N	N	R	N
chr2p4639616	2	4639616	N	R	R	N	N	N	N	R	N	N	N	N	N	N	R	R	N	N	N	N	R	N	R	N	R	N	R	R	N	N	R	N	R	N	N	N	R	N	R	N	R	N	N	N	N	R	N
chr2p4642549	2	4642549	N	R	R	N	N	N	N	R	N	N	N	N	N	N	R	R	N	N	N	N	R	N	R	N	R	N	R	R	N	N	R	N	R	N	N	N	R	N	R	N	R	N	N	N	N	R	N
chr2p4665007	2	4665007	N	R	R	N	R	N	NA	R	N	N	N	NA	N	N	R	R	N	N	N	N	R	N	R	N	R	N	R	R	N	N	R	N	R	N	N	N	R	N	R	N	R	N	N	N	N	R	N
chr2p4669577	2	4669577	N	R	R	N	R	N	N	R	N	N	N	N	N	N	R	R	N	N	N	N	R	N	R	N	R	N	R	R	N	N	R	N	R	N	N	N	R	N	R	N	R	N	N	N	N	R	N
chr2p4679674	2	4679674	N	R	R	N	R	N	N	R	N	N	N	N	N	N	R	R	N	N	N	N	R	N	R	N	R	N	R	R	N	N	R	N	R	N	N	N	R	N	R	N	R	N	N	N	N	R	N
chr2p4680474	2	4680474	N	R	R	N	R	N	N	R	N	N	N	N	N	N	R	R	N	N	N	N	R	N	R	N	R	N	R	R	N	N	R	N	R	N	N	N	R	N	R	N	R	N	N	N	N	R	N
chr2p4690967	2	4690967	N	R	R	N	R	N	N	R	N	N	N	NA	N	N	R	R	N	N	N	N	R	N	R	N	R	N	R	R	N	N	R	N	R	N	N	N	R	N	R	N	R	N	N	N	N	R	N
chr2p4698949	2	4698949	N	R	R	N	R	N	N	R	N	N	N	N	N	N	R	R	N	N	N	N	R	N	R	N	R	N	NA	R	N	N	R	N	R	N	N	N	R	N	R	N	R	N	N	N	N	R	N
chr2p4699620	2	4699620	N	R	R	N	R	N	N	R	N	N	N	N	N	N	R	R	N	N	N	N	R	N	R	N	R	N	R	R	N	N	R	N	R	N	N	N	R	N	R	N	R	N	N	N	N	R	N
chr2p4699664	2	4699664	N	R	R	N	R	N	N	R	N	N	N	N	N	N	R	R	N	N	N	N	R	N	R	N	R	N	R	R	N	N	R	N	R	N	N	N	R	N	R	N	R	N	N	N	N	R	N
chr2p4701919	2	4701919	N	R	R	N	R	N	N	R	N	N	N	N	N	N	R	R	N	N	N	N	R	N	R	N	R	N	R	R	N	N	R	N	R	N	N	N	R	N	R	N	R	N	N	N	N	R	N
chr2p4702237	2	4702237	N	R	R	N	R	N	NA	R	N	N	NA	N	N	N	R	R	N	N	N	N	R	N	R	N	R	N	NA	R	N	N	R	N	R	N	N	N	R	N	R	N	R	N	N	N	N	R	N
chr2p4716681	2	4716681	N	R	R	N	R	N	N	R	N	N	N	N	N	N	R	R	N	N	N	N	R	N	R	N	R	N	R	R	N	N	R	N	R	N	N	N	R	N	R	N	R	N	N	N	N	R	N
chr2p4718215	2	4718215	N	R	R	N	R	N	N	R	N	N	N	N	N	N	R	R	N	N	N	N	R	N	R	N	R	N	R	R	N	N	R	N	R	N	N	N	R	N	R	N	R	N	N	N	N	R	N
chr2p4725345	2	4725345	N	R	R	N	R	N	N	R	N	N	N	N	N	N	R	R	N	N	N	N	NA	N	R	N	R	N	R	R	NA	N	R	N	R	N	N	N	R	N	R	N	R	N	N	N	N	R	N
chr2p4725347	2	4725347	N	R	R	N	R	N	N	R	N	N	N	N	N	N	R	R	N	N	N	N	NA	N	R	N	R	N	R	R	NA	N	R	N	R	N	N	N	R	N	R	N	R	N	N	N	N	R	N
chr2p4731290	2	4731290	N	NA	R	N	R	N	N	R	N	N	NA	N	N	N	NA	R	N	N	N	N	R	N	R	N	R	NA	NA	R	NA	N	R	N	R	N	N	N	R	N	R	N	R	N	N	N	N	R	N
chr2p4737639	2	4737639	N	R	R	N	R	N	N	R	N	N	N	N	N	N	R	R	N	N	N	N	R	N	R	N	R	N	R	R	N	N	R	N	R	N	N	N	R	N	R	N	R	N	N	N	N	R	N
chr2p4741055	2	4741055	N	R	R	N	R	N	N	R	N	N	N	N	N	N	R	R	N	N	N	N	R	N	R	N	R	N	R	R	N	N	R	N	R	N	N	N	R	N	R	N	R	N	N	N	N	R	N
chr2p4741058	2	4741058	N	R	R	N	R	N	N	R	N	N	N	N	N	N	R	R	N	N	N	N	R	N	R	N	R	N	R	R	N	N	R	N	R	N	N	N	R	N	R	N	R	N	N	N	N	R	N
chr2p4741118	2	4741118	N	R	R	N	R	N	N	R	N	N	N	N	N	N	R	R	N	N	N	N	R	N	R	N	R	N	R	R	N	N	R	N	R	N	N	N	R	N	R	N	R	N	N	N	N	R	N
chr2p4759440	2	4759440	N	R	R	N	R	N	N	R	N	N	N	NA	N	N	R	R	N	NA	N	N	R	N	R	N	R	N	R	NA	N	N	R	N	R	N	N	N	R	N	R	N	N	N	N	N	N	R	N
chr2p4800916	2	4800916	N	R	R	N	R	N	N	R	N	N	N	N	N	N	R	R	N	N	N	N	R	N	R	N	R	N	NA	R	N	N	R	N	R	N	N	N	R	N	R	N	N	N	N	N	N	R	N
chr2p4800917	2	4800917	N	R	R	N	R	N	N	R	N	N	N	N	N	N	R	R	N	N	N	N	R	N	R	N	R	N	NA	R	N	N	R	N	R	N	N	N	R	N	R	N	N	N	N	N	N	R	N
chr2p4800994	2	4800994	N	R	R	N	R	N	N	R	N	N	N	N	N	N	R	R	N	N	N	N	R	N	R	N	R	N	R	R	N	N	R	N	R	N	N	N	R	N	R	N	N	N	N	N	N	R	N
chr2p4801021	2	4801021	N	R	R	N	R	N	N	R	N	N	N	N	N	N	R	R	N	N	N	N	R	N	R	N	R	N	R	R	N	N	R	N	R	N	N	N	R	N	R	N	N	N	N	N	N	R	N
chr2p4801032	2	4801032	N	R	R	N	R	N	N	R	N	N	N	N	N	N	R	R	N	N	N	N	R	N	R	N	R	N	R	R	N	N	R	N	R	N	N	N	R	N	R	N	N	N	N	NA	N	R	N
chr2p4801037	2	4801037	N	R	R	N	R	N	N	R	N	N	N	N	N	N	R	R	N	N	N	N	R	N	R	N	R	N	R	R	N	N	R	N	R	N	N	N	R	N	R	N	N	N	N	NA	N	R	N
chr2p4801331	2	4801331	N	R	R	N	R	N	N	R	N	N	N	N	N	N	R	R	N	N	N	N	R	N	R	N	R	N	R	R	N	N	R	N	R	N	N	N	R	N	R	N	N	N	N	N	N	R	N
chr2p4801344	2	4801344	N	R	R	N	R	N	N	R	N	N	N	N	N	N	R	R	N	N	N	N	R	N	R	N	R	N	R	R	N	N	R	N	R	N	N	N	R	N	R	N	N	N	N	N	N	R	N
chr2p4801412	2	4801412	N	R	R	N	R	N	N	R	N	N	N	N	N	N	R	R	N	N	N	N	R	N	R	N	R	N	R	R	N	N	R	N	R	N	N	N	R	N	R	N	N	N	N	N	N	R	N
chr2p4801718	2	4801718	N	R	R	N	R	N	NA	R	N	N	N	N	N	N	R	R	N	N	N	N	R	N	R	N	R	N	R	R	N	N	R	N	R	N	N	N	R	N	R	N	N	N	N	N	N	R	N
chr2p4801750	2	4801750	N	R	R	N	R	N	N	R	N	N	N	N	N	N	R	R	N	N	N	N	R	N	R	N	R	N	R	R	N	N	R	N	R	N	N	N	R	N	R	N	N	N	N	N	N	R	N
chr2p4807857	2	4807857	N	R	R	N	R	N	NA	R	NA	N	N	N	N	N	R	R	N	N	N	N	R	N	R	N	R	N	NA	R	N	N	R	N	R	N	N	N	R	N	R	N	N	N	N	N	N	R	N
chr2p4807869	2	4807869	N	R	R	N	R	N	NA	R	NA	N	N	N	N	N	R	R	N	N	N	N	R	N	R	N	R	N	NA	R	N	N	R	N	R	N	N	N	R	N	R	N	N	N	N	N	N	R	N
chr2p4807875	2	4807875	N	R	R	N	R	N	NA	R	NA	N	N	N	N	N	R	R	N	N	N	N	R	N	R	N	R	N	NA	R	N	N	R	N	R	N	N	N	R	N	R	N	N	N	N	N	N	R	N
chr2p4811342	2	4811342	N	R	R	N	R	N	NA	R	N	NA	NA	N	N	N	R	R	NA	N	N	N	NA	N	R	N	R	N	R	NA	N	N	R	N	R	N	N	N	NA	N	R	N	N	N	N	N	N	R	NA
chr2p4812114	2	4812114	N	R	R	N	R	N	N	R	N	N	N	N	N	N	R	R	N	N	N	N	R	N	R	N	R	N	R	R	N	N	R	N	R	N	N	N	R	N	R	N	N	N	N	N	N	R	N
chr2p4812161	2	4812161	N	R	R	N	R	N	N	R	N	N	N	N	N	N	R	R	N	N	N	N	R	N	R	N	R	N	R	R	N	N	R	N	R	N	N	N	R	N	R	N	N	N	N	N	N	R	N
chr2p4835923	2	4835923	N	R	R	N	R	N	N	R	N	N	N	N	N	N	R	R	N	N	N	N	R	N	R	N	R	N	R	R	N	N	R	N	R	N	N	N	NA	N	R	N	N	N	N	N	N	R	N
chr2p4858866	2	4858866	N	R	R	N	R	N	N	R	N	N	N	N	N	N	R	R	N	N	N	N	R	N	R	N	R	N	R	R	N	N	R	N	R	N	N	N	R	N	R	N	N	N	N	N	N	R	N
chr2p4867248	2	4867248	N	R	R	N	R	N	N	R	N	N	N	N	N	N	R	R	N	N	N	N	R	N	R	N	R	N	R	R	N	N	R	N	R	N	N	N	R	N	R	N	N	N	N	N	N	R	N
chr2p4868429	2	4868429	N	R	R	N	R	N	N	R	N	N	N	N	N	N	R	R	N	N	N	N	R	N	R	N	R	N	R	R	N	N	R	N	R	N	N	N	R	N	R	N	N	N	N	N	N	R	N
chr2p4868629	2	4868629	N	R	R	N	R	N	N	R	N	N	N	N	N	N	R	R	N	N	N	N	R	N	R	N	R	N	R	R	N	N	R	N	R	N	N	N	R	N	R	N	N	N	N	N	N	R	N
chr2p4870007	2	4870007	NA	R	R	N	R	N	N	R	N	N	N	N	N	N	R	R	N	N	N	N	R	N	R	N	R	N	NA	R	N	N	R	N	R	N	N	N	R	N	R	N	N	N	N	N	N	R	N
chr2p4870026	2	4870026	NA	R	R	N	R	N	N	R	N	N	N	N	N	N	R	R	N	N	N	N	R	N	R	N	R	N	NA	R	N	N	R	N	R	N	N	N	R	N	R	N	N	N	N	N	N	R	N
chr2p4873368	2	4873368	N	R	R	N	R	N	N	R	N	N	N	N	N	N	R	R	N	N	N	N	R	N	R	N	R	N	R	R	N	N	R	N	R	N	N	N	R	N	R	N	N	N	N	N	N	R	N
chr2p4879186	2	4879186	N	R	R	N	R	N	N	R	N	N	N	N	N	N	R	R	N	N	N	N	R	N	R	N	R	N	R	R	N	N	R	N	R	N	N	N	R	N	R	N	N	N	N	N	N	R	N
chr2p4879191	2	4879191	N	R	R	N	R	N	N	R	N	N	N	N	N	N	R	R	N	N	N	N	R	N	R	N	R	N	R	R	N	N	R	N	R	N	N	N	R	N	R	N	N	N	N	N	N	R	N
chr2p4879341	2	4879341	N	R	R	N	R	N	N	R	N	N	N	N	N	N	R	R	N	N	N	N	R	N	R	N	R	N	NA	R	N	N	R	N	R	N	N	N	R	N	R	N	N	N	N	N	N	R	N
chr2p4879461	2	4879461	N	R	R	N	R	N	N	R	N	N	N	N	N	N	R	R	N	N	N	N	R	N	R	N	R	N	R	R	N	N	R	N	R	N	N	N	R	N	R	N	N	N	N	N	N	R	N
chr2p4879477	2	4879477	N	R	R	N	R	N	N	R	N	N	N	N	N	N	R	R	N	N	N	N	R	N	R	N	R	N	R	R	N	N	R	N	R	N	N	N	R	N	R	N	N	N	N	N	N	R	N
chr2p4893445	2	4893445	N	R	R	N	R	N	N	R	N	N	N	N	N	N	R	R	N	N	N	N	R	N	R	N	R	N	R	R	N	N	R	N	R	N	N	N	R	N	R	N	N	N	N	N	N	R	N
chr2p4901417	2	4901417	NA	R	R	N	R	N	N	R	N	N	N	N	N	N	R	R	N	N	N	N	R	N	R	N	R	NA	R	R	NA	N	R	N	R	N	N	N	R	N	R	N	N	N	N	N	N	R	N
chr2p4905100	2	4905100	N	NA	R	N	R	N	N	R	N	N	N	N	N	N	R	R	N	N	N	N	R	N	R	N	R	N	R	R	N	N	R	N	R	N	N	N	R	N	R	N	N	N	N	N	N	R	N
chr2p4938320	2	4938320	N	R	N	N	R	N	N	R	N	N	N	N	N	N	R	R	N	N	N	N	R	N	R	NA	R	N	R	R	N	N	R	N	R	N	N	N	R	N	R	N	N	N	N	N	N	R	N
chr2p4938399	2	4938399	N	R	N	N	R	N	N	R	N	N	N	N	N	N	R	R	N	N	N	N	R	N	R	N	R	N	R	R	N	N	R	N	R	N	N	N	R	N	R	N	N	N	N	N	N	R	N
chr2p4939757	2	4939757	N	R	N	N	R	N	N	R	N	N	N	N	N	N	R	R	N	N	N	N	R	N	R	N	R	N	R	R	N	N	R	N	R	N	N	N	R	N	R	N	N	N	N	N	N	R	N
chr2p4940876	2	4940876	N	R	N	N	R	N	NA	R	N	N	N	N	N	N	R	R	N	N	N	N	R	N	R	N	R	N	R	R	NA	N	R	N	R	N	N	N	R	N	R	N	N	N	N	N	N	R	N
chr2p4940888	2	4940888	N	R	N	N	R	N	N	R	N	N	N	N	N	N	R	R	N	N	N	N	R	N	R	N	R	N	R	R	NA	N	R	N	R	N	N	N	R	N	R	N	N	N	N	N	N	R	N
chr2p4940897	2	4940897	N	R	N	N	R	N	N	R	N	N	N	N	N	N	R	R	N	N	N	N	R	N	R	N	R	N	R	R	NA	N	R	N	R	N	N	N	R	N	R	N	N	N	N	N	N	R	N
chr2p4940979	2	4940979	NA	R	N	N	R	N	N	R	N	N	N	NA	N	N	R	R	N	N	NA	N	R	N	R	N	R	N	R	R	NA	N	R	N	R	N	N	N	R	N	R	N	N	N	N	N	N	R	N
chr2p4941045	2	4941045	N	R	N	N	R	N	NA	R	NA	N	N	N	N	N	R	R	N	N	N	N	R	N	R	N	R	N	R	R	N	N	R	N	R	N	N	N	R	N	R	N	NA	N	N	N	N	R	N
chr2p4944856	2	4944856	N	R	N	N	R	N	N	R	N	N	N	N	N	N	R	R	N	N	N	N	R	N	R	N	R	N	R	R	N	N	R	N	R	N	N	N	R	N	R	N	N	N	N	N	N	R	N
chr2p4958119	2	4958119	N	N	N	N	R	N	N	R	N	N	N	N	N	N	R	R	N	N	N	N	R	N	R	N	R	N	R	R	N	N	R	N	R	N	N	N	R	N	R	N	N	N	N	N	N	R	N
chr2p4959451	2	4959451	N	N	N	N	R	N	N	R	N	N	N	N	N	N	R	R	N	N	N	N	R	N	R	N	R	N	R	R	N	N	R	N	R	N	N	N	R	N	R	N	N	N	N	N	N	R	N
chr2p4962141	2	4962141	N	N	N	N	R	N	N	R	N	N	N	N	N	N	R	R	N	N	N	N	R	N	R	N	R	N	R	R	N	N	R	N	R	N	N	N	R	N	R	N	N	N	N	N	N	R	N
chr2p4962153	2	4962153	N	N	N	N	R	N	N	R	N	N	N	N	N	N	R	R	N	N	N	N	R	N	R	N	R	N	R	R	N	N	R	N	R	N	N	N	R	N	R	N	N	N	N	N	N	R	N
chr2p4962294	2	4962294	N	N	N	N	R	N	N	R	N	N	N	N	N	N	R	R	N	N	N	N	R	N	R	N	R	N	R	R	N	N	R	N	R	N	N	N	R	N	R	N	N	N	N	N	N	R	N
chr2p4962295	2	4962295	N	N	N	N	R	N	N	R	N	N	N	N	N	N	R	R	N	N	N	N	R	N	R	N	R	N	R	R	NA	N	R	N	R	N	N	N	R	N	R	N	N	N	N	N	N	R	N
chr2p4962372	2	4962372	N	N	N	N	NA	N	N	R	N	N	N	N	N	N	R	R	N	N	N	N	R	N	NA	N	NA	N	NA	NA	N	N	R	N	R	N	N	N	R	N	R	N	N	N	N	N	N	NA	N
chr2p4962396	2	4962396	N	N	N	N	NA	N	N	R	N	N	N	N	N	N	R	R	N	N	N	N	R	N	NA	N	NA	N	NA	NA	N	N	R	N	R	N	N	N	R	N	R	N	N	N	N	N	N	NA	N
chr2p4963971	2	4963971	N	N	N	N	R	N	NA	R	N	N	N	N	N	N	R	R	N	N	N	N	R	N	R	N	R	N	R	R	N	N	R	N	R	N	N	N	R	N	R	N	N	N	N	N	N	R	N
chr2p4964031	2	4964031	N	N	N	N	R	N	N	R	N	N	N	N	N	N	R	R	N	N	N	N	R	N	R	N	R	N	R	R	N	N	R	N	R	N	N	N	R	N	R	N	N	N	N	N	N	R	N
chr2p4964824	2	4964824	N	N	N	N	R	N	N	R	N	N	N	N	N	N	R	R	N	N	N	N	R	N	R	N	R	N	R	R	N	N	R	N	R	N	N	N	R	N	R	N	N	N	N	N	N	R	N
chr2p4968806	2	4968806	N	N	N	N	R	N	N	R	N	N	N	N	N	N	R	R	N	N	N	N	R	N	R	N	R	N	R	R	NA	N	R	N	R	N	N	N	R	N	R	N	N	N	N	N	N	R	N
chr2p4974974	2	4974974	NA	NA	N	N	R	N	N	R	N	N	N	NA	N	N	R	R	N	N	N	N	R	N	R	N	R	N	R	R	N	N	R	N	R	N	N	N	R	N	R	N	N	N	N	N	N	R	N
dupchr2p5195859	2	5195859	N	N	N	N	R	N	N	R	N	R	N	N	N	N	R	R	NA	N	N	N	R	N	N	N	R	N	R	R	N	N	R	R	R	N	N	N	N	N	R	N	N	N	N	N	N	R	N
dupchr2p5195909	2	5195909	N	N	N	N	R	N	N	R	N	R	N	N	N	N	R	R	NA	N	N	N	R	N	N	N	R	N	R	R	N	N	R	R	R	N	N	N	N	N	R	N	N	N	N	N	N	R	N
dupchr2p5195929	2	5195929	N	N	N	N	R	N	N	R	N	R	N	N	N	N	R	R	NA	N	N	N	R	N	N	N	R	N	R	R	N	N	R	R	R	N	N	N	N	N	R	N	N	N	N	N	N	R	N
dupchr2p5218122	2	5218122	N	N	N	N	R	N	N	R	N	R	N	N	N	NA	R	R	NA	NA	N	NA	R	N	N	N	R	N	NA	R	N	N	R	R	R	N	N	N	N	N	R	N	N	N	N	N	N	R	N
dupchr2p5220079	2	5220079	N	N	N	N	R	N	N	R	N	R	N	N	N	N	R	R	N	N	N	N	R	N	N	N	R	N	R	R	N	N	R	R	R	N	N	N	N	N	R	N	N	N	N	N	N	R	N
dupchr2p5220097	2	5220097	N	N	N	N	R	N	N	R	N	R	N	N	N	N	R	R	N	N	N	N	R	N	N	N	R	N	R	R	N	N	R	R	R	N	N	N	N	N	R	N	N	N	N	N	N	R	N
dupchr2p5230772	2	5230772	N	N	N	N	R	N	N	R	N	R	N	N	N	N	R	R	N	N	N	N	R	N	N	N	R	N	NA	R	N	N	R	R	R	N	N	N	N	N	R	N	N	N	N	N	N	R	N
dupchr2p5240019	2	5240019	NA	N	N	N	R	N	N	R	N	R	N	N	N	N	R	R	N	N	N	N	R	N	N	N	R	N	R	R	N	N	R	R	R	N	N	N	N	N	R	N	N	N	N	N	N	R	N
dupchr2p5255852	2	5255852	N	N	N	N	R	N	N	R	N	R	N	N	N	N	R	R	N	N	N	N	N	N	N	NA	R	N	R	R	N	N	R	R	R	N	N	N	N	N	R	N	N	N	N	N	N	R	N
dupchr2p5259952	2	5259952	N	N	N	N	R	N	N	R	N	R	N	N	N	N	R	R	N	N	N	N	R	N	N	N	R	N	R	R	N	N	R	R	R	N	N	N	N	N	R	N	N	N	N	N	N	R	N
dupchr2p5265913	2	5265913	N	N	N	N	R	N	N	R	N	R	N	N	N	N	R	R	N	N	N	N	R	N	N	N	R	N	R	R	N	N	R	R	R	N	N	N	N	N	R	N	N	N	N	N	N	R	N
dupchr2p5295643	2	5295643	N	N	N	N	R	N	N	R	N	R	N	N	N	N	R	R	N	N	N	N	R	N	N	N	R	N	R	R	N	N	R	R	R	N	N	N	N	N	R	N	N	N	N	N	N	R	N
dupchr2p5367462	2	5367462	N	N	N	N	R	N	N	R	N	R	N	N	N	N	R	R	N	N	N	N	R	N	N	N	R	N	R	R	N	N	R	R	R	N	N	N	N	N	R	N	N	N	N	N	N	R	N
dupchr2p5394326	2	5394326	N	N	N	N	R	N	N	R	N	R	N	N	N	N	R	R	N	N	N	N	R	N	NA	N	R	N	R	R	N	N	R	R	R	N	N	N	N	N	R	N	N	N	N	NA	N	R	N
dupchr2p5418474	2	5418474	N	N	N	N	R	NA	N	R	N	R	N	N	N	N	R	R	NA	N	N	N	R	N	N	N	R	N	NA	R	N	N	R	R	R	N	N	N	N	N	R	N	N	N	N	N	N	R	N
dupchr2p5438065	2	5438065	NA	N	N	N	R	N	N	NA	N	R	N	N	N	N	NA	R	N	N	N	N	R	N	N	N	R	NA	NA	R	N	N	R	R	R	N	N	N	N	N	R	N	N	N	N	N	N	R	N
dupchr2p5445591	2	5445591	N	N	N	N	R	N	N	R	N	R	N	N	N	N	R	R	N	N	N	N	R	N	N	N	R	N	R	R	N	N	R	R	R	N	N	N	N	N	R	N	N	N	N	N	N	R	N
dupchr2p5463090	2	5463090	N	N	N	N	R	N	N	R	N	R	N	N	N	N	R	R	N	N	N	N	R	N	N	N	R	N	R	R	N	N	R	R	R	N	N	N	N	N	R	N	N	N	N	N	N	R	N
dupchr2p5464759	2	5464759	N	N	N	N	R	N	N	R	N	R	N	N	N	N	R	R	N	N	N	N	R	N	N	N	R	N	R	R	N	N	R	R	R	N	N	N	N	N	R	N	N	N	N	N	N	R	N
dupchr2p5464773	2	5464773	N	N	N	N	R	N	N	R	N	R	N	N	N	N	R	R	N	N	N	N	R	N	N	N	R	N	R	R	N	N	R	R	R	N	N	N	N	N	R	N	N	N	N	N	N	R	N
dupchr2p5474345	2	5474345	N	N	N	N	R	N	N	NA	N	R	N	N	N	N	R	R	N	N	N	N	R	N	N	N	R	N	NA	R	N	N	R	R	R	N	N	N	N	N	R	N	N	N	N	N	N	R	N
dupchr2p5499040	2	5499040	N	N	N	N	R	NA	N	R	N	R	N	N	N	N	R	R	N	N	N	N	R	N	N	N	R	N	R	R	N	N	R	R	R	N	N	N	N	N	R	N	N	N	N	N	N	R	N
dupchr2p5514209	2	5514209	N	N	N	N	R	N	N	R	N	R	N	N	N	N	R	R	N	N	N	N	R	N	N	N	R	N	R	R	N	N	R	R	R	N	N	N	N	N	R	N	N	N	N	N	N	R	N
dupchr2p5532116	2	5532116	N	N	N	N	R	N	N	R	N	R	N	N	N	N	R	R	N	N	N	N	R	N	N	N	R	N	R	R	N	N	R	R	R	N	N	N	N	N	R	N	N	N	N	N	N	R	N
dupchr2p5532120	2	5532120	N	N	N	N	R	N	N	R	N	R	N	N	N	N	R	R	N	N	N	N	R	N	N	N	R	N	R	R	N	N	R	R	R	N	N	N	N	N	R	N	N	N	N	N	N	R	N
dupchr2p5534918	2	5534918	N	N	N	N	R	N	N	R	N	R	N	N	N	N	R	R	N	N	N	N	R	N	N	N	R	N	R	R	N	N	R	R	R	N	N	N	N	N	R	N	N	N	N	N	N	R	N
dupchr2p5599466	2	5599466	N	N	N	N	R	N	N	R	N	R	N	N	N	N	R	R	N	N	N	N	R	N	N	N	R	N	R	R	N	N	R	R	R	N	N	N	N	N	R	N	N	N	N	N	N	R	N
chr2p5658609	2	5658609	N	N	N	N	R	N	N	R	N	R	NA	N	N	N	R	R	N	N	N	N	R	N	N	N	R	N	R	R	N	N	R	R	R	N	N	N	N	N	R	N	N	N	N	N	N	R	N
chr2p5742673	2	5742673	N	N	N	N	R	N	NA	R	N	R	R	N	N	N	R	R	N	N	N	N	R	N	N	N	R	N	R	R	NA	N	R	R	R	N	N	N	N	N	R	N	N	N	N	N	N	R	N
chr2p5761379	2	5761379	N	N	N	N	R	N	N	R	N	R	R	N	N	N	R	R	N	N	N	N	R	N	N	N	R	N	R	R	N	N	R	R	R	N	N	N	N	N	R	N	N	N	N	N	N	R	N
chr2p5814902	2	5814902	N	N	N	N	R	N	N	R	N	R	R	N	N	N	R	R	N	N	N	N	R	N	N	N	R	N	R	R	N	N	R	R	R	N	N	N	N	N	R	N	N	N	N	N	N	R	N
chr2p5842413	2	5842413	N	N	N	N	R	N	N	R	N	R	R	N	N	N	R	R	N	N	N	N	R	N	N	N	R	N	R	R	N	N	R	R	R	N	N	N	N	NA	R	N	N	N	N	R	N	R	N
chr2p5842431	2	5842431	N	N	N	N	R	N	N	R	N	R	R	N	N	N	R	R	N	N	N	N	R	N	N	N	R	N	R	R	N	N	R	R	R	N	N	N	N	N	R	N	N	N	N	R	N	R	N
chr2p5842439	2	5842439	N	N	N	N	R	N	N	R	N	R	R	N	N	N	R	R	N	N	N	N	R	N	N	N	R	N	R	R	N	N	R	R	R	N	N	N	N	N	R	N	N	N	N	R	N	R	N
chr2p5844045	2	5844045	N	N	N	N	NA	N	N	R	N	NA	R	N	N	N	R	R	N	N	N	N	R	N	N	N	R	NA	R	R	N	NA	R	R	R	N	N	N	N	N	R	N	N	N	N	N	N	R	N
chr2p5850161	2	5850161	NA	N	N	N	R	N	NA	R	N	R	R	N	N	N	R	R	N	N	N	N	R	N	N	N	R	N	R	R	N	N	R	R	R	N	N	N	N	N	R	N	N	N	N	R	N	R	N
chr2p5850182	2	5850182	NA	N	N	N	R	N	NA	R	N	R	R	N	N	N	R	R	N	N	N	N	R	N	N	N	R	N	R	R	N	N	R	R	R	N	N	N	N	N	R	N	N	N	N	R	N	R	N
chr2p5851847	2	5851847	N	N	N	N	R	N	N	R	N	R	R	N	N	N	R	R	N	N	N	N	R	N	N	N	R	N	R	R	N	N	R	R	R	N	N	N	N	N	R	N	N	N	N	R	N	R	N
chr2p5852306	2	5852306	N	N	N	N	R	N	N	R	N	R	R	N	N	N	R	R	N	N	N	N	R	N	N	N	R	N	R	R	N	N	R	R	R	N	N	N	N	N	R	N	N	N	N	R	N	R	N
chr2p5852729	2	5852729	N	N	N	N	R	N	N	R	N	R	R	N	N	N	R	R	N	N	N	N	R	N	N	N	R	N	R	R	N	N	R	R	R	N	N	NA	N	N	R	N	N	N	N	R	N	R	N
chr2p5904387	2	5904387	N	N	N	N	R	N	N	R	N	R	R	N	N	N	R	R	N	N	N	N	R	N	N	N	R	N	R	R	N	N	R	R	R	N	N	N	N	N	R	N	N	N	N	N	N	R	N
chr2p5904735	2	5904735	N	N	N	N	R	N	N	R	N	R	R	N	N	N	R	R	N	N	N	N	R	N	N	N	R	N	R	R	N	N	R	R	R	N	N	N	N	N	R	N	N	N	N	N	N	R	N
chr2p5965298	2	5965298	N	N	N	N	R	N	N	R	N	R	R	N	N	N	R	R	N	N	N	N	R	N	N	N	R	N	R	R	N	N	N	R	R	N	N	N	N	N	R	N	N	N	N	N	N	R	N
chr2p5972729	2	5972729	N	NA	N	N	R	N	N	R	NA	R	R	N	N	N	NA	R	N	N	N	N	R	N	N	N	R	NA	R	R	NA	N	N	R	R	N	N	N	N	N	R	N	N	N	N	N	N	R	N
chr2p5978866	2	5978866	N	N	N	N	R	N	NA	R	N	R	R	N	N	N	R	R	N	N	N	N	R	N	N	N	R	N	R	R	N	N	N	R	R	N	N	N	N	N	R	N	N	N	N	N	N	R	N
chr2p5994395	2	5994395	N	N	N	N	R	N	N	R	N	NA	R	N	N	N	R	R	N	N	N	N	R	N	N	N	NA	N	R	R	N	N	N	R	R	N	N	N	N	N	R	N	N	N	N	N	N	R	N
chr2p6012421	2	6012421	N	N	N	N	R	N	N	R	N	R	R	N	N	N	R	R	N	N	N	N	R	N	N	N	R	N	R	R	N	N	N	R	R	N	N	N	N	N	R	N	N	N	N	N	N	R	N
chr2p6015030	2	6015030	N	N	N	N	R	N	N	R	N	R	R	N	N	N	R	R	N	N	N	N	R	N	N	N	R	N	R	R	N	N	N	R	R	N	N	N	N	N	R	N	N	N	N	N	N	R	N
chr2p6018360	2	6018360	N	N	N	N	R	N	N	R	N	R	R	N	N	N	R	R	N	N	N	N	R	N	N	N	R	N	R	R	N	N	N	R	R	N	N	N	N	N	R	N	N	N	N	N	N	R	N
chr2p6029659	2	6029659	N	N	N	N	R	N	N	R	N	R	R	N	N	N	R	R	N	N	N	N	R	N	N	N	R	N	R	R	N	N	N	R	R	N	N	N	N	N	R	N	N	N	N	N	N	R	N
chr2p6035400	2	6035400	N	N	N	N	R	N	N	R	N	R	R	N	N	N	R	R	N	N	N	N	R	N	N	N	R	N	R	R	N	N	N	R	NA	N	N	N	N	N	R	N	N	N	N	N	N	R	N
chr2p6035401	2	6035401	N	N	N	N	R	N	N	R	N	R	R	N	N	N	R	R	N	N	N	N	R	N	N	N	R	N	R	R	N	N	N	R	NA	N	N	N	N	N	R	N	N	N	N	N	N	R	N
chr2p6035432	2	6035432	N	N	N	N	R	N	N	R	N	R	R	N	N	N	R	R	N	N	N	N	R	N	N	N	R	N	R	R	N	N	N	R	NA	N	N	N	N	N	R	N	N	N	N	N	N	R	N
chr2p6042606	2	6042606	N	N	N	N	R	N	N	R	N	R	R	N	N	NA	R	R	N	N	N	N	R	N	N	N	R	N	NA	R	N	N	N	R	R	N	N	N	NA	N	R	N	N	N	N	NA	N	R	N
chr2p6042635	2	6042635	N	N	N	N	R	N	N	R	N	R	R	N	N	NA	R	R	N	N	N	N	R	N	N	N	R	N	NA	R	N	N	N	R	R	N	N	N	N	N	R	N	N	N	N	NA	N	R	N
chr2p6044506	2	6044506	N	N	N	N	R	N	N	R	N	R	R	N	N	N	R	R	N	N	N	N	R	N	N	N	R	N	R	R	N	N	N	R	R	N	N	N	N	N	R	N	N	N	N	N	N	R	N
chr2p6044516	2	6044516	N	N	N	N	R	N	N	R	N	R	R	N	N	N	R	R	N	N	N	N	R	N	N	N	R	N	R	R	N	N	N	R	R	N	N	N	N	N	R	N	N	N	N	N	N	R	N
chr2p6044533	2	6044533	N	N	N	N	R	N	N	R	N	R	R	N	N	N	R	R	N	N	N	N	R	N	N	N	R	N	R	R	N	N	N	R	R	N	N	N	N	N	R	N	N	N	N	N	N	R	N
chr2p6046233	2	6046233	N	N	N	N	R	N	N	R	N	R	R	N	N	N	R	R	N	N	N	N	R	N	N	N	R	N	R	R	N	N	N	R	R	N	N	N	N	N	R	N	N	N	N	N	N	R	N
chr2p6046284	2	6046284	N	N	N	N	R	N	N	R	N	R	R	N	N	N	R	R	N	NA	N	N	R	N	N	N	R	N	R	R	N	N	N	R	R	N	N	N	N	N	R	N	N	N	N	N	N	R	N
chr2p6046443	2	6046443	N	N	N	N	R	N	N	R	N	R	R	N	N	N	R	R	N	N	N	N	R	N	N	N	R	N	R	R	N	N	N	R	R	N	N	N	N	N	R	N	N	N	N	N	N	R	N
chr2p6046470	2	6046470	NA	N	N	N	R	N	NA	R	N	R	R	N	N	N	R	R	N	N	N	N	R	N	N	N	R	N	NA	R	N	N	N	R	R	N	N	N	N	N	R	N	N	N	N	N	N	R	N
chr2p6046665	2	6046665	N	NA	N	N	R	N	N	R	N	R	R	NA	N	N	R	R	N	N	N	N	R	N	N	N	R	N	NA	R	N	N	N	R	R	N	N	N	N	N	R	N	N	N	N	N	N	R	N
chr2p6221602	2	6221602	N	N	N	N	R	N	N	R	N	R	R	N	N	N	R	R	N	N	N	N	R	N	N	N	R	N	R	R	N	N	N	R	R	N	N	N	N	N	R	N	N	N	N	N	N	R	N
chr2p6223246	2	6223246	N	NA	N	N	R	N	NA	R	N	R	R	N	N	N	R	R	N	N	N	N	R	N	N	N	R	N	R	R	NA	N	N	R	R	N	N	N	N	N	R	N	N	N	N	N	N	R	N
chr2p6225783	2	6225783	N	N	N	N	R	N	N	R	N	R	R	N	N	N	R	NA	N	N	N	N	R	N	N	N	NA	N	R	R	N	N	N	R	R	N	N	N	N	N	R	N	N	N	N	N	N	NA	N
chr2p6240827	2	6240827	N	N	N	N	R	N	N	R	N	R	R	N	N	N	R	R	N	N	N	N	R	N	N	N	R	N	R	R	N	N	N	R	R	N	N	N	N	N	R	N	N	N	N	N	N	R	N
chr2p6240828	2	6240828	N	N	N	N	R	N	N	R	N	R	R	N	N	N	R	R	N	N	N	N	R	N	N	N	R	N	R	R	N	N	N	R	R	N	N	N	N	N	R	N	N	N	N	N	N	R	N
chr2p6349814	2	6349814	N	N	N	N	R	N	N	R	N	R	R	N	N	N	R	R	N	N	N	N	R	N	N	N	R	N	R	R	N	N	N	R	R	N	N	N	N	N	R	N	N	N	N	N	N	R	N
chr2p6351932	2	6351932	N	N	N	N	R	N	N	R	N	R	R	N	N	N	R	R	N	N	N	N	R	N	N	N	R	N	R	R	N	N	N	R	R	N	N	N	N	N	R	N	N	N	N	N	N	R	N
chr2p6354060	2	6354060	N	N	N	N	R	N	N	R	N	R	R	N	N	N	R	R	N	N	N	N	R	N	N	N	R	N	R	R	NA	N	N	R	R	N	N	N	N	N	R	N	N	N	N	N	N	R	N
chr2p6354063	2	6354063	N	N	N	N	R	N	N	R	N	R	R	N	N	N	R	R	N	NA	N	N	R	N	N	N	R	NA	R	R	N	N	N	R	R	N	N	N	N	N	R	N	N	N	N	N	N	R	N
chr2p6354210	2	6354210	N	N	N	N	R	N	N	R	N	R	R	N	N	NA	R	R	N	N	N	N	R	N	N	NA	R	N	R	R	N	N	N	R	R	N	N	N	N	NA	R	N	N	NA	N	N	N	R	N
chr2p6354305	2	6354305	N	N	N	N	R	N	N	R	N	R	R	N	N	N	R	R	N	N	N	N	R	N	NA	N	R	N	R	R	N	N	N	R	R	N	N	N	N	N	R	N	NA	N	N	N	N	R	N
chr2p6370968	2	6370968	NA	NA	NA	N	R	N	NA	R	N	R	R	N	N	N	R	R	N	N	N	N	R	N	NA	N	R	NA	R	R	NA	N	N	R	R	N	N	N	N	N	R	N	N	N	N	N	N	R	N
chr2p6370996	2	6370996	NA	NA	NA	N	R	N	NA	R	N	R	R	N	N	N	R	R	N	N	N	N	R	N	NA	N	R	NA	R	R	NA	N	N	R	R	N	N	N	N	N	R	N	N	N	N	N	N	R	N
chr2p6383237	2	6383237	N	N	N	N	R	N	N	R	N	R	R	N	N	N	R	R	N	N	N	N	R	N	N	N	R	N	R	R	R	N	N	R	R	N	N	N	N	N	R	N	N	N	N	N	N	R	N
chr2p6383316	2	6383316	N	N	N	N	R	N	N	R	N	R	R	N	N	N	R	R	N	N	N	N	R	N	N	N	R	N	R	R	R	N	N	R	R	N	N	N	N	N	R	N	N	N	N	N	N	R	N
chr2p6421466	2	6421466	N	N	N	N	R	N	N	R	N	R	R	N	N	N	R	R	N	N	N	N	R	N	N	N	R	N	R	R	N	N	N	R	R	N	N	N	N	N	R	N	N	N	N	N	N	R	N
chr2p6421668	2	6421668	NA	N	N	N	R	N	N	R	N	R	R	NA	N	N	R	R	N	NA	N	N	R	N	N	N	R	NA	NA	R	N	N	N	R	R	N	N	N	NA	N	R	N	N	N	N	NA	N	R	N
chr2p6421691	2	6421691	NA	N	N	N	R	N	N	R	N	R	R	NA	N	N	R	R	N	NA	N	N	R	N	N	N	R	N	NA	R	N	N	N	R	R	N	N	N	N	N	R	N	N	N	N	NA	N	R	N
chr2p6421722	2	6421722	NA	N	N	N	R	N	N	R	N	R	R	NA	N	N	R	R	N	NA	N	N	R	N	N	N	R	N	NA	R	N	N	N	R	R	N	N	N	N	N	R	N	N	N	N	NA	N	R	N
chr2p6451580	2	6451580	N	N	N	N	NA	N	N	R	N	R	R	N	N	N	R	NA	N	N	R	N	NA	N	N	N	R	N	NA	R	N	N	N	R	NA	N	N	N	N	N	R	N	N	N	N	N	N	NA	N
chr2p6451589	2	6451589	N	N	N	N	NA	N	N	R	N	R	R	N	N	N	R	NA	N	N	R	N	NA	N	N	N	R	N	NA	R	N	N	N	R	NA	N	N	N	N	N	R	N	N	N	N	N	N	NA	N
chr2p6460680	2	6460680	N	N	N	N	R	N	N	R	N	R	R	N	N	N	NA	R	N	N	R	N	R	N	N	N	R	N	R	R	N	N	N	R	R	N	N	N	N	N	R	N	N	N	N	N	N	R	N
chr2p6633467	2	6633467	N	N	N	N	R	N	N	R	N	N	R	N	R	N	N	R	N	N	R	N	R	N	N	N	R	N	R	R	N	N	N	N	R	N	N	N	N	N	R	N	N	N	N	N	N	R	N
chr2p6712173	2	6712173	N	N	N	N	R	N	N	R	N	N	R	N	R	N	N	R	N	N	R	N	R	N	N	N	R	N	R	R	N	N	N	N	R	N	N	N	N	N	R	R	N	N	N	N	N	R	N
chr2p6723825	2	6723825	N	NA	N	N	R	N	N	R	N	NA	R	N	R	N	N	R	N	N	R	N	R	N	N	NA	R	N	R	R	N	N	N	N	R	N	N	NA	N	N	R	R	NA	NA	N	N	N	R	N
chr2p6723894	2	6723894	N	N	N	N	R	N	N	R	N	N	R	N	R	N	N	R	N	N	R	N	R	N	N	N	R	N	R	R	N	N	N	N	R	N	N	N	N	N	R	R	NA	N	N	N	N	R	N
chr2p6723928	2	6723928	N	N	N	N	R	N	N	R	N	N	R	N	R	N	N	R	N	N	R	N	R	N	N	N	R	N	R	R	N	N	N	N	R	N	N	N	NA	N	R	R	N	N	NA	N	N	R	N
chr2p6724118	2	6724118	N	N	N	N	R	N	N	R	N	N	R	N	R	N	N	R	N	N	R	N	R	N	N	N	R	N	NA	R	N	N	N	N	R	N	N	N	N	N	R	R	N	N	NA	N	N	R	N
chr2p6725210	2	6725210	N	N	N	N	R	N	N	R	N	N	R	N	R	N	N	R	N	N	R	N	R	N	N	N	R	N	R	R	N	N	N	N	R	N	N	N	N	N	R	R	N	N	N	N	N	R	N
chr2p6725337	2	6725337	N	NA	N	N	R	N	N	R	NA	N	R	N	R	N	N	R	N	N	R	N	R	N	NA	N	R	N	NA	R	N	N	N	N	R	N	N	N	N	N	R	R	N	N	N	N	N	R	N
chr2p6725347	2	6725347	N	NA	N	N	R	N	N	R	NA	N	R	N	R	N	N	R	N	N	R	N	R	N	N	N	R	N	NA	R	N	N	N	N	R	N	N	N	N	N	R	R	N	N	N	N	N	R	N
chr2p6725476	2	6725476	N	N	N	N	R	N	N	R	N	N	R	N	R	N	N	R	N	N	R	N	R	N	N	N	R	N	R	R	N	N	N	N	R	N	N	N	N	N	R	R	N	N	N	N	N	R	N
chr2p6725510	2	6725510	N	N	N	N	R	N	N	R	N	N	R	N	R	N	N	R	N	N	R	N	R	N	N	N	R	N	R	R	N	N	N	N	R	N	N	N	N	N	R	R	N	N	N	N	N	R	N
chr2p6728220	2	6728220	N	N	N	N	R	N	N	R	N	N	R	N	R	N	N	R	N	N	R	N	R	N	N	N	R	N	R	R	N	N	N	N	R	N	N	N	N	N	R	R	N	N	N	N	N	R	N
chr2p6736626	2	6736626	N	N	N	N	R	N	N	R	N	N	R	N	R	N	N	R	N	N	R	N	R	N	N	N	R	N	NA	R	N	N	N	N	R	N	N	N	NA	N	R	R	N	N	N	N	N	R	N
chr2p6744211	2	6744211	N	N	N	N	R	N	N	R	N	N	R	N	R	N	N	R	N	N	R	N	R	N	N	N	R	N	R	R	N	N	N	N	R	N	N	N	N	N	R	R	N	N	N	N	N	R	N
chr2p6745558	2	6745558	N	N	N	N	R	N	N	R	N	N	R	N	R	N	N	R	N	N	R	N	R	N	N	N	R	N	R	R	N	N	N	N	R	N	N	N	N	N	R	R	N	N	N	N	N	R	N
chr2p6745562	2	6745562	N	N	N	N	R	N	N	R	N	N	R	N	R	N	N	R	N	N	R	N	R	N	N	N	R	N	R	R	N	N	N	N	R	N	N	N	N	N	R	R	N	N	N	N	N	R	N
chr2p6745901	2	6745901	N	N	N	N	R	N	N	R	N	N	R	N	R	N	N	R	N	N	R	N	R	N	N	N	R	N	R	R	N	N	N	N	R	N	N	N	N	N	R	R	N	N	N	N	N	R	N
chr2p6745902	2	6745902	N	N	N	N	R	N	N	R	N	N	R	N	R	N	N	R	N	N	R	N	R	N	N	N	R	N	R	R	N	N	N	N	R	N	N	N	N	N	R	R	N	N	N	N	N	R	N
chr2p6745932	2	6745932	N	N	N	N	R	N	N	R	N	N	R	N	R	N	N	R	N	N	R	N	R	N	N	N	R	N	R	R	N	N	N	N	R	N	N	N	N	N	R	R	N	N	N	N	N	R	N
chr2p6745934	2	6745934	N	N	N	N	R	N	N	R	N	N	R	N	R	N	N	R	N	N	R	N	R	N	N	N	R	N	R	R	N	N	N	N	R	N	N	N	N	N	R	R	N	N	N	N	N	R	N
chr2p6756004	2	6756004	N	N	N	N	R	N	N	R	N	N	R	N	R	N	N	R	N	N	R	N	R	N	N	N	R	N	R	R	R	N	N	N	R	N	N	N	N	N	R	R	N	N	N	N	N	R	N
chr2p6773230	2	6773230	N	N	N	N	R	N	N	R	N	N	R	N	R	N	N	R	N	N	R	N	NA	N	N	N	R	N	R	R	N	N	N	N	N	N	N	N	N	N	R	R	NA	N	N	N	N	R	N
chr2p6789869	2	6789869	N	NA	N	N	R	N	N	R	N	N	R	NA	R	N	N	R	N	N	R	N	R	N	N	N	R	N	R	R	N	N	N	N	N	N	N	N	N	N	R	R	N	N	N	N	N	R	N
chr2p6792349	2	6792349	N	N	N	N	R	N	N	R	N	N	R	N	R	N	N	R	N	N	R	N	R	N	N	N	R	N	R	R	N	N	N	N	N	N	N	N	N	N	R	R	N	N	N	N	N	R	N
chr2p6801864	2	6801864	N	N	N	N	R	N	N	R	N	N	R	N	R	N	N	R	N	N	R	N	R	N	N	N	R	N	R	R	N	N	N	N	N	N	N	N	N	N	R	R	N	N	N	N	N	R	N
chr2p6830581	2	6830581	N	N	N	N	R	N	N	R	N	N	R	N	R	N	N	R	N	N	R	N	R	N	N	N	R	N	R	R	N	N	N	N	N	N	N	N	N	N	R	R	N	N	N	N	N	R	N
chr2p6830622	2	6830622	N	N	N	N	R	N	N	R	N	N	R	N	R	N	N	R	N	N	R	N	R	N	N	N	R	N	R	R	N	N	N	N	N	N	N	N	N	N	R	R	N	N	N	N	N	R	N
chr2p6832148	2	6832148	N	N	N	N	R	N	N	R	N	N	R	N	R	N	N	R	N	N	R	N	R	N	N	N	R	N	R	R	N	N	N	N	N	N	N	N	N	N	R	R	N	N	N	N	N	R	N
chr2p6832250	2	6832250	N	N	N	N	R	N	N	R	N	N	R	N	R	N	N	R	N	N	R	N	R	N	N	N	R	N	R	R	N	N	N	N	N	N	N	N	N	N	R	R	N	N	N	N	N	NA	N
chr2p6844283	2	6844283	N	N	N	N	R	N	N	R	N	N	R	N	R	N	N	R	N	N	R	N	R	N	N	N	R	N	R	R	N	N	N	N	N	N	N	N	N	N	R	R	N	N	N	N	N	R	N
chr2p6866030	2	6866030	N	N	N	N	R	N	N	R	N	N	R	N	R	N	N	R	N	N	R	N	R	N	N	N	R	N	R	R	N	N	N	N	N	N	N	N	N	N	R	R	N	N	N	N	N	R	N
chr2p6866252	2	6866252	N	NA	N	N	R	N	N	R	N	N	R	N	R	N	NA	R	N	N	R	N	R	N	N	N	R	N	NA	NA	N	N	N	N	N	N	N	N	N	N	R	R	N	N	N	N	N	R	N
chr2p6871271	2	6871271	N	N	N	N	R	N	N	R	N	N	R	N	R	N	N	R	N	N	R	N	R	N	N	N	R	N	R	R	N	N	N	N	N	N	N	N	N	N	R	R	N	N	N	N	N	R	N
chr2p6879856	2	6879856	N	N	N	N	R	N	NA	R	N	N	R	N	R	N	N	R	N	N	R	N	R	N	N	N	NA	N	R	R	N	N	N	N	N	N	N	N	N	N	R	R	N	N	N	N	N	NA	NA
chr2p6971104	2	6971104	NA	N	N	N	R	N	N	R	N	N	R	N	R	N	N	R	N	N	R	N	R	N	N	N	R	N	R	R	N	N	N	N	N	N	N	N	N	N	R	R	N	N	N	N	N	R	N
chr2p6980218	2	6980218	N	N	N	N	R	N	N	R	N	N	R	N	R	N	N	R	N	N	R	N	R	N	N	N	R	N	R	R	N	N	N	N	N	N	N	N	N	N	R	R	N	N	N	N	N	R	N
chr2p6981678	2	6981678	N	NA	N	N	R	N	N	R	N	N	R	N	R	N	N	R	NA	N	R	N	R	N	N	N	R	N	NA	R	N	N	N	N	N	N	N	N	N	N	R	R	N	N	N	N	N	R	N
chr2p6983888	2	6983888	N	N	N	N	R	N	N	R	N	N	R	N	R	N	N	R	N	N	R	N	R	N	N	N	R	N	R	R	N	N	N	N	N	N	N	N	N	N	R	R	N	N	N	N	N	R	N
chr2p6985957	2	6985957	N	N	N	N	R	N	N	R	N	N	R	N	R	N	N	R	N	N	R	N	R	N	NA	N	R	N	NA	R	N	NA	N	N	N	N	N	N	NA	N	R	R	N	N	N	N	N	R	N
chr2p6996279	2	6996279	N	N	N	N	R	N	N	R	N	N	R	N	R	N	N	R	N	N	R	N	R	N	N	N	R	N	R	R	N	N	N	N	N	N	N	N	N	N	R	R	N	N	N	N	N	R	N
chr2p6996468	2	6996468	N	N	N	N	R	N	N	R	N	N	R	N	R	N	N	R	N	N	R	N	R	N	N	N	R	N	R	R	N	N	N	N	N	N	N	N	N	N	R	R	N	N	N	N	N	R	N
chr2p6996692	2	6996692	N	N	N	N	R	N	N	R	N	N	R	N	R	N	N	R	N	N	R	N	R	N	N	N	R	N	R	R	N	N	N	N	N	N	N	N	N	N	R	R	N	N	N	N	N	R	N
chr2p7001569	2	7001569	N	NA	N	N	R	N	N	R	N	N	NA	NA	R	N	N	R	N	N	R	N	R	N	N	N	R	N	NA	NA	N	N	N	N	N	N	N	N	N	N	R	R	N	N	N	N	N	R	N
chr2p7004265	2	7004265	N	N	N	N	R	N	N	R	N	N	R	N	R	N	N	R	N	N	R	N	R	N	N	N	R	N	R	R	N	N	N	N	N	N	N	N	N	N	R	R	N	N	N	N	N	R	N
chr2p7004316	2	7004316	N	N	N	N	R	N	N	R	N	N	R	N	R	N	N	R	N	N	R	N	R	N	N	N	R	N	R	R	N	N	N	N	N	N	N	N	N	N	R	R	N	N	N	N	N	R	N
chr2p7004630	2	7004630	N	NA	N	N	R	N	N	R	N	N	R	N	R	NA	N	R	N	N	R	N	R	N	N	N	R	N	R	R	N	N	N	N	N	N	N	N	N	N	R	R	NA	N	N	N	N	R	N
chr2p7006940	2	7006940	N	N	N	N	R	N	N	R	N	N	R	N	R	N	N	R	N	N	R	N	R	N	N	N	R	N	R	R	N	N	N	N	N	N	N	N	N	N	R	R	N	N	N	N	N	R	N
chr2p7007046	2	7007046	N	N	N	N	R	N	N	R	N	N	R	N	R	N	N	R	N	N	R	N	R	N	N	N	R	N	R	R	N	N	N	N	N	N	N	N	N	N	R	R	N	N	N	N	N	R	N
chr2p7007052	2	7007052	N	N	N	N	R	N	N	R	N	N	R	N	R	N	N	R	N	N	R	N	R	N	N	N	R	N	R	R	N	N	N	N	N	N	N	N	N	N	R	R	N	N	N	N	N	R	N
chr2p7010982	2	7010982	N	N	N	N	R	N	N	R	N	N	R	N	R	N	N	R	N	N	R	N	R	N	N	N	R	N	R	R	N	N	N	N	N	N	N	N	N	N	R	R	N	N	N	N	N	R	N
chr2p7011285	2	7011285	N	N	N	N	R	N	N	R	N	N	R	N	R	N	N	R	N	N	R	N	R	N	N	N	R	N	R	R	N	N	N	N	N	N	N	N	N	N	R	R	NA	N	N	N	N	R	N
chr2p7011351	2	7011351	N	N	N	N	R	N	N	R	N	N	R	N	R	N	N	R	N	N	R	N	NA	N	N	N	R	N	R	R	N	N	N	N	N	N	N	N	N	N	R	R	N	N	N	N	N	R	N
chr2p7018617	2	7018617	N	N	N	N	R	N	N	R	N	N	R	N	R	N	N	R	N	N	R	N	R	N	N	R	R	N	R	R	N	N	N	N	N	N	N	N	N	N	R	R	N	N	N	N	N	R	N
chr2p7018638	2	7018638	N	N	N	N	R	N	N	R	N	N	R	N	R	N	N	R	N	N	R	N	R	N	N	R	R	N	R	R	N	N	N	N	N	N	N	N	N	N	R	R	N	N	N	N	N	R	N
chr2p7026473	2	7026473	N	N	N	N	R	N	N	R	NA	N	R	N	R	N	N	R	N	N	R	N	R	N	N	R	R	N	R	R	N	N	N	N	N	N	N	N	N	N	R	R	N	N	N	N	N	R	N
chr2p7031520	2	7031520	N	NA	N	N	R	N	N	R	N	N	R	N	R	N	N	R	N	N	R	N	R	N	N	R	R	N	R	R	N	N	N	N	N	N	N	N	N	N	R	R	N	N	N	N	N	R	N
chr2p7031553	2	7031553	N	NA	N	N	R	N	N	R	N	N	R	N	R	N	N	R	N	N	R	N	R	N	N	R	R	N	R	R	N	N	N	N	N	N	N	N	N	N	R	R	N	N	N	N	N	R	N
chr2p7034201	2	7034201	N	N	N	N	R	N	N	R	N	N	R	N	R	N	N	R	N	N	R	N	R	N	N	R	R	N	R	R	N	N	N	N	N	N	N	N	N	N	R	R	N	N	N	N	N	R	N
chr2p7037738	2	7037738	N	N	N	N	R	N	N	R	N	N	R	N	R	N	N	R	N	N	R	N	R	N	N	R	R	N	R	R	N	N	N	N	N	N	N	N	N	N	R	R	N	N	N	N	N	R	N
chr2p7039235	2	7039235	N	N	N	N	R	N	N	R	N	N	R	N	R	N	N	R	N	N	R	N	R	N	N	R	R	N	R	R	N	N	N	N	N	N	N	N	N	N	R	R	N	N	N	N	N	R	N
chr2p7039265	2	7039265	N	N	N	N	R	N	N	R	N	N	R	N	R	N	N	R	N	N	R	N	R	N	N	R	R	N	R	R	N	N	N	N	N	N	N	N	N	N	R	R	N	N	N	N	N	R	N
chr2p7039273	2	7039273	N	N	N	N	R	N	N	R	N	N	R	N	R	N	N	R	N	N	R	N	R	N	N	R	R	N	R	R	N	N	N	N	N	N	N	N	N	N	R	R	N	N	N	N	N	R	N
chr2p7041908	2	7041908	NA	N	N	N	R	N	N	R	N	N	R	N	R	N	N	R	N	N	R	N	R	N	N	R	R	N	R	R	N	N	N	N	N	N	N	N	N	N	R	R	N	N	N	N	N	R	N
chr2p7050045	2	7050045	N	N	N	N	R	N	N	R	N	N	R	N	R	N	N	R	N	N	R	N	R	N	N	R	R	N	R	R	N	N	N	N	N	N	N	N	N	N	R	R	N	N	N	N	N	R	N
chr2p7050633	2	7050633	N	N	N	N	R	N	N	R	N	N	R	N	R	N	N	R	N	N	R	N	R	N	N	R	R	N	R	R	N	N	N	N	N	N	N	N	N	N	R	R	N	N	N	N	N	R	N
chr2p7050694	2	7050694	N	N	N	N	R	N	N	R	N	N	R	N	R	N	N	R	N	N	R	N	R	N	N	R	R	N	R	R	N	N	N	N	N	N	N	N	N	N	R	R	N	N	N	N	N	R	N
chr2p7052413	2	7052413	N	NA	N	N	R	N	NA	R	N	N	R	N	R	N	N	R	N	N	R	N	R	N	N	R	R	N	R	R	N	NA	N	N	N	N	N	N	N	N	R	R	N	N	N	N	N	R	N
chr2p7052421	2	7052421	N	NA	N	N	R	N	NA	R	N	N	R	N	R	N	N	R	N	N	R	N	R	N	N	R	R	N	R	R	N	NA	N	N	N	N	N	N	N	N	R	R	N	N	N	N	N	R	N
chr2p7052445	2	7052445	N	NA	N	N	R	N	NA	R	N	N	R	N	R	N	N	R	N	N	R	N	R	N	N	R	R	N	R	R	N	NA	N	N	N	N	N	N	N	N	R	R	N	N	N	N	N	R	N
chr2p7070231	2	7070231	N	N	N	N	R	N	N	R	NA	N	R	N	R	N	NA	R	N	N	R	N	R	N	N	R	R	N	R	R	N	N	N	N	N	N	N	N	N	N	R	R	N	R	N	N	N	R	N
chr2p7070383	2	7070383	N	N	N	N	R	N	N	R	N	N	R	N	R	N	N	R	N	N	R	N	R	N	N	R	R	N	NA	R	N	N	N	N	N	N	N	N	N	N	R	R	N	R	N	N	N	R	N
chr2p7073864	2	7073864	N	N	N	N	R	N	N	R	N	N	R	N	R	N	N	R	N	N	R	N	R	N	N	R	R	N	R	R	N	N	N	N	N	N	N	N	N	N	R	R	N	N	N	N	N	R	N
chr2p7074416	2	7074416	N	N	N	N	R	N	N	R	N	N	R	N	R	N	N	R	N	N	R	N	R	N	NA	R	R	N	R	R	N	N	N	N	NA	N	N	N	N	N	R	R	N	NA	N	N	N	R	N
chr2p7074531	2	7074531	N	N	N	N	R	N	N	R	N	N	R	N	R	N	N	R	N	N	R	N	R	N	N	R	R	N	R	R	N	N	N	N	N	N	N	N	N	N	R	R	N	N	N	N	N	R	N
chr2p7074585	2	7074585	N	N	N	N	R	N	N	R	N	N	R	N	R	N	N	R	N	N	R	N	R	N	N	R	R	N	NA	R	N	N	N	N	N	N	N	N	N	N	R	R	N	N	N	N	N	R	N
chr2p7106733	2	7106733	N	N	N	N	R	N	N	R	N	N	N	N	R	N	N	N	N	N	R	N	R	N	N	R	R	N	R	R	N	N	N	N	N	N	N	N	N	N	R	R	N	N	N	N	N	R	N
chr2p7112053	2	7112053	N	N	N	N	NA	N	N	R	N	N	N	N	R	N	N	N	N	N	R	N	R	N	N	R	R	N	R	R	N	N	N	N	N	N	N	N	N	N	R	R	N	N	N	N	N	R	N
chr2p7113721	2	7113721	N	N	N	N	R	N	N	R	N	N	N	N	R	N	N	N	N	N	R	N	R	N	N	R	R	N	R	R	N	N	N	N	N	N	N	N	N	N	R	R	N	N	N	N	N	R	N
chr2p7113736	2	7113736	N	N	N	N	R	N	N	R	N	N	N	N	R	N	N	N	N	N	R	N	R	N	N	R	R	N	R	R	N	N	N	N	N	N	N	N	N	N	R	R	N	N	N	N	N	R	N
chr2p7117959	2	7117959	NA	N	N	N	R	N	NA	R	N	N	N	NA	R	N	N	N	N	N	R	N	R	N	N	R	R	N	NA	R	N	N	N	N	N	N	N	N	N	N	R	R	N	N	N	N	N	R	N
chr2p7117986	2	7117986	NA	N	N	N	R	N	NA	R	N	N	N	NA	R	N	N	N	N	N	R	N	R	N	N	R	R	N	NA	R	N	N	N	N	N	N	N	N	N	N	R	R	N	N	N	N	N	R	N
chr2p7118585	2	7118585	N	N	N	N	R	N	N	R	N	N	N	N	R	N	N	N	N	N	R	N	R	N	N	R	R	N	R	R	N	N	N	N	N	N	N	N	N	N	R	R	N	N	N	N	N	R	N
chr2p7118749	2	7118749	N	NA	N	N	R	N	NA	R	N	NA	N	N	NA	N	NA	N	NA	N	R	N	R	N	N	R	R	N	NA	R	NA	N	N	N	N	N	N	N	N	N	R	R	N	N	N	N	N	R	N
chr2p7118905	2	7118905	N	N	N	N	R	N	N	R	N	N	N	N	R	N	N	N	N	N	R	N	R	N	N	R	R	N	NA	R	N	N	N	N	N	N	N	N	N	N	R	R	N	N	N	N	N	R	N
chr2p7118999	2	7118999	N	N	N	N	R	N	N	R	N	N	N	N	R	N	N	N	N	N	R	N	R	N	N	R	R	N	NA	R	N	N	N	N	N	N	N	N	N	N	R	R	N	N	N	N	N	R	N
chr2p7119050	2	7119050	N	N	N	N	R	N	N	R	N	NA	N	N	R	N	N	N	N	N	R	N	R	N	N	R	R	N	R	R	N	N	N	NA	N	N	N	N	N	N	R	R	N	N	N	N	N	R	N
chr2p7119062	2	7119062	N	N	N	N	R	N	N	R	N	NA	N	N	R	N	N	N	N	N	R	N	R	N	N	R	R	N	R	R	N	N	N	NA	N	N	N	N	N	N	R	R	N	N	N	N	N	R	N
chr2p7119141	2	7119141	N	N	N	N	R	N	N	R	NA	N	N	N	R	N	N	N	N	N	R	N	R	N	N	R	R	N	R	R	N	N	N	N	N	N	N	N	N	N	R	R	N	N	N	N	N	R	N
chr2p7121324	2	7121324	NA	NA	N	N	R	N	NA	R	N	N	N	N	R	N	N	N	N	N	R	N	R	N	N	R	R	N	NA	R	N	N	N	N	N	N	N	N	N	N	R	R	N	N	N	N	N	R	N
chr2p7133445	2	7133445	N	N	N	N	R	N	N	R	N	N	N	N	R	N	N	N	N	N	R	N	R	N	N	R	R	N	R	R	N	N	N	N	N	N	N	N	N	N	R	R	N	N	N	N	N	R	N
chr2p7140155	2	7140155	N	N	N	N	R	N	N	R	N	N	N	N	R	N	N	N	N	N	R	N	R	N	N	R	R	N	R	R	N	N	N	N	N	N	N	N	N	N	R	R	N	N	N	N	N	R	N
chr2p7140165	2	7140165	N	N	N	N	R	N	N	R	N	N	N	N	R	N	N	N	N	N	R	N	R	N	NA	R	R	N	R	R	N	N	N	N	N	N	N	N	N	N	R	R	N	N	N	N	N	R	N
chr2p7142075	2	7142075	N	N	N	N	R	N	N	R	N	N	N	N	R	N	N	N	N	N	R	N	R	N	N	R	R	N	NA	R	N	N	N	N	N	N	N	N	N	N	R	R	N	N	N	N	N	R	N
chr2p7142096	2	7142096	N	N	N	N	R	N	N	R	N	N	N	N	R	N	N	N	N	N	R	N	R	N	N	R	R	N	R	R	N	N	N	N	N	N	N	N	N	N	R	R	N	N	N	N	N	R	N
chr2p7161014	2	7161014	N	N	N	N	R	N	N	N	N	N	N	N	R	N	N	N	N	N	R	N	R	N	N	R	R	N	R	R	N	N	N	N	N	N	N	N	N	N	R	R	N	N	N	N	N	R	N
chr2p7162708	2	7162708	N	N	N	N	R	N	N	N	N	N	N	N	R	N	N	N	N	N	R	N	R	N	N	R	R	N	R	R	N	NA	N	N	N	N	N	N	N	N	R	R	N	N	N	N	N	R	N
chr2p7165999	2	7165999	N	N	N	N	R	N	N	N	N	N	N	N	R	N	N	N	N	N	R	N	R	N	N	R	R	N	R	R	N	N	N	N	N	N	N	N	N	N	R	R	N	N	N	N	N	R	N
chr2p7166002	2	7166002	N	N	N	N	R	N	N	N	N	N	N	N	R	N	N	N	N	N	R	N	R	N	N	R	R	N	R	R	N	N	N	N	N	N	N	N	N	N	R	R	N	N	N	N	N	R	N
chr2p7166035	2	7166035	N	N	N	N	R	N	N	N	N	N	N	N	R	N	N	N	N	N	R	N	R	N	N	R	R	N	R	R	N	N	N	N	N	N	N	N	N	N	R	R	N	N	N	N	N	R	N
chr2p7171748	2	7171748	N	N	N	N	R	N	N	N	N	NA	N	N	R	N	N	N	N	N	R	N	R	N	N	R	R	N	R	R	N	N	N	N	NA	N	N	N	N	N	R	R	NA	NA	N	N	N	R	N
chr2p7171847	2	7171847	N	N	N	N	R	N	N	N	N	N	N	N	R	N	N	N	N	N	R	N	R	N	N	R	R	N	R	R	N	N	N	N	N	N	N	N	N	N	R	R	N	N	N	N	N	R	N
chr2p7171871	2	7171871	N	N	N	N	R	N	N	N	N	N	N	N	R	N	N	N	N	N	R	N	R	N	N	R	R	N	R	R	N	N	N	N	N	N	N	N	N	N	R	R	N	N	N	N	N	R	N
chr2p7171880	2	7171880	N	N	N	N	R	N	N	N	N	N	N	N	R	N	N	N	N	N	R	N	R	N	N	R	R	N	R	R	N	N	N	N	N	N	N	N	N	N	R	R	N	N	N	N	N	R	N
chr2p7171886	2	7171886	N	N	N	N	R	N	N	N	N	N	N	N	R	N	N	N	N	N	R	N	R	N	N	R	R	N	R	R	N	N	N	N	N	N	N	N	N	N	R	R	N	N	N	N	N	R	N
chr2p7173429	2	7173429	N	N	N	N	R	N	N	N	N	N	N	N	R	N	N	N	N	N	R	N	R	N	N	R	R	N	R	R	N	N	N	N	N	N	N	N	N	N	R	R	N	N	N	N	N	R	N
chr2p7173432	2	7173432	N	N	N	N	R	N	N	N	N	N	N	N	R	N	N	N	N	N	R	N	R	N	N	R	R	N	R	R	N	N	N	N	N	N	N	N	N	N	R	R	N	N	N	N	N	R	N
chr2p7173437	2	7173437	N	N	N	N	R	N	N	N	N	N	N	N	R	N	N	N	N	N	R	N	R	N	N	R	R	N	R	R	N	N	N	N	N	N	N	N	N	N	R	R	N	N	N	N	N	R	N
chr2p7173933	2	7173933	N	NA	N	N	R	N	N	N	NA	NA	NA	NA	R	N	NA	N	N	N	R	N	R	N	N	R	R	N	NA	NA	N	N	N	N	N	N	N	N	NA	N	R	R	N	N	N	N	N	R	N
chr2p7190164	2	7190164	N	N	N	N	R	N	N	N	N	N	N	N	R	N	N	N	N	N	R	N	R	N	N	R	R	N	NA	R	N	N	N	N	N	N	N	N	N	N	R	R	N	N	N	N	N	R	N
chr2p7190166	2	7190166	N	N	N	N	R	N	N	N	N	N	N	N	R	N	N	N	N	N	R	N	R	N	N	R	R	N	NA	R	N	N	N	N	N	N	N	N	N	N	R	R	N	N	N	N	N	R	N
chr2p7190220	2	7190220	N	N	N	N	R	N	N	N	N	N	N	N	R	N	N	N	N	N	R	N	R	N	N	R	R	N	NA	R	N	N	N	N	N	N	N	N	N	N	R	R	N	N	N	N	N	R	N
chr2p7190298	2	7190298	N	NA	N	N	R	N	N	N	N	N	N	N	R	N	N	N	N	N	R	N	R	N	N	R	R	N	NA	R	N	N	N	N	N	N	N	N	N	N	R	R	N	N	N	N	N	R	N
chr2p7191558	2	7191558	N	N	N	N	R	N	N	N	N	N	N	N	R	N	N	N	N	N	R	N	R	N	N	R	R	N	R	R	N	N	N	N	N	N	N	N	N	N	R	R	N	N	N	N	N	R	N
chr2p7192782	2	7192782	N	N	N	N	R	N	NA	N	NA	N	N	N	R	N	N	N	N	N	R	N	R	N	N	R	R	N	R	R	N	N	N	N	N	N	N	N	N	N	R	R	N	N	N	N	N	R	N
chr2p7192839	2	7192839	N	N	N	N	R	N	NA	N	NA	N	N	N	R	N	N	N	N	N	R	N	R	N	N	R	R	N	R	R	N	N	N	N	N	N	N	N	N	N	R	R	N	N	N	N	N	R	N
chr2p7192950	2	7192950	N	N	N	N	R	N	N	N	N	N	N	N	R	N	N	N	N	N	R	N	R	N	N	R	R	N	NA	R	N	N	N	N	N	N	N	N	N	N	R	R	N	N	N	N	N	R	N
chr2p7192964	2	7192964	N	N	N	N	R	N	N	N	N	N	N	N	R	N	N	N	N	N	R	N	R	N	N	R	R	N	NA	R	N	N	N	N	N	N	N	N	N	N	R	R	N	N	N	N	N	R	N
chr2p7207693	2	7207693	N	N	N	N	R	N	N	N	N	N	N	N	R	N	N	N	N	N	R	N	R	N	N	R	R	N	NA	R	N	N	N	N	N	N	N	N	N	N	R	R	N	N	N	N	N	R	N
chr2p7210303	2	7210303	N	N	N	N	R	N	N	N	N	N	N	N	R	N	N	N	N	NA	R	N	R	N	N	R	R	N	R	R	N	N	N	N	NA	N	N	N	N	N	R	R	NA	N	N	N	N	R	N
chr2p7214008	2	7214008	NA	NA	N	N	R	NA	NA	N	N	N	NA	N	R	N	N	N	N	N	R	N	R	N	N	R	R	N	NA	R	NA	NA	N	N	N	N	N	N	NA	N	R	R	N	N	N	N	N	R	N
chr2p7214037	2	7214037	N	NA	N	N	R	N	N	N	N	N	N	N	R	N	N	N	N	N	R	N	R	N	N	R	R	N	NA	R	N	N	N	N	N	N	N	N	N	N	R	R	N	N	N	N	N	R	N
chr2p7216969	2	7216969	N	N	N	N	R	N	N	N	N	N	N	N	R	N	N	N	N	N	R	N	R	N	N	R	R	N	R	R	N	N	N	N	N	N	N	N	N	N	R	R	N	N	N	N	N	R	N
chr2p7216997	2	7216997	N	N	N	N	R	N	N	N	N	N	N	N	R	N	N	N	N	N	R	N	R	N	N	R	R	N	R	R	N	N	N	N	N	N	N	N	N	N	R	R	N	N	N	N	N	R	N
chr2p7353175	2	7353175	N	N	N	N	R	N	N	N	N	N	N	N	R	N	N	N	N	N	R	N	R	N	N	R	R	N	NA	R	N	N	N	N	N	N	N	N	N	N	R	R	N	N	N	N	N	R	N
chr2p7354062	2	7354062	N	N	N	N	R	N	NA	N	N	N	N	N	R	N	N	N	N	N	R	N	R	N	N	R	R	N	R	R	N	N	N	N	N	N	N	N	N	N	R	R	N	N	N	N	N	R	N
chr2p7354130	2	7354130	N	N	N	N	R	N	NA	N	N	N	N	N	R	N	N	N	N	N	R	N	R	N	N	R	R	N	R	R	N	N	N	N	N	N	N	N	N	N	R	R	N	N	N	N	N	R	N
chr2p7354190	2	7354190	N	N	N	N	R	N	N	N	N	N	N	N	R	N	N	N	N	N	R	N	R	N	N	R	R	N	NA	R	N	N	N	N	N	N	N	N	N	N	R	R	NA	N	N	N	N	R	N
chr2p7354199	2	7354199	N	N	N	N	R	N	N	N	N	N	N	N	R	N	N	N	N	N	R	N	R	N	N	R	R	N	NA	R	N	N	N	N	N	N	N	N	N	N	R	R	NA	N	N	N	N	R	N
chr2p7359242	2	7359242	N	N	N	N	R	N	N	N	N	N	N	N	R	N	N	N	N	N	R	N	NA	N	N	R	R	N	R	R	N	N	N	N	N	N	N	N	N	N	R	R	N	N	N	N	N	R	N
chr2p7359303	2	7359303	N	N	N	N	R	N	N	N	N	N	N	N	R	N	N	N	N	N	R	N	R	N	N	R	R	N	R	R	N	N	N	N	N	N	N	N	N	N	R	R	N	N	N	N	N	R	N
chr2p7516859	2	7516859	N	N	N	N	N	N	N	N	N	N	N	N	R	N	N	N	N	N	R	N	R	N	N	N	R	N	R	R	N	N	N	N	N	N	N	N	N	N	R	R	N	N	N	N	N	R	N
chr2p7561365	2	7561365	NA	N	N	N	N	N	N	N	N	N	N	R	R	N	N	N	N	N	R	N	R	N	N	N	R	N	NA	R	N	N	N	N	N	N	N	N	N	N	R	R	N	N	N	N	N	R	N
chr2p7561428	2	7561428	NA	NA	N	N	N	N	N	NA	N	N	NA	R	R	N	N	N	N	N	R	N	R	N	N	N	R	NA	NA	R	N	N	N	N	N	N	N	N	N	N	R	R	N	N	N	N	N	R	N
chr2p7565322	2	7565322	N	N	N	N	N	N	N	N	N	N	N	R	R	N	N	N	N	N	R	N	R	N	N	N	R	N	R	R	N	N	N	N	N	N	N	N	N	N	R	R	N	N	N	N	N	R	N
chr2p7565349	2	7565349	N	N	N	N	N	N	N	N	N	N	N	R	R	N	N	N	N	N	R	N	R	N	N	N	R	N	R	R	N	N	N	N	N	N	N	N	N	N	R	R	N	N	N	N	N	R	N
chr2p7569920	2	7569920	N	N	N	N	N	N	N	N	N	N	N	R	R	N	N	N	N	N	R	N	R	N	N	N	R	N	R	R	N	N	N	N	N	N	N	N	N	N	R	R	N	N	N	N	N	R	N
chr2p7570111	2	7570111	N	N	N	N	N	N	N	N	N	N	N	R	R	N	N	N	N	N	R	N	R	N	N	N	R	N	R	R	N	N	N	N	N	N	N	N	N	N	R	R	NA	NA	N	N	N	R	N
chr2p7570141	2	7570141	N	N	N	N	N	N	N	N	N	N	N	R	R	N	N	N	N	N	R	NA	R	N	N	N	R	N	R	R	N	N	N	N	N	N	N	N	N	N	R	R	N	NA	N	N	N	R	N
chr2p7570761	2	7570761	N	N	N	N	N	N	N	N	N	N	N	R	R	N	N	N	N	N	R	N	R	N	N	N	R	N	R	R	N	N	N	N	N	N	N	N	N	N	R	R	N	N	N	N	N	R	N
chr2p7570801	2	7570801	N	N	N	N	N	N	N	N	N	N	N	R	R	N	N	N	N	N	R	N	R	N	N	N	R	N	R	R	N	N	N	N	N	N	N	N	N	N	R	R	N	N	N	N	N	R	N
chr2p7570815	2	7570815	N	N	N	N	N	N	N	N	N	N	N	R	R	N	N	N	N	N	R	N	R	N	N	N	R	N	R	R	N	N	N	N	N	N	N	N	N	N	R	R	N	N	N	N	N	R	N
chr2p7640916	2	7640916	N	N	N	N	N	N	NA	N	N	N	N	R	R	N	NA	N	NA	N	R	N	R	R	N	N	R	N	R	R	N	N	N	N	N	N	N	N	NA	N	R	R	N	N	N	N	N	R	N
chr2p8020251	2	8020251	NA	N	R	N	N	N	N	N	NA	N	N	R	R	N	N	NA	N	N	R	N	R	R	N	N	R	N	NA	R	NA	N	N	N	N	N	N	N	N	N	R	R	N	N	N	N	N	R	N
chr2p8246953	2	8246953	N	N	R	N	N	N	N	N	N	N	N	R	N	N	N	N	N	R	R	N	R	N	N	N	R	N	N	R	N	N	N	N	N	N	N	N	N	N	R	N	N	N	N	N	N	R	N
chr3p70125	3	70125	N	N	R	N	N	N	R	N	R	N	R	N	N	N	N	N	N	N	N	N	N	R	R	N	N	N	N	R	N	R	N	N	R	N	N	N	N	R	N	R	R	R	R	N	R	R	R
chr3p80074	3	80074	N	N	R	N	N	N	R	N	R	N	R	N	N	N	N	N	N	N	N	N	N	R	R	N	N	N	NA	R	N	R	N	N	R	N	N	N	N	R	N	R	R	R	R	N	R	R	R
chr3p80212	3	80212	N	N	R	N	N	N	R	N	R	N	R	NA	N	N	N	N	N	N	N	N	N	R	NA	N	N	N	N	R	N	R	N	N	R	N	N	N	N	R	N	R	R	R	R	N	R	R	R
chr3p99547	3	99547	N	N	R	N	N	N	R	N	R	N	R	N	N	N	N	N	N	N	N	N	N	R	R	N	N	N	N	R	N	R	N	N	R	N	N	N	R	R	N	R	R	R	R	N	R	R	R
chr3p99572	3	99572	N	N	R	N	N	N	R	N	R	N	R	N	N	N	N	N	N	N	N	N	N	R	R	N	N	N	N	R	N	R	N	N	R	N	N	N	R	R	N	R	R	R	R	N	R	R	R
chr3p105237	3	105237	N	N	R	N	N	N	R	N	R	N	R	N	N	N	N	N	N	N	N	N	N	R	R	N	N	N	N	R	N	R	N	N	R	N	N	N	R	R	N	R	R	R	R	N	R	R	R
chr3p156040	3	156040	N	N	R	N	N	N	R	N	R	N	R	N	N	N	N	N	N	N	N	N	N	R	R	N	N	N	N	R	N	R	N	N	R	N	N	N	R	N	N	R	R	R	R	N	R	R	R
chr3p167771	3	167771	N	N	R	N	N	N	R	N	R	N	R	N	N	N	N	N	N	N	N	N	N	R	R	N	N	N	N	R	N	R	N	N	R	N	N	N	R	N	N	R	R	R	R	N	R	N	R
chr3p170690	3	170690	N	N	R	N	N	N	R	N	R	N	R	N	N	N	N	N	N	N	N	N	N	R	R	N	N	N	N	R	N	R	N	N	R	N	N	N	R	N	N	R	R	R	R	N	R	N	R
chr3p188942	3	188942	N	NA	R	N	N	N	R	N	R	N	R	N	N	N	N	N	N	N	N	N	N	R	R	N	N	N	NA	R	N	R	N	N	R	N	N	N	NA	N	N	R	R	R	R	NA	R	N	R
chr3p189804	3	189804	NA	NA	R	N	N	N	NA	N	NA	N	R	NA	N	N	N	N	N	N	N	N	N	R	R	N	N	N	N	R	N	NA	N	N	NA	N	N	N	NA	N	N	R	R	R	R	N	R	N	R
chr3p189805	3	189805	NA	NA	R	N	N	N	NA	N	NA	N	R	NA	N	N	N	N	N	N	N	N	N	R	R	N	N	N	N	R	N	NA	N	N	NA	N	N	N	NA	N	N	R	R	R	R	N	R	N	R
chr3p239879	3	239879	N	N	R	N	N	N	R	N	R	N	R	N	N	N	N	N	N	N	N	N	N	R	R	N	N	N	N	R	NA	R	N	N	R	N	N	N	R	N	N	R	R	R	R	N	R	N	R
chr3p246658	3	246658	N	N	R	N	N	N	R	N	R	N	R	N	N	N	N	N	N	N	N	N	N	R	R	N	N	N	NA	R	N	R	N	N	R	N	N	N	R	N	N	R	R	R	R	N	R	N	R
chr3p295119	3	295119	N	N	R	N	N	N	R	N	R	N	R	N	N	N	N	N	N	N	N	N	N	R	R	N	N	N	N	R	N	R	N	N	R	N	N	N	R	N	N	R	R	R	R	N	R	N	R
chr3p301458	3	301458	N	NA	R	N	N	N	R	N	NA	N	R	NA	N	N	N	N	N	N	N	N	N	R	R	N	N	N	NA	R	N	R	N	N	R	N	N	N	R	N	N	R	R	R	R	N	R	N	NA
chr3p301730	3	301730	N	N	R	N	N	NA	R	N	R	N	R	N	N	N	N	N	N	N	N	N	N	R	R	N	N	N	NA	R	N	R	N	N	R	N	N	N	R	N	N	R	R	R	R	NA	R	N	R
chr3p313096	3	313096	N	N	R	N	N	N	R	N	R	N	R	N	N	N	N	N	N	N	N	N	N	R	R	N	N	N	N	R	N	R	N	N	R	N	N	N	R	N	N	R	R	R	R	N	R	N	R
chr3p330836	3	330836	N	N	R	N	N	N	R	N	R	N	R	N	N	N	N	N	N	N	N	N	N	R	R	N	N	N	N	NA	N	R	N	N	R	N	N	N	R	N	N	R	R	R	NA	N	R	N	R
chr3p334241	3	334241	N	N	R	N	N	N	R	N	R	N	R	N	N	N	N	N	N	N	N	N	N	R	R	N	N	N	N	R	N	R	N	N	R	N	N	N	R	N	N	R	NA	R	R	N	R	N	R
chr3p383559	3	383559	N	N	R	N	N	N	R	N	R	N	R	N	N	N	N	N	N	N	N	N	N	R	R	N	N	N	NA	R	R	R	N	N	R	N	N	N	R	N	N	R	R	R	R	N	R	N	R
chr3p423889	3	423889	N	N	R	N	N	N	R	N	R	N	R	N	N	N	N	N	N	N	N	N	N	R	R	N	N	N	N	R	R	R	N	N	R	N	N	N	R	N	N	R	R	R	R	N	R	N	R
chr3p432958	3	432958	N	N	R	N	N	N	R	N	R	N	R	N	N	N	N	N	N	N	N	N	N	R	R	N	N	N	N	R	R	R	N	N	R	N	N	N	R	N	N	R	R	R	R	N	R	N	R
chr3p437431	3	437431	N	N	R	N	N	N	R	N	R	N	R	N	N	N	N	N	N	N	N	N	N	R	R	N	N	N	N	R	NA	R	N	N	R	N	N	N	R	N	N	R	R	R	R	N	R	N	R
chr3p437440	3	437440	N	N	R	N	N	N	R	N	R	N	R	N	N	N	N	N	N	N	N	N	N	R	R	N	N	N	N	R	NA	R	N	N	R	N	N	N	R	N	N	R	R	R	R	N	R	N	R
chr3p439251	3	439251	NA	N	R	N	N	N	R	N	R	N	NA	N	N	N	N	N	N	N	N	N	N	R	R	N	N	N	N	NA	R	R	N	N	R	N	N	N	R	N	N	R	R	R	R	N	R	N	R
chr3p439302	3	439302	NA	N	R	N	N	NA	NA	N	R	N	NA	N	N	N	N	N	N	N	N	N	N	R	R	N	N	NA	NA	NA	NA	R	N	N	R	N	N	N	R	N	N	R	R	R	NA	N	R	N	R
chr3p480179	3	480179	N	N	R	N	N	N	R	N	R	N	R	N	N	N	N	N	N	N	N	N	N	R	R	N	N	N	N	R	R	R	N	N	R	N	N	N	R	N	N	R	R	R	R	N	R	N	R
chr3p480180	3	480180	N	N	R	N	N	N	R	N	R	N	R	N	N	N	N	N	N	N	N	N	N	R	R	N	N	N	N	R	R	R	N	N	R	N	N	N	R	N	N	R	R	R	R	N	R	N	R
chr3p518279	3	518279	N	NA	R	N	N	N	R	N	R	N	NA	N	N	N	N	N	N	R	N	N	R	R	R	N	N	N	NA	R	R	R	N	N	R	N	N	N	R	N	N	R	R	R	R	N	R	N	NA
chr3p518334	3	518334	N	N	R	N	N	N	R	N	R	N	R	N	N	N	N	N	N	R	N	N	R	R	R	N	N	N	NA	R	R	R	N	N	R	N	N	N	R	N	N	R	R	R	R	N	R	N	R
chr3p554575	3	554575	N	N	R	N	N	N	R	N	R	N	R	N	N	N	N	N	N	R	N	N	R	R	R	N	N	N	R	R	R	R	N	N	R	N	N	N	R	N	N	R	R	N	R	N	R	N	R
chr3p554727	3	554727	N	N	R	N	N	N	R	N	R	NA	R	NA	N	N	NA	N	NA	R	N	N	R	R	R	N	N	N	NA	R	R	R	N	N	R	N	N	N	R	N	N	R	R	N	R	NA	R	N	R
chr3p556999	3	556999	N	N	R	N	NA	N	R	N	R	N	R	N	N	N	N	N	NA	R	N	N	R	R	R	N	N	N	R	R	R	R	N	N	R	N	N	N	R	N	N	R	R	N	R	NA	R	N	R
chr3p557009	3	557009	N	N	R	N	N	N	R	N	R	N	R	N	N	N	N	N	NA	R	N	N	R	R	R	N	N	N	R	R	R	R	N	N	R	N	N	N	R	N	N	R	R	N	R	NA	R	N	R
chr3p557252	3	557252	N	N	R	N	N	N	R	N	R	N	R	NA	N	N	N	N	N	R	N	N	R	R	R	N	N	N	R	R	R	R	N	N	R	N	N	N	R	N	N	R	R	N	R	N	R	N	R
chr3p557276	3	557276	N	N	R	N	N	N	R	N	R	N	R	N	N	N	N	N	N	R	N	N	R	R	R	N	N	NA	R	R	R	R	N	N	R	N	N	N	R	N	N	R	R	N	R	N	R	N	R
chr3p557459	3	557459	N	N	R	N	N	N	R	N	R	N	R	N	N	N	N	N	N	R	N	N	R	R	R	N	N	N	R	R	R	R	N	N	R	N	N	N	R	N	N	R	R	N	R	N	R	N	R
chr3p590527	3	590527	N	NA	R	N	N	N	R	N	R	N	R	N	N	N	N	N	N	R	N	N	R	R	R	N	N	N	NA	R	R	R	N	N	R	N	N	N	NA	N	N	R	R	N	R	N	R	N	R
chr3p595026	3	595026	N	N	R	N	N	N	R	N	R	N	R	N	N	N	N	N	N	R	N	N	R	R	R	N	N	N	R	R	R	R	N	N	R	N	N	N	R	N	N	R	R	N	R	N	R	N	R
chr3p610402	3	610402	N	N	R	N	N	N	R	N	R	N	R	N	N	N	N	N	N	R	N	N	R	R	R	N	N	N	R	R	R	R	N	N	R	N	N	N	R	N	N	R	R	N	R	N	R	N	R
chr3p610423	3	610423	N	N	R	N	N	N	R	N	R	N	R	N	N	N	N	N	N	R	N	N	R	R	R	N	N	N	R	R	R	R	N	N	R	N	N	N	R	N	N	R	R	N	R	N	R	N	R
chr3p610465	3	610465	N	N	R	N	N	N	R	N	R	N	R	N	N	N	N	N	N	R	N	N	R	R	R	N	N	N	R	R	R	R	N	N	R	N	N	N	R	N	N	R	R	N	R	N	R	N	R
chr3p611647	3	611647	N	N	R	N	N	N	R	N	R	N	R	N	N	N	N	N	N	R	N	N	R	R	R	N	N	N	R	R	R	R	N	N	R	N	N	N	R	N	N	R	R	N	R	N	R	N	R
chr3p769923	3	769923	N	N	R	N	N	N	R	N	R	N	R	N	N	N	N	N	N	R	N	N	R	R	R	N	N	N	R	R	R	R	N	N	R	N	N	N	R	N	N	R	R	N	R	N	R	N	R
chr3p809699	3	809699	N	N	R	N	N	N	R	N	R	N	R	N	N	N	N	N	N	R	N	N	R	R	R	N	N	N	R	R	R	R	N	N	R	N	N	N	R	N	N	R	R	N	R	N	R	N	R
chr3p809700	3	809700	N	N	R	N	N	N	R	N	R	N	R	N	N	N	N	N	N	R	N	N	R	R	R	N	N	N	R	R	R	R	N	N	R	N	N	N	R	N	N	R	R	N	R	N	R	N	R
chr3p810197	3	810197	N	N	R	N	N	N	R	N	R	N	R	N	N	N	N	N	N	R	N	N	R	R	R	N	N	N	R	R	R	R	N	N	R	N	N	N	R	N	N	R	R	N	R	N	R	N	R
chr3p814950	3	814950	N	N	R	N	N	N	R	N	R	N	R	N	N	N	N	N	N	R	N	N	R	R	R	N	N	N	R	R	R	R	N	N	R	N	N	N	R	N	N	R	R	N	R	N	R	N	R
chr3p841446	3	841446	N	N	R	N	N	N	R	N	R	N	R	N	N	N	N	N	N	R	N	N	R	R	R	NA	N	NA	R	R	R	R	N	N	R	N	N	N	R	N	N	R	R	N	R	N	R	N	R
chr3p899613	3	899613	N	N	R	N	N	N	R	N	R	N	NA	N	N	N	N	N	N	R	N	N	R	R	R	N	N	N	NA	R	R	R	N	N	R	N	N	N	R	N	N	R	R	N	R	N	R	N	R
chr3p901469	3	901469	N	N	R	N	N	N	R	N	R	N	R	N	N	N	N	N	N	R	N	N	R	R	R	N	N	N	NA	R	R	R	N	N	R	N	N	N	R	N	N	R	R	N	R	N	R	N	R
chr3p903566	3	903566	NA	N	R	N	N	NA	NA	N	R	N	NA	N	N	N	NA	N	N	R	N	N	R	R	R	N	N	N	NA	R	R	R	N	N	R	N	N	N	NA	N	N	R	R	N	R	NA	R	N	NA
chr3p940653	3	940653	N	N	R	N	N	N	R	N	R	N	R	N	N	N	N	N	N	R	N	N	R	R	R	N	N	N	R	R	R	R	N	N	R	N	N	N	R	N	N	R	R	N	R	N	R	N	R
chr3p1497742	3	1497742	N	N	R	N	N	N	R	N	R	N	R	N	N	N	N	N	N	R	N	N	R	R	R	N	N	N	NA	R	R	N	N	N	R	N	N	N	R	N	N	R	R	N	R	N	R	N	R
chr3p1510965	3	1510965	N	N	R	N	N	N	R	N	R	N	R	N	N	N	N	N	N	R	N	N	R	R	R	N	N	N	R	R	R	N	N	N	R	N	N	N	R	N	N	R	R	N	R	N	R	N	R
chr3p1518784	3	1518784	N	N	R	N	N	N	R	N	R	N	R	N	N	N	N	N	N	R	N	N	R	R	R	N	N	N	R	R	R	N	N	N	R	N	N	N	R	N	N	R	R	N	R	N	R	N	R
chr3p2016088	3	2016088	NA	N	R	N	R	N	R	N	N	N	R	N	N	N	NA	N	N	R	N	N	R	R	R	N	N	N	NA	R	R	N	N	N	R	N	N	N	R	N	N	R	R	N	R	N	R	N	R
chr3p2059004	3	2059004	N	N	R	N	R	N	R	N	N	N	R	N	N	N	N	N	N	R	N	N	R	R	R	N	N	N	R	R	R	N	N	N	R	N	N	N	R	N	N	R	R	N	R	N	R	N	R
chr3p2090912	3	2090912	N	N	R	N	R	N	R	NA	N	N	NA	N	N	N	N	N	N	R	N	N	R	R	R	N	N	NA	NA	NA	R	N	N	N	R	N	N	N	R	N	N	R	R	N	R	N	R	N	R
chr3p2101210	3	2101210	N	N	R	N	R	N	R	N	N	N	R	N	N	N	N	N	N	R	N	N	R	R	R	N	N	N	NA	R	R	N	N	N	R	N	N	N	R	N	N	R	R	N	R	N	R	N	R
chr3p2101309	3	2101309	N	N	R	N	R	N	R	N	N	N	R	N	N	N	N	N	N	R	N	N	R	R	R	N	N	N	R	R	R	N	N	N	R	N	N	N	R	N	N	R	R	N	R	N	R	N	R
chr3p2103303	3	2103303	N	N	R	N	R	N	R	N	N	N	R	N	N	N	N	N	N	R	N	N	R	R	R	N	N	N	R	R	R	N	N	N	R	N	N	N	R	N	N	R	NA	N	R	N	R	N	R
chr3p2105337	3	2105337	N	N	R	N	R	N	R	N	N	N	R	N	N	N	N	N	N	R	N	N	R	R	R	N	N	N	R	R	R	N	N	N	R	N	N	N	R	N	N	R	R	N	R	N	R	N	R
chr3p2106265	3	2106265	N	N	R	N	R	N	R	N	N	N	R	N	N	N	N	N	N	R	N	N	R	R	R	N	N	N	R	R	R	N	N	N	R	N	N	N	R	N	N	R	R	N	R	N	R	N	R
chr3p2107231	3	2107231	N	N	R	N	R	N	R	N	N	N	R	N	N	N	N	N	N	R	N	N	R	R	R	N	N	N	R	R	R	N	N	N	R	N	N	N	R	N	N	R	NA	N	R	N	R	N	R
chr3p2118717	3	2118717	N	N	R	N	R	N	R	N	N	N	R	N	N	N	N	N	N	R	N	N	R	R	R	N	N	N	R	R	R	N	N	N	R	N	N	N	R	N	N	R	R	N	R	N	R	N	R
chr3p2118738	3	2118738	N	N	R	N	R	N	R	N	N	N	R	N	N	N	N	N	N	R	N	N	R	R	R	N	N	N	R	R	R	N	N	N	R	N	N	N	R	N	N	R	R	N	R	N	R	N	R
chr3p2131079	3	2131079	N	N	R	N	R	N	R	N	N	N	R	N	N	N	N	N	N	R	N	N	R	R	R	N	N	N	R	R	R	N	N	N	R	N	N	N	R	N	N	R	R	N	R	N	R	N	R
chr3p2155714	3	2155714	N	N	R	N	R	N	R	N	N	N	R	N	N	N	N	N	N	R	N	N	R	R	R	N	N	N	R	R	R	N	N	N	R	N	N	N	R	N	N	R	R	N	R	N	R	N	R
chr3p2157231	3	2157231	N	N	R	N	R	N	R	N	N	N	R	N	N	N	N	N	N	R	N	N	R	R	R	N	N	N	R	R	R	N	N	N	R	N	N	N	R	N	N	R	R	N	R	N	R	N	R
chr3p2159006	3	2159006	N	N	R	N	R	N	R	N	N	N	R	N	N	N	N	N	N	R	N	N	R	R	R	N	N	N	R	R	R	N	N	N	R	N	N	N	R	N	N	R	R	N	R	N	R	N	R
chr3p2193480	3	2193480	N	N	R	N	R	N	R	N	N	N	R	N	N	N	N	N	N	R	N	N	R	R	R	N	N	N	R	R	R	N	N	N	R	N	N	N	R	N	N	R	R	N	R	N	R	N	R
chr3p2197906	3	2197906	N	N	R	N	NA	N	R	N	N	N	R	N	N	N	N	N	N	R	N	N	R	R	R	N	N	N	R	R	R	N	N	N	R	N	N	N	R	N	N	R	R	N	R	N	R	N	R
chr3p2214028	3	2214028	N	N	R	N	R	N	R	N	N	N	R	N	N	N	N	N	N	R	N	N	R	R	R	N	N	N	R	R	R	N	N	N	R	N	N	N	R	N	N	R	R	N	R	N	R	N	R
chr3p2214137	3	2214137	N	N	R	N	R	NA	R	N	N	N	R	N	N	N	N	N	N	R	N	N	R	R	R	N	N	N	R	R	R	N	N	N	R	N	N	N	R	N	N	R	R	N	R	N	R	N	R
chr3p2220277	3	2220277	N	N	R	N	R	N	R	N	N	N	R	N	N	N	N	N	N	R	N	N	R	R	R	NA	N	N	R	R	R	N	N	N	R	N	N	N	R	N	N	R	R	N	R	N	R	N	R
chr3p2225086	3	2225086	N	N	R	N	NA	N	R	N	N	N	R	N	N	N	N	N	N	R	NA	N	R	R	R	N	N	N	R	R	R	N	N	N	R	N	N	N	R	N	N	R	R	N	R	N	R	N	R
chr3p2233376	3	2233376	N	N	R	N	R	N	R	N	N	N	R	N	N	N	N	N	N	R	N	N	R	R	R	N	N	N	R	R	R	N	N	N	R	N	N	N	R	N	N	R	R	N	R	N	R	N	R
chr3p2233401	3	2233401	N	NA	R	N	R	N	R	N	N	N	R	N	N	N	N	N	N	R	N	N	R	R	R	N	N	N	R	R	R	N	N	N	R	N	N	N	R	N	N	R	R	N	R	N	R	N	R
chr3p2245243	3	2245243	N	N	R	N	R	N	R	N	N	N	R	N	N	N	N	N	N	R	N	N	N	R	R	N	N	N	R	R	R	N	N	N	R	N	N	N	R	N	N	R	R	N	R	N	R	N	R
chr3p2245252	3	2245252	N	N	R	N	R	N	R	N	N	N	R	N	N	N	N	N	N	R	N	N	N	R	R	N	N	N	R	R	R	NA	N	N	R	N	N	N	R	N	N	R	R	N	R	N	R	N	R
chr3p2265130	3	2265130	N	R	R	N	R	N	R	N	N	N	R	N	N	N	N	N	N	R	N	N	N	R	R	N	N	N	R	R	R	N	N	N	R	N	N	N	R	N	N	R	R	N	R	N	R	N	R
chr3p2265132	3	2265132	N	R	R	N	R	N	R	N	N	N	R	N	N	N	N	N	N	R	N	N	N	R	R	N	N	N	R	R	R	N	N	N	R	N	N	N	R	N	N	R	R	N	R	N	R	N	R
chr3p2265153	3	2265153	N	R	R	N	R	N	R	N	N	N	R	N	N	N	N	N	N	R	N	N	N	R	R	N	N	N	R	R	R	N	N	N	R	N	N	N	R	N	N	R	R	N	R	N	R	N	R
chr3p2266652	3	2266652	N	NA	R	N	R	N	NA	N	N	N	R	N	N	N	N	N	N	R	N	N	N	R	R	N	N	N	R	R	NA	NA	N	N	R	N	N	N	NA	N	N	R	R	N	R	N	R	N	R
chr3p2266685	3	2266685	N	NA	R	N	R	N	NA	N	N	N	R	N	N	N	N	N	N	R	N	N	N	R	R	N	N	N	R	R	R	NA	N	N	R	N	N	N	NA	N	N	R	R	N	R	N	R	N	R
chr3p2271448	3	2271448	N	R	R	N	R	N	R	N	N	N	R	N	N	N	N	N	N	R	N	N	N	R	R	N	N	N	R	R	R	NA	N	N	R	N	N	N	R	N	N	R	R	N	R	N	R	N	R
chr3p2277874	3	2277874	N	R	R	N	R	N	R	N	N	N	R	N	N	N	N	N	N	R	N	N	N	R	R	N	N	N	NA	R	R	N	N	N	R	N	N	N	R	N	N	R	R	N	R	N	R	N	R
chr3p2290903	3	2290903	N	R	R	N	R	N	R	N	N	N	R	N	N	N	N	N	N	R	N	N	N	R	R	N	N	N	R	R	R	N	N	N	R	N	N	N	R	N	N	R	R	N	R	N	R	N	R
chr3p2295943	3	2295943	N	R	R	N	R	N	R	N	N	N	R	N	N	N	N	N	N	R	N	N	N	R	R	N	N	N	NA	R	R	N	N	N	R	N	N	N	R	N	N	R	R	N	R	N	R	N	R
chr3p2318471	3	2318471	N	R	R	N	R	N	R	N	N	N	R	N	N	N	N	N	N	R	N	N	N	R	R	N	N	N	R	R	R	N	N	N	R	N	N	N	R	N	N	R	R	N	R	N	R	N	R
chr3p2318474	3	2318474	N	R	R	N	R	N	R	N	N	N	R	N	N	N	N	N	N	R	N	N	N	R	R	N	N	N	R	R	R	N	N	N	R	N	N	N	R	N	N	R	R	N	R	N	R	N	R
chr3p2325993	3	2325993	N	R	R	N	R	N	R	N	N	N	R	N	N	N	N	N	N	R	N	N	N	R	R	N	N	N	R	R	R	N	N	N	R	N	N	N	R	N	N	R	R	N	R	N	R	N	R
chr3p2335140	3	2335140	N	R	R	N	R	N	R	N	N	N	R	N	N	N	N	N	N	R	N	N	N	R	R	N	N	N	R	R	R	N	N	N	R	N	N	N	R	N	N	R	R	N	R	N	R	N	R
chr3p2336827	3	2336827	N	NA	R	N	R	N	NA	N	N	N	R	N	N	N	N	N	N	R	N	N	N	R	R	N	N	N	NA	R	NA	NA	N	N	R	N	N	N	R	N	N	R	R	N	R	N	R	N	R
chr3p2336830	3	2336830	N	NA	R	N	R	N	NA	N	N	N	R	N	N	N	N	N	N	R	N	N	N	R	R	N	N	N	NA	R	NA	NA	N	N	R	N	N	N	R	N	N	R	R	N	R	N	R	N	R
chr3p2336834	3	2336834	N	NA	R	N	R	N	NA	N	N	N	R	N	N	N	N	N	N	R	N	N	N	R	R	N	N	N	NA	R	NA	NA	N	N	R	N	N	N	R	N	N	R	R	N	R	N	R	N	R
chr3p2336840	3	2336840	N	NA	R	N	R	N	NA	N	N	N	R	N	N	N	N	N	N	R	N	N	N	R	R	N	N	N	NA	R	NA	NA	N	N	R	N	N	N	R	N	N	R	R	N	R	N	R	N	R
chr3p2336842	3	2336842	N	NA	R	N	R	N	NA	N	N	N	R	N	N	N	N	N	N	R	N	N	N	R	R	N	N	N	NA	R	NA	NA	N	N	R	N	N	N	R	N	N	R	R	N	R	N	R	N	R
chr3p2338032	3	2338032	N	R	R	N	NA	N	R	N	N	N	R	N	N	N	N	N	N	R	N	N	N	R	R	N	N	N	R	R	R	N	N	N	R	N	N	N	R	N	N	R	R	N	R	N	R	N	R
chr3p2338045	3	2338045	N	R	R	N	NA	N	R	N	N	N	R	N	N	N	N	N	N	R	N	N	N	R	R	N	N	N	R	R	R	N	N	N	R	N	N	N	R	N	N	R	R	N	R	N	R	N	R
chr3p2344849	3	2344849	N	R	R	N	R	N	R	N	N	N	R	N	N	N	N	N	N	R	N	N	N	R	R	N	N	N	R	R	R	N	N	N	R	N	N	N	R	N	N	R	R	N	R	N	R	N	R
chr3p2346024	3	2346024	N	R	R	N	R	N	R	N	N	N	R	N	N	N	N	N	N	R	N	N	N	R	R	N	N	N	R	R	R	N	N	N	R	N	N	N	R	N	N	R	R	N	R	N	R	N	R
chr3p2348159	3	2348159	N	R	R	N	R	N	R	N	N	N	R	NA	N	N	N	N	N	R	N	N	N	R	R	N	N	N	NA	R	R	N	N	N	R	N	N	N	R	N	N	R	R	N	R	N	R	N	R
chr3p2369104	3	2369104	N	R	R	N	R	N	R	N	N	N	R	N	N	N	N	N	N	NA	N	N	N	R	R	N	N	N	R	R	R	N	N	N	R	N	N	N	R	N	N	R	R	N	R	N	R	N	R
chr3p2369125	3	2369125	N	R	R	N	R	N	R	N	N	N	R	N	N	N	N	N	N	NA	N	N	N	R	R	N	N	N	R	R	R	N	N	N	R	N	N	N	R	N	N	R	R	N	R	N	R	N	R
chr3p2381796	3	2381796	N	R	R	N	R	N	R	N	N	N	R	N	N	N	N	N	N	R	N	N	N	R	R	N	N	N	R	R	R	N	N	N	R	N	N	N	R	N	N	R	R	N	R	N	R	N	R
chr3p2381888	3	2381888	N	R	R	N	R	N	R	N	N	N	R	NA	N	N	N	N	N	R	N	N	N	R	R	N	N	N	R	R	R	N	N	N	R	N	N	N	R	N	N	R	R	N	R	NA	R	N	R
chr3p2385353	3	2385353	N	R	R	N	R	N	R	N	N	N	R	N	N	N	N	N	N	R	N	N	N	R	R	N	N	N	R	R	R	N	N	N	R	N	N	N	R	N	N	R	R	N	R	N	R	N	R
chr3p2385476	3	2385476	N	R	R	N	R	N	R	N	N	N	R	N	N	N	N	N	N	R	N	N	N	R	R	N	N	N	R	R	R	N	N	N	R	N	N	N	R	N	N	R	R	N	R	N	R	N	R
chr3p2387860	3	2387860	N	NA	R	N	R	N	NA	N	N	N	R	N	N	N	N	N	N	R	N	N	N	R	R	N	N	NA	R	NA	R	N	N	N	R	N	N	N	R	N	N	R	R	N	R	N	R	N	R
chr3p2397298	3	2397298	N	R	R	N	R	N	R	N	N	N	R	N	N	N	N	N	N	N	N	N	NA	R	R	NA	N	NA	R	R	NA	N	N	N	R	N	N	N	R	N	N	R	R	N	R	N	R	N	R
chr3p2397398	3	2397398	N	R	R	N	R	N	R	N	N	N	R	N	N	N	NA	N	N	N	N	N	NA	R	R	N	N	NA	R	R	NA	N	N	N	R	N	N	N	R	N	N	R	R	N	R	NA	R	N	R
chr3p2397400	3	2397400	N	R	R	N	R	N	R	N	N	N	R	N	N	N	NA	N	N	N	N	N	NA	R	R	N	N	NA	R	R	NA	N	N	N	R	N	N	N	R	N	N	R	R	N	R	NA	R	N	R
chr3p2427919	3	2427919	N	NA	R	N	R	R	R	N	NA	N	R	N	NA	N	N	N	N	N	NA	N	N	R	R	N	N	N	R	R	R	N	N	N	R	N	N	N	R	N	N	R	R	N	R	N	R	N	R
chr3p2451562	3	2451562	N	R	R	N	R	N	R	N	N	N	R	N	N	N	N	N	N	N	N	R	N	R	R	N	N	N	R	R	R	N	N	N	R	N	N	N	R	N	N	R	R	N	R	N	R	N	R
chr3p2458732	3	2458732	N	R	R	N	R	N	R	N	N	N	R	N	N	N	N	N	N	N	N	R	N	R	R	N	N	N	NA	R	NA	N	N	N	R	N	N	N	R	N	N	R	R	N	R	N	R	N	R
chr3p2473657	3	2473657	NA	R	R	N	R	N	R	N	N	N	R	N	N	N	N	N	N	N	N	R	N	R	R	N	N	N	R	R	R	N	N	R	R	N	N	N	R	N	N	R	R	N	R	N	R	N	N
chr3p2501393	3	2501393	N	R	R	N	R	N	N	N	N	N	R	N	N	N	N	N	N	N	N	R	N	R	R	N	N	N	R	R	R	N	N	R	R	N	N	N	R	N	N	R	R	N	R	N	R	N	N
chr3p2557941	3	2557941	N	R	R	N	R	N	N	N	N	N	R	N	N	N	N	N	N	N	N	R	N	R	R	N	N	N	R	R	R	N	N	R	R	N	N	N	R	N	N	R	R	N	R	N	R	N	N
chr3p2639754	3	2639754	N	R	R	N	R	N	N	N	N	N	R	N	N	N	N	N	N	N	N	R	N	R	N	N	N	N	R	R	R	N	N	R	R	N	N	N	R	N	N	R	R	N	R	N	R	N	N
chr3p2649355	3	2649355	N	R	R	N	R	N	N	N	N	N	R	NA	N	N	N	N	N	N	N	R	N	R	N	N	N	NA	NA	NA	R	N	N	R	R	N	N	N	R	N	N	R	R	N	R	N	R	N	N
chr3p2653903	3	2653903	N	R	R	N	R	N	N	N	N	N	R	N	N	N	N	N	N	N	N	R	N	R	N	N	N	N	NA	R	R	N	N	R	R	N	N	N	R	N	N	R	R	N	R	N	R	N	N
chr3p2660841	3	2660841	N	R	R	N	R	N	N	N	N	N	R	N	N	N	N	N	N	N	N	R	N	R	N	N	N	N	NA	R	R	N	N	R	R	N	N	N	R	N	N	R	R	N	R	N	R	N	N
chr3p2664732	3	2664732	N	R	R	N	R	N	NA	N	NA	N	R	N	N	N	N	N	N	N	N	R	N	R	N	N	N	N	NA	NA	NA	N	N	R	NA	NA	N	N	NA	N	N	R	R	N	R	NA	R	N	N
chr3p2664740	3	2664740	N	R	R	N	R	N	NA	N	NA	N	R	N	N	N	N	N	N	N	N	R	N	R	N	N	N	N	NA	NA	NA	N	N	R	R	NA	N	N	NA	N	N	R	R	N	R	NA	R	N	N
chr3p2693054	3	2693054	N	R	R	N	R	NA	N	N	NA	N	R	R	N	N	N	N	N	N	N	R	N	N	N	N	N	N	R	R	R	N	N	R	R	N	N	N	R	N	N	R	N	N	R	N	R	N	N
chr3p2694533	3	2694533	N	R	R	N	R	N	N	N	N	N	R	R	N	N	N	N	N	N	N	R	N	N	N	N	N	N	R	R	R	N	N	R	R	N	N	N	R	N	N	R	N	N	R	N	R	N	N
chr3p2703687	3	2703687	N	R	R	N	R	N	N	N	N	N	R	N	N	N	N	N	N	N	N	R	N	N	N	N	N	N	R	R	R	N	N	R	R	N	N	N	R	N	N	R	N	N	R	N	R	N	N
chr3p2703741	3	2703741	N	R	R	N	R	N	N	N	N	N	R	N	N	N	N	N	N	N	N	R	N	N	N	N	N	N	NA	R	R	N	N	R	R	N	N	N	R	N	N	R	N	N	R	N	R	N	N
chr3p2703775	3	2703775	N	R	R	N	R	N	N	N	N	N	R	N	N	N	N	N	N	N	N	R	N	N	N	N	N	N	NA	R	R	N	N	R	R	N	N	N	R	N	N	R	N	N	R	N	R	N	N
chr3p2705061	3	2705061	NA	R	R	N	R	N	NA	N	N	N	R	NA	NA	N	N	N	N	N	N	R	N	N	N	N	N	N	R	R	R	N	N	R	R	N	N	N	R	N	N	R	N	N	R	N	R	N	N
chr3p2705865	3	2705865	N	R	R	N	R	N	N	N	N	N	R	N	N	N	N	N	N	N	N	R	N	N	N	N	N	N	R	R	R	N	N	R	R	N	N	N	R	N	N	R	N	N	R	N	R	N	N
chr3p2708912	3	2708912	N	R	R	N	R	N	NA	N	N	N	R	N	N	N	N	N	N	N	N	R	N	N	N	N	N	N	NA	R	NA	N	N	R	R	N	N	N	R	N	N	R	N	N	R	N	R	N	N
chr3p2718110	3	2718110	N	R	R	N	R	N	N	N	N	N	R	N	N	N	N	N	N	N	N	R	N	N	N	N	N	N	R	R	R	N	N	R	R	N	N	N	R	N	N	R	N	N	R	N	R	N	N
chr3p2718460	3	2718460	N	R	R	N	R	N	N	N	N	N	R	N	N	N	N	N	N	N	N	R	N	N	N	N	N	N	NA	R	R	N	N	R	R	N	N	N	R	N	N	R	N	N	R	N	R	N	N
chr3p2718527	3	2718527	N	R	R	N	R	N	N	N	N	N	R	N	N	N	N	N	N	N	N	R	N	N	N	N	N	N	NA	R	R	N	N	R	R	N	N	N	R	N	N	R	N	N	R	N	R	N	N
chr3p2726608	3	2726608	N	R	R	N	R	N	N	N	NA	N	NA	NA	N	N	N	N	N	N	N	R	N	N	N	N	N	N	R	R	NA	N	N	R	R	N	N	N	R	N	N	R	N	N	R	N	R	N	N
chr3p2726628	3	2726628	N	R	R	N	R	N	N	N	NA	N	NA	NA	N	N	N	N	N	N	N	R	N	N	N	N	N	N	R	R	NA	N	N	R	R	N	N	N	R	N	N	R	N	N	R	N	R	N	N
chr3p2730816	3	2730816	N	R	R	N	R	N	N	N	N	N	R	N	N	N	N	N	N	N	N	R	N	N	N	N	N	N	R	R	R	N	N	R	R	N	N	N	R	N	N	R	N	N	R	R	R	N	N
chr3p2744395	3	2744395	N	R	R	N	R	N	N	N	N	N	R	N	N	N	N	N	N	N	N	R	N	N	N	N	N	N	NA	R	R	N	N	R	R	N	N	N	R	N	N	R	N	N	R	R	R	N	N
chr3p2751618	3	2751618	N	NA	R	N	R	N	N	N	N	N	R	N	N	N	N	NA	N	N	N	R	N	N	N	N	N	N	NA	R	R	NA	N	R	R	N	N	N	R	N	N	R	N	N	R	R	R	N	N
chr3p2753504	3	2753504	NA	R	R	N	R	N	NA	N	NA	N	NA	N	NA	N	N	N	N	N	N	R	N	N	N	N	N	N	NA	R	NA	NA	N	R	R	N	N	N	R	N	N	R	N	N	R	R	R	N	NA
chr3p2757427	3	2757427	N	NA	R	N	R	N	NA	N	N	N	NA	NA	N	N	N	N	N	N	N	R	NA	N	N	N	N	NA	NA	NA	R	N	N	R	R	N	N	N	R	N	N	R	N	N	R	R	R	N	R
chr3p2757949	3	2757949	N	R	R	N	R	N	N	N	N	N	R	N	N	N	N	N	N	N	N	R	N	N	N	N	N	N	R	R	R	N	N	R	R	N	N	N	R	N	N	R	N	N	R	R	R	N	R
chr3p2761080	3	2761080	N	R	R	N	R	N	N	N	N	N	R	N	N	N	N	N	N	N	N	R	N	N	N	N	N	N	NA	R	R	N	N	R	R	N	N	N	R	N	N	R	N	N	R	R	R	N	N
chr3p2761114	3	2761114	N	R	R	N	R	N	N	N	N	N	R	N	N	N	N	N	N	N	N	R	N	N	N	N	N	N	NA	R	R	N	N	R	R	N	N	N	R	N	N	R	N	N	R	R	R	N	N
chr3p2761125	3	2761125	N	R	R	N	R	N	N	N	N	N	R	N	N	N	N	N	N	N	N	R	N	N	N	N	N	N	R	R	R	N	N	R	R	N	N	N	R	N	N	R	N	N	R	R	R	N	N
chr3p2761126	3	2761126	N	R	R	N	R	N	N	N	N	N	R	N	N	N	N	N	N	N	N	R	N	N	N	N	N	N	R	R	R	N	N	R	R	N	N	N	R	N	N	R	N	N	R	R	R	N	N
chr3p2761128	3	2761128	N	R	R	N	R	N	N	N	N	N	R	N	N	N	N	N	N	N	N	R	N	N	N	N	N	N	R	R	R	N	N	R	R	N	N	N	R	N	N	R	N	N	R	R	R	N	N
chr3p2763457	3	2763457	N	R	R	N	R	N	N	N	N	N	R	N	N	N	N	N	N	N	N	R	N	N	N	N	N	N	R	R	R	N	N	R	R	N	N	N	R	N	N	R	N	N	R	R	R	N	N
chr3p2777375	3	2777375	N	R	R	N	R	N	NA	N	N	N	R	N	N	N	N	N	N	N	N	R	N	N	N	N	N	N	R	R	R	N	N	R	R	N	N	N	R	N	N	R	N	N	R	R	R	N	N
chr3p2777423	3	2777423	N	R	R	N	R	N	N	N	N	N	R	N	N	N	N	N	N	N	N	R	N	N	N	N	N	N	R	R	R	N	N	R	R	N	N	N	R	N	N	R	N	N	R	R	R	N	N
chr3p2778231	3	2778231	N	R	R	N	R	N	N	N	N	N	R	N	N	N	N	N	N	N	N	R	N	N	N	N	N	N	R	R	R	N	N	R	R	N	N	N	R	N	N	R	N	N	R	R	R	N	N
chr3p2778243	3	2778243	N	NA	R	N	R	N	N	N	N	N	R	N	N	N	N	N	N	N	NA	R	N	N	N	N	N	N	R	R	R	N	N	R	R	N	N	N	NA	N	N	R	N	N	R	R	R	N	N
chr3p2784955	3	2784955	N	R	R	N	R	N	N	N	N	N	R	N	N	N	N	N	N	N	N	R	N	N	N	N	N	N	R	R	R	N	N	R	R	N	N	N	R	N	N	R	NA	N	R	R	R	N	N
chr3p2792783	3	2792783	N	R	R	N	R	N	N	N	N	N	R	N	N	N	N	N	N	N	N	R	N	N	N	N	N	N	R	R	R	N	N	R	R	N	N	N	R	N	N	R	N	N	R	R	R	N	N
chr3p2805423	3	2805423	N	R	R	N	R	N	N	N	NA	N	NA	N	N	N	N	N	N	N	N	R	N	N	N	N	N	N	R	R	R	N	N	R	R	N	N	N	R	N	N	R	N	N	R	NA	R	N	N
chr3p2815163	3	2815163	N	R	R	N	R	N	N	N	N	N	R	N	N	N	N	N	N	N	N	R	N	N	N	N	N	N	R	R	R	N	N	R	R	N	N	N	R	N	N	R	N	N	R	R	R	N	N
chr3p2815211	3	2815211	N	R	R	N	R	N	N	N	N	N	R	N	N	N	N	N	N	N	N	R	N	N	N	N	N	N	R	R	R	N	N	R	R	N	N	N	R	N	N	R	N	N	R	R	R	N	N
chr3p2827523	3	2827523	NA	NA	R	N	R	N	N	N	NA	N	R	NA	NA	N	N	N	N	N	N	R	N	N	N	N	N	N	R	R	NA	N	N	R	R	N	N	N	R	N	N	R	N	N	R	R	R	N	N
chr3p2827528	3	2827528	NA	NA	R	N	R	N	N	N	NA	N	R	NA	NA	N	N	N	N	N	N	R	N	N	N	N	N	N	R	R	NA	N	N	R	R	N	N	N	R	N	N	R	N	N	R	R	R	N	N
chr3p2829219	3	2829219	N	R	R	N	R	N	N	N	N	N	R	N	N	N	N	N	N	N	N	R	N	N	N	N	N	N	R	R	R	N	N	R	R	N	N	N	R	N	N	R	N	N	R	R	R	N	N
chr3p2830313	3	2830313	NA	R	R	N	R	N	N	N	N	N	R	N	N	N	N	N	N	N	N	R	N	N	N	N	N	N	NA	R	R	N	N	R	R	N	N	N	R	N	N	R	N	N	R	R	R	N	N
chr3p2830533	3	2830533	N	R	R	N	R	N	N	N	N	N	R	N	N	N	N	N	N	N	N	R	N	N	N	N	N	N	R	R	R	N	N	R	R	N	N	N	R	N	N	R	N	N	R	R	R	N	N
chr3p2830593	3	2830593	N	R	R	N	R	N	N	N	N	N	R	N	N	N	N	N	N	N	N	R	NA	N	N	N	N	N	NA	R	R	N	N	R	R	N	N	N	R	N	N	R	N	N	R	R	R	N	N
chr3p2830890	3	2830890	N	R	R	N	R	N	N	N	N	N	R	N	N	N	N	N	N	N	N	R	N	N	N	N	N	N	R	R	R	N	N	R	R	N	N	N	R	N	N	R	N	N	R	R	R	N	N
chr3p2831080	3	2831080	N	NA	R	N	R	N	N	N	N	N	R	N	N	N	N	N	N	N	N	R	N	N	N	N	N	N	NA	R	R	N	N	R	R	N	N	N	R	N	N	R	N	N	R	R	R	N	N
chr3p2834861	3	2834861	N	NA	R	N	R	N	N	N	N	N	R	N	N	N	N	N	N	N	N	NA	N	N	N	N	N	N	R	R	R	N	N	R	NA	N	N	N	R	N	N	R	N	N	R	R	R	N	N
chr3p2848202	3	2848202	N	R	R	N	R	N	N	N	N	N	R	N	N	N	N	N	N	N	N	R	N	N	N	N	N	N	R	R	R	N	N	R	R	N	N	N	R	N	N	R	N	N	R	R	R	N	N
chr3p2848228	3	2848228	N	R	R	N	R	N	N	N	N	N	R	N	N	N	N	N	N	N	N	R	N	N	N	N	N	N	R	R	R	N	N	R	R	N	N	N	R	N	N	R	N	N	R	R	R	N	N
chr3p2857409	3	2857409	N	R	R	N	R	N	NA	N	N	N	R	N	N	N	N	N	N	N	N	R	N	N	N	N	N	N	R	R	R	N	N	R	R	N	N	N	R	N	N	R	N	N	R	R	R	N	N
chr3p2859787	3	2859787	NA	R	R	N	R	NA	N	NA	N	NA	R	N	NA	N	NA	NA	N	N	N	R	NA	NA	N	N	N	NA	R	R	R	N	N	R	R	N	N	N	R	N	N	R	N	N	R	R	R	N	NA
chr3p2877994	3	2877994	N	R	R	N	R	N	N	N	N	N	R	N	N	N	N	N	N	N	N	R	N	N	N	N	N	N	R	R	R	N	N	R	R	N	N	N	R	N	N	R	N	N	R	R	R	N	N
chr3p2881665	3	2881665	N	R	R	N	R	N	N	N	N	N	R	N	N	N	N	N	N	N	N	R	N	N	N	N	N	N	R	R	R	N	N	R	R	N	N	N	R	N	N	R	N	N	R	R	R	N	N
chr3p2886254	3	2886254	N	R	R	N	R	N	N	N	N	N	R	N	N	N	N	N	N	N	N	R	N	N	N	N	N	N	NA	R	R	N	N	R	R	N	N	N	R	N	N	R	NA	N	R	R	R	N	N
chr3p2888518	3	2888518	N	NA	R	N	R	N	NA	N	N	N	R	N	N	N	N	N	N	N	N	R	N	N	N	N	N	N	NA	R	R	N	N	R	R	N	N	N	R	N	N	R	N	N	R	R	R	N	N
chr3p2901555	3	2901555	NA	R	R	N	R	NA	N	N	N	N	R	NA	N	N	NA	N	N	N	NA	R	N	N	N	N	N	NA	R	R	R	N	N	R	R	N	N	N	NA	N	N	R	N	N	R	R	R	N	N
chr3p2902579	3	2902579	N	R	R	N	R	N	N	N	N	N	R	N	N	N	NA	N	N	N	N	R	N	N	N	N	N	N	R	R	R	N	N	R	R	N	N	N	R	N	N	R	N	N	R	R	R	N	N
chr3p2902640	3	2902640	N	R	R	N	R	N	NA	N	N	N	R	N	N	N	NA	N	N	NA	N	R	N	N	N	N	N	N	R	R	R	N	N	R	R	N	N	N	R	N	N	R	N	N	R	R	R	N	N
chr3p2903691	3	2903691	N	R	R	N	R	N	N	N	N	N	R	N	N	N	N	N	N	N	N	R	N	N	N	N	N	N	R	R	R	N	N	R	R	N	N	N	R	N	N	NA	N	N	R	R	R	N	N
chr3p2952271	3	2952271	N	R	R	N	R	N	N	N	N	N	R	N	N	N	N	N	N	N	N	R	N	N	N	N	N	N	R	R	R	N	N	R	R	N	N	N	R	N	N	R	N	N	R	R	R	N	N
chr3p2952286	3	2952286	N	R	R	N	R	N	N	N	N	N	R	N	N	N	N	N	N	N	N	R	N	N	N	N	N	N	R	R	R	N	N	R	R	N	N	N	R	N	N	R	N	N	R	R	R	N	N
chr3p2952315	3	2952315	N	R	R	N	R	N	N	N	N	N	R	N	N	N	N	N	N	N	N	R	N	N	N	N	N	N	R	R	R	N	N	R	R	N	N	N	R	N	N	R	N	N	R	R	R	N	N
chr3p2952331	3	2952331	N	R	R	N	R	N	N	N	N	N	R	N	N	N	N	N	N	N	N	R	N	N	N	N	N	N	R	R	R	N	N	R	R	N	N	N	R	N	N	R	N	N	R	R	R	N	N
chr3p2973724	3	2973724	N	R	R	N	R	N	N	N	N	N	R	N	N	N	N	N	N	N	N	R	N	N	N	N	N	N	NA	R	R	N	N	R	R	N	N	N	R	N	N	R	N	N	R	R	R	N	N
chr3p2973745	3	2973745	N	R	R	N	R	N	N	N	N	N	R	N	N	N	N	N	N	N	N	R	N	N	N	N	N	N	NA	R	R	N	N	R	R	N	N	N	R	N	N	R	N	N	R	R	R	N	N
chr3p3005062	3	3005062	N	NA	R	N	R	N	N	N	N	N	R	N	N	N	N	N	N	N	N	R	N	N	N	N	N	N	NA	R	R	N	N	R	R	N	N	N	R	N	N	R	N	N	R	R	R	N	N
chr3p3006056	3	3006056	NA	R	R	N	R	N	NA	N	N	N	NA	NA	N	N	N	N	N	N	N	R	N	N	N	N	N	N	NA	R	NA	N	N	R	R	N	N	N	R	N	N	R	N	N	R	R	R	N	N
chr3p3006060	3	3006060	NA	R	R	N	R	N	NA	N	N	N	NA	NA	N	N	N	N	N	N	N	R	N	N	N	N	N	N	NA	R	NA	N	N	R	R	N	N	N	R	N	N	R	N	N	R	R	R	N	N
chr3p3007265	3	3007265	NA	NA	R	N	R	N	NA	N	NA	N	R	NA	N	N	NA	N	NA	N	N	R	N	N	N	N	N	N	NA	NA	NA	N	N	R	R	N	N	N	NA	N	N	R	N	N	NA	R	R	N	NA
chr3p3007844	3	3007844	N	R	R	N	R	N	N	N	N	N	R	N	N	N	N	N	N	N	N	R	N	N	N	N	N	N	R	R	R	N	N	R	R	N	N	N	R	N	N	R	N	N	R	R	R	N	N
chr3p3010247	3	3010247	N	R	R	N	R	N	N	N	N	N	R	N	N	N	N	N	N	N	N	R	N	N	N	N	N	N	R	R	NA	N	N	R	R	N	N	N	R	N	N	R	N	N	R	R	R	N	N
chr3p3106127	3	3106127	N	R	R	N	R	N	N	N	N	N	R	N	N	N	N	N	N	N	N	R	N	N	N	N	N	N	R	R	R	N	N	R	R	N	N	N	NA	N	N	R	NA	N	R	R	R	N	N
chr3p3106515	3	3106515	N	R	R	N	R	N	N	N	N	N	R	N	N	N	N	N	N	N	N	R	N	N	N	N	N	N	R	R	R	N	N	R	R	N	N	N	R	N	N	R	N	N	R	R	R	N	N
chr3p3106542	3	3106542	N	R	R	N	R	N	N	N	N	N	R	N	N	N	N	N	N	N	N	R	N	N	N	N	N	N	R	R	R	N	N	R	R	N	N	N	R	N	N	R	N	N	R	R	R	N	N
chr3p3106725	3	3106725	N	R	R	N	R	N	N	N	N	N	R	N	N	N	N	N	N	N	N	R	N	N	N	N	N	N	R	R	R	N	N	R	R	N	N	N	R	N	N	R	N	N	R	R	R	N	N
chr3p3106860	3	3106860	N	R	R	N	NA	N	N	N	N	N	R	N	N	N	N	N	N	N	N	R	N	N	N	N	N	N	R	R	R	N	N	R	R	N	N	N	R	N	N	R	N	NA	R	R	R	N	N
chr3p3106928	3	3106928	N	R	R	N	R	N	N	N	N	N	R	N	N	N	N	N	N	N	N	R	N	N	N	N	N	N	R	R	R	N	N	R	R	N	N	N	R	N	N	R	N	N	R	R	R	N	N
chr3p3107475	3	3107475	N	R	R	N	R	N	N	N	N	N	R	N	N	N	N	N	N	N	N	R	N	N	N	N	N	N	R	R	R	N	N	R	R	N	N	N	R	N	N	R	N	N	R	R	R	N	N
chr3p3109528	3	3109528	N	R	R	N	R	N	N	N	N	N	R	N	N	N	N	N	N	N	N	R	N	N	N	N	N	N	NA	R	R	N	N	R	R	N	N	N	R	N	N	R	N	N	R	R	R	N	N
chr3p3109923	3	3109923	NA	R	R	N	R	N	N	N	NA	N	R	NA	N	N	N	N	N	N	NA	R	N	N	N	N	N	N	R	R	R	N	N	R	R	N	N	N	R	N	N	R	N	N	R	R	R	N	N
chr3p3109971	3	3109971	N	NA	R	N	R	N	N	N	N	N	NA	N	N	N	N	N	N	N	N	R	N	N	N	N	N	N	NA	R	R	N	N	R	R	N	N	N	NA	N	N	R	N	N	NA	R	R	N	N
chr3p3109989	3	3109989	N	R	R	N	R	N	N	N	N	N	R	N	N	N	N	N	N	N	N	R	N	N	N	N	N	N	NA	R	R	N	N	R	R	N	N	N	R	N	N	R	N	N	R	R	R	N	N
chr3p3110027	3	3110027	N	R	R	N	R	N	N	N	N	N	R	N	N	N	N	N	N	N	N	R	N	N	N	N	N	N	NA	R	R	N	N	R	R	N	N	N	R	N	N	R	N	N	R	R	R	N	N
chr3p3110084	3	3110084	N	R	R	N	R	N	N	N	N	N	R	N	N	N	N	N	N	N	N	R	N	N	N	N	N	N	NA	R	R	N	N	R	R	N	N	N	R	N	N	R	N	N	R	R	R	N	N
chr3p3113538	3	3113538	N	R	R	N	NA	N	N	N	N	N	R	N	N	N	N	N	N	N	N	R	N	N	N	N	N	N	NA	R	R	N	N	R	R	N	N	N	R	N	N	NA	N	N	NA	NA	R	N	N
chr3p3135933	3	3135933	N	R	R	N	R	N	N	N	N	N	R	N	N	N	N	N	N	N	N	R	N	N	N	N	N	N	N	R	R	N	N	R	R	N	N	N	R	N	N	R	N	N	R	R	R	N	N
chr3p3136771	3	3136771	N	R	R	N	R	N	N	N	N	N	R	N	N	N	N	N	N	N	N	R	N	N	N	N	N	N	N	R	R	N	N	R	R	N	N	N	R	N	N	R	N	N	R	R	R	N	N
chr3p3150381	3	3150381	NA	R	R	N	R	N	N	N	N	N	NA	N	N	N	N	N	N	N	N	R	N	N	N	N	N	N	NA	R	R	N	N	R	R	N	N	N	R	N	N	R	N	N	R	NA	R	N	N
chr3p3164456	3	3164456	N	R	R	N	R	N	N	N	N	N	R	N	N	N	N	N	N	N	N	R	N	N	N	N	N	NA	N	R	R	N	N	R	R	N	N	N	R	N	N	R	N	N	R	R	R	N	R
chr3p3168747	3	3168747	N	R	R	N	R	N	N	N	N	N	R	N	N	N	N	N	N	N	N	R	N	N	N	N	N	N	N	R	R	N	N	R	R	N	N	N	R	N	N	R	N	N	R	R	R	N	R
chr3p3172503	3	3172503	N	R	R	N	R	N	N	N	N	N	R	N	N	N	N	N	NA	N	N	R	N	N	N	N	N	N	NA	NA	R	N	N	R	R	N	N	N	R	N	N	R	N	N	R	R	R	N	R
chr3p3175575	3	3175575	N	R	R	N	R	N	NA	N	N	N	NA	N	N	N	N	N	N	N	N	R	N	N	N	N	N	N	N	R	R	N	N	R	R	N	N	N	R	N	N	R	N	N	R	NA	NA	N	NA
chr3p3191688	3	3191688	N	R	R	N	R	N	N	N	N	N	R	N	N	N	N	N	N	N	N	R	N	N	N	N	N	N	N	R	R	N	N	R	R	N	N	N	R	N	N	R	N	N	R	R	R	N	R
chr3p3265006	3	3265006	N	N	R	N	R	NA	N	N	N	N	R	NA	NA	N	N	NA	N	NA	N	R	N	NA	N	N	N	N	NA	R	R	N	N	R	NA	N	N	R	R	N	N	R	N	N	R	R	R	N	R
chr3p3327680	3	3327680	R	N	R	N	R	N	N	N	N	N	R	N	N	N	N	N	N	N	N	R	N	N	N	N	N	N	N	R	R	N	N	R	R	N	N	R	R	N	N	R	N	N	R	R	R	N	R
chr3p3328908	3	3328908	R	N	R	N	R	N	N	N	N	N	R	N	N	NA	N	N	N	N	N	R	N	N	N	N	N	N	N	R	NA	N	N	R	R	N	N	R	R	N	N	R	N	N	R	R	R	N	R
chr3p3330267	3	3330267	R	N	R	N	R	N	N	N	N	N	R	N	N	N	N	N	N	N	N	R	N	N	N	N	N	N	N	R	R	N	N	R	R	N	N	R	R	N	N	R	N	N	R	R	R	N	R
chr3p3330272	3	3330272	R	N	R	N	R	N	N	N	N	N	R	N	N	N	N	N	N	N	N	R	N	N	N	N	N	N	N	R	R	N	N	R	R	N	N	R	R	N	N	R	N	N	R	R	R	N	R
chr3p3389211	3	3389211	R	N	R	N	R	N	N	N	N	N	R	N	N	N	N	N	N	N	N	R	N	N	N	N	N	N	N	R	R	N	N	R	R	N	N	R	R	N	N	R	N	N	R	R	R	N	R
chr3p3414301	3	3414301	R	N	R	N	R	N	N	N	N	N	R	N	N	N	N	N	N	N	N	R	N	N	N	N	N	N	N	R	R	N	N	R	R	N	N	R	R	N	N	R	N	N	R	R	R	N	R
chr3p3452113	3	3452113	NA	N	R	N	R	N	N	N	N	N	R	N	N	N	N	N	N	N	N	R	N	N	N	N	N	N	N	R	R	N	N	NA	R	N	N	R	R	N	R	R	N	N	R	R	R	N	R
chr3p3452118	3	3452118	NA	N	R	N	R	N	N	N	N	N	R	N	N	N	N	N	N	N	N	R	N	N	N	N	N	N	N	R	R	N	N	NA	R	N	N	R	R	N	R	R	N	N	R	R	R	N	R
chr3p3528779	3	3528779	N	N	R	N	R	NA	N	N	N	N	R	NA	N	N	NA	N	N	N	N	R	N	N	N	N	N	N	NA	R	R	NA	N	R	R	NA	N	R	R	N	R	R	N	N	R	R	R	N	R
chr3p3528849	3	3528849	N	N	R	N	R	N	N	N	N	N	R	N	N	N	N	N	N	N	N	R	N	N	N	N	N	N	N	R	R	N	N	R	R	N	N	R	R	N	R	R	N	N	R	R	R	N	R
chr3p3554714	3	3554714	N	NA	R	N	R	N	NA	N	N	N	R	N	N	N	N	NA	N	N	N	R	N	N	N	N	N	NA	NA	R	NA	N	N	R	R	N	N	R	R	N	R	R	N	N	R	R	R	N	R
chr3p3619978	3	3619978	N	N	R	R	R	N	N	R	N	N	R	N	N	N	N	N	N	N	N	R	N	N	N	N	N	N	NA	R	R	N	N	R	R	N	N	R	R	N	R	R	N	N	R	R	R	N	R
chr3p3619979	3	3619979	N	N	R	R	R	N	N	R	N	N	R	N	N	N	N	N	N	N	N	R	N	N	N	N	N	N	NA	R	R	N	N	R	R	N	N	R	R	N	R	R	N	N	R	R	R	N	R
chr3p3672594	3	3672594	N	N	N	R	R	N	N	R	N	R	R	N	N	R	R	N	N	N	N	R	N	N	N	N	N	N	N	R	R	N	N	R	R	N	N	R	R	N	R	R	N	N	R	R	R	N	R
chr3p3672756	3	3672756	N	N	N	R	R	N	N	R	N	R	R	N	N	R	R	N	N	N	N	R	N	N	N	N	N	N	N	R	R	N	N	R	R	N	N	R	R	N	R	R	N	N	R	R	R	N	R
chr3p3686219	3	3686219	N	N	N	R	R	N	N	R	N	R	R	N	N	R	R	N	N	N	N	R	N	N	N	N	N	N	N	R	R	N	N	R	R	N	N	R	R	N	R	R	N	N	R	R	R	N	R
chr3p3689114	3	3689114	N	N	N	R	R	N	N	R	N	R	R	N	N	R	R	N	N	N	N	R	N	N	N	N	N	N	N	R	R	N	N	R	R	N	N	R	R	N	R	R	N	N	R	R	R	N	R
chr3p3689145	3	3689145	N	N	N	R	R	N	N	R	N	R	R	N	N	R	R	N	N	NA	N	R	N	N	N	N	N	N	N	R	R	N	N	R	R	N	N	R	R	N	R	R	N	N	R	R	R	N	R
chr3p3689392	3	3689392	NA	N	N	R	R	N	N	R	N	R	R	N	NA	R	R	N	NA	N	N	R	N	N	N	N	N	N	NA	R	R	N	N	R	R	N	N	R	R	N	R	R	N	N	R	R	R	N	R
chr3p3689510	3	3689510	N	N	N	R	R	N	N	R	N	R	R	N	N	R	R	N	N	N	N	R	N	N	N	N	N	N	N	R	R	N	N	R	R	N	N	R	NA	N	R	R	N	N	R	NA	R	N	R
chr3p3690153	3	3690153	N	N	N	R	R	N	N	R	N	R	R	N	N	R	R	N	N	N	N	R	N	N	N	N	N	N	N	R	R	N	N	R	R	N	N	R	R	N	R	R	N	N	R	R	R	N	R
chr3p3694362	3	3694362	N	N	N	R	R	N	N	R	N	R	R	N	N	R	R	N	N	N	N	R	N	N	N	N	N	N	N	R	R	N	N	R	R	N	N	R	R	N	R	R	N	N	R	NA	R	N	R
chr3p3702053	3	3702053	N	N	N	R	R	N	N	R	N	R	R	N	N	R	R	N	N	N	N	R	N	N	N	N	N	N	N	R	NA	N	N	R	R	N	N	R	R	N	R	R	N	N	R	R	R	N	R
chr3p3703732	3	3703732	N	N	N	R	R	N	N	R	N	R	R	N	N	R	R	N	N	N	N	R	N	N	N	N	N	N	N	R	R	N	N	R	R	N	N	R	R	N	R	R	N	N	R	R	R	N	R
chr3p3707189	3	3707189	N	N	N	R	R	N	N	R	N	R	R	N	N	R	R	N	N	N	N	R	N	N	N	N	N	N	N	R	R	N	N	R	R	N	N	R	R	N	R	R	N	N	R	R	R	N	R
chr3p3718729	3	3718729	N	N	N	R	R	N	N	R	N	R	R	N	N	R	R	N	N	N	N	R	N	N	N	N	N	N	N	R	R	N	N	R	R	N	N	R	R	N	R	R	N	N	R	R	R	N	R
chr3p3724352	3	3724352	N	N	N	R	R	N	N	R	N	R	R	N	N	R	R	N	N	N	N	R	N	N	N	N	N	N	N	R	R	N	N	R	R	N	N	R	R	N	R	R	N	N	R	R	R	N	R
chr3p3725736	3	3725736	N	N	N	R	R	N	N	R	N	R	R	N	N	R	R	N	N	N	N	R	N	N	N	N	N	N	N	R	R	N	N	R	R	N	N	R	R	N	R	R	N	N	R	R	R	N	R
chr3p3744649	3	3744649	N	N	N	R	R	N	NA	R	N	R	R	N	N	R	R	N	N	N	N	R	N	N	N	N	N	NA	N	R	R	N	N	R	R	N	N	R	R	N	R	R	N	N	R	R	R	N	R
chr3p3744696	3	3744696	N	N	N	R	R	N	N	R	N	R	R	N	N	R	R	N	N	N	N	R	N	N	N	N	N	N	N	R	R	N	N	R	R	N	N	R	R	N	R	R	N	N	R	R	R	N	R
chr3p3745027	3	3745027	N	N	N	R	R	N	N	R	N	R	R	N	N	R	R	N	N	N	N	R	N	N	N	N	N	N	N	R	R	N	N	R	R	N	N	R	R	N	R	R	N	N	R	R	R	N	R
chr3p3762216	3	3762216	N	N	N	R	R	N	N	R	N	R	R	N	N	R	R	N	N	N	N	R	N	N	N	N	N	N	N	R	R	N	N	R	R	N	N	R	R	N	R	R	N	N	R	R	R	N	R
chr3p3799182	3	3799182	N	N	N	R	R	N	N	R	N	R	R	N	N	R	R	N	N	N	N	R	N	N	N	N	N	N	N	R	R	N	N	R	R	N	N	R	R	N	R	R	N	N	R	R	R	N	R
chr3p3799252	3	3799252	N	N	N	R	NA	N	N	R	N	R	R	N	N	R	R	N	N	N	N	R	NA	N	N	N	N	N	N	R	R	N	N	R	R	N	N	R	R	N	R	R	N	N	R	R	R	N	R
chr3p3800454	3	3800454	N	N	N	R	R	N	N	R	N	R	R	N	N	R	R	N	N	N	N	R	N	N	N	N	N	N	N	R	R	N	N	R	R	N	N	R	R	N	R	R	N	N	R	R	R	N	R
chr3p3800466	3	3800466	N	N	N	R	R	N	N	R	N	R	R	N	N	R	R	N	N	N	N	R	N	N	N	N	N	N	N	R	R	N	N	R	R	N	N	R	R	N	R	R	N	N	R	R	R	N	R
chr3p3807594	3	3807594	N	N	N	R	R	N	N	R	N	R	R	N	N	R	R	N	N	N	N	NA	N	N	N	N	N	N	N	R	R	N	N	R	R	N	N	R	R	N	NA	R	N	N	R	R	R	N	NA
chr3p3808373	3	3808373	N	N	N	R	R	N	N	R	N	R	R	N	N	R	R	N	N	N	N	R	N	N	N	N	N	N	N	R	R	N	N	R	R	N	N	R	R	N	R	R	N	N	R	R	R	N	R
chr3p3808502	3	3808502	N	N	N	R	R	N	N	R	N	R	R	N	N	R	R	N	N	N	N	R	N	N	N	N	N	N	N	R	R	N	N	R	R	N	N	R	R	N	R	R	N	N	R	R	R	N	R
chr3p3815245	3	3815245	N	N	N	R	R	N	N	R	N	R	R	N	NA	R	R	N	NA	N	N	R	NA	N	N	NA	N	NA	N	R	R	N	N	R	R	N	NA	R	R	N	R	R	NA	N	R	R	R	N	R
chr3p3815446	3	3815446	N	N	N	R	R	N	N	R	N	R	R	N	N	R	R	N	N	N	NA	R	N	N	N	N	N	N	N	R	R	N	N	R	R	N	N	R	R	N	R	R	N	N	R	R	R	N	R
chr3p3815668	3	3815668	N	N	N	R	R	N	N	R	N	R	R	N	N	R	R	N	N	N	N	R	N	N	NA	N	N	N	N	R	R	N	N	R	R	N	N	R	R	N	R	R	N	N	R	R	R	N	R
chr3p3815751	3	3815751	N	N	N	R	R	N	N	R	N	R	R	N	N	R	R	N	N	N	N	R	N	N	N	N	N	N	N	R	R	N	N	R	R	N	N	R	R	N	R	R	N	N	R	R	R	N	R
chr3p3820627	3	3820627	N	N	N	R	R	N	N	R	N	R	R	N	N	R	R	N	N	N	N	R	N	N	N	N	N	N	N	R	R	N	N	R	R	N	N	R	R	N	R	R	N	N	R	R	R	N	R
chr3p3823813	3	3823813	N	NA	N	R	R	N	N	R	N	R	NA	N	N	R	R	N	N	N	N	R	N	N	N	N	N	N	N	R	R	N	N	R	R	N	N	R	NA	N	R	R	N	N	R	R	R	N	R
chr3p3823919	3	3823919	N	NA	N	R	R	N	N	R	N	R	NA	N	N	R	R	N	N	N	N	R	N	N	N	N	N	N	NA	R	R	N	N	R	R	N	N	R	NA	N	R	R	N	N	R	R	R	N	R
chr3p3827105	3	3827105	N	N	N	R	R	N	N	R	N	R	R	N	N	R	R	N	N	N	N	R	N	N	N	N	N	N	N	R	R	N	N	R	R	N	N	R	R	N	R	R	N	N	R	R	R	N	R
chr3p3827942	3	3827942	N	N	N	R	R	N	N	R	N	R	R	N	N	R	R	N	N	N	N	R	N	N	N	N	N	N	N	R	R	N	N	R	R	N	N	R	R	N	R	R	N	N	R	R	R	N	R
chr3p3830579	3	3830579	N	N	N	R	R	N	N	R	N	R	R	N	N	R	R	N	N	N	N	R	N	N	N	N	N	N	N	R	N	N	N	R	R	N	N	R	R	N	R	R	N	N	R	R	R	N	R
chr3p3834318	3	3834318	N	N	N	R	R	N	N	R	N	R	R	N	N	R	R	N	N	N	N	R	N	N	N	N	N	N	N	R	N	N	N	R	R	N	N	R	R	N	R	R	N	N	R	R	R	N	R
chr3p3834331	3	3834331	N	N	N	R	R	N	N	R	N	R	R	N	N	R	R	N	N	N	N	R	N	N	N	N	N	N	N	R	N	N	N	R	R	N	N	R	R	N	R	R	N	N	R	R	R	N	R
chr3p3841543	3	3841543	NA	N	N	R	R	N	NA	R	N	R	R	N	N	R	R	N	NA	N	N	R	N	N	N	N	N	N	N	R	N	N	N	R	R	N	N	R	R	N	R	R	N	N	R	R	R	N	R
chr3p3867614	3	3867614	NA	N	N	R	R	N	N	NA	N	R	R	N	N	R	R	N	N	N	N	NA	N	N	N	N	N	N	N	R	N	N	N	R	R	N	N	R	R	N	R	NA	N	N	R	R	R	N	R
chr3p3871734	3	3871734	R	N	N	R	R	N	N	R	N	R	R	N	N	R	R	N	N	N	N	R	N	N	N	N	N	N	N	R	N	N	N	R	R	N	N	R	R	N	R	R	N	N	R	R	R	N	R
chr3p3929134	3	3929134	R	N	N	R	R	N	N	R	N	R	R	N	N	R	R	N	N	N	N	R	N	N	N	N	N	N	NA	R	N	N	N	R	R	N	N	R	R	N	R	R	N	N	R	R	R	N	R
chr3p3934041	3	3934041	R	N	N	R	R	N	NA	R	N	R	R	N	N	R	R	N	N	N	N	R	N	N	N	N	N	N	N	R	N	N	N	R	R	N	N	R	R	N	R	R	N	N	R	R	R	N	R
chr3p3940305	3	3940305	R	N	N	R	R	N	NA	R	N	R	R	N	N	R	R	N	N	N	N	R	N	N	N	N	N	N	N	R	N	N	N	R	R	N	N	R	R	N	R	R	N	N	R	R	R	N	R
chr3p3948311	3	3948311	R	N	N	R	R	N	N	R	N	R	R	N	N	R	NA	N	N	N	N	R	N	N	N	N	N	N	N	R	N	N	N	R	R	N	N	R	R	N	R	R	N	N	R	R	R	N	R
chr3p3948314	3	3948314	R	N	N	R	R	N	N	R	N	R	R	N	N	R	NA	N	N	N	N	R	N	N	N	N	N	N	N	R	N	N	N	R	R	N	N	R	R	N	R	R	N	N	R	R	R	N	R
chr3p3958775	3	3958775	R	N	N	R	R	N	N	R	N	R	N	N	N	R	R	N	N	N	N	R	N	N	N	N	N	N	N	R	N	N	N	R	R	N	N	R	R	N	R	R	N	N	R	R	R	N	R
chr3p3962547	3	3962547	R	N	N	R	R	N	N	R	N	R	N	N	N	R	R	N	N	N	N	R	N	N	N	N	N	N	NA	R	N	N	N	R	R	N	N	R	R	N	R	R	N	N	R	R	R	N	R
chr3p3965901	3	3965901	R	N	N	R	R	N	N	R	N	R	N	N	N	R	R	N	N	N	N	R	N	N	N	N	N	N	NA	R	N	N	N	R	R	N	N	R	R	N	R	R	N	N	R	R	R	N	R
chr3p4111131	3	4111131	R	N	N	R	R	N	N	R	N	R	N	N	N	R	R	R	N	N	N	R	N	N	N	N	N	N	N	R	N	N	N	R	R	N	N	R	R	N	R	R	N	N	R	R	R	N	R
chr3p4192838	3	4192838	R	N	N	R	R	N	N	R	N	R	N	N	N	R	R	N	N	N	N	R	N	N	N	N	N	N	NA	R	N	N	N	R	R	N	N	R	R	N	R	R	N	N	R	R	R	N	R
chr3p4196848	3	4196848	NA	NA	N	R	R	N	N	R	N	R	NA	N	N	R	R	N	N	N	N	R	N	N	N	N	N	N	N	NA	N	N	N	R	R	N	N	R	R	N	R	R	N	N	R	R	R	N	R
chr3p4204998	3	4204998	R	N	N	R	R	N	N	R	N	R	N	N	N	R	R	N	N	N	N	R	N	N	N	N	N	N	N	R	N	N	N	R	R	N	N	R	R	N	R	R	NA	N	R	R	R	N	R
chr3p4205023	3	4205023	R	N	N	R	R	N	N	R	N	R	N	N	NA	R	R	N	N	N	N	R	N	N	N	N	NA	N	N	R	N	N	N	R	R	N	N	R	R	N	R	R	NA	N	R	R	R	N	R
chr3p4210251	3	4210251	R	N	N	R	R	N	N	R	N	R	N	N	N	R	R	N	N	N	N	R	N	N	N	N	N	N	N	R	NA	N	N	R	R	N	N	R	R	N	R	R	N	N	R	R	R	N	R
chr3p4262317	3	4262317	R	N	N	R	R	N	N	R	N	R	N	N	N	R	R	N	N	N	N	R	N	N	N	N	N	N	NA	R	N	N	N	R	R	N	N	R	R	R	R	R	N	N	R	R	R	N	R
chr3p4262322	3	4262322	R	N	N	R	R	N	N	R	N	R	N	N	N	R	R	N	N	N	N	R	N	N	N	N	N	N	NA	R	N	N	N	R	R	N	N	R	R	R	R	R	N	N	R	R	R	N	R
chr3p4262510	3	4262510	R	N	N	R	R	N	N	R	N	R	N	N	N	R	R	N	N	N	N	R	N	N	N	N	N	N	NA	R	N	N	N	R	R	N	N	R	R	R	R	R	N	N	R	R	R	N	R
chr3p4264099	3	4264099	R	N	N	R	R	N	N	R	N	R	N	N	N	R	R	N	N	N	N	R	N	N	N	N	N	N	NA	R	N	N	N	R	R	N	N	R	R	R	R	R	N	N	R	R	R	N	R
chr3p4270440	3	4270440	R	NA	N	R	R	N	N	R	N	R	N	N	N	R	R	N	N	N	N	R	N	N	N	N	N	N	N	R	N	N	N	R	R	N	N	R	R	R	R	R	N	N	R	R	R	N	R
chr3p4274024	3	4274024	R	N	N	R	R	N	N	R	N	R	N	N	N	R	R	N	N	N	N	R	N	N	N	N	N	N	N	R	N	N	N	R	R	N	N	R	R	R	R	R	N	N	R	R	R	N	R
chr3p4278901	3	4278901	R	N	N	R	R	N	N	R	N	R	N	N	N	R	R	N	N	N	N	R	N	N	N	N	N	N	N	R	NA	N	N	R	R	N	N	R	R	R	R	R	N	N	R	R	R	N	R
chr3p4278924	3	4278924	R	N	N	R	R	N	N	R	N	R	N	N	N	R	R	N	N	N	N	R	N	N	N	N	N	N	N	R	NA	N	N	R	R	N	N	R	R	R	R	R	N	N	R	R	R	N	R
chr3p4282257	3	4282257	R	N	N	R	R	N	N	R	N	R	N	N	N	R	R	N	N	N	N	R	N	N	N	N	N	N	N	R	N	N	N	R	R	N	N	R	R	R	R	R	N	N	R	R	R	N	R
chr3p4283757	3	4283757	R	N	N	R	R	N	N	R	N	R	N	N	N	R	R	N	N	N	N	R	N	N	N	N	N	N	N	R	N	N	N	R	R	N	N	R	R	R	R	R	N	N	R	R	R	N	R
chr3p4294727	3	4294727	R	N	N	R	R	N	N	R	N	R	N	N	N	R	R	N	N	N	N	R	N	N	N	N	N	N	N	R	N	N	N	R	NA	R	N	R	R	R	R	R	N	N	R	R	R	N	R
chr3p4294761	3	4294761	R	N	N	R	R	N	N	R	N	R	N	N	N	R	R	N	N	N	N	R	N	N	N	N	N	N	N	R	N	N	N	R	R	R	N	R	R	R	R	R	N	N	R	R	R	N	R
chr3p4294973	3	4294973	NA	N	N	R	R	N	N	NA	N	NA	N	N	N	R	NA	N	N	N	N	R	N	N	N	N	N	N	N	R	N	N	N	R	R	R	N	R	R	NA	R	R	N	N	R	R	R	N	NA
chr3p4297023	3	4297023	R	N	N	R	R	N	N	R	N	R	N	N	N	R	R	N	N	N	N	R	N	N	N	N	N	N	N	R	N	N	N	R	R	R	N	R	NA	R	R	R	N	N	R	R	R	N	R
chr3p4309095	3	4309095	R	N	N	R	R	N	N	R	N	R	N	N	N	R	R	N	N	N	N	R	N	N	N	N	N	N	N	R	N	N	N	R	R	R	N	R	R	R	R	R	N	N	R	R	R	N	R
chr3p4341664	3	4341664	R	N	N	R	R	N	N	R	N	R	N	N	N	R	R	N	N	N	N	R	N	N	N	N	N	N	N	R	N	N	N	R	R	R	N	R	R	R	R	R	N	N	R	R	R	N	R
chr3p4351821	3	4351821	R	N	N	R	R	NA	N	R	N	R	N	NA	N	R	R	N	N	N	N	R	N	N	N	N	N	N	N	NA	N	N	N	R	R	R	N	R	NA	R	R	R	N	N	R	R	R	N	R
chr3p4367612	3	4367612	R	N	N	R	R	N	N	R	N	R	N	N	N	R	R	N	N	N	N	R	N	N	N	N	N	N	N	R	N	N	N	R	R	R	N	R	R	R	R	R	N	N	R	R	R	N	R
chr3p4384749	3	4384749	R	N	N	R	R	N	N	R	N	R	N	N	N	R	R	N	N	N	N	R	N	N	N	N	N	N	N	R	N	N	N	R	R	R	N	R	R	R	R	R	N	N	R	R	R	N	R
chr3p4387837	3	4387837	R	N	N	R	R	N	N	R	N	R	N	N	N	R	R	N	N	N	N	R	N	N	N	N	N	N	N	R	N	N	N	R	R	R	N	R	R	R	R	R	N	N	R	R	R	N	R
chr3p4388604	3	4388604	R	NA	N	R	R	N	NA	R	N	R	N	NA	N	R	R	N	N	N	N	R	N	N	N	N	N	N	N	R	N	N	N	R	R	R	N	R	R	R	R	R	N	N	R	R	R	N	R
chr3p4388698	3	4388698	R	NA	N	R	R	N	NA	R	N	R	N	NA	N	R	R	N	N	N	N	R	N	N	N	N	N	N	N	R	NA	N	N	R	R	R	N	R	R	R	R	R	N	N	R	R	R	N	R
chr3p4393704	3	4393704	R	N	N	R	R	N	N	R	N	R	N	N	N	R	R	N	N	N	N	R	N	N	N	N	N	N	N	R	N	N	N	R	R	R	N	R	R	R	R	R	N	N	R	R	R	N	R
chr3p4466546	3	4466546	R	N	N	R	R	N	N	R	N	R	N	N	N	R	R	N	N	N	N	R	N	N	N	N	N	N	NA	R	N	N	N	R	R	R	N	R	R	R	R	R	N	N	R	R	N	N	R
chr3p4485198	3	4485198	R	N	N	R	R	N	N	R	N	R	N	N	N	R	R	N	N	N	N	R	N	N	N	N	N	N	N	R	N	N	N	R	R	R	N	R	R	R	R	R	N	N	R	R	N	N	R
chr3p4492025	3	4492025	R	N	N	R	R	N	N	R	N	R	N	N	N	R	R	N	N	N	N	R	N	N	N	N	N	N	N	R	N	N	N	R	R	R	N	R	R	R	R	R	N	N	R	R	N	N	R
chr3p4494682	3	4494682	R	N	N	R	R	N	N	R	N	R	N	N	N	R	R	N	N	N	N	R	N	N	N	N	N	N	NA	R	N	N	N	R	R	R	N	R	R	R	R	R	N	N	R	R	N	N	R
chr3p4507810	3	4507810	R	N	N	R	R	N	N	R	N	R	N	N	N	R	R	N	N	N	N	R	N	N	N	N	N	N	N	R	N	N	N	R	R	R	N	R	R	R	R	R	N	N	R	R	N	N	R
chr3p4507847	3	4507847	R	N	N	R	R	N	N	R	N	R	N	N	N	R	R	N	N	N	N	R	N	N	N	N	N	N	N	R	N	N	N	R	R	R	N	R	R	R	R	R	N	N	R	R	N	N	R
chr3p4518366	3	4518366	R	N	N	R	R	N	N	R	N	R	N	N	N	R	R	N	N	N	N	R	N	N	N	N	N	N	NA	R	N	N	N	R	R	R	N	R	R	R	R	R	N	N	R	R	N	N	R
chr3p4518390	3	4518390	R	N	N	R	R	N	NA	R	N	R	NA	N	N	R	R	N	N	N	N	R	NA	N	N	N	N	N	NA	R	N	N	N	R	R	R	N	R	R	R	R	R	N	N	R	R	N	N	R
chr3p4518409	3	4518409	R	N	N	R	R	N	N	R	N	R	N	N	N	R	R	N	N	N	N	R	NA	N	N	N	N	N	NA	R	N	N	N	R	R	R	N	R	R	R	R	R	N	N	R	R	N	N	R
chr3p4518427	3	4518427	R	N	N	R	R	N	N	R	N	R	NA	N	N	R	R	N	N	N	N	R	NA	N	N	N	N	N	NA	R	N	N	N	R	R	R	N	R	R	R	R	R	N	N	R	R	N	N	R
chr3p4519241	3	4519241	R	NA	N	R	R	N	N	R	N	R	N	N	N	R	R	N	N	N	N	R	N	N	N	N	N	N	N	R	N	N	N	R	R	R	N	R	N	R	R	R	N	N	R	R	N	N	R
chr3p4519253	3	4519253	R	N	N	R	R	N	N	R	N	R	N	N	N	R	R	N	N	N	N	R	N	N	N	N	N	N	N	R	N	N	N	R	R	R	N	R	N	R	R	R	N	N	R	R	N	N	R
chr3p4519316	3	4519316	R	N	N	R	R	N	N	R	N	R	N	N	N	R	R	N	N	N	N	R	N	N	N	N	N	N	N	R	N	N	N	R	R	R	N	R	N	R	R	R	N	N	R	R	N	N	R
chr3p4519331	3	4519331	R	N	N	R	R	N	N	R	N	R	N	N	N	R	R	N	N	N	N	R	N	N	N	N	N	N	N	R	N	N	N	R	R	R	N	R	N	R	R	R	N	N	R	R	N	N	R
chr3p4521142	3	4521142	R	N	N	R	R	N	N	R	N	R	N	N	N	R	R	N	N	N	N	R	N	N	N	N	N	N	N	R	N	N	N	R	R	R	N	R	N	R	R	R	N	N	R	R	N	N	R
chr3p4521155	3	4521155	R	N	N	R	R	N	N	R	N	R	N	N	N	R	R	N	N	N	N	R	N	N	N	N	N	N	N	R	N	N	N	R	R	R	N	R	N	R	R	R	N	N	R	R	N	N	R
chr3p4522618	3	4522618	R	N	N	R	R	N	N	NA	N	R	N	N	N	R	R	N	N	N	N	R	N	N	N	N	N	N	N	R	N	N	N	R	R	R	N	NA	N	R	R	R	N	N	R	R	N	N	R
chr3p4524521	3	4524521	NA	N	N	R	R	N	NA	R	N	R	N	N	N	R	R	N	N	N	N	R	N	N	N	N	N	N	NA	R	N	N	N	R	R	R	N	R	N	R	R	NA	N	N	R	R	N	N	R
chr3p4524545	3	4524545	NA	NA	N	R	R	N	NA	R	N	R	N	N	N	R	R	N	N	N	N	R	N	N	N	N	N	N	NA	R	N	N	N	R	R	R	N	R	N	R	R	NA	N	N	R	R	N	N	R
chr3p4524581	3	4524581	NA	NA	N	R	R	N	NA	R	N	R	N	N	N	R	R	N	N	N	N	R	N	N	N	N	N	N	NA	R	N	N	N	R	R	R	N	R	N	R	R	R	N	N	R	R	N	N	R
chr3p4524707	3	4524707	R	NA	N	R	R	N	N	NA	N	R	N	N	N	R	R	N	N	N	N	R	N	N	N	N	N	N	NA	R	N	N	N	R	R	R	N	R	N	R	R	R	N	N	R	R	N	N	R
chr3p4533802	3	4533802	R	N	N	R	R	N	N	R	N	R	N	N	N	R	R	N	N	N	N	R	N	N	N	N	N	N	N	R	N	N	N	R	R	R	N	R	N	NA	R	R	N	N	R	R	N	N	R
chr3p4533811	3	4533811	R	N	N	R	R	N	N	R	N	R	N	N	N	R	R	N	N	N	N	R	N	N	N	N	N	N	N	R	N	N	N	R	R	R	N	R	N	NA	R	R	N	N	R	R	N	N	R
chr3p4534998	3	4534998	R	NA	N	R	R	N	N	R	NA	R	N	N	N	R	R	N	N	N	N	R	N	N	N	N	N	N	NA	R	N	N	N	R	NA	R	N	R	N	R	R	R	N	N	R	R	N	N	R
chr3p4535121	3	4535121	R	NA	N	R	R	N	N	R	NA	R	N	N	N	R	R	N	N	N	N	R	N	N	N	N	N	N	NA	R	N	N	N	R	NA	R	N	R	N	R	R	R	N	N	R	R	N	N	R
chr3p4535394	3	4535394	NA	N	N	R	R	N	N	NA	N	R	N	N	N	R	R	N	N	N	N	NA	N	N	N	N	N	N	NA	R	N	N	N	R	R	R	N	R	N	R	NA	R	N	N	R	R	N	N	R
chr3p4535396	3	4535396	NA	N	N	R	R	N	N	NA	N	R	N	N	N	R	R	N	N	N	N	NA	N	N	N	N	N	N	NA	R	N	N	N	R	R	R	N	R	N	R	NA	R	N	N	R	R	N	N	R
chr3p4535402	3	4535402	NA	N	N	R	R	N	N	NA	N	R	N	N	N	R	R	N	N	N	N	NA	N	N	N	N	N	N	NA	R	N	N	N	R	R	R	N	R	N	R	NA	R	N	N	R	R	N	N	R
chr3p4536796	3	4536796	R	N	N	R	R	N	N	R	N	R	N	N	N	R	R	N	N	N	N	R	N	N	N	N	N	N	N	R	N	N	N	R	R	R	N	R	N	R	R	R	N	N	R	NA	N	N	R
chr3p4537048	3	4537048	R	N	N	R	R	N	N	R	N	R	N	N	N	R	NA	N	N	N	N	R	N	N	N	N	N	N	N	R	N	N	N	R	R	R	N	R	N	R	R	R	N	N	R	R	N	N	R
chr3p4537069	3	4537069	R	N	N	R	R	N	N	R	N	R	N	N	N	R	R	N	N	N	N	R	N	N	N	N	N	N	N	R	N	N	N	R	R	R	N	R	N	R	R	R	N	N	R	R	N	N	R
chr3p4537087	3	4537087	R	N	N	R	R	N	N	R	N	R	N	N	N	R	R	N	N	N	N	R	N	N	N	N	N	N	N	R	N	N	N	R	R	R	N	R	N	R	R	R	N	N	R	R	N	N	R
chr3p4537117	3	4537117	R	N	N	R	R	N	N	R	N	R	N	N	N	R	R	N	N	N	N	R	N	N	N	N	N	N	N	R	N	N	N	R	R	R	N	R	N	R	R	R	N	N	R	R	N	N	R
chr3p4537123	3	4537123	R	N	N	R	R	N	N	R	N	R	N	N	N	R	R	N	N	N	N	R	N	N	N	N	N	N	N	R	N	N	N	R	R	R	N	R	N	R	R	R	N	N	R	R	N	N	R
chr3p4537136	3	4537136	R	N	N	R	R	N	N	R	N	R	N	N	N	R	R	N	N	N	N	R	N	N	N	N	N	N	N	R	N	N	N	R	R	R	N	R	N	R	R	R	N	N	R	R	N	N	R
chr3p4537140	3	4537140	R	N	N	R	R	N	N	R	N	R	N	N	N	R	R	N	N	N	N	R	N	N	N	N	N	N	N	R	N	N	N	R	R	R	N	R	N	R	R	R	N	N	R	R	N	N	R
chr3p4537535	3	4537535	R	N	N	R	R	N	N	R	N	R	N	N	N	R	R	N	N	N	N	R	N	N	N	N	N	N	N	R	N	N	N	R	R	R	N	R	N	R	R	R	N	N	R	R	N	N	R
chr3p4537550	3	4537550	R	N	N	R	R	N	N	R	N	R	N	N	N	R	R	N	N	N	N	R	N	N	N	N	N	N	N	R	N	N	N	R	R	R	N	R	N	R	R	R	N	N	R	R	N	N	R
chr3p4542778	3	4542778	R	N	N	R	R	N	N	R	N	R	N	N	N	R	R	N	N	N	N	R	N	N	N	N	N	N	N	R	N	N	N	R	R	R	N	R	N	R	R	R	N	N	R	R	N	N	R
chr3p4542806	3	4542806	R	N	N	R	R	N	N	R	N	R	N	N	N	R	R	N	N	N	N	R	N	N	N	N	N	N	N	R	N	N	N	R	R	R	N	R	N	R	R	R	N	N	R	R	N	N	R
chr3p4542955	3	4542955	R	NA	N	R	R	N	N	R	N	NA	NA	N	N	R	R	N	N	N	N	R	NA	NA	N	N	N	N	N	R	N	N	N	R	R	R	N	R	N	R	R	R	N	N	R	R	N	N	R
chr3p4543666	3	4543666	R	N	N	R	R	N	N	R	N	R	N	N	N	R	R	N	N	N	N	R	N	N	N	N	N	N	N	R	N	N	N	R	R	R	N	R	N	R	R	R	N	N	R	R	N	N	R
chr3p4543723	3	4543723	R	N	N	R	R	N	N	R	N	R	N	N	N	R	R	N	N	N	N	NA	N	N	N	N	N	N	N	R	N	N	N	R	R	R	N	R	N	R	R	NA	N	N	R	R	N	N	R
chr3p4545178	3	4545178	R	N	N	R	R	N	N	R	N	R	N	N	N	R	R	N	N	N	N	R	N	N	N	N	N	N	NA	R	N	N	N	R	R	R	N	R	N	R	R	R	N	N	R	R	N	N	R
chr3p4545234	3	4545234	R	N	N	R	R	N	N	R	N	R	N	N	N	R	R	N	N	N	N	R	N	N	N	N	N	N	N	R	N	N	N	R	R	R	N	R	N	R	R	R	N	N	R	R	N	N	R
chr3p4545237	3	4545237	R	N	N	R	R	N	N	R	N	R	N	N	N	R	R	N	N	N	N	R	N	N	N	N	N	N	N	R	N	N	N	R	R	R	N	R	N	R	R	R	N	N	R	R	N	N	R
chr3p4545274	3	4545274	R	N	N	R	R	NA	N	R	N	R	N	N	N	R	R	N	N	N	N	R	N	N	N	N	N	NA	NA	R	N	N	N	R	R	R	N	R	N	R	R	R	N	N	R	R	N	N	R
chr3p4545411	3	4545411	R	N	N	R	R	N	N	R	N	R	N	N	N	R	R	N	N	N	N	R	N	N	N	N	N	N	N	R	N	N	N	R	R	R	N	R	N	R	R	R	N	N	R	R	N	N	R
chr3p4545444	3	4545444	NA	N	N	R	R	N	N	R	N	R	N	N	N	R	R	N	N	N	N	R	N	N	N	N	N	N	N	R	N	N	N	R	R	R	N	R	N	R	R	R	N	N	R	R	N	N	R
chr3p4545447	3	4545447	NA	N	N	R	R	N	N	R	N	R	N	N	N	R	R	N	N	N	N	R	N	N	N	N	N	N	N	R	N	N	N	R	R	R	N	R	N	R	R	R	N	N	R	R	N	N	R
chr3p4546680	3	4546680	NA	NA	N	R	R	N	N	R	N	NA	NA	N	N	R	R	N	N	N	N	R	N	N	N	N	N	NA	NA	R	N	N	N	R	R	R	N	R	N	R	R	R	N	N	R	R	N	N	R
chr3p4546689	3	4546689	NA	NA	N	R	R	N	N	R	N	NA	NA	N	N	R	R	N	N	N	N	R	N	N	N	N	N	NA	NA	R	N	N	N	R	R	R	N	R	N	R	R	R	N	N	R	R	N	N	R
chr3p4546728	3	4546728	NA	N	N	R	R	N	N	R	N	R	N	N	N	R	R	N	N	N	N	R	N	N	N	N	N	N	N	R	N	N	N	R	R	R	N	R	N	R	R	R	N	N	R	R	N	N	R
chr3p4546810	3	4546810	NA	NA	N	R	R	N	N	R	N	R	NA	N	N	R	R	N	N	N	N	R	N	N	N	N	N	N	NA	R	N	N	N	R	R	R	N	R	N	R	R	R	N	N	R	R	N	N	R
chr3p4546812	3	4546812	NA	NA	N	R	R	N	N	R	N	R	NA	N	N	R	R	N	N	N	N	R	N	N	N	N	N	N	NA	R	NA	N	N	R	R	R	N	R	N	R	R	R	N	N	R	R	N	N	R
chr3p4546820	3	4546820	NA	NA	N	R	R	N	N	R	N	R	NA	N	N	R	R	N	N	N	N	R	N	N	N	N	NA	N	NA	R	N	NA	N	R	R	R	N	R	N	R	R	R	N	N	R	R	N	N	R
chr3p4549268	3	4549268	R	N	N	R	R	N	NA	R	NA	R	N	N	N	R	R	N	N	N	N	R	N	N	N	N	N	N	NA	R	N	NA	N	R	R	R	N	R	NA	R	R	R	N	N	R	R	N	N	R
chr3p4549316	3	4549316	R	N	N	R	R	N	NA	R	NA	R	N	N	N	R	R	N	N	N	N	R	N	N	N	N	N	N	NA	R	N	NA	N	R	R	R	N	R	NA	R	R	R	N	N	R	R	N	N	R
chr3p4549319	3	4549319	R	N	N	R	R	N	NA	R	NA	R	N	N	N	R	R	N	N	NA	N	R	N	N	N	N	N	N	NA	R	N	NA	N	R	R	R	N	R	NA	R	R	R	N	N	R	R	N	N	R
chr3p4549418	3	4549418	R	N	N	R	R	N	N	R	N	R	N	N	N	R	R	N	N	N	N	R	N	N	N	N	N	N	N	R	N	N	N	R	R	R	N	R	N	R	R	R	N	N	R	R	N	N	R
chr3p4549432	3	4549432	NA	N	N	R	R	N	N	R	N	R	N	N	N	R	R	N	N	N	N	R	N	N	N	N	N	N	NA	R	N	N	N	R	R	R	NA	R	N	R	R	R	N	N	R	R	N	N	R
chr3p4549433	3	4549433	NA	N	N	R	R	N	N	R	N	R	N	N	N	R	R	N	N	N	N	R	N	N	N	N	N	N	NA	R	N	N	N	R	R	R	NA	R	N	R	R	R	N	N	R	R	N	N	R
chr3p4549869	3	4549869	R	N	N	R	R	N	N	R	N	R	N	N	N	R	R	N	N	N	N	R	N	N	N	N	N	N	N	R	N	N	N	R	R	R	N	R	N	R	R	R	N	N	R	R	N	N	R
chr3p4550310	3	4550310	R	N	N	R	R	N	N	R	N	R	N	N	N	R	R	N	N	N	N	R	N	N	N	N	N	N	N	R	N	N	N	R	R	R	N	R	N	R	R	R	N	N	R	R	N	N	R
chr3p4553053	3	4553053	R	N	N	R	R	N	N	R	N	R	N	N	N	R	R	N	N	N	N	R	N	N	N	N	N	N	NA	R	N	N	N	R	NA	R	N	R	N	R	R	R	N	N	R	R	N	N	R
chr3p4553116	3	4553116	R	N	N	R	R	N	N	R	N	R	N	N	N	R	R	N	N	N	N	R	N	N	N	N	N	N	N	R	N	N	N	R	R	R	N	R	N	R	R	R	N	N	R	R	N	N	R
chr3p4553203	3	4553203	R	N	N	R	R	N	N	R	N	R	N	N	N	R	R	N	N	N	N	R	N	N	N	N	N	N	NA	R	N	N	N	R	NA	R	N	R	N	R	R	R	N	N	R	R	N	N	R
chr3p4553221	3	4553221	R	N	N	R	R	N	N	R	N	R	N	N	N	R	R	N	N	N	N	R	N	N	N	N	N	N	N	R	N	N	N	R	NA	R	N	R	N	R	R	R	N	N	R	R	N	N	R
chr3p4553229	3	4553229	R	N	N	R	R	N	N	R	N	R	N	N	N	R	R	N	N	N	N	R	N	N	N	N	N	N	N	R	N	N	N	R	NA	R	N	R	N	R	R	R	N	N	R	R	N	N	R
chr3p4555617	3	4555617	R	N	N	R	R	N	N	R	N	R	N	N	N	R	R	N	N	N	N	R	N	N	N	N	N	N	NA	R	N	N	N	R	R	R	N	R	N	R	R	R	N	N	R	R	N	N	R
chr3p4555728	3	4555728	R	N	N	R	R	N	N	R	N	R	N	N	N	R	R	N	N	N	N	R	N	NA	N	N	N	NA	NA	R	N	N	N	R	R	R	N	R	N	R	R	R	N	N	R	R	N	N	R
chr3p4555740	3	4555740	R	N	N	R	R	N	N	R	N	R	N	NA	N	R	R	N	N	N	N	R	N	N	N	N	N	NA	NA	R	N	N	N	R	R	R	N	R	N	R	R	R	NA	N	R	R	N	N	R
chr3p4555774	3	4555774	R	N	N	R	R	N	N	R	N	R	N	N	N	R	R	N	N	N	N	R	N	NA	NA	N	N	N	NA	R	N	N	N	R	R	R	N	R	N	R	R	R	N	N	R	R	N	N	R
chr3p4555836	3	4555836	R	N	N	R	R	N	N	R	N	R	N	N	N	R	R	N	N	N	N	R	N	N	N	N	N	N	NA	R	N	N	N	R	R	R	N	R	N	R	R	R	NA	NA	R	R	N	N	R
chr3p4555953	3	4555953	R	N	N	R	R	N	NA	R	N	R	NA	N	N	R	R	N	N	N	N	R	N	N	N	N	N	N	N	R	NA	N	N	R	R	R	N	R	N	R	R	R	N	N	R	R	N	N	R
chr3p4557593	3	4557593	R	N	N	R	R	N	N	R	N	R	N	N	N	R	R	N	N	N	N	R	N	N	N	N	N	N	N	NA	N	N	N	R	R	R	N	R	N	R	R	R	N	N	R	R	N	N	R
chr3p4557615	3	4557615	R	NA	N	R	R	N	N	R	N	R	N	N	N	R	R	N	N	N	N	R	N	N	N	N	N	N	NA	NA	N	N	N	R	R	R	N	R	N	R	R	R	N	N	R	R	N	N	R
chr3p4558926	3	4558926	R	N	N	R	R	N	N	R	N	R	N	N	N	R	R	N	N	N	N	R	N	N	N	N	N	N	N	R	N	N	N	R	R	R	N	R	N	R	R	R	N	N	R	R	N	N	R
chr3p4559047	3	4559047	R	N	N	R	R	N	N	R	N	R	N	N	N	R	R	N	N	N	N	R	N	N	N	N	N	N	NA	R	N	N	N	R	R	R	N	R	N	R	R	R	N	N	R	R	N	N	R
chr3p4559054	3	4559054	R	N	N	R	R	N	N	R	N	R	N	N	N	R	R	N	N	N	N	R	N	N	N	N	N	N	NA	R	N	N	N	R	R	R	N	R	N	R	R	R	N	N	R	R	N	N	R
chr3p4559889	3	4559889	R	N	N	R	R	NA	N	R	N	R	N	N	N	R	R	N	N	N	N	R	N	N	N	N	N	N	NA	R	N	N	N	R	R	R	N	R	N	R	R	R	N	N	R	R	N	N	R
chr3p4559919	3	4559919	R	N	N	R	R	NA	N	R	N	R	N	N	N	R	R	N	N	N	N	R	N	N	N	N	N	N	NA	R	N	N	N	R	R	R	N	R	N	R	R	R	N	N	R	R	N	N	R
chr3p4588628	3	4588628	R	N	N	R	R	N	N	R	N	R	N	N	N	R	R	N	N	N	N	R	N	N	N	N	N	N	N	R	N	N	N	R	R	R	N	R	N	R	R	R	N	N	R	R	N	N	R
chr3p4588641	3	4588641	R	N	N	R	R	N	N	R	N	R	N	N	N	R	R	N	N	N	N	R	N	N	N	N	N	N	N	R	N	N	N	R	R	R	N	R	N	R	R	R	N	N	R	R	N	N	R
chr3p4598456	3	4598456	R	N	N	R	R	N	N	R	N	R	N	N	N	R	R	N	N	N	N	R	N	N	N	N	N	N	N	R	N	N	N	R	R	R	N	R	N	R	R	R	N	N	R	R	N	N	R
chr3p4598498	3	4598498	R	N	N	R	R	N	N	R	N	R	N	N	N	R	R	N	N	N	N	R	N	N	N	N	N	N	N	R	N	N	N	R	R	R	N	R	N	R	R	R	N	N	R	R	N	N	R
chr3p4598581	3	4598581	R	N	N	R	R	N	N	R	N	R	N	N	NA	R	R	N	N	N	N	R	N	N	N	N	N	N	NA	R	N	N	N	R	R	R	N	R	N	R	R	R	N	N	R	R	N	N	R
chr3p4614841	3	4614841	R	N	N	R	R	N	N	R	N	R	N	N	N	R	R	N	N	N	N	R	N	N	N	N	N	N	N	R	N	N	N	R	R	R	N	R	N	R	R	R	N	N	R	R	N	N	R
chr3p4662072	3	4662072	R	N	N	R	R	N	N	R	N	R	N	N	N	R	R	N	N	N	N	R	N	N	N	N	N	NA	N	R	N	NA	N	R	R	R	N	R	N	R	R	R	N	N	R	R	N	N	R
chr3p4666695	3	4666695	R	N	N	R	R	N	N	R	N	R	N	N	N	R	R	N	N	N	N	R	N	N	N	N	N	N	N	R	N	N	N	R	R	R	N	R	N	R	R	R	N	N	R	R	N	N	R
chr3p4667578	3	4667578	R	NA	N	R	R	N	N	R	N	R	N	NA	N	R	R	N	N	N	N	R	N	N	N	N	N	NA	NA	R	NA	N	N	R	R	R	N	R	N	R	R	R	N	N	R	R	N	N	R
chr3p4671084	3	4671084	R	N	N	R	R	N	N	R	N	R	N	N	N	R	R	N	N	N	N	R	N	N	N	N	N	N	N	R	N	N	N	R	R	R	N	R	N	R	R	R	N	N	R	R	N	N	R
chr3p4695716	3	4695716	R	N	N	R	R	N	N	R	N	R	N	N	N	R	R	N	N	N	N	R	N	N	N	N	N	N	NA	R	N	N	N	R	R	R	N	R	N	R	R	R	N	N	R	R	N	N	R
chr3p4701116	3	4701116	NA	NA	N	R	R	N	N	R	NA	R	NA	NA	NA	R	R	N	N	N	N	R	N	N	N	N	N	NA	NA	R	N	N	N	R	R	R	N	R	NA	R	R	R	N	N	R	R	N	N	NA
chr3p4701908	3	4701908	R	N	N	R	R	N	N	R	N	R	N	N	N	R	R	N	N	N	N	R	N	N	N	N	N	N	NA	R	N	N	N	R	R	R	N	R	N	R	R	R	N	N	R	R	N	N	R
chr3p4705092	3	4705092	R	N	N	R	R	N	N	R	N	R	N	N	N	R	R	N	N	N	N	R	NA	N	N	N	N	N	N	R	N	N	N	R	R	R	N	R	N	R	R	R	N	N	R	R	N	N	R
chr3p4705151	3	4705151	R	N	N	R	R	N	NA	R	NA	R	N	N	N	R	R	N	N	N	N	R	NA	N	N	N	N	NA	NA	R	N	N	N	R	R	R	N	R	N	R	R	R	N	N	R	R	N	N	R
chr3p4732944	3	4732944	R	N	N	R	R	N	N	R	N	R	N	N	N	R	R	N	N	N	N	R	N	N	N	N	N	N	N	R	N	N	N	R	R	R	N	R	N	R	R	R	N	N	R	R	N	N	R
chr3p4735070	3	4735070	R	N	N	R	R	N	N	R	N	R	N	NA	N	R	R	N	N	N	N	R	N	N	N	N	NA	N	N	R	N	N	N	R	R	R	N	R	N	R	R	R	N	N	R	R	N	N	R
chr3p4736866	3	4736866	NA	NA	N	R	R	N	NA	R	N	R	N	NA	N	R	R	N	N	N	NA	R	N	N	N	N	N	N	NA	R	N	N	N	R	R	R	N	R	N	R	R	R	NA	N	R	R	N	N	R
chr3p4736890	3	4736890	NA	NA	N	R	R	N	NA	R	N	R	N	NA	N	R	R	N	N	N	NA	R	N	N	N	N	N	N	NA	R	N	N	N	R	R	R	N	R	N	R	R	R	N	N	R	R	N	N	R
chr3p4738453	3	4738453	R	N	N	R	R	N	N	R	N	R	N	N	N	R	R	N	N	N	N	R	N	N	N	N	N	N	N	R	N	N	N	R	R	R	N	R	N	R	R	R	N	N	R	R	N	N	R
chr3p4752051	3	4752051	R	N	N	R	R	N	N	R	N	R	N	N	N	R	R	N	N	N	N	R	N	N	N	N	N	N	N	R	N	N	N	R	R	R	N	R	N	R	R	R	N	N	R	R	N	N	R
chr3p4765911	3	4765911	R	N	N	R	R	N	N	R	N	R	N	N	N	R	R	N	N	N	N	R	N	N	N	N	N	N	N	R	N	N	N	R	R	R	N	R	N	R	R	R	N	N	R	R	N	N	R
chr3p4768663	3	4768663	R	N	N	R	R	N	N	R	NA	R	N	NA	N	R	R	N	N	N	NA	R	N	NA	N	N	N	N	NA	R	N	N	N	R	R	R	N	R	N	R	R	R	NA	N	R	R	N	N	R
chr3p4768712	3	4768712	R	N	N	R	R	N	N	R	N	R	N	N	N	R	R	N	N	N	N	R	N	N	N	N	N	N	N	R	N	N	N	R	R	R	N	R	N	R	R	R	N	N	R	R	N	N	R
chr3p4768770	3	4768770	R	N	N	R	R	N	N	R	N	R	N	N	N	R	R	N	N	N	N	R	N	N	N	N	N	N	N	R	N	N	N	R	R	R	N	R	N	R	R	R	N	N	R	R	N	N	R
chr3p4784945	3	4784945	R	N	N	R	R	N	N	R	N	R	N	N	N	R	R	N	N	N	N	R	N	N	N	N	N	N	N	R	N	N	N	R	R	R	N	R	N	R	R	R	N	N	R	R	N	N	R
chr3p4786858	3	4786858	R	N	N	R	R	N	N	R	N	R	N	N	N	R	R	N	N	N	N	R	N	N	N	N	N	N	N	R	N	N	N	R	R	R	N	R	N	R	R	R	N	N	R	R	N	N	R
chr3p4800806	3	4800806	NA	N	N	R	R	N	N	R	N	R	N	N	N	R	R	N	N	N	N	R	N	N	N	N	N	N	N	R	N	N	N	R	R	R	N	R	N	R	R	R	NA	N	R	R	N	N	R
chr3p4803122	3	4803122	R	N	N	R	R	N	N	NA	N	R	N	N	N	R	NA	N	N	N	N	R	N	N	N	N	N	N	N	R	N	N	N	NA	R	R	N	R	N	R	NA	R	N	N	R	R	N	N	R
chr3p4803158	3	4803158	R	N	N	R	R	N	N	R	N	R	N	N	N	R	R	N	N	N	N	R	N	N	N	N	N	N	N	R	N	N	N	R	R	R	N	R	N	R	R	R	N	N	R	R	N	N	R
chr3p4813013	3	4813013	NA	NA	N	R	R	N	N	R	N	R	N	NA	N	R	R	N	N	N	N	R	N	N	N	N	N	N	NA	NA	N	N	N	R	R	R	N	R	N	R	R	R	N	N	R	NA	N	N	R
chr3p4819058	3	4819058	R	N	N	R	R	N	N	R	N	R	N	N	N	R	R	N	N	N	N	R	N	N	N	N	N	N	N	R	N	N	N	R	R	R	N	R	N	R	R	R	N	R	R	R	N	N	R
chr3p4829115	3	4829115	R	NA	N	R	R	N	N	R	N	R	NA	N	N	R	R	N	N	N	N	R	N	N	N	N	N	N	NA	NA	N	NA	N	R	R	R	N	R	N	R	R	R	N	N	NA	R	N	N	R
chr3p4835295	3	4835295	NA	N	N	NA	R	N	N	R	N	R	N	N	N	NA	R	N	N	N	N	R	N	N	N	N	N	N	N	R	N	N	N	R	R	R	N	R	N	R	R	R	N	N	R	R	N	N	R
chr3p4853627	3	4853627	R	NA	N	R	R	N	N	R	N	R	N	N	N	R	R	N	N	N	N	R	N	N	N	N	N	N	NA	R	N	N	N	R	R	R	N	R	N	R	R	R	N	N	R	R	N	N	R
chr3p4861222	3	4861222	R	N	N	R	R	N	N	R	N	R	N	N	N	R	R	N	N	N	N	R	N	N	N	N	N	N	N	R	N	N	N	R	R	R	N	R	N	R	R	R	N	N	R	R	N	N	R
chr3p4897300	3	4897300	R	N	N	R	R	N	N	R	N	R	N	N	N	R	R	N	N	N	N	R	N	N	N	N	N	N	N	R	N	N	N	R	R	R	N	R	N	R	R	R	N	N	R	R	N	N	R
chr3p4912712	3	4912712	R	N	N	R	R	N	N	R	N	R	N	N	N	R	R	N	N	N	N	R	N	N	N	N	N	N	N	R	N	N	N	R	R	R	N	R	N	R	R	R	N	N	R	R	N	N	R
chr3p4919394	3	4919394	R	N	N	R	R	N	N	R	N	R	NA	N	N	R	R	N	N	N	N	R	N	N	N	N	N	N	N	R	N	N	N	R	R	R	N	R	N	R	R	R	N	N	R	R	N	N	R
chr3p4933605	3	4933605	NA	N	N	R	R	N	NA	R	NA	R	N	N	N	R	NA	N	N	N	N	R	N	N	N	N	N	N	NA	R	N	N	N	R	R	R	N	R	N	R	R	R	N	N	R	R	N	N	R
chr3p4938838	3	4938838	R	N	N	R	R	N	N	R	N	R	N	N	N	R	R	N	N	N	N	R	N	N	N	N	N	N	N	R	N	N	N	R	R	R	N	R	N	R	R	R	N	N	R	R	N	N	R
chr3p4942387	3	4942387	R	N	N	R	R	N	N	R	N	R	N	N	N	R	R	N	N	N	N	R	N	N	N	N	N	N	N	R	N	N	N	R	R	R	N	R	N	R	R	R	N	N	R	R	N	N	R
chr3p4947874	3	4947874	R	N	N	R	R	N	N	R	N	R	N	N	N	R	R	N	N	N	N	R	N	N	N	N	N	N	N	R	N	N	N	R	R	R	N	R	N	R	R	R	N	N	R	R	N	N	R
chr3p4949262	3	4949262	R	N	N	R	R	N	N	R	N	R	N	N	N	R	R	N	N	N	N	R	N	N	N	N	N	N	NA	R	N	N	N	R	R	R	N	R	N	R	R	R	N	N	R	R	N	N	R
chr3p4973441	3	4973441	R	N	N	R	R	N	N	R	N	R	N	N	N	R	R	N	N	N	N	R	N	N	N	N	N	N	NA	R	N	N	N	R	R	R	N	R	N	R	R	R	N	N	R	R	N	N	R
chr3p4977165	3	4977165	R	N	N	R	R	N	N	R	N	R	N	N	N	R	R	N	N	N	N	R	N	N	N	N	N	N	N	R	N	N	N	R	R	R	N	R	N	R	R	R	R	N	R	R	N	N	R
chr3p4994177	3	4994177	R	N	N	R	R	N	N	R	N	R	N	N	N	R	R	N	N	N	N	R	N	N	N	N	N	N	NA	R	N	N	N	R	R	R	N	R	N	R	R	R	R	N	R	R	N	N	R
chr3p4994260	3	4994260	R	N	N	R	R	N	N	R	N	R	N	N	N	R	R	N	N	N	N	R	N	N	N	N	N	N	N	R	N	N	N	R	R	R	N	R	N	R	R	R	R	N	R	R	N	N	R
chr3p5026140	3	5026140	R	N	N	R	R	N	N	R	N	R	N	N	N	R	R	N	N	N	N	R	N	N	N	N	N	N	N	R	N	N	N	R	R	R	N	R	N	R	R	R	R	N	R	R	N	N	R
chr3p5060071	3	5060071	R	N	N	R	R	N	N	R	N	R	N	N	N	R	R	N	N	N	N	R	N	N	N	N	N	N	N	R	N	N	N	R	R	R	N	R	N	R	R	R	R	N	R	R	N	N	R
chr3p5179490	3	5179490	R	N	N	R	R	N	N	R	N	R	R	NA	N	R	N	N	N	NA	N	R	N	N	N	N	N	N	N	R	N	N	N	R	R	R	N	N	N	R	R	R	R	N	R	R	NA	N	R
chr3p5231075	3	5231075	R	N	N	R	R	N	N	R	N	R	R	N	N	R	N	N	N	N	N	R	N	N	N	NA	N	N	NA	R	N	N	N	R	NA	R	N	N	N	R	NA	R	R	N	R	R	N	N	R
chr3p5243821	3	5243821	R	N	N	R	R	N	N	R	N	R	R	N	N	R	NA	N	N	N	N	R	N	N	N	N	N	N	NA	R	N	N	N	R	R	R	N	N	N	R	R	R	R	N	R	NA	N	N	R
chr3p5288615	3	5288615	R	N	N	R	R	N	N	R	N	R	R	N	N	R	N	N	N	N	N	R	N	N	N	N	N	N	NA	R	N	N	N	R	R	R	N	N	N	R	R	R	R	N	R	R	N	N	R
chr3p5288674	3	5288674	R	N	N	R	R	N	N	R	N	R	R	NA	N	R	N	N	N	N	N	R	N	NA	N	N	N	NA	NA	R	N	N	N	R	R	R	N	N	N	R	R	R	R	N	R	R	N	N	R
chr3p5317620	3	5317620	R	N	N	R	R	N	N	R	NA	R	R	N	N	R	N	N	N	N	NA	R	N	NA	N	N	N	N	N	NA	N	NA	N	R	R	R	N	N	N	R	R	R	R	N	R	R	N	N	R
chr3p5324203	3	5324203	R	N	N	R	R	N	N	R	N	R	R	N	N	R	N	N	N	N	N	R	N	N	N	N	N	N	NA	R	N	N	N	R	R	R	N	N	N	R	R	R	R	N	R	R	N	N	R
chr3p5337639	3	5337639	R	N	N	R	R	N	N	R	N	R	R	N	N	R	N	N	N	N	N	R	N	N	N	N	N	N	N	R	N	N	N	R	R	R	N	N	N	R	R	R	R	N	R	R	N	N	R
chr3p5337801	3	5337801	R	N	N	R	R	N	N	R	NA	R	R	N	N	R	N	N	N	N	N	R	N	N	NA	N	NA	N	NA	R	N	N	N	R	R	R	N	N	N	R	R	R	R	N	R	R	N	N	R
chr3p5339121	3	5339121	R	N	N	R	R	N	N	R	N	R	R	N	N	R	N	N	N	N	N	R	N	N	N	N	N	N	N	R	NA	N	N	R	R	R	N	N	N	R	R	R	R	N	R	R	N	N	R
chr3p5339702	3	5339702	R	N	N	R	R	N	N	R	N	R	R	N	N	R	N	N	N	N	N	R	N	N	N	N	N	N	N	R	N	N	N	R	R	R	N	N	N	R	R	R	R	N	R	R	N	N	R
chr3p5339731	3	5339731	R	N	N	R	NA	N	NA	R	N	R	R	N	N	R	N	N	N	N	N	R	N	N	N	N	N	N	N	R	N	N	N	R	NA	R	N	N	N	R	NA	R	NA	N	NA	R	N	N	R
chr3p5340682	3	5340682	R	N	N	R	R	N	N	R	NA	R	R	N	N	R	N	N	N	N	N	R	N	N	N	N	N	N	N	R	N	N	N	R	R	R	N	N	N	R	R	R	R	N	R	R	N	N	R
chr3p5349134	3	5349134	NA	N	N	R	R	N	N	NA	N	R	R	NA	N	R	NA	N	N	NA	NA	R	N	N	N	N	N	NA	NA	R	N	N	N	R	R	R	N	N	N	R	R	R	R	N	R	R	N	N	R
chr3p5360200	3	5360200	R	N	N	R	R	N	N	R	N	R	R	N	N	R	N	N	N	N	N	R	N	N	N	N	N	N	N	R	N	N	N	R	R	R	N	N	N	R	R	R	R	N	R	R	N	N	R
chr3p5405957	3	5405957	NA	N	N	R	R	N	N	R	N	R	R	N	N	R	N	N	N	N	N	R	N	N	N	N	N	N	N	R	N	N	N	R	R	R	N	N	N	R	R	R	R	N	R	R	N	N	R
chr3p5417046	3	5417046	R	N	N	R	R	N	N	R	N	R	NA	N	N	R	N	N	N	N	N	R	N	N	N	N	N	N	N	R	N	N	N	R	R	R	N	N	N	R	R	R	R	N	R	R	N	N	R
chr3p5418207	3	5418207	R	N	N	R	R	N	NA	R	N	R	R	N	N	R	N	N	N	N	N	R	N	N	N	N	N	N	N	R	N	N	N	R	R	R	N	N	NA	R	R	R	R	N	R	R	N	N	R
chr3p5420647	3	5420647	R	N	N	R	R	N	N	R	N	R	R	N	N	R	N	N	N	N	N	R	N	N	N	N	N	N	N	R	N	N	N	R	R	R	N	N	N	R	R	R	R	N	R	R	N	N	R
chr3p5421542	3	5421542	R	N	N	R	R	NA	NA	R	N	R	R	NA	N	R	NA	N	N	N	N	R	N	N	N	N	N	N	N	R	N	N	N	R	R	R	N	N	N	R	R	R	R	N	R	R	N	N	R
chr3p5437361	3	5437361	R	N	N	R	R	N	NA	NA	N	R	R	N	N	R	N	N	N	N	NA	R	N	N	N	N	N	N	NA	NA	NA	N	N	R	R	NA	N	N	NA	R	R	R	R	N	R	R	N	N	R
chr3p5453105	3	5453105	R	N	N	R	R	N	N	R	N	R	R	N	N	R	N	N	N	N	N	R	N	N	N	N	N	N	R	R	N	N	N	R	R	R	N	N	N	R	R	R	R	N	R	R	N	N	R
chr3p5453106	3	5453106	R	N	N	R	R	N	N	R	N	R	R	N	N	R	N	N	N	N	N	R	N	N	N	N	N	N	R	R	N	N	N	R	R	R	N	N	N	R	R	R	R	N	R	R	N	N	R
chr3p5453113	3	5453113	R	N	N	R	R	N	N	R	N	R	R	N	N	R	N	N	N	N	N	R	N	N	N	N	N	N	R	R	N	N	N	R	R	R	N	N	N	R	R	R	R	N	R	R	N	N	R
chr3p5453137	3	5453137	R	N	N	R	R	N	N	R	N	R	R	N	N	R	N	N	N	N	N	R	N	N	N	N	N	N	R	R	N	N	N	R	R	R	N	N	N	R	R	R	R	N	R	R	N	N	R
chr3p5453138	3	5453138	R	N	N	R	R	N	N	R	N	R	R	N	N	R	N	N	N	N	N	R	N	N	N	N	N	N	R	R	N	N	N	R	R	R	N	N	N	R	R	R	R	N	R	R	N	N	R
chr3p5453142	3	5453142	R	N	N	R	R	N	N	R	N	R	R	N	N	R	N	N	N	N	N	R	N	N	N	N	N	N	R	R	N	N	N	R	R	R	N	N	N	R	R	R	R	N	R	R	N	N	R
chr3p5453147	3	5453147	R	N	N	R	R	N	N	R	N	R	R	N	N	R	N	N	N	N	N	R	N	N	N	N	N	N	R	R	N	N	N	R	R	R	N	N	N	R	R	R	R	N	R	R	N	N	R
chr3p5453149	3	5453149	R	N	N	R	R	N	N	R	N	R	R	N	N	R	N	N	N	N	N	R	N	N	N	N	N	N	R	R	N	N	N	R	R	R	N	N	N	R	R	R	R	N	R	R	N	N	R
chr3p5456085	3	5456085	R	N	N	R	R	N	N	R	N	R	R	N	N	R	N	N	N	N	N	R	N	N	N	N	N	N	NA	R	N	N	N	R	R	R	N	N	N	R	R	R	R	N	R	R	N	N	R
chr3p5542242	3	5542242	R	N	N	R	R	N	N	R	R	R	R	N	N	R	N	N	N	N	N	R	N	N	N	N	N	N	R	N	N	N	N	R	R	R	NA	N	N	R	R	R	R	N	R	R	N	N	R
[truncated: 464 more rows]
[truncated: 340 more columns]
