# Supplementary material for: Identification of quantitative trait loci (QTLs) for key cheese making phenotypes in the blue-cheese mold Penicillium roqueforti
Source: PLoS Genet. 2025 Apr 15;21(4):e1011669. doi: 10.1371/journal.pgen.1011669 (PMC12047768; doi:10.1371/journal.pgen.1011669)
Supplement: S14 Table — R: LCP06136 allele; S: LCP06043 allele. (CSV) [file pgen.1011669.s020.csv]

Supplementary Table 14: Genotypes of offpring from the RxS cross. R: LCP06136 allele ; S : LCP06043 allele.
Marker	Chromosome	Position	RLCP6136xSLCP6043I001	RLCP6136xSLCP6043I002	RLCP6136xSLCP6043I003	RLCP6136xSLCP6043I004	RLCP6136xSLCP6043I005	RLCP6136xSLCP6043I006	RLCP6136xSLCP6043I007	RLCP6136xSLCP6043I008	RLCP6136xSLCP6043I009	RLCP6136xSLCP6043I010	RLCP6136xSLCP6043I011	RLCP6136xSLCP6043I012	RLCP6136xSLCP6043I013	RLCP6136xSLCP6043I014	RLCP6136xSLCP6043I015	RLCP6136xSLCP6043I016	RLCP6136xSLCP6043I017	RLCP6136xSLCP6043I018	RLCP6136xSLCP6043I019	RLCP6136xSLCP6043I020	RLCP6136xSLCP6043I021	RLCP6136xSLCP6043I022	RLCP6136xSLCP6043I023	RLCP6136xSLCP6043I024	RLCP6136xSLCP6043I025	RLCP6136xSLCP6043I026	RLCP6136xSLCP6043I027	RLCP6136xSLCP6043I028	RLCP6136xSLCP6043I029	RLCP6136xSLCP6043I030	RLCP6136xSLCP6043I031	RLCP6136xSLCP6043I032	RLCP6136xSLCP6043I033	RLCP6136xSLCP6043I034	RLCP6136xSLCP6043I035	RLCP6136xSLCP6043I036	RLCP6136xSLCP6043I037	RLCP6136xSLCP6043I038	RLCP6136xSLCP6043I039	RLCP6136xSLCP6043I040	RLCP6136xSLCP6043I041	RLCP6136xSLCP6043I042	RLCP6136xSLCP6043I043	RLCP6136xSLCP6043I044	RLCP6136xSLCP6043I045	RLCP6136xSLCP6043I046	RLCP6136xSLCP6043I047
chr1p74711	1	74711	S	R	R	S	NA	R	R	S	R	S	S	NA	S	S	S	R	R	S	R	S	R	S	R	R	R	R	R	R	R	S	S	S	S	R	R	S	S	R	S	S	NA	NA	R	S	S	R	R
chr1p75129	1	75129	S	R	R	NA	R	R	R	S	R	S	S	R	S	S	S	R	R	S	R	S	R	S	R	R	R	R	R	R	R	S	S	S	S	R	R	S	S	R	S	S	R	R	R	S	S	R	R
chr1p75177	1	75177	S	R	R	S	R	R	R	S	R	S	S	R	S	S	S	R	R	S	R	S	R	S	R	R	R	R	R	R	R	S	S	S	S	R	R	S	S	R	S	S	R	R	R	S	S	R	R
chr1p76876	1	76876	S	R	R	S	R	NA	R	S	R	S	S	R	S	S	S	R	R	S	R	S	R	S	R	R	R	R	R	R	R	S	S	S	S	R	R	S	S	R	S	S	R	R	R	S	S	R	R
chr1p78341	1	78341	S	R	R	S	R	NA	R	S	R	S	S	R	S	S	S	R	R	S	R	S	R	S	R	R	R	R	R	R	R	S	S	S	NA	R	NA	S	S	R	S	S	R	R	NA	S	S	R	R
chr1p83158	1	83158	NA	R	R	S	R	R	R	NA	R	S	NA	R	NA	NA	S	R	R	S	R	S	R	NA	R	R	R	R	R	R	R	S	NA	S	S	R	R	S	S	R	S	S	R	R	R	S	S	R	R
chr1p90223	1	90223	NA	R	R	S	R	R	R	S	NA	S	S	NA	S	S	S	R	R	S	R	S	NA	S	R	R	R	R	R	R	R	S	S	S	S	R	R	S	S	R	S	S	R	R	R	S	S	R	R
chr1p90224	1	90224	NA	R	R	S	R	R	R	S	NA	S	S	NA	S	S	S	R	R	S	NA	S	NA	S	R	R	NA	R	R	R	R	S	S	S	S	R	NA	S	S	R	S	S	R	NA	R	S	S	R	NA
chr1p99008	1	99008	S	R	R	S	R	R	R	S	R	S	S	R	S	S	S	R	R	S	R	S	R	S	R	R	R	R	R	R	R	S	S	S	S	R	R	S	S	R	S	S	R	R	R	S	S	R	R
chr1p101672	1	101672	S	R	R	S	R	R	R	S	R	S	S	R	S	S	S	R	R	S	R	S	R	S	R	R	R	R	R	R	R	S	S	S	S	R	R	S	S	R	S	S	R	R	R	S	S	R	R
chr1p101719	1	101719	S	R	R	S	R	R	R	S	R	S	S	R	S	S	S	R	R	S	R	S	R	S	R	R	R	R	R	R	R	S	S	S	S	R	R	S	S	R	S	S	R	R	R	S	S	R	R
chr1p104064	1	104064	S	R	R	S	R	R	R	S	R	S	S	R	S	S	S	R	R	S	R	S	R	S	R	R	R	R	R	R	R	S	S	S	S	R	R	S	S	R	S	S	R	R	R	S	S	R	R
chr1p104086	1	104086	S	R	R	S	R	R	R	S	R	S	S	NA	S	S	S	R	R	S	R	S	R	S	R	R	R	R	R	R	R	S	S	S	S	R	R	S	S	R	S	S	R	R	R	S	S	R	R
chr1p104121	1	104121	S	R	R	S	R	R	R	S	R	S	S	NA	S	S	S	R	R	S	R	S	R	S	R	R	R	R	R	R	R	S	S	S	S	R	R	S	S	R	S	S	R	R	R	S	S	R	R
chr1p128441	1	128441	S	R	R	S	R	R	R	S	R	S	S	R	S	S	S	R	R	S	R	S	R	S	R	R	R	R	R	R	R	S	S	S	S	R	R	S	R	R	S	S	R	R	R	S	S	R	R
chr1p133109	1	133109	S	R	R	S	R	R	R	S	R	S	S	R	S	S	S	R	R	S	R	S	R	S	R	R	R	R	R	R	R	S	S	S	S	R	R	S	R	R	S	S	R	R	R	S	S	R	R
chr1p133158	1	133158	S	R	R	S	R	R	R	S	R	S	S	R	S	S	S	R	R	S	NA	S	R	S	R	R	R	R	R	R	R	S	S	S	S	R	R	S	R	R	S	S	NA	R	R	S	S	R	R
chr1p163497	1	163497	NA	NA	R	S	R	R	NA	S	NA	S	NA	R	S	S	S	R	R	S	R	S	R	S	R	R	R	R	R	R	NA	S	S	S	S	R	R	S	R	R	S	S	R	R	NA	S	S	R	R
chr1p163518	1	163518	NA	NA	R	S	R	R	NA	S	NA	S	NA	R	S	S	S	R	R	S	R	S	R	S	R	R	R	R	R	R	NA	S	S	S	S	R	R	S	R	R	S	S	R	R	NA	S	S	R	R
chr1p174095	1	174095	S	R	R	S	R	R	R	S	R	S	S	R	S	S	S	R	R	S	R	S	R	S	R	R	R	R	R	R	R	S	S	S	S	R	R	S	R	R	S	S	R	R	R	S	S	R	R
chr1p186012	1	186012	S	R	R	S	R	R	R	S	R	S	S	R	S	S	S	R	R	S	R	S	R	S	R	R	R	R	R	R	R	S	S	S	S	R	R	S	R	R	S	R	R	R	R	S	S	R	R
chr1p186453	1	186453	S	R	R	S	R	R	R	S	R	S	S	NA	S	S	S	R	R	S	R	S	R	S	R	R	R	R	R	R	R	S	S	S	S	R	R	S	R	R	S	R	R	R	R	S	S	R	R
chr1p190195	1	190195	S	R	R	S	R	R	R	S	R	S	S	R	S	S	S	R	R	S	R	S	R	S	R	R	R	R	R	R	R	S	S	S	S	R	R	S	R	R	S	R	R	R	R	S	S	R	R
chr1p190212	1	190212	S	R	R	S	R	R	R	S	R	S	S	R	S	S	S	R	R	S	R	S	R	S	R	R	R	R	R	R	R	S	S	S	S	R	R	S	R	R	S	R	R	R	R	S	S	R	R
chr1p190233	1	190233	S	R	R	S	R	R	R	S	R	S	S	R	S	S	S	R	R	S	R	S	R	S	R	R	R	R	R	R	R	S	S	S	S	R	R	S	R	R	S	R	R	R	R	S	S	R	R
chr1p191522	1	191522	S	R	R	S	R	NA	R	S	R	S	S	NA	S	S	S	R	R	S	R	S	R	S	R	R	R	R	R	R	R	S	S	S	S	R	R	S	R	R	S	R	R	R	R	S	S	R	R
chr1p194232	1	194232	NA	R	NA	S	R	NA	R	S	R	S	S	R	NA	S	S	R	R	S	NA	S	R	S	R	R	R	R	R	R	R	S	S	S	S	R	R	S	R	R	NA	R	R	R	R	S	S	R	R
chr1p194234	1	194234	NA	R	NA	S	R	R	R	S	R	S	S	R	NA	S	S	R	R	S	NA	S	R	S	R	R	R	R	R	R	R	S	S	S	S	R	R	S	R	R	NA	R	R	R	R	S	S	R	R
chr1p194391	1	194391	NA	R	NA	S	R	R	R	S	R	S	S	R	S	S	S	NA	R	S	NA	S	R	S	R	R	R	R	R	R	R	S	S	S	S	R	R	S	R	R	S	R	R	R	R	NA	S	R	R
chr1p194448	1	194448	S	R	R	S	R	R	R	S	R	S	S	R	S	S	S	R	R	S	R	S	R	S	R	R	R	R	R	R	R	S	S	S	S	R	R	S	R	R	S	R	R	R	R	S	S	R	R
chr1p199804	1	199804	NA	R	R	S	R	R	R	S	R	S	S	R	S	S	S	R	R	NA	R	S	R	S	R	R	R	R	R	R	R	S	S	S	NA	R	R	S	R	R	S	R	R	R	R	S	S	R	R
chr1p200449	1	200449	S	R	NA	S	R	R	R	S	R	S	S	R	S	S	S	R	R	S	R	S	R	S	R	R	R	R	R	R	R	S	S	S	S	R	R	S	R	R	S	R	R	R	R	S	S	R	R
chr1p208895	1	208895	S	R	R	S	R	R	R	S	R	S	S	R	S	S	S	R	R	S	R	S	R	S	R	R	R	R	R	R	R	S	S	S	S	R	R	S	R	R	S	R	R	R	R	S	S	R	R
chr1p215456	1	215456	S	R	R	S	R	R	R	S	R	S	S	R	S	S	S	R	R	S	R	S	R	S	R	R	R	R	R	R	R	S	S	S	S	R	R	S	R	R	S	R	R	R	R	S	S	R	R
chr1p215580	1	215580	S	R	R	S	R	R	R	S	NA	S	NA	NA	S	S	S	R	R	S	R	S	NA	S	R	R	R	R	R	R	R	S	S	S	S	R	R	S	R	R	S	R	R	R	R	S	S	R	R
chr1p215642	1	215642	S	R	R	S	R	R	R	S	R	S	S	R	S	S	S	R	R	S	R	S	R	S	R	R	R	R	R	R	R	S	S	S	S	R	R	S	R	R	S	R	R	R	R	S	S	R	R
chr1p221721	1	221721	S	R	R	S	R	R	R	S	R	S	S	R	S	S	S	R	R	S	R	S	R	S	R	R	R	R	R	R	R	S	S	S	S	R	R	S	R	R	S	R	R	R	R	S	S	R	R
chr1p221863	1	221863	NA	R	NA	S	R	R	R	NA	NA	NA	S	R	NA	NA	S	R	R	S	R	S	R	S	R	R	NA	R	R	R	NA	S	S	S	S	R	R	S	R	R	S	R	R	R	NA	S	S	R	R
chr1p225856	1	225856	S	R	R	S	R	R	R	S	R	S	S	R	S	S	S	R	R	S	R	S	R	S	R	R	R	R	R	R	R	S	S	S	S	R	R	S	R	R	S	R	R	R	R	S	S	R	R
chr1p231186	1	231186	S	R	R	S	R	R	R	S	R	S	S	R	S	S	S	R	R	S	R	S	R	S	R	R	R	R	R	R	R	S	S	S	S	R	R	S	R	R	S	R	R	R	R	S	S	R	R
chr1p236288	1	236288	S	R	R	S	R	R	R	S	R	S	S	R	S	S	R	R	R	S	R	S	R	S	R	R	R	R	R	R	R	S	S	S	S	R	R	S	R	R	S	R	R	R	R	S	S	R	R
chr1p238328	1	238328	NA	NA	R	S	R	R	R	S	R	S	S	R	S	S	R	R	R	S	R	S	R	S	R	R	R	R	R	NA	R	S	S	S	S	R	R	S	R	R	S	R	R	R	R	S	S	R	R
chr1p238331	1	238331	NA	NA	R	S	R	NA	R	S	R	S	S	R	S	S	R	R	R	S	R	S	R	S	R	R	R	R	R	NA	R	S	S	S	S	R	R	S	R	R	S	R	R	R	R	S	S	R	NA
chr1p241963	1	241963	NA	R	R	NA	R	R	R	S	R	S	S	NA	NA	S	R	R	R	S	NA	S	NA	S	R	R	NA	R	R	R	R	S	NA	S	S	R	R	S	R	R	S	R	R	R	R	S	S	R	R
chr1p245327	1	245327	S	R	R	S	R	R	R	S	R	S	S	R	S	S	R	R	R	S	R	S	R	S	R	R	R	R	R	R	R	S	S	S	S	R	R	S	R	R	S	R	R	R	R	S	S	R	R
chr1p245339	1	245339	S	R	R	S	R	R	R	S	R	S	S	R	S	S	R	R	R	S	R	S	R	S	R	R	R	R	R	R	R	S	S	S	S	R	R	S	R	R	S	R	R	R	R	S	S	R	R
chr1p245561	1	245561	S	R	R	S	NA	R	R	S	NA	S	S	NA	S	S	R	R	R	S	NA	S	R	S	R	R	R	R	R	R	R	S	S	S	S	R	S	S	R	R	S	R	NA	NA	NA	S	S	R	NA
chr1p256880	1	256880	S	R	R	S	R	R	R	S	R	S	S	R	S	S	R	R	R	S	R	S	R	S	R	R	R	R	R	R	R	S	S	S	S	R	R	S	R	R	S	R	R	R	R	S	S	R	R
chr1p275205	1	275205	NA	R	R	S	R	R	R	S	R	NA	NA	R	S	S	R	R	R	S	NA	S	R	S	R	R	R	R	R	R	R	S	S	S	S	R	NA	S	R	R	S	R	R	R	R	S	S	R	R
chr1p275657	1	275657	S	R	R	S	R	R	R	S	R	S	S	R	S	S	R	R	R	S	R	S	R	S	R	R	R	R	R	R	R	S	S	S	S	R	R	S	R	R	S	R	R	R	R	S	S	R	R
chr1p275766	1	275766	S	R	R	S	R	R	R	S	R	S	S	R	S	S	R	R	R	S	R	S	R	S	R	R	R	R	R	R	R	S	S	S	S	R	R	S	R	R	S	R	R	R	R	S	S	R	NA
chr1p276034	1	276034	S	R	R	S	R	R	R	S	R	S	S	R	S	S	R	R	R	S	R	S	R	S	R	R	R	R	R	R	R	S	S	S	S	R	R	S	R	R	S	R	R	R	R	S	S	R	R
chr1p289464	1	289464	S	R	R	S	R	R	R	S	R	S	S	R	S	S	R	R	R	S	R	S	R	S	R	R	R	R	R	R	R	S	S	S	S	R	R	S	R	R	S	R	R	R	R	S	S	R	R
chr1p306206	1	306206	S	R	R	S	R	R	R	S	R	S	S	R	S	S	R	R	R	S	R	S	R	S	R	R	R	R	R	R	R	S	S	S	S	R	R	S	R	R	S	R	R	R	R	S	S	R	R
chr1p306209	1	306209	S	R	R	S	R	R	R	S	R	S	S	R	S	S	R	R	R	S	R	S	R	S	R	R	R	R	R	R	R	S	S	S	S	R	R	S	R	R	S	R	R	R	R	S	S	R	R
chr1p306227	1	306227	S	R	R	S	R	NA	R	S	R	S	S	R	S	S	R	R	R	S	R	S	R	S	R	NA	R	R	R	R	R	S	S	S	S	R	R	S	R	R	S	R	R	R	R	S	S	R	R
chr1p307148	1	307148	NA	NA	R	S	R	R	R	S	R	S	S	R	NA	S	R	R	R	S	NA	S	R	S	R	R	NA	NA	R	R	NA	S	S	S	NA	R	R	S	R	R	S	R	R	R	NA	S	S	R	R
chr1p308404	1	308404	S	R	R	S	R	R	R	S	R	S	S	R	S	S	R	R	R	S	R	S	R	S	R	R	R	S	R	R	R	S	S	S	S	R	R	S	R	R	S	R	R	R	R	S	S	R	R
chr1p311447	1	311447	S	R	R	S	R	R	R	S	R	S	S	R	S	S	R	R	R	S	NA	S	R	S	R	R	R	S	R	R	R	S	S	S	S	R	R	S	R	R	S	R	R	R	R	S	S	R	R
chr1p312110	1	312110	S	R	R	S	R	R	R	S	R	S	S	R	S	S	R	R	R	S	R	S	R	S	R	R	R	S	R	R	R	S	S	S	S	R	R	S	R	R	S	R	R	R	R	S	S	R	R
chr1p339348	1	339348	S	R	R	S	R	R	R	S	R	S	S	R	S	S	R	R	R	S	R	S	R	S	R	R	R	S	R	R	R	S	S	S	S	R	R	S	R	R	S	R	R	R	R	S	S	R	R
chr1p339414	1	339414	S	R	R	S	R	R	R	S	R	S	S	R	S	S	R	R	R	S	R	S	R	S	R	R	R	S	R	R	R	S	S	S	S	R	R	S	R	R	S	R	R	R	R	S	S	R	R
chr1p345922	1	345922	S	R	R	NA	R	R	R	S	R	S	S	R	S	S	R	R	R	S	R	S	R	S	R	R	R	S	R	R	R	S	S	S	S	R	R	S	R	R	S	R	R	R	R	S	S	R	R
chr1p345969	1	345969	S	R	R	S	R	R	R	S	R	S	S	R	S	S	R	R	R	S	R	S	R	S	R	R	R	S	R	R	R	S	S	S	S	R	R	S	R	R	S	R	R	R	R	S	S	R	R
chr1p345988	1	345988	S	R	R	S	R	R	R	S	R	S	S	R	S	S	R	R	R	S	R	S	R	S	R	R	R	S	R	R	R	S	S	S	S	R	R	S	R	R	S	R	R	R	R	S	S	R	R
chr1p351807	1	351807	S	R	R	S	R	R	R	S	R	S	S	R	S	S	R	R	R	S	R	S	R	S	R	R	R	S	R	R	R	S	S	S	S	R	R	S	R	R	S	R	R	R	R	S	S	R	R
chr1p357655	1	357655	S	R	R	S	R	R	R	S	R	S	S	R	S	S	R	R	R	S	R	S	R	S	R	R	R	S	R	R	R	S	S	S	S	R	R	S	R	R	S	R	R	R	R	S	S	R	R
chr1p362635	1	362635	NA	R	R	S	R	R	R	S	R	S	S	R	S	S	R	R	R	S	R	S	R	S	R	R	R	S	R	R	R	S	S	S	S	R	R	S	R	R	S	R	R	R	R	S	S	R	R
chr1p367184	1	367184	S	S	R	S	R	R	R	S	R	S	S	R	S	S	R	R	R	S	R	S	R	S	R	R	R	S	R	R	R	S	S	S	S	R	R	S	R	R	S	R	R	R	R	S	S	R	R
chr1p367441	1	367441	NA	S	R	S	R	R	R	S	R	S	S	NA	S	S	R	R	R	S	NA	S	R	S	R	R	NA	S	R	R	R	S	S	S	S	R	R	S	R	R	S	R	R	R	R	S	S	R	R
chr1p373813	1	373813	S	R	R	S	R	R	R	S	R	S	S	R	S	S	R	R	R	S	R	S	R	S	R	R	R	S	R	R	R	S	S	S	S	R	R	S	R	R	S	R	R	R	R	S	S	R	R
chr1p374600	1	374600	NA	R	R	S	R	R	R	S	R	S	S	R	S	S	R	R	R	S	R	S	R	S	R	R	R	S	R	R	R	S	S	S	S	R	R	S	R	R	S	R	R	R	R	S	S	R	R
chr1p378561	1	378561	S	R	R	S	R	R	R	S	R	S	S	NA	S	S	R	R	R	S	R	NA	R	S	R	R	R	S	R	R	R	S	S	S	S	R	R	S	R	R	NA	R	R	R	R	S	S	R	R
chr1p382482	1	382482	S	R	R	S	R	R	R	S	R	S	S	R	S	S	R	R	R	S	R	S	R	S	R	R	R	S	R	R	R	S	S	S	S	R	R	S	R	R	S	R	R	R	R	S	S	R	R
chr1p396587	1	396587	S	R	R	S	R	R	R	S	R	S	S	R	S	S	R	R	R	S	R	S	R	S	R	R	R	S	R	R	R	S	S	S	S	R	R	S	R	R	S	R	R	R	R	S	S	R	R
chr1p396977	1	396977	S	R	R	S	R	R	R	S	R	S	S	R	S	S	R	R	R	S	R	S	R	S	R	R	R	S	NA	R	R	S	S	S	S	R	R	S	R	R	S	R	R	R	NA	S	S	R	R
chr1p397370	1	397370	S	R	R	S	R	R	R	S	R	S	S	R	S	S	R	R	R	S	NA	S	R	S	R	R	NA	S	R	R	R	S	S	S	S	R	R	S	R	R	S	R	R	R	R	S	S	R	R
chr1p397379	1	397379	S	R	R	S	R	R	R	S	R	S	S	R	S	S	R	R	R	S	R	S	R	S	R	R	R	S	R	R	R	S	S	S	S	R	R	S	R	R	S	R	R	R	R	S	S	R	R
chr1p397390	1	397390	S	R	R	S	R	R	R	S	R	S	S	R	S	S	R	R	R	S	R	S	R	S	R	R	R	S	R	R	R	S	S	S	S	R	R	S	R	R	S	R	R	R	R	S	S	R	R
chr1p397409	1	397409	S	R	R	S	R	R	R	S	R	S	S	R	S	S	R	R	R	S	R	S	R	S	R	R	R	S	R	R	R	S	S	S	S	R	R	S	R	R	S	R	R	R	R	S	S	R	R
chr1p397460	1	397460	S	R	R	S	R	NA	R	S	R	S	S	R	S	S	R	R	R	S	NA	S	R	S	R	R	R	S	R	R	R	S	S	S	S	R	R	S	R	R	S	R	R	R	R	S	S	R	R
chr1p397658	1	397658	S	R	R	S	R	R	R	S	R	S	S	NA	S	S	R	R	NA	S	NA	S	R	S	R	R	NA	S	R	R	R	S	S	S	S	R	R	S	R	R	S	R	R	R	R	S	S	R	R
chr1p397829	1	397829	NA	R	NA	S	R	NA	NA	S	R	S	NA	NA	S	S	NA	R	R	S	NA	S	NA	S	R	R	R	S	R	R	R	S	S	S	S	R	R	S	R	R	S	R	R	R	NA	S	S	R	R
chr1p399834	1	399834	S	R	R	S	R	R	R	S	R	S	S	R	S	S	R	R	R	S	R	S	R	S	R	R	R	S	R	R	R	S	S	S	S	R	R	S	R	R	S	R	R	R	R	S	S	R	R
chr1p399852	1	399852	S	R	R	S	R	R	R	S	R	S	S	R	S	S	R	R	R	S	R	S	R	S	R	R	R	S	R	R	R	S	S	S	S	R	R	S	R	R	S	R	R	R	R	S	S	R	R
chr1p399945	1	399945	NA	R	R	S	R	R	R	S	R	S	S	R	S	S	R	R	R	S	R	S	R	S	R	R	R	S	R	R	R	S	S	S	S	R	R	S	R	R	S	NA	R	R	R	S	S	R	R
chr1p430314	1	430314	S	R	R	S	R	R	R	S	R	S	S	R	S	S	R	R	R	S	R	S	R	S	R	S	R	S	R	R	R	S	S	S	S	R	R	S	R	R	S	R	R	R	R	S	S	R	R
chr1p446028	1	446028	S	R	R	S	R	R	R	S	R	S	S	R	S	S	R	R	R	S	R	S	R	S	R	R	R	S	R	R	R	S	S	S	S	R	R	S	R	R	S	R	R	R	R	S	S	R	R
chr1p455234	1	455234	S	R	R	S	R	R	R	S	R	S	S	R	S	S	R	R	R	S	R	S	R	S	R	R	R	S	R	R	R	S	S	S	S	R	R	S	R	R	S	R	R	R	R	S	S	R	R
chr1p465475	1	465475	NA	R	R	S	NA	R	R	S	R	S	NA	R	S	S	R	R	R	S	R	S	R	S	R	R	R	S	R	R	R	S	S	S	S	R	R	S	R	R	S	R	R	R	R	S	S	R	R
chr1p483752	1	483752	S	R	R	S	R	R	R	S	R	S	S	R	S	S	R	R	R	S	R	S	R	S	R	R	R	S	R	R	R	S	S	S	S	R	R	S	R	R	S	R	R	R	R	S	S	R	R
chr1p492418	1	492418	S	R	R	S	R	R	R	S	R	S	S	R	S	S	R	R	R	S	R	S	R	S	R	R	R	S	R	R	R	S	S	S	S	R	R	S	R	R	S	R	R	R	R	S	S	R	R
chr1p492419	1	492419	S	R	R	S	R	R	R	S	R	S	S	R	S	S	R	R	R	S	R	S	R	S	R	R	R	S	R	R	R	S	S	S	S	R	R	S	R	R	S	R	R	R	R	S	S	R	R
chr1p492554	1	492554	S	R	R	S	R	R	R	S	R	S	NA	R	S	S	R	R	R	S	R	S	R	S	R	R	R	S	R	R	R	S	S	S	S	R	R	S	R	R	S	R	R	R	R	S	S	R	R
chr1p494754	1	494754	NA	R	R	S	R	R	R	S	R	S	S	R	S	S	R	R	R	S	R	S	R	S	R	R	R	S	R	R	R	S	S	S	S	R	R	S	R	R	S	R	R	R	R	S	S	R	R
chr1p495627	1	495627	S	NA	R	S	R	R	R	S	R	NA	S	R	S	S	R	R	R	S	NA	S	R	S	R	R	NA	S	R	R	R	S	S	S	S	R	NA	S	R	R	S	R	NA	R	R	S	S	R	R
chr1p497190	1	497190	S	R	R	S	R	R	R	S	R	S	S	R	S	S	R	R	R	NA	R	S	R	S	R	R	R	S	R	R	R	S	S	S	S	R	R	S	R	R	S	R	R	R	R	S	S	R	R
chr1p512484	1	512484	S	R	R	S	R	R	R	S	R	S	S	R	S	S	R	R	R	R	R	S	R	S	R	R	R	S	R	R	R	S	S	S	S	R	R	S	R	R	S	R	R	R	R	NA	S	R	R
chr1p518117	1	518117	S	R	R	S	R	R	R	S	R	S	S	R	S	S	R	R	R	R	R	S	R	S	R	R	R	S	R	R	R	S	S	S	S	R	R	S	R	R	S	R	R	R	R	S	S	R	R
chr1p518210	1	518210	S	R	R	S	NA	R	R	S	R	S	S	NA	S	S	R	R	R	R	NA	S	R	S	R	R	R	S	R	R	R	S	S	S	S	R	NA	S	NA	NA	S	NA	R	R	NA	S	S	R	NA
chr1p518344	1	518344	S	R	R	S	R	R	R	S	R	S	S	NA	S	S	R	R	R	R	R	S	R	S	R	R	R	S	R	R	R	S	S	S	S	R	R	S	R	R	S	R	R	R	R	S	S	R	R
chr1p528939	1	528939	NA	R	R	NA	R	R	R	S	R	S	NA	NA	S	S	R	R	R	R	R	S	R	S	R	R	R	S	R	S	R	S	S	S	S	R	R	S	R	R	R	R	R	R	R	S	S	R	R
chr1p528944	1	528944	NA	R	R	NA	R	R	R	S	R	S	NA	NA	S	S	R	R	R	R	R	S	R	S	R	R	R	S	R	S	R	S	S	S	S	R	R	S	R	R	R	R	R	R	R	S	S	R	R
chr1p528950	1	528950	NA	R	R	NA	R	R	R	S	R	S	NA	NA	S	S	R	R	R	R	R	S	R	S	R	R	R	S	R	S	R	S	S	S	S	R	R	S	R	R	R	R	NA	R	R	S	S	R	R
chr1p537234	1	537234	S	R	R	S	R	R	R	S	R	S	S	R	S	S	R	R	R	R	R	S	R	S	R	R	R	S	R	S	R	S	S	S	S	R	R	S	R	R	R	R	R	R	R	S	S	R	R
chr1p539029	1	539029	S	R	R	S	R	R	R	S	R	S	S	R	S	S	R	R	R	R	R	S	R	S	R	R	R	S	R	S	R	S	S	S	S	R	R	S	R	R	R	R	R	R	R	S	S	R	R
chr1p539053	1	539053	S	R	R	S	R	R	R	S	R	S	S	R	S	S	R	R	R	R	R	S	R	S	R	R	R	S	R	S	R	S	S	S	S	R	R	S	R	R	R	R	R	R	R	S	S	R	R
chr1p539755	1	539755	S	R	R	S	R	R	R	S	R	S	S	R	S	S	R	R	R	R	R	S	R	S	R	R	R	S	R	S	R	S	S	S	S	R	R	S	R	R	R	R	R	R	R	S	S	R	R
chr1p544166	1	544166	NA	NA	NA	S	R	R	R	S	R	S	S	NA	S	S	R	R	R	R	R	S	R	S	R	R	R	S	NA	S	R	S	NA	S	S	R	R	S	R	R	R	R	R	R	R	S	S	R	R
chr1p545138	1	545138	S	R	R	S	R	R	R	S	R	S	S	R	S	S	R	R	R	R	R	S	R	S	R	R	R	S	R	S	R	S	S	S	S	R	R	S	R	R	R	R	R	R	R	S	S	R	R
chr1p555719	1	555719	S	R	R	S	R	R	R	S	R	S	S	NA	S	S	R	R	R	R	R	S	R	S	R	R	R	S	R	S	R	S	S	S	S	R	R	S	R	R	R	R	R	R	R	S	S	R	R
chr1p565758	1	565758	S	R	R	S	R	R	R	S	R	S	S	R	S	S	R	R	R	R	R	S	R	S	R	R	R	S	R	S	R	S	S	S	S	R	R	S	R	R	R	R	R	R	R	S	S	R	R
chr1p571082	1	571082	S	R	NA	R	NA	NA	R	S	NA	S	S	NA	S	S	R	R	R	R	NA	S	R	S	R	R	NA	S	R	S	R	S	S	S	S	R	R	S	R	R	R	R	R	R	R	S	S	R	R
chr1p571996	1	571996	S	R	R	R	R	R	R	S	R	S	S	R	S	S	R	R	R	R	R	S	R	S	R	R	R	S	R	S	R	S	S	S	S	R	R	S	R	R	R	R	R	R	R	S	S	R	R
chr1p575056	1	575056	NA	R	R	R	R	R	R	S	NA	S	S	NA	S	S	R	R	R	R	NA	S	R	S	R	R	R	S	R	S	R	S	S	S	S	R	R	S	R	R	R	R	R	R	R	S	S	R	R
chr1p586043	1	586043	S	R	R	R	R	R	R	NA	R	S	S	R	S	S	R	R	R	R	R	NA	R	NA	R	R	R	NA	R	S	R	S	S	S	S	R	R	S	R	R	R	R	R	R	R	S	S	R	R
chr1p592738	1	592738	S	R	R	R	R	R	R	S	R	S	S	NA	S	S	R	R	R	R	NA	S	R	S	R	R	R	S	R	S	R	S	S	S	S	R	R	S	R	NA	R	R	R	R	R	S	S	R	R
chr1p592750	1	592750	S	R	R	R	R	R	R	S	R	S	S	NA	S	S	R	R	R	R	NA	S	R	S	R	R	R	S	R	S	R	S	S	S	S	R	R	S	R	NA	R	R	R	R	R	S	S	R	R
chr1p599558	1	599558	S	R	R	R	R	R	R	S	R	S	S	R	S	S	R	R	R	R	R	S	R	S	R	R	R	S	R	S	R	S	S	S	S	R	R	S	R	R	R	R	R	R	R	S	S	R	R
chr1p603494	1	603494	S	R	R	R	R	R	R	S	R	S	S	R	S	S	R	R	R	R	R	R	R	S	R	R	R	S	R	S	R	S	S	S	S	R	R	S	R	R	R	R	R	R	R	S	S	R	R
chr1p609156	1	609156	S	R	R	R	R	R	R	S	R	S	S	R	S	S	R	R	R	R	NA	R	R	S	R	R	R	S	R	S	NA	S	S	S	S	R	R	S	NA	R	NA	R	R	R	R	S	S	R	R
chr1p609263	1	609263	S	R	R	R	R	R	R	S	R	S	S	R	S	S	R	R	R	R	R	R	R	S	R	R	R	S	R	S	R	S	S	S	S	R	R	S	R	R	R	R	R	R	R	S	S	R	R
chr1p609282	1	609282	S	R	R	R	R	R	R	S	R	S	S	R	S	S	R	R	R	R	R	R	R	S	R	R	R	S	R	S	R	S	S	S	S	R	R	S	R	R	R	R	R	R	R	S	S	R	R
chr1p616703	1	616703	NA	R	NA	R	R	R	R	S	R	NA	S	NA	S	S	R	R	R	NA	R	R	R	S	R	R	R	S	R	S	R	S	S	S	S	R	R	S	R	R	R	R	R	R	R	S	S	R	R
chr1p617258	1	617258	S	R	R	R	R	R	R	S	R	S	S	R	S	S	R	R	R	R	R	R	R	S	R	R	R	S	R	S	R	S	S	S	S	R	R	S	R	R	R	R	R	R	R	S	S	R	R
chr1p617261	1	617261	S	R	R	R	R	R	R	S	R	S	S	R	S	S	R	R	R	R	R	R	R	S	R	R	R	S	R	S	R	S	S	S	S	R	R	S	R	R	R	R	R	R	R	S	S	R	R
chr1p626293	1	626293	S	R	R	R	R	R	R	S	R	S	S	R	S	S	R	R	R	R	R	R	R	S	R	R	R	S	R	S	R	S	S	S	S	R	R	S	R	R	R	R	R	R	R	S	S	R	R
chr1p626359	1	626359	S	R	R	R	R	R	R	S	R	S	S	R	S	S	R	R	R	R	R	R	R	S	R	R	R	S	R	S	R	S	S	S	S	R	R	S	R	R	R	R	R	R	R	S	S	R	R
chr1p626554	1	626554	S	R	NA	R	R	R	R	S	R	S	S	R	S	S	R	R	R	R	R	R	R	S	R	R	R	S	R	S	R	S	S	S	S	R	R	S	R	R	R	R	R	R	R	S	S	R	R
chr1p627765	1	627765	S	R	NA	R	R	R	R	S	R	S	S	R	S	S	R	R	R	R	R	R	R	S	R	R	R	S	R	S	R	S	S	S	S	R	R	S	R	R	R	R	R	R	R	S	S	R	R
chr1p628005	1	628005	S	R	R	R	R	R	R	S	R	S	S	R	S	S	R	R	R	R	R	R	R	S	R	R	R	S	R	S	R	S	S	S	S	R	R	S	R	R	R	R	R	R	R	S	S	R	R
chr1p628140	1	628140	S	R	R	R	R	R	R	S	R	S	S	R	S	S	R	R	R	R	R	R	R	S	R	R	R	S	R	S	R	S	S	S	S	R	R	S	R	R	R	R	R	R	R	S	S	R	R
chr1p634054	1	634054	NA	R	R	R	NA	R	R	S	R	S	S	NA	S	S	R	R	R	R	NA	R	R	S	R	R	R	S	R	S	R	S	S	S	S	R	R	S	R	R	R	R	R	R	R	S	S	R	R
chr1p634965	1	634965	S	R	R	R	R	R	R	S	R	S	S	R	S	S	R	R	R	R	R	R	R	S	R	R	R	S	R	S	R	S	S	S	S	R	R	S	R	R	R	R	R	R	R	S	S	R	R
chr1p637082	1	637082	S	R	R	R	R	R	R	S	R	S	S	R	S	S	R	R	R	R	R	R	R	S	R	R	R	S	R	S	R	S	S	S	S	R	R	S	R	R	R	R	R	R	R	S	S	R	R
chr1p637342	1	637342	S	R	R	R	R	R	R	S	R	S	S	R	S	S	R	R	R	R	NA	R	R	S	R	R	R	S	R	S	R	S	S	S	S	R	R	S	R	R	R	R	R	R	R	S	S	R	R
chr1p637366	1	637366	S	R	R	R	R	R	R	S	R	S	S	R	S	S	R	R	R	R	NA	R	R	S	R	R	R	S	R	S	R	S	S	S	S	R	R	S	R	R	R	R	R	R	R	S	S	R	R
chr1p637367	1	637367	S	R	R	R	R	R	R	S	R	S	S	R	S	S	R	R	R	R	NA	R	R	S	R	R	R	S	R	S	R	S	S	S	S	R	R	S	R	R	R	R	R	R	R	S	S	R	R
chr1p638738	1	638738	NA	R	R	R	R	R	R	S	R	S	S	NA	S	S	R	R	R	R	R	R	R	S	R	R	R	S	R	S	R	S	S	S	S	R	R	S	R	R	R	R	R	R	R	S	S	R	R
chr1p638908	1	638908	NA	R	R	R	R	R	R	S	R	S	S	NA	S	S	R	R	R	R	R	R	R	S	R	R	R	S	R	S	R	S	S	S	S	R	R	S	R	R	R	R	R	R	R	S	S	R	R
chr1p640659	1	640659	S	R	R	R	R	R	R	S	R	S	S	R	S	S	R	R	R	R	R	R	R	S	R	R	R	S	R	S	R	S	S	S	S	R	R	S	R	R	R	R	R	R	R	S	S	R	R
chr1p640715	1	640715	S	R	R	R	R	R	R	S	R	S	S	R	S	S	R	R	R	R	R	R	R	S	R	R	R	S	R	S	R	S	S	S	S	R	R	S	R	R	R	R	R	R	R	S	S	R	R
chr1p643656	1	643656	NA	R	R	R	R	R	R	S	R	S	S	R	S	S	R	R	R	R	R	R	R	S	R	R	NA	S	R	S	R	S	S	S	S	R	R	S	R	R	R	R	R	R	R	S	S	R	R
chr1p643696	1	643696	NA	R	R	R	R	R	R	S	R	S	S	R	S	S	R	R	R	R	R	R	R	S	R	R	NA	S	R	S	R	S	S	S	S	R	R	S	R	R	R	R	R	R	R	S	S	R	R
chr1p647898	1	647898	S	R	R	R	R	R	S	S	R	S	S	R	S	S	R	R	R	R	R	R	R	S	R	R	R	S	R	S	R	S	S	S	S	R	R	S	R	R	R	R	R	R	R	S	S	R	R
chr1p647907	1	647907	S	R	R	R	R	R	S	S	R	S	S	R	S	S	R	R	R	R	R	R	R	S	R	R	R	S	R	S	R	S	S	S	S	R	R	S	R	R	R	R	R	R	R	S	S	R	R
chr1p648009	1	648009	S	R	R	R	R	R	S	S	R	S	S	R	S	S	R	R	R	R	R	R	R	S	R	R	R	S	NA	S	R	S	S	S	S	R	R	S	NA	R	R	R	R	R	NA	S	S	R	R
chr1p655569	1	655569	NA	R	R	R	R	R	S	S	R	S	S	R	NA	S	R	R	R	R	R	R	R	NA	R	R	R	S	R	S	R	NA	S	S	S	R	R	S	R	R	R	R	R	R	R	S	S	R	R
chr1p674451	1	674451	S	R	R	R	R	R	S	S	R	S	R	R	S	S	R	R	R	R	R	R	R	S	R	R	R	S	R	S	R	R	S	S	S	R	R	S	R	S	R	R	R	R	R	S	R	R	R
chr1p694440	1	694440	NA	R	R	R	R	R	S	S	R	S	R	R	S	S	R	R	R	R	R	R	R	S	R	R	R	S	R	S	R	R	NA	S	S	R	R	S	R	S	R	R	R	R	R	S	R	R	R
chr1p704436	1	704436	NA	R	R	R	R	NA	S	S	R	S	R	R	NA	S	NA	R	R	NA	NA	R	NA	S	R	R	R	S	NA	S	R	R	S	S	S	R	R	S	R	S	R	R	R	R	R	S	R	R	R
chr1p704582	1	704582	NA	R	R	R	R	NA	S	S	R	S	R	R	NA	S	NA	R	R	NA	NA	R	R	S	R	R	R	S	R	S	R	R	S	S	S	NA	NA	S	R	S	R	R	R	NA	NA	S	R	R	NA
chr1p704807	1	704807	S	R	R	R	R	R	S	S	R	S	R	R	S	S	R	R	R	R	R	R	R	S	R	R	R	S	NA	S	R	R	S	S	S	R	R	S	R	S	R	NA	R	R	NA	S	R	R	R
chr1p778122	1	778122	S	R	R	R	R	R	S	S	R	S	R	R	S	S	R	R	R	R	R	R	R	S	R	R	R	S	R	S	R	R	S	S	S	R	R	S	R	S	R	R	R	R	R	S	R	R	R
chr1p780899	1	780899	S	R	R	R	R	R	S	S	R	S	R	R	S	S	R	R	R	R	R	R	R	S	R	R	R	S	R	S	R	R	NA	S	S	R	R	S	R	S	R	R	R	R	R	S	R	R	R
chr1p780998	1	780998	S	R	NA	R	R	R	S	S	R	S	R	NA	S	S	R	R	R	R	R	R	R	S	R	R	R	S	NA	S	R	R	NA	S	S	R	R	S	R	S	NA	R	NA	NA	R	S	R	R	NA
chr1p781033	1	781033	S	R	R	R	R	R	S	S	R	S	R	NA	S	S	R	R	R	R	R	R	R	S	R	R	R	S	NA	S	R	R	NA	S	S	NA	R	S	R	S	NA	R	NA	R	NA	S	R	R	R
chr1p781034	1	781034	S	R	R	R	NA	R	S	S	R	S	R	NA	S	S	R	R	R	R	R	R	R	S	R	R	R	S	R	S	R	R	NA	S	S	R	R	S	R	S	NA	R	R	R	R	S	R	R	NA
chr1p831285	1	831285	S	R	R	R	R	R	S	S	R	S	R	R	S	S	R	R	R	R	R	R	R	S	R	R	R	S	R	S	R	R	S	S	S	R	R	S	R	S	R	R	R	R	R	S	R	R	R
chr1p846338	1	846338	S	R	R	R	R	R	S	S	NA	S	R	R	S	S	NA	R	R	R	R	R	R	S	R	R	R	S	R	S	R	R	NA	S	S	R	R	S	R	S	R	R	R	R	R	S	R	R	R
chr1p849505	1	849505	S	R	R	R	R	R	S	S	R	S	R	NA	S	S	R	R	R	R	R	R	R	S	R	R	R	S	R	S	R	R	S	S	S	R	R	S	R	S	R	R	R	R	R	S	R	R	R
chr1p850570	1	850570	S	R	R	R	R	R	S	S	R	S	R	NA	S	S	R	R	R	R	R	R	R	S	R	R	R	S	R	S	R	R	S	S	S	R	R	S	R	S	R	R	R	R	R	S	R	R	R
chr1p856809	1	856809	NA	NA	R	R	R	NA	S	S	R	NA	R	NA	S	S	R	R	R	R	NA	R	R	S	R	R	R	S	R	S	R	R	S	S	S	NA	R	S	R	S	R	R	R	R	R	S	R	R	R
chr1p856889	1	856889	S	NA	R	R	R	R	S	S	R	NA	R	NA	S	S	R	R	R	R	NA	R	R	S	R	R	R	S	R	S	R	R	S	S	S	R	R	S	R	S	R	R	R	R	R	S	R	R	R
chr1p857047	1	857047	S	R	R	R	R	R	S	S	R	S	R	R	S	S	R	R	R	R	R	R	R	S	R	R	R	S	R	S	R	R	S	S	S	R	R	S	R	S	R	R	R	R	R	S	R	R	R
chr1p857134	1	857134	S	R	NA	R	R	R	S	S	R	S	R	R	S	S	R	R	R	R	R	R	R	S	R	R	R	S	R	S	R	R	S	S	S	R	R	S	R	S	R	R	R	R	R	S	R	R	R
chr1p866941	1	866941	S	R	R	R	R	R	S	S	R	NA	R	R	S	S	R	R	R	R	R	R	R	S	R	R	R	S	R	S	R	R	S	S	S	R	R	S	R	S	R	R	NA	R	R	S	R	R	R
chr1p868568	1	868568	NA	R	R	R	R	R	S	S	R	S	R	NA	S	S	R	R	R	R	R	R	R	S	R	R	R	S	R	S	R	R	NA	S	S	R	R	S	R	S	R	R	R	NA	R	S	R	R	R
chr1p882286	1	882286	S	R	R	R	R	R	S	S	R	S	R	R	S	S	R	R	R	R	R	R	R	S	R	R	R	S	R	S	R	R	S	S	S	R	R	S	R	S	R	R	R	R	R	S	R	R	R
chr1p886131	1	886131	S	R	R	R	R	R	S	S	R	S	R	R	S	S	R	R	R	R	R	R	R	S	R	R	R	S	R	S	R	R	NA	S	S	R	R	S	R	S	R	R	R	R	R	S	R	R	R
chr1p886155	1	886155	S	R	R	R	R	R	S	S	R	S	R	R	S	S	R	R	R	R	R	R	R	S	R	R	R	S	R	S	R	R	NA	S	S	R	R	S	R	S	R	R	R	R	R	S	R	R	R
chr1p966368	1	966368	NA	R	R	R	S	R	S	R	R	S	R	R	S	S	R	R	R	R	R	R	R	NA	R	R	R	S	R	S	R	R	S	S	S	R	R	S	R	S	R	R	R	R	R	S	R	R	R
chr1p986510	1	986510	S	NA	R	R	S	R	S	R	R	S	R	NA	S	S	R	R	R	R	R	R	R	S	R	R	R	S	R	S	R	R	NA	S	S	R	R	S	R	S	R	R	R	R	R	S	R	R	R
chr1p994329	1	994329	S	R	R	R	S	R	S	R	R	S	R	R	S	S	R	R	R	R	R	R	R	S	R	R	R	S	R	S	R	R	S	S	S	R	R	S	R	S	R	R	R	R	R	S	R	R	R
chr1p1001203	1	1001203	S	R	NA	R	S	R	S	R	R	S	R	R	S	S	R	R	R	R	R	R	R	S	R	R	R	S	R	S	R	R	S	S	S	R	R	S	R	S	R	R	R	R	R	S	R	R	R
chr1p1001405	1	1001405	S	R	R	R	S	R	S	R	NA	NA	NA	R	S	S	R	R	NA	R	R	R	R	S	R	R	R	S	R	S	R	R	S	S	S	R	R	S	R	S	NA	R	R	NA	NA	S	R	R	NA
chr1p1007468	1	1007468	S	R	R	R	S	R	S	R	R	NA	R	R	NA	S	R	R	R	R	R	R	R	NA	R	R	R	S	R	S	R	R	NA	S	S	R	R	S	R	NA	R	R	R	R	R	S	R	R	R
chr1p1043237	1	1043237	S	NA	R	R	S	R	S	R	R	S	R	NA	S	S	R	R	R	R	R	R	R	S	R	R	R	S	R	S	R	R	S	S	S	R	R	S	R	S	R	R	R	R	R	S	R	R	R
chr1p1059244	1	1059244	S	R	R	R	S	R	S	R	R	S	R	R	S	S	R	R	R	R	R	R	R	S	R	R	R	S	R	S	R	R	S	S	S	R	R	S	R	S	R	R	R	R	R	S	R	R	R
chr1p1168587	1	1168587	NA	R	NA	R	S	NA	S	R	R	NA	R	NA	S	NA	NA	NA	R	R	NA	NA	R	S	R	R	NA	S	NA	S	R	NA	S	S	S	NA	R	S	R	S	R	R	NA	R	NA	S	R	NA	R
chr1p1168594	1	1168594	NA	R	NA	R	S	NA	S	R	R	NA	R	NA	S	NA	NA	NA	R	R	NA	NA	R	S	R	R	NA	S	NA	S	R	NA	S	S	S	NA	R	S	R	S	R	R	R	R	NA	S	R	NA	R
chr1p1168596	1	1168596	NA	R	NA	R	S	NA	S	R	R	NA	R	NA	S	NA	NA	NA	R	R	NA	NA	NA	S	R	R	NA	S	NA	S	R	NA	S	S	S	NA	R	S	R	S	R	R	NA	R	NA	S	R	NA	R
chr1p1168601	1	1168601	NA	R	NA	R	S	NA	S	R	R	NA	R	NA	S	NA	NA	NA	R	R	NA	NA	R	S	R	R	NA	S	NA	S	R	NA	S	S	S	NA	R	S	R	S	R	R	R	R	NA	S	R	NA	R
chr1p1168605	1	1168605	NA	NA	NA	R	S	NA	S	R	R	NA	R	NA	S	NA	NA	NA	R	R	NA	NA	R	S	R	R	NA	S	NA	S	R	NA	S	S	S	NA	R	S	R	S	R	R	NA	R	NA	S	R	NA	R
chr1p1168608	1	1168608	NA	R	NA	R	S	NA	S	R	R	NA	R	NA	S	NA	NA	NA	NA	R	NA	NA	R	S	R	R	NA	S	NA	S	R	NA	S	S	S	NA	R	S	R	S	R	R	NA	R	NA	S	R	NA	R
chr1p1168621	1	1168621	NA	R	NA	R	S	NA	S	R	R	NA	R	NA	S	NA	NA	NA	R	R	NA	NA	R	S	R	R	NA	S	NA	S	R	NA	S	S	S	NA	R	S	R	S	R	R	NA	R	NA	S	R	NA	R
chr1p1170091	1	1170091	S	R	NA	R	S	R	S	R	R	S	R	NA	S	S	NA	NA	R	R	R	NA	R	NA	R	R	R	S	NA	NA	R	NA	S	S	NA	NA	R	S	R	S	R	R	R	R	NA	S	R	NA	R
chr1p1172048	1	1172048	S	R	NA	R	S	R	S	R	R	NA	R	NA	S	S	NA	NA	R	R	R	NA	R	S	R	R	R	S	NA	S	R	NA	NA	S	S	NA	R	S	R	S	R	R	R	R	NA	S	R	NA	R
chr1p1172066	1	1172066	S	R	NA	R	S	R	S	R	R	NA	R	NA	S	S	NA	NA	R	R	R	NA	R	S	R	R	R	S	NA	S	R	NA	NA	S	S	NA	R	S	R	S	R	R	R	R	NA	S	R	NA	R
chr1p1182745	1	1182745	NA	NA	NA	R	NA	R	S	NA	NA	S	NA	NA	S	S	NA	NA	R	R	R	NA	R	S	R	R	NA	S	NA	S	R	NA	S	S	S	NA	R	NA	R	S	R	R	R	NA	NA	S	R	NA	R
chr1p1192010	1	1192010	S	R	NA	R	S	R	S	R	R	S	R	NA	S	S	NA	NA	R	R	R	NA	R	S	R	R	R	S	NA	S	R	NA	S	S	S	NA	R	S	R	S	R	R	R	R	NA	S	R	NA	R
chr1p1206480	1	1206480	S	R	NA	R	S	R	S	R	R	S	R	NA	S	S	NA	NA	R	R	NA	NA	R	S	R	R	R	S	NA	S	R	NA	S	S	S	NA	R	S	R	S	R	R	R	R	NA	S	R	NA	R
chr1p1207115	1	1207115	NA	R	NA	R	S	R	S	R	NA	S	NA	NA	NA	NA	NA	NA	R	R	R	NA	R	S	R	R	NA	NA	NA	S	R	NA	S	S	S	NA	R	S	R	S	R	R	R	R	NA	S	R	NA	R
chr1p1207843	1	1207843	S	R	NA	R	S	R	S	R	R	S	R	NA	S	S	NA	NA	R	R	R	NA	R	S	R	R	R	S	NA	S	R	NA	S	S	S	NA	R	S	R	S	R	R	R	R	NA	S	R	NA	R
chr1p1208021	1	1208021	NA	NA	NA	R	S	R	S	R	R	S	R	NA	S	S	NA	NA	R	R	R	NA	R	S	R	R	NA	S	NA	S	NA	NA	S	S	S	NA	R	S	NA	S	R	R	R	NA	NA	S	R	NA	NA
chr1p1211898	1	1211898	S	R	NA	R	S	R	S	R	R	S	R	NA	S	S	NA	NA	R	R	R	NA	R	S	R	R	R	S	NA	S	R	NA	S	S	S	NA	R	S	R	S	R	R	R	R	NA	S	R	NA	R
chr1p1212026	1	1212026	NA	R	NA	R	S	R	S	R	R	S	R	NA	S	S	NA	NA	R	R	R	NA	R	S	R	R	R	S	NA	S	R	NA	S	S	S	NA	R	S	R	S	NA	R	R	R	NA	S	R	NA	R
chr1p1212251	1	1212251	NA	R	NA	R	S	NA	S	R	R	S	R	NA	S	S	NA	NA	R	R	NA	NA	R	S	R	R	R	S	NA	S	R	NA	S	S	S	NA	R	S	R	S	R	R	R	R	NA	S	R	NA	R
chr1p1217858	1	1217858	S	R	NA	R	S	R	S	R	R	S	R	NA	S	S	NA	NA	R	R	R	NA	R	S	R	R	R	S	NA	S	R	NA	NA	S	S	NA	R	S	R	S	R	R	R	R	NA	S	R	NA	R
chr1p1230129	1	1230129	S	R	NA	R	S	R	S	R	R	S	R	NA	S	S	NA	NA	R	R	R	NA	R	S	R	R	R	S	NA	S	R	NA	S	S	S	NA	R	S	R	S	R	R	R	R	NA	S	R	NA	R
chr1p1278060	1	1278060	S	R	NA	R	S	R	S	R	R	S	R	NA	S	S	NA	NA	R	R	NA	NA	R	S	R	R	R	S	NA	S	R	NA	S	S	S	NA	R	S	R	S	R	R	R	R	NA	S	R	NA	R
chr1p1278062	1	1278062	S	R	NA	R	S	R	S	R	R	S	R	NA	S	S	NA	NA	R	R	R	NA	R	S	R	R	R	S	NA	S	R	NA	S	S	S	NA	R	S	R	S	R	R	R	R	NA	S	R	NA	R
chr1p1318815	1	1318815	NA	NA	NA	R	S	R	S	R	R	S	R	NA	NA	S	NA	NA	R	R	R	NA	R	S	R	R	R	S	NA	S	R	NA	S	S	S	NA	R	S	R	S	R	R	R	R	NA	S	R	NA	R
chr1p1318996	1	1318996	S	R	NA	R	S	R	S	R	R	S	R	NA	S	S	NA	NA	R	R	R	NA	R	S	R	R	R	S	NA	S	R	NA	S	S	S	NA	R	S	R	S	R	R	R	R	NA	S	R	NA	R
chr1p1319035	1	1319035	S	R	NA	R	S	R	S	R	R	S	R	NA	S	S	NA	NA	R	R	R	NA	R	S	R	R	R	S	NA	S	R	NA	S	S	S	NA	R	S	R	S	R	R	R	R	NA	S	R	NA	R
chr1p1319060	1	1319060	S	R	NA	R	S	R	S	R	R	S	R	NA	S	S	NA	NA	R	R	R	NA	R	S	R	R	R	S	NA	S	R	NA	S	S	S	NA	R	S	R	S	R	R	R	R	NA	S	R	NA	R
chr1p1352282	1	1352282	NA	R	NA	R	S	R	S	NA	R	S	NA	NA	S	S	NA	NA	R	R	R	NA	R	S	R	R	R	S	NA	S	R	NA	S	S	S	NA	R	S	R	S	R	R	R	R	NA	S	R	NA	R
chr1p1376376	1	1376376	NA	R	NA	R	S	R	NA	R	R	S	R	NA	S	S	NA	NA	R	R	R	NA	R	S	R	R	R	S	NA	S	R	NA	S	S	S	NA	NA	S	R	S	R	R	R	R	NA	S	R	NA	R
chr1p1376416	1	1376416	NA	R	NA	R	S	R	NA	R	NA	S	R	NA	S	S	NA	NA	R	R	NA	NA	R	S	R	R	R	S	NA	S	R	NA	S	S	S	NA	NA	S	R	S	R	R	R	R	NA	S	R	NA	R
chr1p1376426	1	1376426	NA	R	NA	R	S	R	NA	R	R	NA	R	NA	S	S	NA	NA	R	R	NA	NA	R	S	R	R	R	S	NA	S	R	NA	S	S	S	NA	R	S	R	S	R	R	R	R	NA	S	R	NA	R
chr1p1396006	1	1396006	S	R	NA	R	S	R	S	R	R	S	R	NA	S	S	NA	NA	R	R	R	NA	R	S	R	R	R	S	NA	S	R	NA	S	S	S	NA	R	S	R	S	R	R	R	R	NA	S	R	NA	R
chr1p1403530	1	1403530	S	R	NA	R	S	R	S	R	R	S	R	NA	S	S	NA	NA	R	R	R	NA	R	S	R	R	R	S	NA	S	R	NA	S	S	S	NA	R	S	R	S	R	R	R	R	NA	S	R	NA	R
chr1p1448337	1	1448337	S	R	NA	R	S	NA	S	R	R	S	R	NA	S	S	NA	NA	R	R	NA	NA	R	S	R	R	R	S	NA	S	R	NA	S	S	S	NA	R	S	R	S	R	R	R	R	NA	S	R	NA	R
chr1p1448370	1	1448370	S	R	NA	R	S	R	S	R	R	S	R	NA	S	S	NA	NA	R	R	NA	NA	R	S	R	R	R	S	NA	S	R	NA	S	S	S	NA	R	S	R	S	R	R	R	R	NA	S	R	NA	R
chr1p1448463	1	1448463	S	R	NA	R	S	R	S	R	R	S	R	NA	S	S	NA	NA	R	R	NA	NA	R	S	R	R	R	S	NA	S	R	NA	S	S	S	NA	R	S	R	S	R	R	R	R	NA	S	R	NA	R
chr1p1448483	1	1448483	NA	R	NA	R	S	R	S	R	R	S	R	NA	S	S	NA	NA	R	R	NA	NA	R	S	R	R	R	S	NA	S	R	NA	S	S	S	NA	R	S	R	NA	R	R	R	R	NA	S	R	NA	R
chr1p1448517	1	1448517	NA	R	NA	R	S	R	S	R	R	S	R	NA	S	S	NA	NA	R	R	NA	NA	R	S	R	R	R	S	NA	S	R	NA	S	S	S	NA	R	S	R	S	R	R	R	R	NA	S	R	NA	R
chr1p1449342	1	1449342	S	R	NA	R	S	R	S	R	R	S	R	NA	S	S	NA	NA	R	R	R	NA	R	S	R	R	R	S	NA	S	R	NA	S	S	S	NA	R	S	R	S	R	R	R	R	NA	S	R	NA	R
chr1p1456930	1	1456930	S	R	NA	R	S	R	S	R	R	S	R	NA	NA	S	NA	NA	R	R	R	NA	R	S	R	R	R	S	NA	S	R	NA	NA	S	S	NA	R	S	R	S	R	R	R	R	NA	S	R	NA	R
chr1p1472068	1	1472068	NA	R	NA	R	S	R	S	R	R	S	R	NA	S	S	NA	NA	R	R	R	NA	R	S	R	R	R	S	NA	S	R	NA	S	S	S	NA	R	S	R	S	R	R	R	R	NA	S	R	NA	R
chr1p1570391	1	1570391	NA	R	NA	R	S	R	S	R	R	S	R	NA	S	S	NA	NA	R	R	R	NA	R	S	R	R	NA	S	NA	S	R	NA	S	S	S	NA	R	S	R	S	R	R	R	R	NA	S	R	NA	R
chr1p1663657	1	1663657	S	R	R	R	S	R	S	R	R	S	R	R	S	S	R	R	R	R	R	R	R	S	R	R	R	S	R	S	R	R	S	S	S	R	R	S	R	S	R	R	R	R	R	S	R	R	R
chr1p1671759	1	1671759	S	R	R	R	S	R	S	R	R	S	R	R	S	S	R	R	R	R	R	R	R	S	R	R	R	S	R	S	R	R	S	S	S	R	R	S	R	S	R	R	R	R	R	S	R	R	R
chr1p1672539	1	1672539	S	R	R	R	S	R	S	R	R	S	R	R	S	S	R	R	R	R	R	R	R	S	R	R	R	S	R	S	R	R	S	S	S	R	R	S	R	S	R	R	R	R	R	S	R	R	R
chr1p1673674	1	1673674	NA	R	R	R	S	NA	S	R	R	S	NA	NA	S	S	R	R	R	R	NA	R	R	S	R	R	R	S	R	S	R	R	S	S	S	R	R	S	R	S	R	R	R	R	R	S	R	R	NA
chr1p1673706	1	1673706	NA	NA	NA	R	S	NA	S	R	R	NA	NA	NA	S	S	R	R	R	R	NA	R	R	S	R	R	NA	S	R	S	R	R	S	S	S	R	R	S	R	S	R	R	R	R	R	S	R	R	R
chr1p1675346	1	1675346	NA	R	R	R	S	R	S	R	R	S	R	R	S	S	R	R	R	R	R	R	R	S	R	R	R	S	R	S	R	R	S	S	S	R	R	S	R	S	R	R	R	R	R	S	R	R	R
chr1p1675358	1	1675358	NA	R	R	R	S	R	S	R	R	S	R	R	S	S	R	R	R	R	R	R	R	S	R	R	R	S	R	S	R	R	S	S	S	R	R	S	R	S	R	R	R	R	R	S	R	R	R
chr1p1675413	1	1675413	NA	R	R	R	S	R	S	R	R	NA	R	NA	S	S	R	R	R	R	NA	R	R	S	R	R	R	S	NA	S	R	R	S	S	S	R	R	S	R	S	R	R	R	R	R	S	R	R	R
chr1p1678615	1	1678615	S	R	R	R	S	R	S	R	R	S	R	R	S	S	R	R	R	R	R	R	R	S	R	R	R	S	R	S	R	R	S	S	S	R	R	S	R	S	R	R	R	R	R	S	R	R	R
chr1p1679866	1	1679866	S	R	R	R	S	R	S	R	R	S	R	R	S	S	R	R	R	R	R	R	R	S	R	R	R	S	R	S	R	R	NA	S	S	R	R	S	R	S	R	R	R	R	R	S	R	R	R
chr1p1756547	1	1756547	NA	NA	R	R	S	S	S	R	R	S	R	R	S	S	R	R	R	R	NA	R	R	S	R	R	R	S	R	S	R	R	S	S	S	R	R	S	R	S	R	R	R	R	R	S	R	R	R
chr1p1757545	1	1757545	NA	R	R	R	S	S	S	R	R	S	R	R	S	S	R	R	R	R	R	R	R	S	R	R	R	S	R	S	R	R	NA	S	S	R	NA	S	R	S	R	R	R	R	R	S	R	R	R
chr1p1791579	1	1791579	S	R	R	R	S	S	S	R	R	S	R	R	S	S	R	R	R	R	R	R	R	S	R	R	R	S	R	S	S	R	S	S	S	R	R	S	R	S	R	R	R	R	R	S	R	R	R
chr1p1817722	1	1817722	S	R	S	R	S	S	S	R	R	S	NA	NA	S	S	R	R	R	R	NA	R	R	S	R	R	R	S	R	S	S	R	S	S	S	R	S	S	R	S	R	R	R	R	R	S	R	R	R
chr1p1819512	1	1819512	S	R	S	R	S	S	S	R	R	S	R	R	S	S	R	R	R	R	R	R	R	S	R	R	R	S	R	S	S	R	S	S	S	R	S	S	R	S	R	R	R	R	R	S	R	R	R
chr1p1819653	1	1819653	S	R	S	R	S	S	S	R	R	S	R	NA	S	S	R	R	R	R	R	R	R	S	R	R	R	S	R	S	S	R	S	S	S	R	S	S	R	S	R	R	R	R	R	S	R	R	R
chr1p1819693	1	1819693	S	R	S	R	S	S	S	R	R	S	R	NA	S	S	R	R	R	R	R	R	R	S	R	R	R	S	R	S	S	R	NA	S	S	R	S	S	R	S	R	R	R	R	R	S	R	R	R
chr1p1828614	1	1828614	S	R	NA	R	S	NA	S	R	R	S	R	R	S	S	R	R	R	R	R	R	R	S	R	R	R	S	R	NA	S	R	S	R	S	R	S	S	R	S	R	R	R	R	R	S	R	R	R
chr1p1858499	1	1858499	NA	R	NA	R	S	S	S	R	R	S	R	S	R	S	R	R	R	R	R	R	R	S	R	R	R	S	R	S	S	R	NA	R	R	R	S	S	R	S	R	R	R	R	R	S	R	R	R
chr1p1858509	1	1858509	NA	R	NA	R	S	S	S	R	R	S	R	S	R	S	R	R	R	R	R	R	R	S	R	R	R	S	R	S	S	R	NA	R	R	R	S	S	R	S	R	R	R	R	R	S	R	R	R
chr1p1865201	1	1865201	NA	R	NA	R	S	S	S	R	R	NA	R	NA	R	NA	R	R	R	R	R	R	R	S	R	R	R	NA	R	S	S	R	S	R	R	R	S	S	R	S	R	R	R	R	R	S	R	R	R
chr1p1872016	1	1872016	S	R	S	R	S	S	S	R	R	S	R	S	R	S	R	R	R	R	R	R	R	S	R	R	R	S	R	S	S	R	S	R	R	R	S	S	R	S	R	R	R	R	R	S	R	S	R
chr1p1879461	1	1879461	S	R	S	R	S	S	NA	R	R	S	R	S	R	S	R	R	R	R	R	R	R	S	R	R	R	S	R	S	NA	R	NA	R	R	R	S	S	R	S	R	R	R	R	R	S	R	S	R
chr1p1879521	1	1879521	S	R	S	R	S	S	S	R	R	S	R	S	R	S	R	R	R	R	R	R	R	S	R	R	R	S	R	S	NA	R	S	R	R	R	S	S	R	NA	R	R	R	R	R	S	R	S	R
chr1p1999756	1	1999756	NA	NA	S	R	S	S	S	R	R	S	R	S	R	S	R	R	R	NA	R	R	R	NA	R	R	R	S	R	S	S	R	S	R	R	R	S	S	R	S	R	R	R	R	R	S	R	S	R
chr1p2409438	1	2409438	NA	R	NA	R	S	S	S	R	R	S	R	S	NA	S	R	R	R	NA	NA	R	R	S	R	R	R	S	R	S	NA	R	S	R	R	R	S	S	R	S	R	R	R	R	R	S	S	S	R
chr1p2505323	1	2505323	NA	R	NA	R	S	S	S	R	R	S	NA	S	R	S	R	R	R	R	R	R	R	S	R	R	NA	S	R	S	S	R	S	R	R	R	S	S	R	S	R	R	R	R	R	S	S	S	NA
chr1p2635381	1	2635381	NA	R	NA	R	S	S	S	R	R	S	NA	S	R	S	S	R	R	R	R	R	R	S	R	R	R	S	R	S	S	R	S	R	R	R	NA	S	R	S	R	R	NA	R	R	S	S	S	R
chr1p2635607	1	2635607	S	NA	NA	R	S	NA	S	NA	R	S	NA	S	NA	S	S	R	NA	R	NA	R	NA	S	R	R	R	S	NA	S	NA	R	S	R	NA	R	S	S	R	S	R	R	NA	R	R	S	S	S	R
chr1p2663227	1	2663227	NA	NA	NA	R	S	S	S	R	R	S	R	NA	R	S	S	R	R	R	R	R	R	S	R	R	R	S	R	S	S	R	NA	R	R	R	S	S	R	S	R	R	R	R	R	S	S	S	R
chr1p2707637	1	2707637	S	R	NA	R	S	S	S	R	R	S	R	S	R	S	R	R	R	R	R	R	R	S	R	R	R	S	R	S	S	R	S	S	R	R	S	S	R	S	R	R	R	R	R	S	S	S	R
chr1p2816117	1	2816117	S	R	S	R	S	S	S	R	R	S	NA	S	R	S	R	R	R	R	NA	R	R	S	R	R	R	S	R	S	R	R	S	S	R	R	S	S	R	S	R	R	R	R	R	S	S	S	R
chr1p2816168	1	2816168	S	R	S	R	S	S	S	R	R	S	NA	S	R	S	R	R	R	R	R	R	R	S	R	R	R	S	R	S	R	R	S	S	R	NA	S	S	NA	S	NA	NA	R	R	R	S	S	S	R
chr1p2816183	1	2816183	S	R	NA	R	S	S	S	R	R	S	R	NA	R	S	R	R	R	R	R	R	R	S	R	R	R	S	R	S	R	R	S	S	R	R	NA	NA	R	S	R	R	R	R	R	S	S	S	R
chr1p2816331	1	2816331	S	R	NA	R	S	S	S	R	R	S	R	S	R	S	R	R	R	R	R	R	R	S	R	R	R	S	R	S	R	R	S	S	R	R	S	S	R	S	R	R	R	R	R	S	S	S	R
chr1p2816877	1	2816877	S	R	NA	R	S	S	S	R	R	S	R	S	R	S	R	R	R	R	R	R	R	S	R	R	R	S	R	S	R	R	S	S	R	R	S	S	R	S	R	R	R	R	R	S	S	S	R
chr1p2820377	1	2820377	S	R	NA	R	S	S	S	R	R	S	R	S	R	S	R	R	R	R	R	R	R	S	R	R	R	S	R	S	R	R	NA	S	R	R	S	S	R	S	R	R	R	R	R	S	S	S	R
chr1p2884935	1	2884935	NA	S	S	S	S	S	S	R	R	S	NA	S	R	S	R	R	R	R	NA	R	R	S	R	R	R	S	R	S	R	S	NA	S	R	R	S	S	R	S	R	R	R	R	R	S	S	S	R
chr1p3035440	1	3035440	S	S	S	S	S	S	S	R	R	S	S	S	R	S	R	S	R	R	R	R	R	S	R	R	R	S	R	S	R	S	S	S	S	R	S	S	R	S	R	R	R	R	R	S	S	S	S
chr1p3304766	1	3304766	NA	S	S	S	S	S	S	S	R	S	S	R	S	S	S	S	R	R	R	R	R	S	R	R	R	S	R	S	S	S	S	S	S	R	S	S	R	S	R	R	R	R	S	S	S	S	S
chr1p3307665	1	3307665	S	S	S	S	S	S	S	S	R	S	S	R	S	S	S	S	R	R	R	R	R	S	R	R	R	S	R	S	S	S	S	S	S	R	S	S	R	S	R	R	R	R	S	S	S	S	S
chr1p3322440	1	3322440	NA	R	S	S	S	S	S	S	R	S	S	NA	S	S	S	S	R	R	R	R	R	S	R	R	NA	S	R	S	S	S	S	S	S	R	S	S	R	S	R	R	R	R	S	S	S	S	S
chr1p3395710	1	3395710	NA	S	S	S	S	S	S	S	R	S	NA	NA	S	S	S	S	R	R	NA	R	R	S	R	R	R	S	R	S	R	S	NA	S	S	R	S	S	R	S	R	R	R	R	S	S	S	S	S
chr1p3395864	1	3395864	S	S	S	S	S	S	S	S	R	S	S	R	S	S	S	S	R	R	R	R	R	S	R	R	R	S	R	S	R	S	S	S	S	R	S	S	R	S	R	R	R	R	S	S	S	S	S
chr1p3395880	1	3395880	S	S	S	S	S	S	S	S	R	S	S	R	S	S	S	S	R	R	R	R	R	S	R	R	R	S	R	S	R	S	S	S	S	R	S	S	R	S	R	R	R	R	S	S	S	S	S
chr1p3395913	1	3395913	S	S	S	S	S	S	S	S	R	S	S	R	S	S	S	S	R	R	R	R	R	S	R	R	R	S	R	S	R	S	S	S	S	R	S	S	R	S	R	R	R	R	S	S	S	S	S
chr1p3395929	1	3395929	S	S	S	S	S	S	S	S	R	S	S	R	S	S	S	S	R	R	R	R	R	S	R	R	R	S	R	S	R	S	S	S	S	R	S	S	R	S	R	R	R	R	S	S	S	S	S
chr1p3396771	1	3396771	NA	S	NA	S	S	S	S	S	R	S	S	R	S	S	S	S	R	R	R	R	R	S	R	R	R	S	R	S	R	S	S	S	S	R	S	S	R	S	R	R	R	R	S	S	S	S	S
chr1p3399657	1	3399657	S	S	NA	S	S	NA	S	S	R	S	S	R	S	S	NA	S	R	R	R	R	R	S	R	R	R	S	R	S	R	S	S	S	NA	R	S	S	R	S	R	R	R	R	S	S	S	S	S
chr1p3399686	1	3399686	S	S	NA	S	S	S	S	S	R	S	S	R	S	S	S	S	R	R	R	R	R	S	R	R	R	S	R	S	R	S	S	S	S	R	S	S	R	S	R	R	R	R	S	S	S	S	S
chr1p3400996	1	3400996	S	S	S	S	S	S	S	S	R	S	S	R	S	S	S	S	R	R	R	R	R	S	R	R	R	S	R	S	R	S	S	S	S	R	S	S	R	S	R	R	R	R	S	S	S	S	S
chr1p3401435	1	3401435	S	S	S	S	S	S	S	S	R	S	S	R	S	S	S	S	R	R	R	R	R	S	R	R	R	S	R	S	R	S	S	S	S	R	S	S	R	S	R	R	R	R	S	S	S	S	S
chr1p3405029	1	3405029	S	NA	S	S	S	S	S	S	R	S	S	R	S	S	S	S	R	R	R	R	R	S	R	R	R	S	R	S	R	S	S	S	S	R	S	S	R	S	R	R	R	R	S	S	S	S	S
chr1p3406151	1	3406151	S	S	S	S	S	S	S	S	R	S	S	R	S	S	S	S	R	R	R	R	R	S	R	R	R	S	R	S	R	S	S	S	S	R	S	S	R	S	R	R	R	R	S	S	S	S	S
chr1p3407945	1	3407945	S	S	NA	S	S	S	S	S	R	S	S	R	S	S	S	S	R	R	R	R	R	S	R	R	R	S	R	S	R	S	S	S	S	R	S	S	R	S	R	R	R	R	S	S	S	S	S
chr1p3414914	1	3414914	S	S	NA	S	S	S	S	S	R	S	S	NA	S	S	S	S	R	R	R	R	R	NA	R	R	R	S	R	S	R	S	S	S	S	R	S	S	R	S	R	R	R	R	S	S	S	S	S
chr1p3415067	1	3415067	S	S	NA	S	S	S	S	S	R	S	S	NA	S	S	S	S	R	R	NA	R	R	NA	R	R	R	S	R	S	R	S	S	S	S	R	S	S	R	S	R	R	R	R	S	S	S	S	S
chr1p3445514	1	3445514	S	NA	S	S	S	S	S	S	R	S	NA	R	S	S	S	S	S	R	R	R	R	S	R	R	R	S	R	S	NA	S	S	S	S	R	S	S	R	S	R	R	R	R	S	S	S	S	S
chr1p3445561	1	3445561	S	NA	S	S	S	S	S	S	R	S	NA	R	S	S	S	S	S	NA	NA	R	R	S	R	R	R	S	R	S	NA	S	S	S	S	R	S	S	R	S	R	R	R	R	S	S	S	S	S
chr1p3445640	1	3445640	S	S	NA	S	S	S	S	S	R	S	S	NA	S	S	S	S	S	R	R	R	R	S	R	R	R	S	R	S	R	S	S	S	S	R	S	S	R	S	R	R	R	R	S	S	S	S	S
chr1p3445763	1	3445763	S	S	NA	S	S	S	S	S	R	S	S	NA	S	S	S	S	S	R	R	R	R	S	R	R	R	S	R	S	R	S	S	S	S	R	S	S	R	S	R	R	R	R	S	S	S	S	S
chr1p3491829	1	3491829	S	S	NA	S	S	S	S	S	R	S	S	R	S	S	S	S	S	R	NA	R	R	NA	R	R	NA	S	R	S	R	S	S	S	S	R	S	S	R	S	R	R	R	R	S	S	S	S	S
chr1p3561496	1	3561496	S	S	S	S	S	S	S	S	R	S	S	R	S	S	S	S	S	R	R	R	R	S	R	R	R	S	R	S	R	S	S	S	S	R	S	S	R	S	R	R	R	R	S	S	S	S	S
chr1p3570475	1	3570475	NA	NA	NA	NA	S	S	NA	S	R	S	S	R	NA	S	S	NA	S	R	R	R	R	S	R	R	R	S	R	S	R	S	S	S	S	R	S	S	R	S	R	R	R	R	S	S	S	S	NA
chr1p3571723	1	3571723	S	S	NA	NA	S	S	S	S	R	NA	S	R	S	S	S	S	S	R	R	R	R	S	R	R	R	S	R	S	R	S	S	NA	S	R	S	S	R	S	R	R	R	R	S	S	S	S	S
chr1p3571741	1	3571741	S	S	NA	NA	S	S	S	S	R	NA	S	R	S	S	S	S	S	R	R	R	R	S	R	R	R	S	R	S	R	S	S	NA	S	R	S	S	R	S	R	R	R	R	S	S	S	S	S
chr1p3573338	1	3573338	S	S	S	S	S	S	S	S	R	S	S	NA	S	S	S	S	S	R	NA	R	R	S	R	R	NA	S	NA	S	R	S	S	S	S	R	S	S	R	S	R	R	R	R	S	S	S	S	S
chr1p3576811	1	3576811	S	S	NA	S	S	S	S	S	R	S	S	R	S	S	S	S	S	R	R	R	R	S	R	R	R	S	R	S	R	S	S	S	S	R	S	S	R	S	R	R	R	R	S	S	S	S	S
chr1p3578891	1	3578891	S	S	S	S	S	S	S	S	R	S	S	R	S	S	S	S	S	R	R	R	R	S	R	R	R	S	R	S	R	S	S	S	S	R	S	S	R	S	R	R	R	R	S	S	S	S	S
chr1p3579415	1	3579415	NA	NA	S	S	S	S	S	S	R	S	S	NA	S	S	S	S	S	R	NA	R	R	S	R	R	NA	S	R	S	R	S	S	S	S	R	S	S	R	S	R	R	R	R	S	S	S	S	S
chr1p3604029	1	3604029	S	S	NA	S	S	S	S	S	R	S	NA	R	S	S	S	S	S	R	NA	R	R	S	R	R	R	S	R	S	R	S	S	S	S	R	S	NA	R	S	R	R	R	R	S	S	S	S	S
chr1p3604081	1	3604081	S	S	NA	S	S	S	S	S	R	S	NA	R	S	S	S	S	S	R	NA	R	R	S	R	R	R	S	R	S	R	S	S	S	S	R	S	S	R	S	R	R	R	R	S	S	S	S	S
chr1p3614342	1	3614342	NA	S	S	S	S	S	S	S	R	S	S	NA	S	S	S	S	S	R	NA	R	R	S	R	R	R	S	NA	S	R	S	S	S	S	R	S	S	R	S	R	R	R	R	S	S	S	S	S
chr1p3619229	1	3619229	S	S	S	S	S	S	S	S	R	S	S	R	S	S	S	S	S	R	R	R	R	S	R	R	R	S	R	S	R	S	NA	S	S	R	S	S	R	S	R	R	NA	R	S	S	S	S	S
chr1p3619356	1	3619356	S	S	NA	S	S	S	S	S	R	S	S	R	S	S	S	S	S	NA	R	R	R	S	R	R	R	S	R	S	R	S	S	S	S	R	S	S	R	S	R	R	R	R	S	S	S	S	S
chr1p3620103	1	3620103	S	S	NA	S	S	S	S	S	R	NA	NA	NA	S	S	NA	S	NA	NA	R	R	R	S	R	R	R	S	NA	S	R	S	S	S	S	NA	S	S	R	S	R	R	R	R	S	S	S	S	S
chr1p3620116	1	3620116	S	S	NA	S	S	S	S	S	R	NA	NA	NA	S	S	NA	S	NA	NA	R	R	R	S	R	R	R	S	NA	S	NA	S	S	S	S	NA	S	S	R	S	R	NA	NA	R	S	S	S	S	S
chr1p3620126	1	3620126	S	S	NA	S	S	S	S	S	R	NA	NA	NA	S	S	NA	S	NA	NA	R	R	NA	S	R	R	R	S	NA	S	R	S	S	S	S	R	S	S	NA	S	R	NA	R	R	S	S	S	S	S
chr1p3620242	1	3620242	S	S	NA	NA	S	S	S	S	R	S	NA	R	S	S	NA	S	S	R	R	R	R	NA	R	R	R	S	R	S	R	S	NA	S	S	R	S	NA	R	S	R	R	R	R	S	S	S	S	S
chr1p3620249	1	3620249	S	S	NA	NA	S	S	S	S	R	S	NA	R	S	S	NA	S	S	R	R	R	R	NA	R	R	R	S	R	S	R	S	NA	S	S	R	S	NA	R	S	R	R	R	R	S	S	S	S	S
chr1p3622305	1	3622305	S	S	S	S	S	S	S	S	R	S	S	R	S	S	S	S	S	R	R	R	R	S	R	R	R	S	R	S	R	S	S	S	S	R	S	S	R	S	R	R	R	R	S	S	S	S	S
chr1p3638789	1	3638789	NA	S	NA	S	S	S	S	S	R	NA	S	NA	S	NA	S	S	S	R	NA	R	R	S	R	R	R	S	R	S	R	NA	S	S	S	R	S	S	R	S	R	R	R	R	S	S	S	S	S
chr1p3694164	1	3694164	S	S	NA	S	NA	S	S	S	R	S	S	S	S	S	S	S	S	R	R	R	R	S	R	R	NA	S	R	S	R	S	S	S	S	R	S	S	R	S	R	R	R	R	S	S	S	S	S
chr1p3694398	1	3694398	S	S	S	S	S	S	S	S	R	S	S	S	S	S	S	S	S	R	R	R	R	S	R	R	R	S	R	S	R	S	S	S	S	NA	S	S	R	S	R	R	R	R	S	S	S	S	S
chr1p3698218	1	3698218	S	S	NA	S	S	S	S	S	R	S	NA	S	S	S	S	S	S	R	R	R	R	S	R	R	R	S	R	S	R	S	NA	S	S	R	S	S	R	S	R	R	R	R	S	S	S	S	S
chr1p3698227	1	3698227	S	S	NA	S	S	S	S	S	R	S	NA	S	S	S	S	S	S	R	R	R	R	S	R	R	R	S	R	S	R	S	NA	S	S	R	S	S	R	S	R	R	R	R	S	S	S	S	S
chr1p3698287	1	3698287	S	S	NA	S	S	S	S	S	R	S	NA	S	S	S	S	S	S	R	R	R	R	S	R	R	R	S	R	S	R	S	S	S	S	R	S	S	R	S	R	R	R	R	S	S	S	S	S
chr1p3698307	1	3698307	S	S	NA	S	S	S	S	S	R	S	NA	S	S	S	S	S	S	R	R	R	R	S	R	R	R	S	R	S	R	S	S	S	S	R	S	S	R	S	R	R	R	R	S	S	S	S	S
chr1p3698387	1	3698387	NA	S	S	S	S	S	S	S	R	S	S	S	S	S	S	S	S	R	NA	R	R	S	R	R	R	S	R	S	R	S	S	S	S	R	S	S	R	S	R	R	R	R	S	S	S	S	S
chr1p3698401	1	3698401	NA	S	S	S	S	S	S	S	R	S	S	S	S	S	S	S	S	R	NA	R	R	S	R	R	R	S	R	S	R	S	S	S	S	R	S	S	R	S	R	R	R	R	S	S	S	S	S
chr1p3698485	1	3698485	NA	S	S	S	S	S	S	S	NA	S	NA	S	NA	S	S	S	S	NA	NA	R	R	S	R	R	R	S	R	S	R	S	S	S	S	R	S	S	R	S	R	R	R	R	S	S	S	S	S
chr1p3699105	1	3699105	NA	NA	NA	S	S	S	S	S	R	S	NA	NA	NA	S	S	S	S	R	NA	R	R	S	R	R	R	S	R	S	R	S	NA	S	S	R	S	S	R	S	R	R	R	R	S	S	S	S	S
chr1p3701908	1	3701908	S	S	S	S	S	S	S	S	R	S	S	S	S	S	S	S	S	R	R	R	R	S	R	R	R	S	R	S	R	S	S	S	S	R	S	S	R	NA	R	R	R	R	S	NA	S	S	S
chr1p3712863	1	3712863	R	S	NA	S	S	S	S	S	R	S	S	S	S	S	S	S	S	R	R	R	R	S	R	R	R	S	R	S	R	S	S	S	S	R	S	S	R	S	R	R	R	R	S	S	S	S	S
chr1p3715971	1	3715971	R	S	S	S	S	S	S	S	R	S	S	S	S	S	S	S	S	R	R	R	R	S	R	R	R	S	R	S	R	S	S	S	S	R	S	S	R	S	R	R	R	R	S	S	S	S	S
chr1p3715981	1	3715981	R	S	S	S	S	S	S	S	R	S	S	S	S	S	S	S	S	R	R	R	R	S	R	R	R	S	R	S	R	S	S	S	S	R	S	S	R	S	R	R	R	R	S	S	S	S	S
chr1p3716003	1	3716003	R	S	S	S	S	S	S	S	R	S	S	S	S	S	S	S	S	R	R	R	R	S	R	R	R	S	R	S	R	S	S	S	S	R	S	S	R	S	R	R	R	R	S	S	S	S	S
chr1p3718896	1	3718896	R	S	S	S	S	S	S	S	R	S	S	S	S	S	S	S	S	R	R	R	R	S	R	R	R	S	R	S	R	S	S	S	S	R	S	S	R	S	R	R	R	R	S	S	S	S	S
chr1p3721224	1	3721224	NA	S	NA	S	S	S	S	S	R	S	S	S	S	S	S	S	S	R	R	R	R	S	R	R	R	S	R	S	NA	S	NA	S	S	R	S	S	R	S	R	R	R	NA	S	S	S	S	S
chr1p3756616	1	3756616	R	S	NA	S	S	S	S	S	R	S	S	S	S	S	S	S	S	R	R	R	R	S	R	R	R	S	R	S	R	S	S	S	S	R	S	S	R	S	R	R	R	R	S	S	S	S	S
chr1p3763167	1	3763167	R	S	NA	S	S	S	S	S	R	S	S	S	S	S	S	S	S	R	R	R	R	S	R	R	R	S	R	S	R	S	NA	S	S	R	S	S	R	S	R	R	R	R	S	S	S	S	S
chr1p3763179	1	3763179	R	S	NA	S	S	S	S	S	R	S	S	S	S	S	S	S	S	R	R	R	R	S	R	R	R	S	R	S	R	S	NA	S	S	R	S	S	R	S	R	R	R	R	S	S	S	S	S
chr1p3763182	1	3763182	R	S	NA	S	S	S	S	S	R	S	S	S	S	S	S	S	S	R	R	R	R	S	R	R	R	S	R	S	R	S	NA	S	S	R	S	S	R	S	R	R	R	R	S	S	S	S	S
chr1p3765273	1	3765273	R	S	NA	S	S	S	NA	S	R	S	S	S	S	S	S	S	S	R	R	R	R	S	R	R	R	S	R	S	R	S	S	S	S	R	S	S	R	S	R	R	R	R	S	S	S	S	S
chr1p3765288	1	3765288	R	S	NA	S	S	S	NA	S	R	S	S	S	S	S	S	S	S	R	R	R	R	S	R	R	R	S	R	S	R	S	S	S	S	R	S	S	R	S	R	R	R	R	S	S	S	S	S
chr1p3765297	1	3765297	R	S	NA	S	S	S	NA	S	R	S	S	S	S	S	S	S	S	R	R	R	R	S	R	R	R	S	R	S	R	S	S	S	S	R	S	S	R	S	R	R	R	R	S	S	S	S	S
chr1p3765324	1	3765324	R	S	S	S	S	S	NA	S	R	S	S	S	S	S	S	S	S	R	R	R	R	S	R	R	R	S	R	S	R	S	S	S	S	R	S	S	R	S	R	R	R	R	S	S	S	S	S
chr1p3765671	1	3765671	R	S	NA	S	S	S	S	S	R	S	S	S	S	S	S	S	S	R	NA	R	R	S	R	R	R	S	R	S	R	S	S	S	S	R	S	S	R	S	R	R	R	R	S	S	S	S	S
chr1p3765683	1	3765683	R	S	NA	S	S	S	S	S	R	S	S	S	S	S	S	S	S	R	R	R	R	S	R	R	R	S	R	S	R	S	S	S	S	R	S	S	R	S	R	R	R	R	S	S	S	S	S
chr1p3765695	1	3765695	R	S	NA	S	S	S	S	S	R	S	S	S	S	S	S	S	S	R	R	R	R	S	R	R	R	S	R	S	R	S	S	S	S	R	S	S	R	S	R	R	R	R	S	S	S	S	S
chr1p3765798	1	3765798	R	S	NA	S	S	S	S	S	R	S	S	S	S	S	S	S	S	R	R	R	R	S	R	R	R	S	R	S	R	S	S	S	S	R	S	S	R	S	R	R	R	R	S	S	S	S	S
chr1p3772387	1	3772387	NA	S	NA	S	S	S	S	S	R	S	NA	S	S	S	S	S	S	R	R	R	R	S	R	R	R	S	R	S	R	S	S	S	S	R	S	S	R	S	R	R	R	NA	S	S	S	S	S
chr1p3772390	1	3772390	NA	S	NA	S	S	S	S	S	R	S	NA	S	S	S	S	S	S	R	R	R	R	S	R	R	R	S	R	S	R	S	S	S	S	R	S	S	R	S	R	R	R	NA	S	S	S	S	S
chr1p3772412	1	3772412	R	S	NA	S	S	S	S	S	R	S	S	S	S	S	S	S	S	R	R	R	R	S	R	R	R	S	R	S	R	S	S	S	S	R	S	S	R	S	R	R	R	R	S	S	S	S	S
chr1p3772430	1	3772430	R	S	NA	S	S	S	S	S	R	S	S	S	S	S	S	S	S	R	R	R	R	S	R	R	R	S	R	S	R	S	S	S	S	R	S	S	R	S	R	R	R	R	S	S	S	S	S
chr1p3772456	1	3772456	R	S	NA	S	S	S	S	S	R	S	S	S	S	S	S	S	S	R	R	R	R	S	R	R	R	S	R	S	R	S	S	S	S	R	S	S	R	S	R	R	R	R	S	S	S	S	S
chr1p3772502	1	3772502	NA	S	NA	S	S	S	S	S	R	S	S	S	S	S	S	S	S	R	R	R	R	S	R	R	R	S	R	S	R	S	S	S	S	R	S	S	R	S	R	R	R	R	S	S	S	S	S
chr1p3772533	1	3772533	NA	S	NA	NA	S	S	S	S	R	S	S	S	S	S	NA	S	S	R	R	R	R	S	R	R	R	S	R	S	R	S	S	S	S	R	S	S	R	S	R	R	R	R	S	S	S	S	S
chr1p3773232	1	3773232	R	S	S	S	S	S	S	S	R	S	S	S	S	S	S	S	S	R	R	R	R	S	R	R	R	S	R	S	R	S	S	S	S	R	S	S	R	S	R	R	R	R	S	S	S	S	S
chr1p3773339	1	3773339	R	S	S	S	S	S	S	S	R	S	S	S	S	S	S	S	S	R	R	R	R	S	R	R	R	S	R	S	R	S	S	S	S	R	S	S	R	S	R	R	R	R	S	S	S	S	S
chr1p3774317	1	3774317	R	S	S	S	S	S	S	S	R	S	S	S	S	S	S	S	S	R	R	R	R	S	R	R	R	S	R	S	R	S	NA	S	S	R	S	S	R	S	R	R	R	R	S	S	S	S	S
chr1p3774524	1	3774524	R	S	NA	S	S	S	S	S	R	S	S	S	S	S	S	S	S	R	R	R	R	S	R	R	R	S	R	S	R	S	NA	S	S	R	S	S	R	S	R	R	R	R	S	S	S	S	S
chr1p3774577	1	3774577	R	S	NA	S	S	S	S	S	R	NA	S	S	S	NA	S	S	S	R	R	R	R	S	R	R	R	NA	R	NA	R	NA	S	S	S	R	S	S	R	S	R	R	R	R	S	NA	S	S	NA
chr1p3775300	1	3775300	R	S	NA	S	S	S	S	S	R	S	S	S	S	S	S	S	S	R	R	R	R	S	R	R	R	S	R	S	R	S	NA	S	S	R	S	S	R	S	R	R	R	R	S	S	S	S	S
chr1p3775327	1	3775327	R	S	NA	S	S	S	S	S	R	NA	S	S	S	S	S	S	S	R	R	R	R	S	R	R	R	S	R	S	R	S	NA	S	S	R	S	S	R	S	R	R	R	R	S	S	S	S	S
chr1p3775330	1	3775330	R	S	NA	S	S	S	S	S	R	NA	S	S	S	S	S	S	S	R	R	R	R	S	R	R	R	S	R	S	R	S	NA	S	S	R	S	S	NA	S	R	R	R	R	S	S	S	S	S
chr1p3775474	1	3775474	R	S	S	S	S	S	S	S	R	S	S	S	S	S	S	S	S	R	R	R	R	S	R	R	R	S	R	S	NA	S	S	S	S	R	S	S	R	S	R	R	R	R	S	S	S	S	S
chr1p3775630	1	3775630	R	NA	S	S	S	NA	S	S	R	S	S	NA	S	S	S	S	S	R	NA	R	R	S	R	R	R	S	R	S	NA	S	NA	S	S	NA	S	S	R	S	R	R	R	NA	S	S	S	S	S
chr1p3775822	1	3775822	R	NA	S	S	S	NA	S	S	R	S	S	NA	S	S	S	S	S	R	NA	R	R	S	R	R	R	S	NA	S	R	S	NA	S	S	R	S	S	R	S	R	R	NA	NA	S	S	S	S	S
chr1p3776155	1	3776155	NA	NA	NA	S	NA	NA	S	S	R	S	NA	NA	S	S	S	S	S	NA	R	R	NA	S	R	R	R	S	R	S	NA	S	NA	S	S	R	S	S	R	S	R	R	NA	NA	NA	S	S	S	S
chr1p3776332	1	3776332	NA	S	NA	S	NA	NA	S	S	R	S	NA	NA	S	S	NA	S	S	NA	R	R	NA	S	R	R	R	S	R	S	NA	S	NA	S	S	R	S	S	NA	S	R	R	R	NA	NA	S	S	S	S
chr1p3776424	1	3776424	R	NA	S	S	S	NA	S	S	R	S	S	S	S	S	S	S	S	R	NA	R	R	S	R	R	NA	S	NA	S	NA	S	S	S	S	R	S	S	R	S	R	R	R	R	S	S	S	S	S
chr1p3776467	1	3776467	R	S	S	S	S	S	S	S	R	S	S	S	S	S	S	S	S	R	R	R	R	S	R	R	NA	S	R	S	R	S	S	S	S	R	S	S	R	S	R	R	R	R	S	S	S	S	S
chr1p3776546	1	3776546	R	NA	S	S	S	NA	S	S	R	NA	NA	S	S	S	S	S	S	R	NA	R	R	S	R	R	NA	S	NA	S	R	S	S	S	S	R	S	S	R	S	R	R	R	NA	S	S	NA	S	S
chr1p3776659	1	3776659	NA	NA	NA	S	S	S	S	S	R	S	NA	NA	S	NA	S	S	S	NA	R	R	R	S	R	R	NA	S	R	S	R	S	NA	S	S	NA	S	S	R	S	R	R	R	R	S	S	S	S	S
chr1p3776698	1	3776698	NA	NA	NA	S	S	S	S	S	R	S	NA	NA	S	NA	S	S	S	R	R	R	NA	S	R	R	NA	S	R	S	R	S	NA	S	S	R	S	S	R	S	R	R	R	R	S	S	S	S	S
chr1p3776732	1	3776732	NA	NA	NA	S	S	S	S	S	R	S	S	NA	S	NA	S	S	S	R	R	R	R	S	R	R	NA	S	R	S	R	S	NA	S	S	R	S	S	R	S	R	R	R	R	S	S	S	S	S
chr1p3780198	1	3780198	R	S	S	S	S	S	S	S	R	S	S	S	S	S	S	S	S	R	R	R	R	S	R	R	R	S	R	S	R	S	S	S	S	R	S	S	NA	S	R	R	R	R	S	S	S	S	S
chr1p3783047	1	3783047	R	S	S	S	S	S	S	S	NA	S	S	S	S	S	S	S	S	R	R	R	NA	S	R	R	NA	S	R	S	R	S	S	S	S	NA	S	S	R	S	R	NA	NA	NA	S	S	NA	S	S
chr1p3783101	1	3783101	R	S	S	S	S	S	S	S	R	S	S	S	S	S	S	S	S	R	R	R	R	S	R	R	NA	S	R	S	R	S	S	S	S	R	S	S	R	S	R	NA	NA	R	S	S	S	S	S
chr1p3783179	1	3783179	R	S	NA	S	S	S	S	S	R	S	S	S	S	S	S	S	S	R	R	R	R	S	R	R	R	S	R	S	R	S	NA	S	S	R	NA	S	NA	S	R	R	R	R	S	S	S	S	S
chr1p3785574	1	3785574	R	S	S	S	S	S	NA	S	R	S	S	S	S	S	S	S	S	R	R	R	R	NA	R	R	R	S	R	S	R	S	S	S	S	R	S	S	R	S	R	R	R	R	S	S	S	S	S
chr1p3785582	1	3785582	R	S	S	S	S	S	NA	S	R	S	S	S	S	S	S	S	S	R	R	R	R	NA	R	R	R	S	R	S	R	S	S	S	S	R	S	S	R	S	R	R	R	R	S	S	S	S	S
chr1p3785593	1	3785593	R	S	S	S	S	S	NA	S	R	S	S	S	S	S	S	S	S	R	R	R	R	NA	R	R	R	S	R	S	R	S	S	S	S	R	S	S	R	S	R	R	R	R	S	S	S	S	S
chr1p3785666	1	3785666	R	S	S	S	S	S	S	S	R	S	S	S	S	S	S	S	S	R	R	R	R	S	R	R	R	S	R	S	R	S	S	S	S	R	S	S	R	S	R	R	R	R	S	S	S	S	S
chr1p3785826	1	3785826	R	S	NA	S	S	S	S	S	R	S	S	S	S	S	S	S	S	R	R	R	R	S	R	R	R	S	R	S	R	S	S	S	S	R	S	S	R	S	R	R	R	R	S	S	S	S	S
chr1p3785832	1	3785832	R	S	NA	S	S	S	S	S	R	S	S	S	S	S	S	S	S	R	R	R	R	S	R	R	R	S	R	S	R	S	S	S	S	R	S	S	R	S	R	R	R	R	S	S	S	S	S
chr1p3794714	1	3794714	NA	S	S	S	S	S	S	S	R	S	S	S	S	S	S	S	S	NA	R	R	R	NA	R	R	R	S	R	S	NA	S	NA	S	S	R	S	S	R	S	R	R	R	R	S	S	S	S	S
chr1p3794753	1	3794753	NA	S	S	S	S	S	S	S	R	S	S	S	NA	S	S	S	S	R	R	R	R	NA	R	R	R	S	R	S	R	S	NA	S	S	R	S	S	R	S	R	R	R	R	S	S	S	S	S
chr1p3794759	1	3794759	NA	S	S	S	S	S	S	S	R	S	S	S	NA	S	S	S	S	R	R	R	R	NA	R	R	R	S	R	S	NA	S	NA	S	S	R	S	S	R	S	R	R	R	R	S	S	S	S	S
chr1p3796417	1	3796417	NA	S	NA	S	S	S	S	S	R	S	S	S	S	S	S	S	S	R	NA	R	R	S	R	R	R	S	R	S	R	S	S	S	S	R	S	S	R	S	R	R	R	R	S	S	S	S	S
chr1p3796429	1	3796429	R	S	NA	S	S	S	S	S	R	S	S	S	S	S	S	S	S	R	R	R	R	S	R	R	R	S	R	S	R	S	S	S	S	R	S	S	R	S	R	R	R	R	S	S	S	S	S
chr1p3796467	1	3796467	R	S	NA	S	S	S	S	S	R	S	S	S	S	S	S	S	S	R	R	R	R	S	R	R	R	S	R	S	R	S	S	S	S	R	S	S	R	S	R	R	R	R	S	S	S	S	S
chr1p3796468	1	3796468	R	S	NA	S	S	S	S	S	R	S	S	S	S	S	S	S	S	R	R	R	R	S	R	R	R	S	R	S	R	S	S	S	S	R	S	S	R	S	R	R	R	R	S	S	S	S	S
chr1p3796503	1	3796503	R	S	S	S	S	S	S	S	R	S	S	S	S	S	S	S	S	R	R	R	R	S	R	R	R	S	R	S	R	S	S	S	S	R	S	S	R	S	R	R	R	R	S	S	S	S	S
chr1p3796543	1	3796543	R	S	S	S	S	S	S	S	R	S	S	S	S	S	S	S	S	R	R	R	R	S	R	R	R	S	R	S	R	S	S	S	S	R	S	S	R	S	R	R	R	R	S	S	S	S	S
chr1p3796616	1	3796616	NA	S	S	S	S	S	S	S	R	S	S	S	S	S	S	S	S	R	R	R	R	S	R	R	R	S	R	S	R	S	S	S	S	R	S	S	R	S	R	R	R	R	S	S	S	S	S
chr1p3796621	1	3796621	NA	S	S	S	S	S	S	S	R	S	S	S	S	S	S	S	S	R	R	R	R	S	R	R	R	S	R	S	R	S	S	S	S	R	S	S	R	S	R	R	R	R	S	S	S	S	S
chr1p3797192	1	3797192	NA	S	NA	S	S	S	S	S	NA	S	NA	S	S	NA	S	S	S	R	R	R	R	S	R	R	R	S	NA	S	R	S	NA	S	S	R	S	S	R	S	R	R	R	R	S	S	S	S	S
chr1p3797379	1	3797379	R	S	S	S	S	S	S	S	R	S	S	S	S	S	S	S	S	R	R	R	R	S	R	R	R	S	R	S	R	S	S	S	S	R	S	S	R	S	R	R	R	R	S	S	S	S	S
chr1p3797433	1	3797433	R	S	S	NA	S	S	NA	S	R	S	S	S	S	S	S	S	S	R	R	R	R	S	R	R	R	S	R	NA	R	S	S	NA	NA	R	S	S	R	NA	R	R	R	R	S	S	S	S	S
chr1p3797532	1	3797532	NA	NA	S	S	S	S	S	S	R	S	NA	NA	S	S	S	S	S	R	R	R	R	S	R	R	R	S	NA	S	R	S	S	S	S	R	S	S	R	S	R	R	R	R	S	S	S	S	S
chr1p3797540	1	3797540	NA	NA	S	S	S	S	S	S	R	S	NA	NA	S	S	S	S	S	R	R	R	R	S	R	R	R	S	R	S	R	S	S	S	S	R	S	S	R	S	R	R	R	R	S	S	S	S	S
chr1p3797542	1	3797542	NA	NA	S	S	S	S	S	S	R	S	NA	NA	S	S	S	S	S	R	R	R	R	S	R	R	R	S	R	S	R	S	S	S	S	R	S	S	R	S	R	R	NA	R	S	S	S	S	S
chr1p3797546	1	3797546	NA	NA	S	S	S	S	S	S	R	S	NA	NA	S	S	S	S	S	R	R	R	R	S	R	R	R	S	R	S	R	S	S	S	S	R	S	S	R	S	R	R	R	R	S	S	S	S	S
chr1p3799998	1	3799998	R	NA	NA	S	S	NA	S	NA	R	S	S	S	S	NA	S	S	S	R	R	R	R	NA	R	R	R	S	R	S	R	S	NA	NA	S	R	S	S	R	S	R	R	R	R	S	S	S	S	S
chr1p3800004	1	3800004	R	NA	NA	S	S	NA	S	NA	R	S	S	S	S	NA	S	S	S	R	R	R	R	NA	R	R	R	S	R	S	R	S	NA	NA	S	R	S	S	R	S	R	R	R	R	S	S	S	S	S
chr1p3800018	1	3800018	NA	NA	NA	S	S	NA	S	NA	R	S	S	S	S	NA	S	S	S	R	R	R	R	NA	R	R	R	S	R	S	R	S	NA	NA	S	R	S	S	R	S	R	R	R	R	S	S	S	S	S
chr1p3807165	1	3807165	R	S	S	S	S	S	S	S	R	S	S	S	S	S	S	S	S	R	R	R	R	S	R	R	R	S	R	S	R	S	S	S	S	R	S	S	R	S	R	R	R	R	S	S	S	S	S
chr1p3807197	1	3807197	R	S	NA	S	S	S	NA	NA	R	S	NA	S	S	S	S	S	S	R	R	R	R	NA	R	R	R	S	R	NA	R	S	NA	S	S	R	S	S	R	S	R	R	R	R	S	S	S	S	S
chr1p3807214	1	3807214	R	S	NA	S	S	S	NA	NA	R	S	NA	S	S	S	S	S	S	R	R	R	R	NA	R	R	R	S	R	NA	R	S	NA	S	S	R	S	S	R	S	R	R	R	R	S	S	S	S	S
chr1p3807215	1	3807215	R	S	NA	S	S	S	NA	NA	R	S	NA	S	S	S	S	S	S	R	R	R	R	NA	R	R	R	S	R	NA	R	S	NA	S	S	R	S	S	R	S	R	R	R	R	S	S	S	S	S
chr1p3815267	1	3815267	R	S	NA	S	S	S	S	S	R	S	S	NA	S	S	S	S	S	R	R	R	R	S	R	R	R	S	R	S	R	S	S	S	S	S	S	S	R	S	R	R	R	R	S	S	S	S	S
chr1p3815312	1	3815312	R	S	NA	S	S	S	S	S	R	S	S	NA	S	S	S	S	S	R	R	R	R	S	R	R	R	S	R	S	R	S	S	S	S	S	S	S	R	S	R	R	R	R	S	S	S	S	S
chr1p3815315	1	3815315	R	S	NA	S	S	S	S	S	R	S	S	NA	S	S	S	S	S	R	R	R	R	S	R	R	R	S	R	S	R	S	S	S	S	S	S	S	R	S	R	R	R	R	S	S	S	S	S
chr1p3815328	1	3815328	R	S	NA	S	S	S	S	S	R	S	S	NA	S	S	S	S	S	R	R	R	R	S	R	R	R	S	R	S	R	S	S	S	S	S	S	S	R	S	R	R	R	R	S	S	S	S	S
chr1p3816720	1	3816720	R	S	NA	S	NA	S	S	S	R	S	NA	S	S	S	S	S	S	R	R	R	R	S	R	R	R	S	R	S	NA	S	NA	S	S	S	S	S	NA	S	R	R	R	R	S	S	S	S	S
chr1p3816870	1	3816870	R	S	NA	NA	NA	S	S	S	R	S	S	S	S	S	S	S	S	R	R	R	R	S	R	R	R	S	R	S	R	S	NA	S	S	S	S	S	R	S	R	R	R	R	S	S	S	S	S
chr1p3816951	1	3816951	R	S	S	S	S	S	S	S	R	S	S	S	S	S	S	S	S	R	NA	R	R	S	R	R	R	S	R	S	R	S	S	S	S	S	S	S	R	S	R	R	R	R	S	S	S	S	S
chr1p3816952	1	3816952	R	S	S	S	S	S	S	S	R	S	S	S	S	S	S	S	S	R	NA	R	R	S	R	R	R	S	R	S	R	S	S	S	S	S	S	S	R	S	R	R	R	R	S	S	S	S	S
chr1p3818045	1	3818045	R	S	S	S	S	S	S	S	R	S	S	S	S	S	S	S	S	R	R	R	R	S	R	R	R	S	R	S	R	S	S	S	S	S	S	S	R	S	R	R	R	R	S	S	S	S	S
chr1p3818085	1	3818085	R	S	S	S	S	S	S	S	R	S	S	S	S	S	S	S	S	R	R	R	R	S	R	R	R	S	R	S	R	S	S	S	S	S	S	S	R	S	R	R	R	R	S	S	S	S	S
chr1p3818096	1	3818096	R	S	S	S	S	S	S	S	R	S	S	S	S	S	S	S	S	R	R	R	R	S	R	R	R	S	R	S	R	S	S	S	S	S	S	S	R	S	R	R	R	R	S	S	S	S	S
chr1p3818101	1	3818101	R	S	S	S	S	S	S	S	R	S	S	S	S	S	S	S	S	R	R	R	R	S	R	R	R	S	R	S	R	S	S	S	S	S	S	S	R	S	R	R	R	R	S	S	S	S	S
chr1p3821446	1	3821446	R	S	S	S	S	S	S	S	R	S	S	S	S	S	S	S	S	R	R	R	R	S	R	R	R	S	R	S	R	S	S	S	S	S	S	S	R	S	R	R	R	R	S	S	S	S	S
chr1p3824563	1	3824563	NA	S	NA	S	S	S	S	S	R	S	NA	S	S	S	S	S	S	R	NA	R	R	S	R	R	R	S	R	S	R	S	S	S	S	S	S	S	R	S	R	R	R	R	S	S	S	S	S
chr1p3824572	1	3824572	NA	S	NA	S	S	S	S	S	NA	S	NA	S	S	S	S	S	S	R	NA	R	R	S	R	R	R	S	R	S	R	S	S	S	S	S	S	S	R	S	R	R	R	NA	S	S	S	S	S
chr1p3824650	1	3824650	NA	NA	NA	S	S	S	S	S	R	NA	NA	NA	S	S	S	S	S	R	NA	R	R	S	R	R	R	S	R	S	R	S	S	S	S	S	S	S	NA	S	R	R	R	NA	S	S	S	S	S
chr1p3824781	1	3824781	R	S	NA	S	S	S	S	S	NA	S	S	S	S	S	S	S	S	R	R	R	R	S	R	R	R	S	R	S	R	S	S	S	S	S	S	S	R	S	R	R	R	R	S	S	S	S	S
chr1p3824782	1	3824782	R	S	NA	S	S	S	S	S	R	S	S	S	S	S	S	S	S	R	R	R	R	S	R	R	R	S	R	S	R	S	S	S	S	S	S	S	R	S	R	R	R	R	S	S	S	S	S
chr1p3824801	1	3824801	R	S	NA	S	S	S	S	S	NA	S	S	S	S	S	S	S	S	R	R	R	R	S	R	R	R	S	R	S	R	S	S	S	S	S	S	S	R	S	R	R	R	R	S	S	S	S	S
chr1p3824833	1	3824833	R	S	NA	S	S	S	S	S	R	S	S	S	S	S	S	S	S	R	R	R	R	S	R	R	R	S	R	S	R	S	S	S	S	S	S	S	R	S	R	R	R	R	S	S	S	S	S
chr1p3828130	1	3828130	R	S	NA	S	S	S	S	S	R	S	NA	S	NA	S	S	S	S	R	R	R	R	S	R	R	R	S	NA	S	NA	S	S	S	S	S	S	S	R	S	R	R	R	R	S	S	S	S	S
chr1p3829435	1	3829435	R	S	S	S	S	S	S	S	R	S	S	S	S	S	S	S	S	R	R	R	R	S	R	R	R	S	R	S	R	S	S	S	S	S	S	S	R	S	R	R	R	R	S	S	S	NA	NA
chr1p3837271	1	3837271	R	S	NA	S	S	S	S	S	R	S	S	S	S	S	S	S	S	R	R	R	R	S	R	S	R	S	R	S	R	S	S	S	S	S	S	S	R	S	R	R	R	R	S	S	S	S	S
chr1p3861737	1	3861737	NA	S	S	S	S	S	S	S	R	S	S	S	S	S	S	S	S	R	NA	R	R	S	R	S	R	S	R	S	R	S	S	S	S	S	S	S	R	S	R	R	R	R	S	S	S	S	S
chr1p3867548	1	3867548	R	S	NA	S	S	NA	S	S	R	S	S	S	S	NA	R	S	S	R	NA	R	R	S	R	S	R	S	R	S	R	S	S	S	S	S	S	S	R	S	R	R	R	R	S	S	S	S	S
chr1p3891718	1	3891718	R	S	NA	S	S	S	S	S	R	S	S	S	S	S	R	S	S	R	S	R	R	S	R	S	R	S	R	S	R	S	S	S	S	S	S	S	R	S	R	S	R	S	S	S	S	S	S
chr1p3891720	1	3891720	R	S	NA	S	S	S	S	S	R	S	S	S	S	S	R	S	S	R	S	R	R	S	R	S	R	S	R	S	R	S	S	S	S	S	S	S	R	S	R	S	R	S	S	S	S	S	S
chr1p3891725	1	3891725	NA	S	NA	S	S	S	S	S	R	S	S	S	S	S	R	S	S	R	S	R	R	S	R	S	R	S	R	S	R	S	S	S	S	S	S	S	R	S	R	S	R	S	S	S	S	S	S
chr1p3891730	1	3891730	R	S	NA	S	S	S	S	S	R	S	S	S	S	S	R	S	S	R	S	R	R	S	R	S	NA	S	R	S	R	S	S	S	S	S	S	S	R	S	R	S	R	S	S	S	S	S	S
chr1p3891733	1	3891733	R	S	NA	S	S	S	S	S	R	S	S	S	S	S	R	S	S	R	S	R	R	S	R	S	NA	S	R	S	R	S	S	S	S	S	S	S	R	S	R	S	R	S	S	S	S	S	S
chr1p3891734	1	3891734	R	S	NA	S	S	S	S	S	R	S	S	S	S	S	R	S	S	R	S	R	R	S	R	S	NA	S	R	S	R	S	S	S	S	S	S	S	R	S	R	S	R	S	S	S	S	S	S
chr1p3891739	1	3891739	R	S	NA	S	S	S	S	S	R	S	S	S	S	S	R	S	S	R	S	R	R	S	R	S	NA	S	R	S	R	S	S	S	S	S	S	S	R	S	R	S	R	S	S	S	S	S	S
chr1p3897463	1	3897463	R	S	NA	S	S	S	S	S	R	S	S	S	S	S	R	S	S	R	S	R	R	S	R	S	S	S	R	S	R	S	S	S	S	S	S	S	R	S	R	S	R	S	S	S	S	S	S
chr1p3897506	1	3897506	R	S	NA	S	S	S	S	S	R	S	S	S	S	S	R	S	S	R	S	R	R	S	R	S	S	S	R	S	R	S	S	S	S	S	S	S	R	S	R	S	R	S	S	S	S	S	S
chr1p3906359	1	3906359	NA	S	S	S	S	S	S	S	R	S	NA	S	S	S	R	S	S	R	S	R	R	S	R	S	S	S	R	S	S	S	S	S	S	S	S	S	R	S	R	S	R	S	S	S	S	S	S
chr1p3908195	1	3908195	R	S	S	S	S	S	S	S	R	S	S	S	S	S	R	S	S	R	S	R	R	S	R	S	S	S	R	S	S	S	S	S	S	S	S	S	R	S	R	S	R	S	S	S	S	S	S
chr1p3908242	1	3908242	R	S	S	S	S	S	S	S	R	S	S	S	S	S	R	S	S	R	S	R	R	S	R	S	S	S	R	S	S	S	S	S	S	S	S	S	R	S	R	S	R	S	S	S	S	S	S
chr1p3908368	1	3908368	R	S	S	S	S	S	S	S	NA	S	S	S	S	S	R	S	S	R	S	R	R	S	R	S	S	S	R	S	S	S	S	S	S	S	S	S	R	S	R	S	R	S	S	S	S	S	S
chr1p3908369	1	3908369	R	S	S	S	S	S	S	S	R	S	S	S	S	S	R	S	S	R	S	R	R	S	R	S	S	S	R	S	S	S	S	S	S	S	S	S	R	S	R	S	R	S	S	S	S	S	S
chr1p3914560	1	3914560	NA	S	NA	S	S	S	S	S	R	S	S	S	S	S	R	S	S	R	NA	R	R	S	R	S	S	S	R	S	S	S	S	S	S	S	S	NA	R	S	R	S	NA	S	S	S	S	S	S
chr1p3914584	1	3914584	NA	S	NA	S	S	S	S	S	R	S	S	S	S	S	R	S	S	R	NA	R	R	S	R	S	S	S	R	S	S	S	S	S	S	S	S	NA	R	S	R	S	NA	S	S	S	S	S	S
chr1p3914602	1	3914602	NA	S	NA	S	S	S	S	S	R	S	S	S	S	S	R	S	S	R	NA	R	R	S	R	S	S	S	R	S	S	S	S	S	S	S	S	NA	R	S	R	S	NA	S	S	S	S	S	S
chr1p3917947	1	3917947	NA	S	S	S	S	S	S	S	NA	S	S	NA	S	S	NA	S	S	NA	S	R	NA	S	R	S	S	S	NA	S	S	S	S	S	S	S	S	S	R	S	R	S	NA	S	S	S	S	S	S
chr1p3917957	1	3917957	NA	S	S	S	S	S	S	S	NA	S	S	NA	S	S	NA	S	S	NA	S	R	NA	S	R	S	S	S	NA	S	S	S	S	S	S	S	S	S	R	S	R	S	NA	S	S	S	S	S	S
chr1p3917981	1	3917981	NA	S	S	S	S	S	S	S	NA	S	S	NA	S	S	NA	S	S	NA	S	R	NA	S	R	S	S	S	NA	S	S	S	S	S	S	S	S	S	R	S	R	S	NA	S	S	S	S	S	S
chr1p3917988	1	3917988	NA	S	S	S	S	S	S	S	NA	S	S	NA	S	S	NA	S	S	NA	S	R	NA	S	R	S	S	S	NA	S	S	S	S	S	S	S	S	S	R	S	R	S	NA	S	S	S	S	S	S
chr1p3918022	1	3918022	NA	S	S	S	S	S	S	S	NA	NA	S	NA	S	S	R	S	NA	NA	S	R	NA	S	R	S	S	S	NA	S	S	S	S	S	S	S	S	S	R	S	R	S	R	S	S	S	S	S	NA
chr1p3918066	1	3918066	NA	S	S	S	S	S	S	S	NA	S	S	S	S	S	NA	S	S	NA	S	R	NA	S	R	S	S	S	NA	S	S	S	S	S	S	S	S	S	R	S	R	S	NA	S	S	S	S	S	S
chr1p3918087	1	3918087	NA	S	S	S	S	S	S	S	NA	S	S	S	S	S	NA	S	S	NA	S	R	NA	S	R	S	S	S	NA	S	S	S	S	S	S	S	S	S	R	S	R	S	NA	S	S	S	S	S	S
chr1p3923431	1	3923431	NA	S	NA	NA	S	NA	S	S	R	S	NA	S	S	S	R	NA	S	NA	NA	R	R	S	R	S	NA	NA	NA	S	S	S	S	NA	S	S	NA	S	R	S	R	NA	R	S	S	S	S	S	S
chr1p3940527	1	3940527	NA	S	S	S	S	S	S	S	R	S	S	S	S	S	R	S	S	R	S	R	R	S	R	S	S	S	R	S	S	S	NA	S	S	S	S	S	R	S	R	S	R	S	S	S	S	S	S
chr1p3940580	1	3940580	NA	S	S	S	S	S	S	S	R	S	S	S	S	S	R	S	S	R	S	R	R	S	R	S	S	S	R	S	S	S	S	S	S	S	S	S	R	S	R	S	R	S	S	S	S	S	S
chr1p3942341	1	3942341	R	S	S	S	S	S	S	S	R	S	S	S	S	S	R	S	S	R	S	R	R	S	R	S	S	S	R	S	S	S	S	S	S	S	S	S	R	S	R	S	R	S	S	S	S	S	S
chr1p3942377	1	3942377	R	S	S	S	S	S	S	S	R	S	S	S	S	S	R	S	S	R	S	R	R	S	R	S	S	S	R	S	S	S	S	S	S	S	S	S	R	S	R	S	R	S	S	S	S	S	S
chr1p3942389	1	3942389	R	S	S	S	S	S	S	S	R	S	S	S	S	S	R	S	S	R	S	R	R	S	R	S	S	S	R	S	S	S	S	S	S	S	S	S	R	S	R	S	R	S	S	S	S	S	S
chr1p3942393	1	3942393	R	S	S	S	S	S	S	S	R	S	S	S	S	S	R	S	S	R	S	R	R	S	R	S	S	S	R	S	S	S	S	S	S	S	S	S	R	S	R	S	R	S	S	S	S	S	S
chr1p3942394	1	3942394	R	S	S	S	S	S	S	S	R	S	S	S	S	S	R	S	S	R	S	R	R	S	R	S	S	S	R	S	S	S	S	S	S	S	S	S	R	S	R	S	R	S	S	S	S	S	S
chr1p3942400	1	3942400	R	S	S	S	S	S	S	S	R	S	S	S	S	S	R	S	S	R	S	R	R	S	R	S	S	S	R	S	S	S	S	S	S	S	S	S	R	S	R	S	R	S	S	S	S	S	S
chr1p3942403	1	3942403	R	S	S	S	S	S	S	S	R	S	S	S	S	S	R	S	S	R	S	R	R	S	R	S	S	S	R	S	S	S	S	S	S	S	S	S	R	S	R	S	R	S	S	S	S	S	S
chr1p3942407	1	3942407	R	S	S	S	S	S	S	S	R	S	S	S	S	S	R	S	S	R	S	R	R	S	R	S	S	S	R	S	S	S	S	S	S	S	S	S	R	S	R	S	R	S	S	S	S	S	S
chr1p3942409	1	3942409	R	S	S	S	S	S	S	S	R	S	S	S	S	S	R	S	S	R	S	R	R	S	R	S	S	S	R	S	S	S	S	S	S	S	S	S	R	S	R	S	R	S	S	S	S	S	S
chr1p3942529	1	3942529	NA	S	NA	S	S	S	S	S	R	S	S	S	S	S	R	S	S	R	NA	R	R	S	R	S	S	S	R	S	S	S	S	S	S	S	S	S	R	S	R	S	R	S	S	S	S	S	S
chr1p3942532	1	3942532	R	S	NA	S	S	S	S	S	R	S	S	S	S	S	R	S	S	R	S	R	R	S	R	S	S	S	R	S	S	S	S	S	S	S	S	S	R	S	R	S	R	S	S	S	S	S	S
chr1p3942545	1	3942545	R	S	NA	S	S	S	S	S	R	S	S	S	S	S	R	S	S	R	S	R	R	S	R	S	S	S	R	S	S	S	S	S	S	S	S	S	R	S	R	S	R	S	S	S	S	S	S
chr1p3942547	1	3942547	R	S	NA	S	S	S	S	S	R	S	S	S	S	S	R	S	S	R	S	R	R	S	R	S	S	S	R	S	S	S	S	S	S	S	S	S	R	S	R	S	R	S	S	S	S	S	S
chr1p3942549	1	3942549	R	S	NA	S	S	S	S	S	R	S	S	S	S	S	R	S	S	R	S	R	R	S	R	S	S	S	R	S	S	S	S	S	S	S	S	S	R	S	R	S	R	S	S	S	S	S	S
chr1p3942565	1	3942565	R	S	NA	S	S	S	S	S	R	S	S	S	S	S	R	S	S	R	S	R	R	S	R	S	S	S	R	S	S	S	S	S	S	S	S	S	R	S	R	S	R	S	S	S	S	S	S
chr1p3942572	1	3942572	R	S	NA	S	S	S	S	S	R	S	S	S	S	S	R	S	S	R	S	R	R	S	R	S	S	S	R	S	S	S	S	S	S	S	S	S	R	S	R	S	R	S	S	S	S	S	S
chr1p3942577	1	3942577	R	S	NA	S	S	S	S	S	R	S	S	S	S	S	R	S	S	R	S	R	R	S	R	S	S	S	R	S	S	S	S	S	S	S	S	S	R	S	R	S	R	S	S	S	S	S	S
chr1p3942597	1	3942597	R	S	NA	S	S	S	S	S	R	S	S	S	S	S	R	S	S	R	S	R	R	S	R	S	S	S	R	S	S	S	S	S	S	S	S	S	R	S	R	S	R	S	S	S	S	S	S
chr1p3947303	1	3947303	R	S	S	S	S	S	S	S	R	S	S	S	S	S	R	S	S	R	S	R	R	S	R	S	S	S	R	S	S	S	S	S	S	S	S	S	R	S	R	S	R	S	S	S	S	S	S
chr1p3949453	1	3949453	R	S	NA	S	S	S	S	S	R	S	S	S	S	S	R	S	S	R	S	R	R	S	R	S	S	S	R	S	S	S	S	S	S	S	S	S	R	S	R	S	R	S	S	S	S	S	S
chr1p3954176	1	3954176	R	S	NA	S	S	S	S	S	R	S	S	S	S	S	R	S	S	R	S	R	R	S	R	S	S	S	R	S	S	S	S	S	S	S	S	S	R	S	R	S	R	S	S	S	S	S	S
chr1p3954236	1	3954236	R	S	NA	S	NA	S	S	S	R	S	S	S	S	S	R	S	S	R	S	R	R	S	R	S	S	S	R	S	S	S	S	S	S	S	S	S	R	S	R	S	R	S	S	S	S	S	S
chr1p3954359	1	3954359	R	S	S	S	S	S	S	S	R	S	S	S	S	S	R	S	S	R	S	R	R	S	R	S	S	S	R	S	S	S	S	S	S	S	S	S	R	S	R	S	R	S	S	S	S	S	S
chr1p3960623	1	3960623	R	S	NA	S	S	S	S	S	R	S	S	S	S	S	R	S	S	R	S	R	R	S	R	S	S	S	R	S	S	S	S	S	S	S	S	S	R	S	R	S	R	S	S	S	S	S	S
chr1p4010957	1	4010957	NA	S	S	S	S	S	S	S	R	S	S	S	S	S	R	S	S	R	S	S	S	S	R	S	S	S	NA	S	S	S	S	S	S	S	S	S	S	S	R	S	NA	S	S	S	S	S	S
chr1p4011047	1	4011047	R	S	S	S	S	S	S	S	R	S	S	S	S	S	R	S	S	R	S	S	S	S	R	S	S	S	R	S	S	S	S	S	S	S	S	S	S	S	R	S	R	S	S	S	S	S	S
chr1p4011257	1	4011257	R	S	S	S	S	S	S	S	NA	S	S	S	S	S	R	S	S	R	S	S	S	S	R	S	S	S	R	S	S	S	S	S	S	S	S	S	S	S	R	S	R	S	S	S	S	S	S
chr1p4040194	1	4040194	R	S	S	S	S	S	S	S	R	S	S	S	S	S	NA	S	S	R	S	S	S	S	R	S	S	S	R	S	S	S	S	S	S	S	S	S	S	S	R	S	R	S	S	S	S	S	S
chr1p4040684	1	4040684	R	S	S	S	S	S	S	S	R	S	S	S	S	S	R	S	S	R	S	S	S	S	R	S	S	S	R	S	S	S	S	S	S	S	S	S	S	S	R	S	R	S	S	S	S	S	S
chr1p4042489	1	4042489	NA	S	S	S	S	NA	S	S	NA	S	NA	S	S	S	R	S	S	R	S	S	NA	S	R	S	S	S	NA	S	S	S	S	S	S	S	S	S	S	S	R	S	R	S	S	S	S	S	S
chr1p4054276	1	4054276	NA	S	S	S	S	S	S	S	R	S	S	S	S	S	R	S	S	R	S	S	S	S	R	S	S	S	R	S	S	S	S	S	S	S	S	S	S	S	R	S	R	S	S	S	S	S	S
chr1p4063462	1	4063462	R	S	S	S	S	S	S	S	R	S	S	S	S	S	NA	S	S	R	S	S	S	S	R	S	S	S	R	S	S	S	S	S	S	S	S	S	S	S	R	S	NA	S	S	S	S	S	S
chr1p4080025	1	4080025	R	S	S	S	S	S	S	S	R	S	S	S	S	S	R	S	S	R	S	S	S	S	R	S	S	S	R	S	S	S	S	S	S	S	S	S	S	S	R	S	S	S	S	S	S	S	S
chr1p4091536	1	4091536	R	S	S	S	S	S	S	S	R	S	S	S	S	S	R	S	S	R	S	S	S	S	R	S	S	S	R	S	S	S	S	NA	S	S	S	S	S	S	R	S	S	S	S	S	S	S	S
chr1p4194175	1	4194175	R	S	S	S	NA	S	S	S	R	S	S	S	S	S	R	S	S	R	S	S	S	S	R	S	S	S	S	S	S	S	S	S	S	S	S	S	S	S	R	S	S	S	S	S	S	S	S
chr1p4227180	1	4227180	R	S	S	S	S	S	S	S	R	S	S	S	S	S	S	S	S	R	S	S	S	S	R	S	S	S	S	S	S	S	NA	S	S	S	S	S	S	S	R	S	S	S	S	S	S	S	S
chr1p4230182	1	4230182	R	S	S	S	S	S	S	S	S	S	S	NA	S	S	S	S	S	R	S	S	S	S	R	S	S	S	S	S	S	S	NA	S	S	S	S	S	S	S	R	S	S	S	S	S	S	S	S
chr1p4230202	1	4230202	R	S	S	S	S	S	S	S	S	S	S	NA	S	S	S	S	S	R	S	S	S	S	R	S	S	S	S	S	S	S	NA	S	S	S	S	S	S	S	R	S	S	S	S	S	S	S	S
chr1p4230205	1	4230205	R	S	S	S	S	S	S	S	S	S	S	NA	S	S	S	S	S	R	S	S	S	S	R	S	S	S	S	S	S	S	NA	S	S	S	S	S	S	S	R	S	S	S	S	S	S	S	S
chr1p4230212	1	4230212	R	S	S	S	S	S	S	S	S	S	S	NA	S	S	S	S	S	R	S	S	S	S	R	S	S	S	S	S	S	S	NA	S	S	S	S	S	S	S	R	S	S	S	S	S	S	S	S
chr1p4230213	1	4230213	R	S	S	S	S	S	S	S	S	S	S	NA	S	S	S	S	S	R	S	S	S	S	R	S	S	S	S	S	S	S	NA	S	S	S	S	S	S	S	R	S	S	S	S	S	S	S	S
chr1p4230223	1	4230223	R	S	S	S	S	S	S	S	S	S	S	NA	S	S	S	S	S	R	S	S	S	S	R	S	S	S	S	S	S	S	NA	S	S	S	S	S	S	S	R	S	S	S	S	S	S	S	S
chr1p4265964	1	4265964	R	S	S	S	S	S	S	S	S	S	S	S	S	S	S	S	S	R	S	S	S	S	R	S	S	S	S	S	S	S	S	S	S	S	S	S	S	S	R	S	S	S	S	S	S	S	S
chr1p4268266	1	4268266	R	NA	S	S	S	S	S	S	S	S	S	S	S	S	S	S	S	R	S	S	S	S	R	S	S	S	S	S	S	S	S	S	NA	S	S	S	S	S	R	S	S	S	S	S	S	S	S
chr1p4270125	1	4270125	R	NA	S	S	S	S	S	S	S	S	S	S	S	S	S	S	S	R	NA	S	S	S	R	S	S	S	NA	S	S	S	NA	S	S	S	S	S	S	S	R	S	S	S	S	NA	S	S	S
chr1p4270237	1	4270237	R	S	S	S	S	S	S	S	S	S	S	S	S	S	S	S	S	R	S	S	S	S	R	S	S	S	S	S	S	S	S	S	S	S	S	S	S	S	R	S	S	S	S	S	S	S	S
chr1p4271417	1	4271417	R	S	S	S	S	S	S	S	S	S	S	S	S	S	S	S	S	R	S	S	S	S	R	S	S	S	S	S	S	S	S	S	S	S	S	S	S	S	R	S	S	S	S	S	S	S	S
chr1p4271418	1	4271418	R	S	S	S	S	S	S	S	S	S	S	S	S	S	S	S	S	R	S	S	S	S	R	S	S	S	S	S	S	S	S	S	S	S	S	S	S	S	R	S	S	S	S	S	S	S	S
chr1p4606252	1	4606252	S	S	S	R	S	S	S	S	S	S	S	S	S	S	S	S	S	S	S	S	S	S	S	S	S	S	S	S	S	S	S	S	S	S	S	S	S	S	S	S	S	S	S	S	S	S	S
chr1p4636882	1	4636882	S	S	S	R	S	S	S	S	S	S	R	S	S	S	S	S	S	S	S	S	S	S	S	S	S	S	S	S	S	S	S	S	S	S	S	S	S	S	S	S	S	S	S	S	S	S	S
chr1p4636927	1	4636927	NA	S	S	R	S	S	S	S	S	S	R	S	S	S	S	S	S	S	S	S	S	S	S	S	S	S	S	S	S	S	S	S	S	S	S	S	S	S	S	S	S	S	S	S	S	S	S
chr1p4644201	1	4644201	NA	S	S	R	S	S	S	S	S	S	NA	S	S	S	S	S	S	S	S	S	S	S	S	S	S	S	S	S	S	S	S	S	S	S	S	S	S	S	S	S	S	S	S	S	S	S	S
chr1p4645813	1	4645813	S	S	S	R	S	S	S	S	S	S	R	S	S	S	S	S	S	S	S	S	S	S	S	S	S	S	S	S	S	S	S	S	S	S	S	S	S	S	S	S	S	S	S	S	S	S	S
chr1p4708100	1	4708100	S	S	S	R	S	S	S	S	S	S	R	S	S	S	S	S	S	S	S	R	S	S	S	S	S	S	S	S	S	S	S	S	S	S	S	S	S	S	S	S	S	S	S	S	S	S	S
chr1p4876808	1	4876808	NA	R	S	R	S	S	S	S	S	S	NA	S	S	S	S	S	S	R	NA	R	S	S	S	S	S	S	S	S	S	S	S	S	S	S	S	S	S	S	S	S	S	S	S	S	S	S	S
chr1p4914344	1	4914344	S	R	S	R	S	S	S	S	S	S	R	S	S	S	S	S	S	R	S	R	S	S	S	S	S	S	S	S	S	S	S	S	S	S	S	S	S	S	S	S	S	S	S	S	S	S	S
chr1p4914425	1	4914425	S	R	S	R	S	S	S	S	S	S	R	S	S	S	S	S	S	R	S	R	S	S	S	S	S	S	S	S	S	S	S	S	S	S	S	S	S	S	S	S	S	S	S	S	S	S	S
chr1p5248877	1	5248877	S	R	S	R	S	S	S	S	S	S	R	S	S	S	S	S	S	R	S	R	S	S	S	S	S	S	R	S	S	S	S	S	S	S	S	S	S	S	S	S	S	S	S	S	R	S	S
chr1p5248928	1	5248928	S	R	S	R	S	S	S	S	S	S	R	S	S	S	S	S	S	R	S	R	S	S	S	S	S	S	R	S	S	S	S	S	S	S	S	S	S	S	S	S	S	S	S	S	R	S	S
chr1p5263956	1	5263956	S	R	NA	R	S	NA	S	S	S	S	NA	S	S	S	S	S	S	R	S	R	S	S	S	S	S	S	R	S	S	S	S	S	S	S	S	S	S	S	S	S	S	S	S	S	R	S	S
chr1p5263962	1	5263962	S	R	S	R	S	S	S	S	S	S	R	S	S	S	S	S	S	R	S	R	S	S	S	S	S	S	R	S	S	S	S	S	S	S	S	S	S	S	S	S	S	S	S	S	R	S	S
chr1p5287423	1	5287423	S	R	S	R	S	S	S	S	S	S	R	S	S	S	S	S	S	R	S	R	S	S	S	S	S	S	R	S	S	S	S	S	S	S	S	S	S	S	S	S	S	S	S	S	R	S	S
chr1p5289024	1	5289024	S	R	S	R	S	S	S	S	S	S	R	S	S	S	S	S	S	R	S	R	S	S	S	S	S	S	R	S	S	S	S	S	S	S	S	S	S	S	S	S	S	S	S	S	R	S	S
chr1p5331275	1	5331275	S	R	S	R	S	S	S	S	S	S	R	S	S	S	R	S	S	R	S	R	S	S	S	S	S	S	R	S	S	S	S	S	S	S	NA	S	S	S	S	S	S	S	S	S	R	S	S
chr1p5331290	1	5331290	S	R	S	R	S	S	S	S	S	S	R	S	S	S	R	S	S	R	S	R	S	S	S	S	S	S	R	S	S	S	S	S	S	S	NA	S	S	S	S	S	S	S	S	S	R	S	S
chr1p5331293	1	5331293	S	R	S	R	S	S	S	S	S	S	R	S	S	S	R	S	S	R	S	R	S	S	S	S	S	S	R	S	S	S	S	S	S	S	NA	S	S	S	S	S	S	S	S	S	R	S	S
chr1p5331302	1	5331302	S	R	S	R	S	S	S	S	S	S	R	S	S	S	R	S	S	R	S	R	S	S	S	S	S	S	R	S	S	S	S	S	S	S	NA	S	S	S	S	S	S	S	S	S	R	S	S
chr1p5331326	1	5331326	S	R	S	R	S	S	S	S	S	S	R	S	S	S	R	S	S	R	S	R	S	S	S	S	S	S	R	S	S	S	S	S	S	S	NA	S	S	S	S	S	S	S	S	S	R	S	S
chr1p5331356	1	5331356	S	R	S	R	S	S	S	S	S	S	R	S	S	S	R	S	S	R	S	R	S	S	S	S	S	S	R	S	S	S	S	S	S	S	NA	S	S	S	S	S	S	S	S	S	R	S	S
chr1p5331362	1	5331362	S	R	S	R	S	S	S	S	S	S	R	S	S	S	R	S	S	R	S	R	S	S	S	S	S	S	R	S	S	S	S	S	S	S	NA	S	S	S	S	S	S	S	S	S	R	S	S
chr1p5332590	1	5332590	NA	NA	S	R	S	S	S	S	S	S	R	S	S	S	R	S	S	NA	NA	R	NA	S	S	S	S	S	R	S	S	S	S	S	S	S	S	S	S	S	S	S	S	S	S	S	R	S	S
chr1p5332700	1	5332700	NA	R	S	R	S	S	S	S	S	S	R	S	S	S	R	S	S	NA	NA	R	NA	S	S	S	NA	S	R	S	S	S	S	S	S	S	S	S	S	S	S	S	S	S	S	S	R	S	S
chr1p5332707	1	5332707	NA	NA	S	R	S	S	S	S	S	S	R	S	S	S	R	S	S	NA	NA	R	NA	S	S	S	NA	S	R	S	S	S	S	S	S	S	S	S	S	S	S	S	S	S	S	S	R	S	S
chr1p5336855	1	5336855	S	R	S	R	S	S	S	S	S	S	R	S	S	S	R	S	S	R	S	R	S	S	S	S	S	S	R	S	S	S	S	S	S	S	S	S	S	S	S	S	S	S	S	S	R	S	S
chr1p5337798	1	5337798	S	R	S	R	S	S	S	S	S	S	R	S	S	S	R	S	S	R	S	R	S	S	S	S	S	S	R	S	S	S	S	S	S	S	S	S	S	S	S	S	S	S	S	S	R	S	S
chr1p5339224	1	5339224	S	R	S	R	S	S	S	S	S	S	R	S	S	S	R	S	S	R	S	R	S	S	S	S	S	S	R	S	S	S	S	S	S	S	S	S	S	S	S	S	S	S	S	S	R	S	S
chr1p5339311	1	5339311	S	R	S	R	S	S	S	S	S	S	R	S	S	S	R	S	S	R	S	R	S	S	S	S	S	S	R	S	S	S	S	S	S	S	S	S	S	S	S	S	S	S	S	S	R	S	S
chr1p5339429	1	5339429	S	R	S	R	S	S	S	S	S	S	R	S	S	S	R	S	S	R	S	R	S	S	S	S	S	S	R	S	S	S	S	S	S	S	S	S	S	S	S	S	S	S	S	S	R	S	S
chr1p5339662	1	5339662	NA	NA	S	R	S	S	S	S	S	S	NA	S	S	S	NA	S	S	NA	S	R	S	S	S	S	S	S	NA	S	S	S	S	S	S	S	S	S	S	S	S	S	S	S	S	S	R	S	S
chr1p5339679	1	5339679	NA	NA	S	R	S	S	S	S	S	S	NA	S	S	S	NA	S	S	R	S	R	S	S	S	S	S	S	NA	S	S	S	S	S	S	S	S	S	S	S	S	S	S	S	S	S	R	S	S
chr1p5339765	1	5339765	S	NA	S	NA	S	S	S	S	S	S	NA	S	S	S	NA	S	S	R	S	NA	S	S	S	S	S	S	NA	S	S	S	S	S	S	S	S	S	S	S	S	S	S	S	S	S	R	S	S
chr1p5339777	1	5339777	S	R	S	R	S	S	S	S	S	S	R	S	S	S	R	S	S	R	S	R	S	S	S	S	S	S	R	S	S	S	S	S	S	NA	S	S	S	S	S	S	S	S	NA	S	R	S	S
chr1p5339814	1	5339814	NA	R	S	R	S	NA	S	S	S	S	R	S	S	S	R	S	S	R	NA	R	S	S	S	S	S	S	R	S	S	S	S	S	S	S	S	S	S	NA	S	S	S	S	S	S	R	S	S
chr1p5339816	1	5339816	NA	R	S	R	S	NA	S	S	S	S	R	S	S	S	R	S	S	R	NA	R	S	S	S	S	S	S	R	S	S	S	S	S	S	S	S	S	S	NA	S	S	S	S	S	S	R	S	S
chr1p5343030	1	5343030	S	R	S	R	S	S	S	S	S	S	R	S	S	S	R	S	S	R	S	R	S	S	S	S	S	S	R	S	S	S	S	S	S	S	S	S	S	S	S	NA	S	S	S	S	R	S	S
chr1p5343072	1	5343072	S	R	S	R	S	S	S	S	S	S	R	S	S	S	R	S	S	R	S	R	S	S	S	S	S	S	R	S	S	S	S	S	S	S	S	S	S	S	S	NA	S	S	S	S	R	S	S
chr1p5343105	1	5343105	S	R	S	R	S	S	S	S	S	S	R	S	S	S	R	S	S	R	S	R	S	S	S	S	S	S	R	S	S	S	S	S	S	S	S	S	S	S	S	NA	S	S	S	S	R	S	S
chr1p5343115	1	5343115	S	R	S	R	S	S	S	S	S	S	R	S	S	S	R	S	S	R	S	R	S	S	S	S	S	S	R	S	S	S	S	S	S	S	S	S	S	S	S	NA	S	S	S	S	R	S	S
chr1p5345967	1	5345967	S	R	S	R	S	S	S	S	S	S	R	S	S	S	R	S	S	R	NA	R	S	S	S	S	NA	S	R	S	S	S	S	S	S	S	S	S	S	S	S	S	S	S	S	S	R	S	S
chr1p5346016	1	5346016	S	R	S	R	S	S	S	S	S	S	R	S	S	S	R	S	S	R	NA	R	S	S	S	S	NA	S	R	S	S	S	S	S	S	S	S	S	S	S	S	S	S	S	S	S	R	S	S
chr1p5346017	1	5346017	S	R	S	R	S	S	S	S	S	S	R	S	S	S	R	S	S	R	NA	R	S	S	S	S	NA	S	R	S	S	S	S	S	S	S	S	S	S	S	S	S	S	S	S	S	R	S	S
chr1p5346022	1	5346022	S	R	S	R	S	S	S	S	S	S	R	S	S	S	R	S	S	R	NA	R	S	S	S	S	NA	S	R	S	S	S	S	S	S	S	S	S	S	S	S	S	S	S	S	S	R	S	S
chr1p5347702	1	5347702	S	R	S	R	S	S	S	S	S	S	R	S	S	S	R	S	S	R	S	R	S	S	S	S	S	S	R	S	S	S	S	S	S	S	S	S	S	S	S	S	S	S	S	S	R	S	S
chr1p5373390	1	5373390	S	R	S	R	S	S	S	S	S	S	R	S	S	S	R	S	S	R	S	R	S	S	S	S	S	S	R	S	S	S	S	S	S	S	S	S	S	S	S	S	S	S	S	S	R	S	S
chr1p5389358	1	5389358	S	S	S	R	S	S	S	S	S	S	R	S	S	S	R	S	S	R	S	R	S	S	S	S	S	S	R	S	S	S	S	S	S	S	S	S	S	S	S	NA	S	S	S	S	R	S	S
chr1p5389646	1	5389646	S	NA	NA	R	S	S	S	S	S	S	R	S	S	S	R	S	S	R	NA	R	S	S	S	S	NA	S	R	S	S	S	S	S	S	S	S	S	S	S	S	S	S	S	S	S	R	S	S
chr1p5389653	1	5389653	S	NA	NA	R	S	S	S	S	S	S	R	S	S	S	R	S	S	R	NA	R	S	S	S	S	NA	S	R	S	S	S	S	S	S	S	S	S	S	S	S	S	S	S	S	S	R	S	S
chr1p5395327	1	5395327	S	S	S	R	S	S	S	S	S	S	R	S	S	S	R	S	S	R	S	R	S	S	S	S	S	S	R	S	S	S	S	S	S	S	S	S	S	S	S	S	S	S	S	S	R	S	S
chr1p5395334	1	5395334	S	S	S	R	S	S	S	S	S	S	R	S	S	S	R	S	S	R	S	R	S	S	S	S	S	S	R	S	S	S	S	S	S	S	S	S	S	S	S	S	S	S	S	S	R	S	S
chr1p5536535	1	5536535	NA	S	S	R	S	S	S	S	S	S	R	S	S	S	R	S	S	R	S	R	S	S	S	S	S	R	R	S	S	S	S	S	S	S	S	S	S	S	S	S	S	S	S	S	R	R	S
chr1p5536634	1	5536634	NA	S	S	R	S	S	S	S	S	S	R	NA	S	S	R	S	S	R	S	R	S	S	S	S	S	R	R	S	S	S	S	S	S	S	S	S	S	S	S	S	S	S	S	S	R	R	S
chr1p5636076	1	5636076	NA	NA	S	R	S	S	S	S	NA	S	R	S	NA	S	R	S	NA	R	NA	R	R	S	S	S	S	R	R	S	NA	R	S	S	S	S	S	S	S	NA	S	S	S	NA	S	S	R	R	S
chr1p5689175	1	5689175	S	S	S	R	S	S	S	S	S	S	R	S	S	S	R	S	S	R	S	R	R	S	R	S	S	R	R	S	S	R	S	S	S	S	S	S	S	S	S	S	S	S	S	S	R	R	S
chr1p5735706	1	5735706	R	S	S	R	R	S	R	S	S	S	R	S	S	S	R	S	S	R	S	R	R	S	R	S	S	R	R	S	S	R	S	S	S	S	S	S	S	S	S	S	S	S	S	S	R	R	S
chr1p5741828	1	5741828	R	S	S	R	R	S	R	S	S	S	R	R	S	S	R	S	S	R	S	R	R	S	R	S	S	R	R	S	S	R	S	S	S	S	S	S	S	S	S	S	S	S	S	S	R	R	S
chr1p5741927	1	5741927	R	S	S	R	R	S	R	S	S	S	R	R	S	S	R	S	S	R	S	R	R	S	R	S	S	R	R	S	S	R	S	S	S	S	S	S	S	S	S	S	S	S	S	S	R	R	S
chr1p5742098	1	5742098	R	S	S	R	R	S	R	S	S	S	R	R	S	S	R	S	S	R	S	R	R	S	R	S	S	R	R	S	S	R	S	S	S	S	S	S	S	S	S	S	S	S	S	S	R	R	S
chr1p5749632	1	5749632	R	S	S	R	R	S	R	S	S	S	R	R	S	S	R	S	S	R	S	R	R	S	R	NA	NA	R	R	S	S	R	S	S	S	S	S	S	S	NA	S	S	S	S	R	S	R	R	S
chr1p5749644	1	5749644	R	S	S	R	R	S	R	S	S	S	R	R	S	S	R	S	S	R	S	R	R	S	R	NA	NA	R	R	S	S	R	S	S	S	S	S	S	S	NA	S	S	S	S	R	S	R	R	S
chr1p5749732	1	5749732	R	S	S	R	R	S	R	S	S	S	R	R	S	S	R	S	S	R	S	R	R	S	R	S	NA	R	R	S	S	R	S	S	S	S	S	S	S	S	S	S	S	S	R	S	R	R	S
chr1p5752608	1	5752608	NA	S	S	R	R	S	R	S	S	S	R	R	S	S	R	S	S	R	S	R	R	S	R	S	S	R	R	S	S	R	S	S	S	S	S	S	S	S	S	S	S	S	R	S	R	R	S
chr1p5768910	1	5768910	R	S	S	R	R	S	R	S	S	S	R	R	R	S	R	S	S	R	S	R	R	S	R	NA	S	R	NA	S	S	R	S	S	S	S	S	NA	NA	NA	S	S	NA	S	R	NA	R	R	NA
chr1p5777728	1	5777728	NA	NA	S	R	R	S	R	NA	S	S	NA	R	NA	S	R	S	S	R	NA	R	NA	S	R	S	NA	R	R	S	S	NA	S	S	S	S	S	S	S	S	S	S	S	S	R	S	R	R	S
chr1p5778627	1	5778627	R	S	S	R	R	S	R	S	S	S	R	R	R	S	R	S	S	R	NA	R	R	S	R	S	S	R	R	S	NA	R	S	S	S	S	S	S	S	S	S	S	S	S	R	S	R	R	S
chr1p5778646	1	5778646	R	S	S	R	R	S	R	S	S	S	R	R	R	S	R	S	S	NA	NA	R	R	S	R	S	S	R	R	S	NA	R	S	S	S	S	S	S	S	S	S	S	S	S	R	S	R	R	S
chr1p5780517	1	5780517	R	S	S	R	R	S	R	S	S	S	R	R	R	S	R	S	S	R	S	R	R	S	R	S	S	R	R	S	S	R	S	S	S	S	S	S	S	S	S	S	S	S	R	S	R	R	S
chr1p5826197	1	5826197	R	S	S	R	R	S	R	S	S	S	R	R	R	S	R	S	S	R	S	R	R	S	R	S	S	R	R	S	S	R	S	S	S	S	S	S	S	S	S	S	S	S	R	S	R	R	S
chr1p5829321	1	5829321	R	S	S	R	R	S	R	S	R	S	R	R	R	S	R	S	S	R	S	R	R	S	R	S	S	R	R	S	S	R	S	S	S	S	S	S	S	S	S	S	S	S	R	S	R	R	S
chr1p5857043	1	5857043	R	S	S	R	R	S	R	S	R	S	R	R	R	S	R	S	S	R	S	R	R	S	R	S	S	R	R	S	S	R	S	S	S	S	S	S	S	S	S	S	S	S	R	S	R	R	S
chr1p5862033	1	5862033	R	S	S	R	R	S	R	S	R	S	R	R	R	S	R	S	S	R	S	R	R	S	R	S	S	R	R	S	S	R	S	S	S	S	S	S	S	S	S	S	S	S	R	S	R	R	S
chr1p5872614	1	5872614	R	S	S	R	R	S	R	S	R	S	R	R	R	S	R	S	S	R	S	R	R	S	R	S	S	R	R	S	S	R	S	S	S	S	S	S	S	S	S	S	S	S	R	S	R	R	S
chr1p5906384	1	5906384	R	NA	S	R	R	S	R	R	NA	S	NA	R	R	NA	R	S	S	S	S	R	R	S	R	S	S	R	NA	S	S	R	S	S	S	S	S	S	S	S	S	S	S	S	R	S	R	R	S
chr1p5906405	1	5906405	R	NA	S	R	R	S	R	R	NA	S	NA	R	R	NA	R	S	S	S	S	R	R	S	R	S	S	R	NA	S	S	R	S	S	S	S	S	S	S	S	S	S	S	S	R	S	R	R	S
chr1p5915113	1	5915113	R	S	S	R	R	S	R	R	R	NA	R	R	R	S	R	S	S	S	S	R	R	S	R	S	NA	R	R	S	S	R	NA	S	S	S	NA	S	S	S	S	S	S	NA	R	NA	R	R	S
chr1p5915119	1	5915119	R	S	S	R	R	S	R	R	R	NA	R	R	R	S	R	S	S	S	S	R	R	S	R	S	NA	R	R	S	S	R	NA	S	S	S	NA	S	S	S	S	S	S	NA	R	NA	R	R	S
chr1p5915134	1	5915134	R	S	S	R	R	S	R	R	R	NA	R	R	NA	S	R	S	S	S	S	R	R	S	R	S	NA	R	R	S	S	R	NA	S	S	S	NA	S	S	S	S	S	S	NA	R	NA	R	R	S
chr1p5916104	1	5916104	NA	S	S	R	R	S	R	R	R	S	R	NA	R	S	R	S	S	S	NA	R	R	S	R	S	NA	R	R	S	S	R	S	S	S	S	NA	S	S	S	S	S	S	S	R	S	R	R	S
chr1p5916128	1	5916128	NA	NA	S	R	R	S	R	R	R	S	R	R	R	S	R	S	S	S	NA	R	R	S	R	S	NA	R	R	S	S	R	S	S	S	S	S	S	S	S	S	S	S	S	R	S	R	R	S
chr1p5917929	1	5917929	NA	S	S	R	R	S	R	R	R	S	R	R	R	S	R	S	S	S	S	R	R	S	R	S	S	R	R	S	S	R	S	S	S	S	S	S	S	S	S	S	S	S	R	S	R	R	S
chr1p5918085	1	5918085	R	S	S	R	R	S	R	R	R	S	R	R	R	S	R	S	S	S	S	R	R	S	R	S	S	R	R	S	S	R	S	S	S	S	S	S	S	S	S	S	S	S	R	S	R	R	S
chr1p5918093	1	5918093	R	S	S	R	R	S	R	R	R	S	R	R	R	S	R	S	S	S	S	R	R	S	R	S	S	R	R	S	S	R	S	S	S	S	S	S	S	S	S	S	S	S	R	S	R	R	S
chr1p5925084	1	5925084	R	S	S	R	R	S	R	R	R	S	R	R	R	S	R	S	S	S	S	R	R	S	R	S	S	R	R	S	S	R	S	S	S	S	S	S	S	S	S	S	S	S	R	S	R	R	S
chr1p5925099	1	5925099	R	S	S	R	R	S	R	R	R	S	R	R	R	S	R	S	S	S	S	R	R	S	R	S	S	R	R	S	S	R	S	S	S	S	S	S	S	S	S	S	S	S	R	S	R	R	S
chr1p5925381	1	5925381	R	S	S	R	R	S	R	R	R	S	R	R	R	S	R	S	S	S	S	R	R	S	R	S	S	R	R	S	S	R	S	S	S	S	S	S	S	S	S	S	S	S	R	S	R	R	S
chr1p5935660	1	5935660	NA	NA	S	R	R	S	R	R	R	S	NA	NA	NA	S	R	S	S	S	S	R	R	S	R	S	S	R	R	S	S	R	S	S	S	S	S	S	S	NA	S	S	S	NA	R	S	R	R	S
chr1p5935786	1	5935786	NA	NA	S	R	R	S	R	R	NA	NA	NA	NA	NA	NA	R	S	S	S	S	R	R	S	R	S	NA	NA	R	S	S	R	S	S	S	S	S	S	S	NA	S	S	S	NA	R	NA	R	R	S
chr1p5940686	1	5940686	R	S	S	R	R	S	R	R	R	S	NA	R	R	S	R	S	S	S	NA	R	R	S	R	S	S	R	R	S	S	R	S	S	S	S	S	S	S	S	S	S	S	S	R	S	R	R	S
chr1p5940695	1	5940695	R	S	S	R	R	S	R	R	R	S	NA	R	R	S	R	S	S	S	NA	R	R	S	R	S	S	R	NA	S	S	R	S	S	S	S	S	S	S	S	S	S	S	S	R	S	R	R	S
chr1p5956482	1	5956482	NA	S	S	R	R	S	R	R	R	S	R	R	R	R	R	S	S	S	S	R	R	S	R	S	S	R	R	S	S	R	S	S	S	S	S	S	S	S	S	S	R	S	R	R	NA	R	S
chr1p5957996	1	5957996	NA	S	S	R	R	S	R	R	R	S	R	R	R	R	R	S	S	S	S	R	R	S	R	S	S	R	R	S	S	R	S	S	S	S	S	S	S	S	S	S	R	S	R	R	R	R	S
chr1p5980520	1	5980520	NA	S	NA	R	NA	S	R	NA	R	S	R	NA	R	R	R	S	S	S	S	R	R	S	R	S	S	R	R	S	S	R	S	S	S	S	S	S	S	S	S	S	R	S	R	R	R	R	S
chr1p5980523	1	5980523	NA	S	NA	R	NA	S	R	NA	R	S	R	NA	R	R	R	S	S	S	S	R	R	S	R	S	S	R	R	S	S	R	S	S	S	S	S	S	S	S	S	S	R	S	R	R	R	R	S
chr1p5980544	1	5980544	NA	S	NA	R	NA	S	R	R	R	S	R	R	R	R	R	S	S	S	S	R	R	S	R	S	S	R	R	S	S	R	S	S	S	S	S	S	S	S	S	S	R	S	R	R	R	R	S
chr1p5997500	1	5997500	NA	S	S	R	R	S	R	R	R	S	R	R	R	R	R	S	S	S	S	R	R	S	R	S	S	R	R	S	S	R	S	S	S	S	S	S	S	S	S	S	R	S	R	R	R	R	S
chr1p5998884	1	5998884	R	S	S	R	R	S	R	R	R	S	R	R	R	R	R	S	S	S	S	R	R	S	R	S	S	R	R	S	S	R	S	S	S	S	S	S	S	S	S	S	R	S	R	R	R	R	S
chr1p6021312	1	6021312	NA	NA	S	R	R	S	R	R	R	NA	R	R	R	R	R	S	S	S	S	R	R	S	R	S	NA	R	R	S	S	R	S	S	S	S	NA	S	S	S	S	S	NA	S	R	R	R	R	S
chr1p6026017	1	6026017	NA	S	S	R	R	S	R	R	R	S	R	R	R	R	R	S	S	S	S	R	R	S	R	S	S	R	R	S	S	R	S	S	S	S	S	S	S	S	S	S	R	S	R	R	R	R	S
chr1p6035084	1	6035084	R	S	S	R	R	S	R	R	R	S	R	R	R	R	R	S	S	S	S	R	R	S	R	S	S	R	R	S	S	R	S	S	S	S	S	S	S	S	S	S	R	S	R	R	R	R	S
chr1p6050295	1	6050295	NA	S	NA	R	NA	NA	NA	R	NA	S	NA	R	R	R	R	S	NA	S	NA	R	R	S	R	S	NA	R	R	S	S	R	S	NA	S	S	S	S	S	S	S	S	R	S	R	R	R	R	S
chr1p6121561	1	6121561	R	S	S	R	R	S	R	R	R	S	R	R	R	R	R	R	S	S	S	R	R	S	R	S	S	R	R	S	S	S	S	S	S	S	S	S	S	S	S	S	R	S	R	R	R	R	S
chr1p6136482	1	6136482	R	S	S	R	R	S	R	R	R	S	R	R	R	R	R	R	S	S	S	R	R	S	R	S	S	R	R	S	S	S	S	S	S	S	S	S	S	S	S	S	R	S	R	R	S	R	S
chr1p6194763	1	6194763	R	S	S	R	R	S	R	R	R	S	R	R	R	R	R	R	S	S	S	R	R	S	R	S	S	R	R	S	S	S	S	S	S	S	S	S	S	S	S	S	R	S	R	R	S	R	S
chr1p6196560	1	6196560	R	S	S	R	R	S	R	R	R	S	R	R	R	R	R	R	S	S	S	R	R	S	R	S	S	R	R	S	S	S	S	S	S	S	S	S	S	S	S	S	R	S	R	R	S	R	S
chr1p6199728	1	6199728	R	S	S	R	R	S	R	R	R	S	R	R	R	R	R	R	S	S	S	R	R	S	R	S	S	R	S	S	S	S	S	S	S	S	S	S	S	S	S	S	R	S	R	R	S	R	S
chr1p6208251	1	6208251	R	S	S	R	R	S	R	R	R	NA	R	R	R	R	R	R	S	S	S	R	R	S	R	S	S	R	S	S	S	S	S	S	S	S	S	S	S	S	S	S	R	S	R	R	S	R	S
chr1p6209603	1	6209603	NA	S	S	R	R	S	R	R	R	S	R	R	R	R	R	NA	S	S	S	R	R	S	R	S	NA	R	S	S	S	S	S	S	S	S	S	S	S	S	S	S	R	S	NA	R	S	R	S
chr1p6209611	1	6209611	NA	S	S	NA	R	S	R	R	R	S	R	R	R	R	R	R	S	S	S	R	R	S	NA	S	NA	R	S	S	S	S	S	S	S	S	S	S	S	S	S	S	R	S	R	R	S	R	S
chr1p6211109	1	6211109	R	S	S	R	R	S	R	R	R	S	R	R	R	R	R	R	S	S	S	R	R	S	R	S	S	R	S	S	S	S	S	S	S	S	S	S	S	S	S	S	R	S	R	R	S	R	S
chr1p6211110	1	6211110	R	S	S	R	R	S	R	R	R	S	R	R	R	R	R	R	S	S	S	R	R	S	R	S	S	R	S	S	S	S	S	S	S	S	S	S	S	S	S	S	R	S	R	R	S	R	S
chr1p6213852	1	6213852	R	S	S	R	R	S	R	R	R	S	R	R	R	R	R	R	S	S	S	R	R	S	R	S	S	R	S	S	S	S	S	S	S	S	S	S	S	S	S	S	R	S	R	R	S	R	S
chr1p6214065	1	6214065	R	S	S	R	R	S	R	R	R	S	R	R	R	R	R	R	S	S	S	R	R	S	R	S	S	R	S	S	S	S	S	S	S	S	S	S	S	S	S	S	R	S	R	R	S	R	S
chr1p6228743	1	6228743	R	S	S	R	R	S	R	R	R	S	R	NA	R	R	R	R	S	S	NA	R	R	S	R	S	S	R	S	S	S	S	S	S	S	S	S	S	S	S	S	S	R	S	R	R	S	R	S
chr1p6262427	1	6262427	NA	S	S	R	R	S	R	R	R	S	R	R	R	R	R	R	S	S	S	R	R	S	R	S	S	R	S	S	S	S	S	S	S	S	S	S	S	S	S	S	R	S	R	R	S	S	S
chr1p6364311	1	6364311	R	S	NA	R	R	S	R	R	R	S	NA	R	R	R	R	R	S	S	NA	R	R	S	R	S	S	R	NA	S	S	S	S	S	S	S	S	S	S	S	S	S	R	S	NA	R	S	R	S
chr1p6373026	1	6373026	NA	S	NA	NA	R	NA	NA	R	NA	S	R	R	R	NA	R	R	S	S	NA	R	R	NA	R	S	NA	NA	S	S	S	S	S	S	S	S	S	S	S	S	S	S	R	S	R	R	S	R	S
chr1p6381542	1	6381542	NA	NA	NA	R	R	S	R	R	R	NA	R	R	R	R	R	R	S	NA	S	R	R	S	R	S	NA	R	S	S	NA	S	S	S	S	S	NA	S	S	S	S	S	R	S	R	R	S	R	S
chr1p6430704	1	6430704	R	S	S	R	R	S	R	R	R	S	R	R	R	R	R	R	S	S	S	R	R	S	R	S	S	R	S	S	S	S	S	S	S	S	S	S	S	S	S	S	R	S	R	R	S	R	S
chr1p6435368	1	6435368	R	S	S	R	R	S	R	R	R	S	R	R	R	R	R	R	S	S	S	R	R	S	R	S	S	R	S	S	S	S	S	S	S	S	S	S	S	S	S	S	R	S	R	R	S	R	S
chr1p6439210	1	6439210	NA	S	S	R	R	S	R	R	R	S	R	R	R	R	R	R	S	S	S	R	R	S	R	S	S	R	S	S	S	S	S	S	S	S	S	S	S	S	S	S	R	S	R	R	S	R	S
chr1p6442816	1	6442816	NA	S	S	R	R	S	R	R	R	S	NA	R	R	R	R	R	S	S	S	R	R	S	R	S	S	R	S	S	S	S	S	S	S	S	S	S	S	S	S	S	R	S	R	R	S	R	S
chr1p6446589	1	6446589	NA	NA	S	R	NA	NA	R	R	NA	NA	R	NA	NA	R	R	R	S	NA	S	R	R	S	R	S	S	R	NA	S	S	S	S	S	S	S	S	S	S	S	S	S	R	S	R	R	S	R	S
chr1p6470970	1	6470970	NA	S	S	R	NA	S	R	R	R	S	NA	NA	NA	R	R	R	S	S	NA	R	R	S	R	S	S	R	S	S	S	S	S	S	S	S	S	S	S	S	S	S	R	S	R	R	S	R	S
chr1p6491608	1	6491608	R	S	S	R	R	S	R	R	R	S	R	R	R	R	R	R	S	S	S	R	R	S	R	S	S	R	S	S	S	S	S	S	S	S	S	S	S	S	S	S	R	S	R	R	S	R	S
chr1p6505110	1	6505110	NA	S	S	R	R	S	R	R	R	S	R	R	R	R	R	R	S	S	S	R	R	S	R	S	S	R	S	S	S	S	S	S	S	S	S	S	S	S	S	S	R	S	R	R	S	R	S
chr1p6510607	1	6510607	R	S	S	R	R	S	R	R	R	S	R	R	R	R	R	R	S	S	S	R	R	S	R	S	S	R	S	S	S	S	S	S	S	S	S	S	S	S	S	S	R	S	R	R	S	R	S
chr1p6512858	1	6512858	R	S	S	R	R	S	R	R	R	S	R	R	R	R	R	R	S	S	S	R	R	S	R	S	S	R	S	S	S	S	S	S	S	S	S	S	S	S	S	S	R	S	R	R	S	R	S
chr1p6513014	1	6513014	R	S	S	R	R	S	R	NA	R	S	R	R	R	R	R	R	S	S	S	R	R	S	R	S	S	R	S	S	S	S	S	S	S	S	S	S	S	S	S	S	R	S	R	R	S	R	S
chr1p6532137	1	6532137	R	S	S	R	R	S	R	R	R	S	R	R	R	R	R	R	S	S	S	R	R	S	R	S	S	R	S	S	S	S	S	S	S	S	S	S	S	S	S	S	R	S	R	R	S	R	S
chr1p6533352	1	6533352	R	S	S	R	R	S	R	R	R	S	R	R	R	R	R	R	S	S	S	R	R	S	R	S	S	R	S	S	S	S	S	S	S	S	S	S	S	S	S	S	R	S	R	R	S	R	S
chr1p6533630	1	6533630	R	S	S	R	R	S	R	R	R	S	R	R	R	R	R	R	S	S	S	R	R	S	R	S	S	R	S	S	S	S	S	S	S	S	S	S	S	S	S	S	R	S	R	R	S	R	S
chr1p6711549	1	6711549	R	S	NA	R	NA	R	R	R	R	NA	R	R	NA	R	R	R	S	S	NA	R	NA	S	R	S	R	R	NA	S	S	S	S	S	S	S	S	S	S	S	S	S	R	S	R	R	S	R	S
chr1p6766889	1	6766889	R	S	S	R	R	R	R	R	R	S	R	R	R	R	R	R	S	S	S	R	R	S	R	S	R	R	S	S	S	S	S	S	S	S	S	S	S	S	S	S	R	S	R	R	S	R	S
chr1p6817844	1	6817844	R	S	S	R	R	R	R	R	R	S	R	R	R	R	R	R	S	S	S	R	R	S	R	S	R	R	S	S	S	S	S	S	S	S	S	S	S	S	S	S	R	S	R	R	S	S	S
chr1p6817871	1	6817871	R	S	S	R	R	R	R	R	R	S	R	R	R	R	R	R	S	S	S	R	R	S	R	S	R	R	S	S	S	S	S	S	S	S	S	S	S	S	S	S	R	S	R	R	S	S	S
chr1p6835434	1	6835434	NA	S	S	R	R	R	R	R	R	S	R	NA	R	R	R	R	S	S	S	R	R	S	R	S	R	R	S	S	S	S	S	S	S	S	S	S	S	S	S	S	R	S	R	R	S	S	S
chr1p6846614	1	6846614	R	S	S	R	R	R	R	R	R	S	R	R	R	R	R	R	S	S	S	R	R	S	R	S	R	R	S	S	S	S	S	S	S	S	S	S	S	S	S	S	R	S	R	R	S	S	S
chr1p6846963	1	6846963	NA	S	S	R	R	R	NA	R	NA	S	NA	R	R	NA	R	R	S	S	S	R	R	S	R	S	NA	R	S	S	S	S	S	S	S	S	S	S	S	S	S	S	NA	S	R	R	S	S	S
chr1p6847005	1	6847005	NA	S	S	R	R	R	NA	R	NA	S	NA	R	R	R	R	R	S	S	S	R	R	S	R	S	R	R	S	S	S	S	S	S	S	S	S	S	S	S	S	S	NA	S	NA	R	S	S	S
chr1p6847172	1	6847172	R	S	S	R	NA	R	R	R	NA	S	NA	R	R	R	R	R	S	S	S	R	NA	S	R	S	R	R	S	S	S	S	S	S	S	NA	S	S	S	S	S	S	R	S	NA	R	S	S	S
chr1p6847174	1	6847174	R	S	S	R	R	R	R	R	NA	S	NA	R	R	R	R	R	S	S	S	R	R	S	R	S	R	R	S	S	S	S	S	S	S	NA	S	S	S	S	S	S	R	S	NA	R	S	S	S
chr1p6847261	1	6847261	R	S	S	R	R	R	R	R	R	S	R	R	R	R	R	R	S	S	S	R	R	S	R	S	R	R	S	S	S	S	S	S	S	S	S	S	S	S	S	S	NA	S	NA	R	S	S	S
chr1p6847328	1	6847328	R	S	S	R	R	R	R	R	R	S	R	R	R	R	R	R	S	S	S	R	R	S	R	S	R	R	S	S	S	S	S	S	S	S	S	S	S	S	S	S	NA	S	NA	R	S	S	S
chr1p6967258	1	6967258	NA	NA	S	R	R	R	R	R	NA	S	NA	R	R	R	R	NA	NA	S	NA	R	R	S	R	S	R	R	NA	S	NA	S	S	NA	S	S	S	S	S	S	S	S	R	S	S	R	S	S	S
chr1p6967419	1	6967419	R	S	S	R	R	R	R	R	R	S	R	R	R	R	R	R	S	S	S	R	R	S	R	S	R	R	S	S	S	S	S	S	S	S	S	S	S	S	S	S	R	S	S	R	S	S	S
chr1p6967441	1	6967441	R	S	S	R	R	R	R	R	R	S	R	R	R	R	R	R	S	S	S	R	R	S	R	S	R	R	S	S	S	S	S	S	S	S	S	S	S	S	S	S	R	S	S	R	S	S	S
chr1p6967665	1	6967665	R	S	S	R	R	R	R	R	NA	S	R	R	R	R	R	R	S	S	S	R	R	S	R	S	NA	R	S	S	S	S	S	S	S	S	S	S	S	S	S	S	R	S	S	R	S	S	S
chr1p6967886	1	6967886	NA	S	S	R	R	R	R	R	R	S	R	R	R	R	R	R	S	S	S	R	R	S	R	S	R	R	S	S	S	S	S	S	S	S	S	S	S	S	S	S	R	S	S	R	S	S	S
chr1p6970333	1	6970333	R	S	S	R	R	R	R	R	R	S	R	R	R	R	R	R	S	S	S	R	R	S	R	S	R	R	S	S	S	S	S	S	S	S	S	S	S	S	S	S	R	S	S	R	S	S	S
chr1p6971000	1	6971000	NA	S	S	R	NA	R	R	R	R	S	R	R	NA	R	R	R	S	S	S	R	R	S	R	S	R	R	S	S	S	S	S	S	S	S	S	S	S	S	S	S	R	S	S	R	S	S	S
chr1p6972812	1	6972812	R	S	S	R	R	R	R	R	R	S	R	R	R	R	R	R	S	S	S	R	R	S	R	S	R	R	S	S	S	S	S	S	S	S	S	S	S	S	S	S	R	S	S	R	S	S	S
chr1p6974500	1	6974500	R	S	S	R	NA	R	R	R	R	S	R	NA	R	NA	R	R	S	S	S	R	R	S	R	S	R	R	S	S	S	S	S	S	S	S	S	S	S	S	S	S	R	NA	S	R	S	S	S
chr1p6995761	1	6995761	R	S	S	R	R	R	R	R	R	S	R	R	R	R	R	R	S	S	S	R	R	S	R	S	R	R	S	S	S	S	S	S	S	S	S	S	S	R	S	S	R	S	S	R	S	S	S
chr1p6998204	1	6998204	NA	S	S	R	R	R	R	R	R	NA	R	R	R	R	R	R	S	S	S	R	R	S	R	S	R	R	S	S	S	S	S	S	S	S	S	S	S	S	S	S	R	S	S	R	S	S	S
chr1p6998322	1	6998322	R	S	S	R	R	R	R	R	R	S	R	R	R	R	R	R	S	S	S	R	R	S	R	S	R	R	S	S	S	S	S	S	S	S	S	S	S	S	S	S	R	S	S	R	S	S	S
chr1p7010894	1	7010894	NA	S	S	R	R	R	R	R	R	S	R	NA	R	R	R	R	S	S	S	R	R	S	R	S	R	R	S	S	S	S	S	S	R	S	S	S	S	S	S	S	R	S	S	R	S	S	S
chr1p7061539	1	7061539	R	S	S	R	R	R	R	R	R	S	R	R	R	R	R	R	S	S	S	R	R	S	R	S	R	R	S	S	S	S	S	S	R	S	S	S	S	S	S	S	S	S	S	R	S	S	S
chr1p7067044	1	7067044	NA	S	S	R	R	R	R	R	R	S	R	R	R	R	R	R	S	S	S	R	R	S	R	S	R	R	S	S	S	S	S	S	R	S	S	S	S	S	S	S	S	S	S	R	S	S	S
chr1p7067119	1	7067119	NA	S	S	R	R	R	R	R	R	S	R	R	R	R	R	R	S	S	S	R	R	S	R	S	R	R	S	S	S	S	S	S	R	S	S	S	S	S	S	S	S	S	S	R	S	S	S
chr1p7067128	1	7067128	NA	S	S	R	R	R	R	R	R	S	R	R	R	R	R	R	S	S	S	R	R	S	R	S	R	R	S	S	S	S	S	S	R	S	S	S	S	S	S	S	S	S	S	R	S	S	S
chr1p7078755	1	7078755	R	S	S	R	R	R	R	R	R	S	R	NA	R	R	R	R	S	R	S	R	R	S	R	S	R	R	S	S	S	S	S	S	R	S	S	S	S	S	S	S	S	S	S	R	S	S	S
chr1p7078765	1	7078765	NA	S	S	R	R	R	R	R	R	S	R	NA	R	R	R	R	S	R	NA	R	R	NA	R	S	R	R	S	S	S	S	S	S	R	S	S	S	S	S	S	S	S	S	S	R	S	S	S
chr1p7081534	1	7081534	NA	S	S	NA	R	R	R	R	R	S	R	NA	R	R	R	R	S	R	S	R	R	S	R	S	R	R	S	S	S	S	S	S	R	S	S	S	S	S	S	S	S	S	S	R	S	S	S
chr1p7083247	1	7083247	R	S	S	R	R	R	R	R	R	S	R	NA	R	R	R	R	S	R	S	R	R	S	R	S	R	R	S	S	S	S	S	S	R	S	S	S	S	S	S	S	S	S	S	R	S	S	S
chr1p7083253	1	7083253	R	S	S	R	R	R	R	R	R	S	R	NA	R	R	R	R	S	R	S	R	R	S	R	S	R	R	S	S	S	S	S	S	R	S	S	S	S	S	S	S	S	S	S	R	S	S	S
chr1p7083256	1	7083256	R	S	S	R	R	R	R	R	R	S	R	NA	R	R	R	R	S	R	S	R	R	S	R	S	R	R	S	S	S	S	S	S	R	S	S	S	S	S	S	S	S	S	S	R	S	S	S
chr1p7085519	1	7085519	R	S	S	R	R	R	R	R	R	S	R	R	R	R	R	R	S	R	S	R	R	S	R	S	R	R	S	S	S	S	S	S	R	S	S	S	S	S	S	S	S	S	S	R	S	S	S
chr1p7086323	1	7086323	R	S	S	R	R	R	R	R	R	S	R	R	R	R	R	R	S	R	S	R	R	S	R	S	R	R	S	S	S	S	S	S	R	S	S	S	S	S	S	S	S	S	S	R	S	S	S
chr1p7086357	1	7086357	NA	S	S	R	R	R	R	R	R	S	NA	R	R	R	R	R	S	R	S	R	R	S	R	S	R	R	S	S	S	S	S	S	R	S	S	S	S	S	S	S	S	S	S	R	S	S	S
chr1p7086399	1	7086399	NA	S	S	NA	R	R	R	R	R	NA	NA	R	R	R	R	R	S	NA	S	R	R	S	R	S	R	R	S	S	S	S	S	S	R	S	S	S	S	S	S	S	S	S	S	R	S	S	S
chr1p7086503	1	7086503	R	S	S	R	R	R	R	R	R	S	R	NA	R	R	R	R	S	R	S	R	R	S	R	S	R	R	S	S	S	S	S	S	R	S	S	S	S	S	S	S	S	S	S	R	S	S	S
chr1p7086512	1	7086512	R	S	S	R	R	R	R	R	R	S	R	NA	R	R	R	R	S	R	S	R	R	S	R	S	R	R	S	S	S	S	S	S	R	S	S	S	S	S	S	S	S	S	S	R	S	S	S
chr1p7152682	1	7152682	R	S	S	R	R	R	R	R	R	S	R	R	R	R	R	R	S	R	S	R	R	S	R	S	R	R	S	S	S	S	S	S	R	S	S	S	S	S	S	S	S	S	S	R	S	S	S
chr1p7152718	1	7152718	R	S	S	R	R	R	R	R	R	S	R	R	R	R	R	R	S	R	S	R	R	S	R	S	R	R	S	S	S	S	S	S	R	S	S	S	S	S	S	S	S	S	S	R	S	S	S
chr1p7154130	1	7154130	R	S	S	R	R	R	R	R	R	S	R	R	R	R	R	R	S	R	S	R	R	S	R	S	R	R	S	S	S	S	S	S	R	S	S	S	S	S	S	S	S	S	S	R	S	S	S
chr1p7154160	1	7154160	R	S	S	R	R	R	R	R	R	S	R	R	R	R	R	R	S	R	S	R	R	S	R	S	R	R	S	S	S	S	S	S	R	S	S	S	S	S	S	S	S	S	S	R	S	S	S
chr1p7155681	1	7155681	R	S	S	R	R	R	R	R	R	S	R	R	R	R	R	R	S	R	S	R	R	S	R	S	R	R	S	S	S	S	S	S	R	S	S	S	S	S	S	S	S	S	S	R	S	S	S
chr1p7155870	1	7155870	R	S	S	R	R	R	R	R	R	S	R	R	R	R	R	R	S	R	S	R	R	S	R	S	R	R	S	S	S	S	S	S	R	S	S	S	S	S	S	S	S	S	S	R	S	S	S
chr1p7155891	1	7155891	R	S	S	R	R	R	R	R	R	S	R	R	R	R	R	R	S	R	S	R	R	S	R	S	R	R	S	S	S	S	S	S	R	S	S	S	S	S	S	S	S	S	S	R	S	S	S
chr1p7191255	1	7191255	R	S	S	R	R	R	R	R	R	S	R	R	R	R	R	R	S	R	S	R	R	S	R	S	R	R	S	S	S	S	S	S	R	S	S	S	S	S	S	S	S	S	S	R	S	S	S
chr1p7191693	1	7191693	R	S	S	R	R	R	R	R	R	S	R	R	R	R	R	R	S	R	S	R	R	S	R	S	R	R	S	S	S	S	S	S	R	S	S	S	S	S	S	S	S	S	S	R	S	S	S
chr1p7202394	1	7202394	R	S	S	R	R	R	R	R	R	S	R	R	R	R	R	R	S	R	S	R	R	S	R	S	R	R	S	S	S	S	S	R	R	S	S	S	S	S	S	S	S	S	S	R	S	S	S
chr1p7205195	1	7205195	R	S	S	R	R	R	R	R	R	S	R	R	R	R	R	R	S	R	S	R	R	S	R	S	R	R	S	S	S	S	S	S	R	S	S	S	S	S	S	S	S	S	S	R	S	S	S
chr1p7205212	1	7205212	R	S	S	R	R	R	R	R	R	S	R	R	R	R	R	R	S	R	S	R	R	S	R	S	R	R	S	S	S	S	S	S	R	S	S	S	S	S	S	S	S	S	S	R	S	S	S
chr1p7207150	1	7207150	NA	S	S	R	R	R	R	R	R	S	R	R	R	R	R	R	S	R	S	R	R	S	R	S	R	R	S	S	S	S	S	S	R	S	S	S	S	S	S	S	S	S	S	R	S	S	S
chr1p7210303	1	7210303	R	S	S	R	NA	R	R	R	R	S	R	R	R	R	R	R	S	R	S	R	R	S	R	S	R	R	S	S	S	S	S	S	R	S	S	S	S	S	S	S	S	S	S	R	S	S	S
chr1p7217558	1	7217558	R	S	S	R	R	R	R	R	R	S	R	NA	R	R	R	R	S	R	S	R	R	S	R	S	R	R	S	S	S	S	S	S	R	S	S	S	S	S	S	S	S	S	S	R	S	S	S
chr1p7217574	1	7217574	R	S	S	R	R	R	R	R	R	S	R	NA	R	R	R	R	S	R	S	R	R	S	R	S	R	R	S	S	S	S	S	S	R	S	S	S	S	S	S	S	S	S	S	R	S	S	S
chr1p7218019	1	7218019	R	S	S	R	R	R	R	R	R	S	R	R	R	R	R	R	S	R	S	R	R	S	R	S	R	R	S	S	S	S	S	S	R	S	S	S	S	S	S	S	S	S	S	R	S	S	S
chr1p7228587	1	7228587	R	S	S	R	R	R	R	R	NA	S	R	R	R	R	R	R	S	R	S	R	R	S	R	S	R	R	S	S	S	S	S	S	R	S	S	S	S	S	S	S	S	S	S	R	S	S	S
chr1p7232852	1	7232852	R	S	S	R	R	R	R	R	R	S	R	NA	R	R	R	R	S	R	S	R	R	S	R	S	R	R	S	S	S	S	S	R	R	S	S	S	S	S	S	S	S	S	S	R	S	S	S
chr1p7253947	1	7253947	R	S	S	R	S	R	R	R	R	S	R	R	R	R	R	R	S	R	S	R	R	S	R	S	R	R	S	S	S	S	S	R	R	S	S	S	S	S	S	S	S	S	S	R	S	S	S
chr1p7314524	1	7314524	R	S	S	R	S	R	R	R	R	S	R	R	R	R	R	R	S	R	S	R	R	S	R	S	S	R	S	S	S	S	S	R	R	S	S	S	S	S	S	S	S	S	S	R	S	S	S
chr1p7468134	1	7468134	R	S	S	R	S	R	R	R	R	S	R	R	R	R	R	R	S	R	S	R	R	S	R	S	R	R	S	S	S	S	S	R	R	S	S	S	S	S	S	S	S	S	S	R	S	S	S
chr1p7484269	1	7484269	R	S	S	R	S	R	R	R	R	S	R	R	R	R	R	R	S	R	S	R	R	S	R	S	R	R	S	S	S	S	S	R	R	S	S	S	S	S	S	S	S	S	S	R	S	S	S
chr1p7606780	1	7606780	R	R	S	R	S	R	R	R	R	S	R	R	R	R	R	R	S	R	R	R	R	S	R	S	R	R	S	R	S	S	S	R	R	S	S	S	S	S	S	S	S	S	S	R	S	S	S
chr1p7988573	1	7988573	NA	NA	S	NA	S	NA	R	R	R	S	NA	NA	R	R	R	R	S	R	R	R	R	S	R	S	NA	R	S	R	S	S	NA	R	R	S	S	S	S	S	S	S	S	S	S	R	S	S	S
chr1p8029263	1	8029263	R	R	S	R	S	R	R	R	R	S	R	R	R	R	R	R	S	R	R	R	R	S	R	S	R	R	S	R	S	S	R	R	R	S	S	S	S	S	S	S	S	S	S	R	S	S	S
chr1p8047466	1	8047466	R	R	S	R	S	R	R	R	R	S	R	R	R	R	R	R	S	R	R	R	R	S	R	S	R	R	S	R	S	S	R	R	R	S	S	S	S	S	S	S	S	S	S	R	S	S	S
chr1p8047481	1	8047481	R	R	S	R	S	R	R	R	R	S	R	R	R	R	R	R	S	R	R	R	R	S	R	S	R	R	S	R	S	S	R	R	R	S	S	S	S	S	S	S	S	S	S	R	S	S	S
chr1p8113810	1	8113810	R	R	S	R	S	R	R	R	R	S	R	S	R	R	R	R	S	R	R	R	R	S	R	S	R	R	S	R	S	S	R	R	R	S	S	S	S	S	S	S	S	S	S	R	S	S	NA
chr1p8136427	1	8136427	R	R	S	R	S	R	R	R	R	S	R	S	R	R	R	R	S	R	R	R	R	S	R	S	R	R	S	R	S	S	R	R	R	S	S	S	S	S	S	S	S	S	S	R	S	S	S
chr1p8136529	1	8136529	NA	NA	NA	R	S	R	R	R	R	S	NA	NA	R	R	R	R	S	R	NA	R	R	S	R	S	NA	R	S	R	S	S	R	R	NA	S	S	S	S	S	S	S	S	S	S	R	S	S	S
chr1p8145739	1	8145739	R	R	S	R	S	R	R	R	R	S	NA	S	R	R	R	R	S	R	R	R	R	S	R	S	R	R	S	R	S	S	R	R	R	S	S	S	S	S	S	S	S	S	S	R	S	S	S
chr1p8150575	1	8150575	R	R	S	R	S	R	R	R	R	S	R	S	R	R	R	R	S	R	R	R	R	S	R	S	R	R	S	R	S	S	R	R	R	S	S	S	S	S	S	S	S	S	S	R	S	S	S
chr1p8153107	1	8153107	NA	R	NA	R	S	R	R	R	R	S	NA	S	R	R	R	R	S	R	R	R	R	S	R	S	R	R	S	R	S	S	R	R	R	S	NA	S	S	S	S	S	S	S	S	R	S	S	S
chr1p8213973	1	8213973	R	R	S	S	S	R	R	R	R	S	R	S	R	R	R	R	S	R	R	R	R	S	R	S	R	R	S	R	S	S	R	R	R	S	S	S	S	S	S	S	S	S	S	S	S	S	S
chr1p8275835	1	8275835	NA	R	S	S	S	R	R	S	NA	S	R	S	NA	R	R	R	S	R	NA	R	R	S	R	S	NA	NA	S	R	S	S	NA	R	R	S	S	R	S	S	S	S	S	S	R	S	S	S	S
chr1p8286563	1	8286563	R	R	S	S	S	R	R	S	R	S	R	S	R	R	R	R	S	R	R	R	R	S	R	S	R	R	S	R	S	S	R	R	R	S	S	R	S	S	S	S	S	S	R	S	S	S	S
chr1p8288665	1	8288665	R	R	S	S	S	R	R	S	R	S	R	S	R	R	R	R	S	R	R	R	R	S	R	S	R	R	S	R	S	S	R	R	R	S	S	R	S	S	S	S	S	S	R	S	S	S	S
chr1p8288750	1	8288750	R	R	S	S	S	R	R	S	R	S	R	S	R	R	R	R	S	R	R	R	R	S	R	S	R	R	S	R	S	S	R	R	R	S	S	R	S	NA	S	NA	NA	S	R	S	S	S	S
chr1p8292469	1	8292469	R	R	S	S	S	R	R	S	R	S	R	S	R	R	R	R	S	R	R	R	R	S	R	S	R	R	S	R	S	S	R	R	R	S	S	R	S	S	S	S	S	S	R	S	S	S	S
chr1p8293877	1	8293877	R	R	S	S	S	R	R	S	R	S	R	S	R	R	R	R	S	R	R	R	R	S	R	S	R	R	S	R	S	S	R	R	R	S	S	R	S	S	S	S	S	S	R	S	S	S	S
chr1p8306150	1	8306150	R	R	S	S	S	R	R	S	R	S	R	S	R	R	R	R	S	R	R	R	R	S	R	S	R	R	S	R	S	S	R	R	R	S	S	R	S	S	S	S	S	S	R	S	S	S	S
chr1p8306713	1	8306713	R	R	S	S	S	R	R	S	R	S	R	S	R	R	R	R	S	R	R	R	R	NA	R	S	R	R	S	R	S	S	NA	R	R	S	S	R	S	S	S	S	S	S	R	S	S	S	S
chr1p8308435	1	8308435	R	R	S	S	S	R	R	S	R	S	R	S	R	R	R	R	S	R	R	R	R	S	R	S	R	R	S	R	S	S	R	R	R	S	S	R	S	S	S	S	S	S	R	S	S	S	S
chr1p8312441	1	8312441	NA	R	S	S	S	NA	R	S	R	S	NA	S	R	R	R	NA	S	R	NA	R	R	S	R	S	NA	R	S	R	S	NA	R	R	R	S	S	NA	S	S	S	S	S	S	NA	S	S	S	S
chr1p8312455	1	8312455	NA	R	S	S	S	NA	R	S	R	S	NA	S	R	R	R	R	S	R	NA	R	R	S	R	S	NA	R	S	R	S	NA	R	R	R	S	S	NA	S	S	S	S	S	S	NA	S	S	S	S
chr1p8314334	1	8314334	R	R	S	S	S	R	R	S	R	S	R	S	R	R	R	R	S	R	R	R	R	S	R	S	R	R	S	R	S	S	R	R	R	S	S	R	S	S	S	S	S	NA	R	S	S	S	S
chr1p8314437	1	8314437	R	R	S	S	S	R	R	S	R	S	R	S	R	R	R	R	S	R	R	R	R	S	R	S	R	R	S	R	S	S	R	R	R	S	S	R	S	S	S	S	S	NA	R	S	S	S	S
chr1p8314438	1	8314438	R	R	S	S	S	R	R	S	R	S	R	S	R	R	R	R	S	R	R	R	R	S	R	S	R	R	S	R	S	S	R	R	R	S	S	R	S	S	S	S	S	NA	R	S	S	S	S
chr1p8315072	1	8315072	R	R	S	S	S	R	R	S	R	S	R	S	R	R	R	R	S	R	R	R	R	S	R	S	R	R	S	R	S	S	R	R	R	S	S	R	S	S	S	S	S	S	R	S	S	S	S
chr1p8317133	1	8317133	NA	R	S	S	S	R	R	S	R	S	R	S	R	R	R	R	S	R	NA	R	R	S	R	S	R	R	S	R	S	S	R	R	R	S	S	R	S	S	S	S	S	S	R	S	S	S	S
chr1p8318883	1	8318883	R	R	S	S	S	NA	R	S	R	S	R	S	NA	R	R	R	S	R	R	R	R	S	R	S	R	R	S	R	S	S	R	R	R	S	S	R	S	S	S	S	S	S	R	S	S	S	S
chr1p8326749	1	8326749	R	R	S	S	S	R	R	S	R	S	R	S	R	R	R	R	S	R	R	R	R	S	R	S	R	R	S	R	S	S	R	R	R	S	S	R	S	S	S	S	S	S	R	S	S	S	S
chr1p8326964	1	8326964	NA	NA	S	S	NA	NA	NA	S	R	NA	R	NA	R	R	NA	R	S	R	NA	R	R	S	R	S	R	R	S	R	S	S	NA	R	R	S	S	R	S	S	S	S	NA	S	R	NA	S	S	S
chr1p8326978	1	8326978	NA	NA	S	S	S	NA	NA	S	R	NA	R	NA	R	R	R	R	S	R	R	R	R	S	R	S	R	R	NA	R	S	S	NA	R	R	S	S	R	S	S	S	S	NA	S	R	NA	S	S	S
chr1p8327047	1	8327047	NA	NA	S	S	S	NA	NA	S	R	NA	R	S	R	R	R	R	S	R	NA	R	R	S	R	S	R	R	S	R	S	S	NA	R	R	S	S	R	S	S	S	S	NA	S	R	NA	S	S	S
chr1p8331477	1	8331477	R	R	S	S	S	R	R	S	R	S	R	S	R	R	R	R	S	R	R	R	R	S	R	S	R	R	S	R	S	S	R	R	R	S	S	R	S	S	S	S	S	S	R	S	S	S	S
chr1p8331556	1	8331556	R	R	S	S	S	R	R	S	R	S	R	S	R	R	R	R	S	R	R	R	R	S	R	S	R	R	S	R	S	S	R	R	R	S	S	R	S	S	S	S	S	S	R	S	S	S	S
chr1p8334702	1	8334702	R	R	S	S	S	R	R	S	R	S	R	S	R	R	R	R	S	R	NA	R	R	S	R	S	R	R	S	R	S	S	R	R	R	S	S	R	S	S	S	S	S	S	R	S	S	S	S
chr1p8334824	1	8334824	NA	NA	S	S	S	NA	R	S	R	S	R	S	R	R	R	R	S	NA	R	R	R	S	R	S	R	R	S	R	S	S	NA	R	R	S	S	R	S	S	S	S	S	S	R	S	S	S	S
chr1p8335792	1	8335792	NA	R	S	S	S	R	R	S	R	S	R	S	R	R	R	R	S	R	NA	R	R	S	R	S	R	R	S	R	S	S	NA	R	R	S	NA	R	S	S	S	S	S	S	R	S	S	S	S
chr1p8337816	1	8337816	R	R	S	S	S	R	R	S	R	S	R	S	R	R	R	R	S	R	R	R	R	S	R	S	R	R	S	R	S	S	R	R	R	S	S	R	S	S	S	S	S	S	R	S	S	S	S
chr1p8350979	1	8350979	R	R	S	S	S	R	R	S	R	S	R	S	R	R	R	R	S	R	R	R	R	S	R	S	R	R	S	R	S	S	NA	R	R	S	S	R	S	S	S	S	S	S	NA	S	S	S	S
chr1p8371135	1	8371135	R	R	S	S	S	R	R	S	R	S	R	NA	R	R	R	R	S	R	R	R	R	S	R	S	R	R	S	R	S	S	NA	R	R	S	S	R	S	S	S	S	S	S	R	S	S	S	S
chr1p8371216	1	8371216	NA	R	S	S	S	R	R	S	R	S	R	S	R	R	R	R	S	R	R	R	R	S	R	S	R	R	S	R	S	S	NA	R	R	S	S	R	S	S	S	S	S	S	R	S	S	S	S
chr1p8386272	1	8386272	NA	R	NA	S	S	R	R	S	R	S	R	NA	NA	R	R	R	S	R	R	R	R	S	R	S	R	NA	S	R	S	S	NA	R	R	NA	S	R	S	S	S	S	S	S	R	S	S	S	S
chr1p8386273	1	8386273	NA	R	NA	S	S	R	R	S	R	S	R	NA	NA	R	R	R	S	R	R	R	R	S	R	S	R	R	S	R	S	S	NA	R	R	NA	S	NA	S	S	S	S	S	S	R	S	S	S	S
chr1p8391814	1	8391814	R	R	S	S	S	R	R	S	R	S	R	S	R	R	R	R	S	R	R	R	R	S	R	S	R	R	S	R	S	S	R	R	R	S	S	R	S	S	S	S	S	S	R	S	S	S	S
chr1p8391967	1	8391967	R	R	S	S	S	R	R	S	R	S	R	S	R	R	R	R	S	R	R	R	R	S	R	S	R	R	S	R	S	S	R	R	R	S	S	R	S	S	S	S	S	S	R	S	S	S	S
chr1p8408905	1	8408905	R	R	S	S	S	R	R	S	R	S	R	S	R	R	R	R	NA	R	R	R	R	S	R	S	R	R	S	R	S	S	NA	R	R	S	S	R	S	S	S	S	S	S	R	S	S	S	S
chr1p8408920	1	8408920	R	R	S	S	S	R	R	S	R	NA	NA	S	NA	R	R	R	NA	R	R	R	R	S	R	S	R	R	S	R	S	S	NA	R	R	S	S	R	S	S	S	S	S	S	R	S	S	S	S
chr1p8409891	1	8409891	R	R	NA	S	S	R	R	S	R	S	R	S	R	R	R	R	S	R	R	R	R	S	R	S	R	R	S	R	S	S	R	R	R	S	S	R	S	S	S	S	S	S	R	S	S	S	S
chr1p8409905	1	8409905	NA	R	NA	S	S	NA	R	S	NA	S	R	S	R	R	R	R	S	NA	NA	R	R	S	R	S	R	R	S	R	S	S	R	R	R	S	S	R	S	S	S	S	S	S	R	S	S	S	S
chr1p8409990	1	8409990	R	R	S	S	S	R	R	S	R	S	R	S	R	R	R	R	S	R	NA	R	R	S	R	S	R	R	S	R	S	S	R	R	R	S	S	R	S	S	S	S	S	S	R	S	S	S	S
chr1p8419074	1	8419074	R	R	S	S	S	R	R	S	R	S	R	S	R	R	R	R	S	R	R	R	R	S	R	S	R	R	S	R	S	S	R	R	R	S	S	R	S	S	S	S	S	S	R	S	S	S	S
chr1p8419940	1	8419940	NA	R	S	S	S	R	R	S	R	S	R	S	R	R	R	R	S	R	NA	R	R	S	R	S	R	R	S	R	S	S	R	R	R	S	S	R	S	S	S	S	S	S	R	S	S	S	S
chr1p8425614	1	8425614	R	R	NA	S	S	R	R	S	R	S	R	S	R	R	R	R	S	R	R	R	R	S	R	S	R	R	NA	R	S	S	NA	R	R	S	S	R	S	S	S	S	S	S	R	S	S	S	NA
chr1p8425680	1	8425680	R	R	S	S	S	R	R	S	R	S	R	S	R	R	R	R	S	R	R	R	R	S	R	S	R	R	S	R	S	S	R	R	R	S	S	R	S	S	S	S	S	S	R	S	S	S	S
chr1p8425878	1	8425878	R	R	S	S	S	R	R	NA	R	S	R	S	R	R	R	R	S	R	R	R	R	S	R	S	R	R	S	R	S	S	R	R	R	S	S	R	S	S	NA	S	S	S	R	S	S	S	S
chr1p8425941	1	8425941	R	R	S	S	S	R	R	S	R	S	R	S	R	R	R	R	S	R	R	R	R	S	R	S	R	R	S	R	S	S	NA	R	R	S	S	R	S	S	S	S	S	S	R	S	S	S	S
chr1p8433684	1	8433684	R	R	S	S	S	R	R	S	R	S	R	S	R	R	R	R	S	R	R	R	R	S	R	S	R	R	S	R	S	S	R	R	R	S	S	R	S	S	S	S	S	S	R	S	S	S	S
chr1p8443089	1	8443089	R	R	S	S	S	R	R	S	R	S	R	S	R	R	R	R	S	R	R	R	R	S	R	S	R	R	S	R	S	S	R	R	R	S	S	R	S	S	S	S	S	S	R	S	S	S	S
chr1p8468102	1	8468102	R	R	S	S	S	R	R	S	R	S	R	S	R	R	R	R	S	R	R	R	R	S	R	S	R	R	S	R	S	S	R	R	R	S	S	R	S	S	S	S	S	S	R	S	S	S	S
chr1p8468617	1	8468617	NA	NA	S	S	S	R	NA	S	NA	NA	R	S	R	NA	R	R	S	R	NA	R	R	S	R	S	R	R	S	R	S	S	R	R	R	S	S	R	S	S	S	S	S	S	R	S	S	S	S
chr1p8470005	1	8470005	R	R	S	S	S	R	R	S	R	S	R	S	R	R	R	R	S	R	R	R	R	S	R	S	R	R	S	R	S	S	R	R	R	S	S	R	S	S	S	S	S	S	R	S	S	S	S
chr1p8471561	1	8471561	NA	R	S	S	S	R	R	S	R	S	R	S	R	R	R	R	S	R	R	NA	R	S	R	S	R	R	S	R	S	S	NA	R	R	S	S	R	S	S	S	S	S	S	R	S	S	S	S
chr1p8474044	1	8474044	R	R	S	S	S	R	R	S	R	S	R	S	R	R	R	R	S	R	R	R	R	S	R	S	R	R	S	R	S	S	R	R	R	S	S	R	S	S	S	S	S	S	R	S	S	S	S
chr1p8475207	1	8475207	R	NA	S	S	S	NA	R	S	R	S	NA	S	R	R	R	R	NA	R	NA	R	NA	S	R	S	NA	R	S	R	S	S	R	R	R	S	NA	R	S	S	S	S	S	NA	R	S	S	S	S
chr1p8475616	1	8475616	R	R	S	S	S	R	R	S	R	S	R	S	R	R	R	R	S	R	R	R	R	S	R	S	R	R	S	R	S	S	NA	R	R	S	S	R	S	S	S	S	S	S	R	S	S	S	S
chr1p8480626	1	8480626	R	R	S	S	S	R	R	S	R	S	R	S	R	R	R	R	S	R	R	R	R	S	R	S	R	R	S	R	S	S	R	R	R	S	S	R	S	S	S	S	S	S	R	S	S	S	S
chr1p8487076	1	8487076	R	R	S	S	S	R	R	S	R	S	R	S	R	R	R	R	S	R	R	R	R	S	R	S	R	R	S	R	S	S	R	R	R	S	S	R	S	S	S	S	S	S	R	S	S	S	S
chr1p8487081	1	8487081	R	R	S	S	S	R	R	S	R	S	R	S	R	R	R	R	S	R	R	R	R	S	R	S	R	R	S	R	S	S	R	R	R	S	S	R	S	S	S	S	S	S	R	S	S	S	S
chr1p8487102	1	8487102	R	R	S	S	S	R	R	S	R	S	R	S	R	R	R	R	S	R	R	R	R	S	R	S	R	R	S	R	S	S	R	R	R	S	S	R	S	S	S	S	S	S	R	S	S	S	S
chr1p8487109	1	8487109	R	R	S	S	S	R	R	S	R	S	R	S	R	R	R	R	S	R	R	R	R	S	R	S	R	R	S	R	S	S	R	R	R	S	S	R	S	S	S	S	S	S	R	S	S	S	S
chr1p8487115	1	8487115	R	R	S	S	S	R	R	S	R	S	R	S	R	R	R	R	S	R	R	R	R	S	R	S	R	R	S	R	S	S	R	R	R	S	S	R	S	S	S	S	S	S	R	S	S	S	S
chr1p8496613	1	8496613	R	R	S	S	S	R	R	S	R	S	R	S	R	R	R	R	S	R	R	R	R	S	R	S	R	R	S	R	S	S	R	R	R	S	S	NA	S	S	S	S	S	S	R	S	S	S	S
chr1p8496674	1	8496674	NA	R	S	S	S	R	R	S	R	S	R	S	R	R	R	R	S	R	R	R	R	S	R	S	R	R	S	R	S	S	R	R	R	NA	S	R	S	S	NA	S	S	S	R	S	S	S	S
chr1p8500556	1	8500556	R	R	S	S	S	R	R	S	R	S	R	S	R	R	R	R	S	R	R	R	R	S	R	S	R	R	S	R	S	S	R	R	R	S	S	NA	S	S	S	S	S	S	R	S	S	S	S
chr1p8500557	1	8500557	R	R	S	S	S	R	R	S	R	S	R	S	R	R	R	R	S	R	R	R	R	S	R	S	R	R	S	R	S	S	NA	R	R	S	S	R	S	S	S	S	S	S	R	S	S	S	S
chr1p8500564	1	8500564	R	R	S	S	S	R	R	S	R	S	R	S	R	R	R	R	S	R	R	R	R	S	R	S	R	R	S	R	S	S	NA	R	R	S	S	R	S	S	S	S	S	S	R	S	S	S	S
chr1p8506408	1	8506408	NA	R	S	S	S	R	R	S	R	S	R	S	R	R	R	R	NA	R	NA	R	R	S	R	S	R	R	S	R	S	S	NA	R	R	S	S	R	S	S	S	S	S	S	R	S	S	S	S
chr1p8510889	1	8510889	NA	NA	S	S	NA	R	R	S	NA	S	NA	S	R	R	R	R	S	R	R	R	R	S	R	S	R	R	NA	R	S	S	R	R	R	S	S	R	S	S	S	S	S	S	R	S	S	S	S
chr1p8511118	1	8511118	R	R	S	S	S	R	R	S	R	S	R	S	R	R	R	R	S	R	R	R	R	S	R	S	R	R	S	R	S	S	R	R	R	S	S	R	S	S	S	S	S	S	R	S	S	S	S
chr1p8514173	1	8514173	R	R	S	S	S	R	R	S	R	S	R	S	R	R	R	R	S	R	R	R	R	S	R	S	R	R	S	R	S	S	R	R	R	S	S	R	S	S	S	S	S	S	R	S	S	S	S
chr1p8516521	1	8516521	R	R	S	S	S	R	R	S	R	S	R	S	R	R	R	R	S	R	R	R	R	S	R	S	R	R	S	R	S	S	NA	R	R	S	S	R	S	S	S	S	S	S	R	S	S	S	S
chr1p8516559	1	8516559	R	R	S	S	S	R	R	S	R	S	R	S	R	R	R	R	S	R	NA	R	R	S	R	S	R	R	S	R	S	S	NA	R	R	S	S	R	S	S	S	S	S	S	R	S	S	S	S
chr1p8519811	1	8519811	NA	R	S	S	S	NA	R	S	NA	S	NA	S	NA	R	R	R	S	R	NA	NA	R	S	R	S	NA	R	S	R	S	S	NA	R	R	S	S	R	S	S	S	S	S	S	R	S	S	S	S
chr1p8519993	1	8519993	NA	R	S	S	S	NA	R	S	NA	S	NA	S	R	R	R	R	S	R	NA	R	R	S	R	S	NA	R	S	R	S	S	R	R	NA	S	S	NA	S	S	S	S	S	S	NA	S	S	S	S
chr1p8519994	1	8519994	NA	R	S	S	S	NA	NA	S	NA	S	NA	S	R	R	R	R	S	R	NA	R	R	S	R	S	NA	R	S	R	S	S	R	R	R	S	S	NA	S	S	S	S	S	S	NA	S	S	S	S
chr1p8539333	1	8539333	R	R	S	S	S	R	R	S	R	S	R	S	R	R	R	R	S	R	R	R	R	S	R	S	R	R	S	R	S	S	R	R	R	S	R	R	S	S	S	S	S	S	R	S	S	S	S
chr1p8553325	1	8553325	R	R	S	S	S	R	R	S	R	S	NA	S	R	R	R	R	S	NA	R	R	R	S	R	S	R	R	S	R	S	S	R	R	R	S	R	R	S	S	S	S	S	S	R	S	S	S	S
chr1p8555067	1	8555067	NA	R	S	S	S	R	R	S	R	S	R	S	R	R	R	R	S	R	R	R	R	S	R	S	R	R	S	R	S	S	R	R	R	S	R	R	S	S	S	S	S	S	R	S	S	S	S
chr1p8556261	1	8556261	R	R	S	S	S	R	R	S	R	S	R	S	R	R	R	R	S	R	R	R	R	S	R	S	R	R	S	R	S	S	R	R	R	S	R	R	S	S	S	S	S	S	R	S	S	S	S
chr1p8556262	1	8556262	R	R	S	S	S	R	R	S	R	S	R	S	R	R	R	R	S	R	R	R	R	S	R	S	R	R	S	R	S	S	R	R	R	S	R	R	S	S	S	S	S	S	R	S	S	S	S
chr1p8559336	1	8559336	R	R	S	S	S	R	R	S	R	S	R	S	R	R	R	R	S	R	R	R	R	S	R	S	R	R	S	R	S	S	R	R	R	S	R	R	S	S	S	S	S	S	R	S	S	S	S
chr1p8563319	1	8563319	R	R	S	S	S	R	R	S	R	S	R	S	R	R	R	R	S	R	R	R	R	S	R	S	R	R	S	R	S	S	R	R	R	S	R	R	S	S	S	S	S	S	R	S	S	S	S
chr1p8563590	1	8563590	NA	NA	S	S	S	NA	R	S	R	S	R	S	R	R	R	R	S	NA	NA	R	R	S	R	S	R	R	S	R	S	S	R	R	R	S	R	R	S	S	S	S	S	S	R	S	S	S	S
chr1p8565054	1	8565054	NA	NA	S	S	S	R	R	S	NA	S	R	S	NA	R	NA	R	S	R	NA	R	R	S	R	S	R	R	S	R	S	S	NA	R	R	S	NA	NA	S	S	S	S	S	S	R	S	S	S	S
chr1p8565133	1	8565133	R	R	S	S	S	R	R	S	R	S	R	S	R	R	R	R	S	R	R	R	R	S	R	S	R	R	S	R	S	S	R	R	R	S	R	R	S	S	S	S	S	S	R	S	S	S	S
chr1p8567559	1	8567559	NA	NA	S	S	S	R	R	S	R	S	R	S	R	R	R	R	S	R	R	R	R	S	R	S	R	R	S	R	S	S	NA	NA	R	S	R	R	S	S	S	S	S	S	R	S	S	S	S
chr1p8573345	1	8573345	R	R	S	S	S	R	R	S	NA	S	R	S	R	R	R	R	S	R	R	R	R	S	R	S	R	R	S	R	S	S	R	R	R	S	R	R	S	S	S	S	S	S	R	S	S	S	S
chr1p8577742	1	8577742	NA	R	S	S	S	R	R	S	R	S	R	S	R	R	R	R	S	R	R	R	R	S	R	S	R	R	S	R	S	S	R	R	R	S	R	R	S	S	S	S	S	S	R	S	S	S	S
chr1p8577813	1	8577813	NA	R	S	S	S	R	R	S	R	NA	R	NA	R	R	R	R	S	R	NA	R	R	S	R	S	R	R	S	R	S	S	R	R	R	S	R	R	S	S	S	S	S	NA	R	S	S	S	S
chr1p8581241	1	8581241	NA	R	S	S	S	NA	R	S	R	NA	R	S	NA	R	R	R	S	NA	NA	R	NA	S	R	S	R	R	S	R	S	S	NA	R	R	S	R	NA	S	S	S	S	S	S	R	S	S	S	S
chr1p8583563	1	8583563	R	R	S	S	S	R	R	S	R	S	R	S	R	R	R	R	S	R	R	R	R	S	R	S	R	R	S	R	S	S	R	R	R	S	R	R	S	S	S	S	S	S	R	S	S	S	S
chr1p8583576	1	8583576	R	R	S	S	S	R	R	S	R	S	R	S	R	R	R	R	S	R	R	R	R	S	R	S	R	R	S	R	S	S	R	R	R	S	R	R	S	S	S	S	S	S	R	S	S	S	S
chr1p8583597	1	8583597	R	R	S	S	S	R	R	S	R	S	R	S	R	R	R	R	S	R	R	R	R	S	R	S	R	R	S	R	S	S	R	R	R	S	R	R	S	S	S	S	S	S	R	S	S	S	S
chr1p8583675	1	8583675	NA	R	S	S	S	R	R	S	R	S	R	S	R	R	R	R	S	R	R	R	R	S	R	S	NA	R	S	R	S	S	R	R	R	S	R	R	S	S	S	S	S	S	R	S	S	S	S
chr1p8590732	1	8590732	NA	R	S	S	S	R	R	S	R	S	R	S	R	R	R	R	S	R	R	R	R	S	R	S	R	R	S	R	S	S	NA	R	R	S	R	R	S	S	S	S	S	S	R	S	S	S	S
chr1p8590756	1	8590756	NA	R	S	S	S	R	R	S	NA	S	R	S	R	R	R	R	S	R	R	R	R	S	R	S	R	R	S	R	S	S	NA	R	R	S	R	R	S	S	S	S	S	S	R	S	S	S	S
chr1p8601186	1	8601186	NA	R	S	S	S	R	R	S	R	S	R	S	R	R	R	R	S	R	R	R	R	S	R	S	R	R	S	R	S	S	R	R	R	S	R	R	S	S	S	S	S	S	R	S	S	S	S
chr1p8605345	1	8605345	R	R	S	S	S	R	R	S	R	S	R	S	NA	R	R	R	S	R	R	R	R	S	R	S	R	R	S	R	S	S	NA	R	R	S	R	R	S	S	S	S	S	S	R	S	S	S	S
chr1p8622110	1	8622110	R	NA	S	S	S	R	R	S	R	S	R	S	R	R	R	R	S	R	R	R	R	S	R	S	NA	R	S	R	S	S	R	R	R	S	NA	R	S	S	S	S	S	S	R	S	S	S	S
chr1p8622169	1	8622169	R	R	S	S	S	R	R	S	R	S	R	S	R	R	R	R	S	R	R	R	R	S	R	S	R	R	S	R	S	S	R	R	R	S	R	R	S	S	S	S	S	S	R	S	S	S	S
chr1p8622173	1	8622173	R	NA	S	S	S	R	R	S	R	S	R	S	R	R	R	R	S	R	R	R	R	S	R	S	NA	R	S	R	S	S	R	R	R	S	R	R	S	S	S	S	S	S	R	S	S	S	S
chr1p8630408	1	8630408	NA	NA	NA	S	S	R	R	S	R	S	NA	NA	R	NA	NA	R	S	NA	R	R	R	S	R	S	NA	R	S	R	S	S	R	R	R	S	R	R	S	S	S	S	S	S	R	NA	S	S	S
chr1p8633609	1	8633609	R	R	S	S	S	R	R	S	R	R	R	S	R	R	R	R	S	R	R	R	R	S	R	S	R	R	S	R	S	S	R	R	R	S	R	NA	S	S	S	S	S	S	R	S	S	S	S
chr1p8635108	1	8635108	R	R	NA	S	NA	R	R	S	R	R	NA	S	R	R	R	NA	S	NA	NA	R	R	S	R	S	NA	R	S	R	NA	S	R	R	R	S	NA	R	S	S	S	S	S	S	R	S	S	S	S
chr1p8659839	1	8659839	R	R	S	S	S	NA	R	S	R	NA	NA	NA	R	R	R	R	S	R	R	R	NA	S	R	S	R	R	NA	R	S	S	R	R	R	S	R	R	S	S	S	S	S	NA	NA	S	S	S	S
chr1p8681587	1	8681587	R	R	S	S	S	R	R	S	R	R	R	S	R	R	R	R	S	S	R	R	R	S	R	S	R	R	S	R	S	S	R	R	R	S	R	NA	S	S	S	S	S	S	R	S	S	S	S
chr1p8690660	1	8690660	NA	R	NA	S	S	R	R	S	R	R	NA	S	R	R	R	R	S	S	R	R	R	S	R	S	R	R	S	R	S	S	R	R	R	S	R	R	S	S	S	S	S	S	R	S	S	S	S
chr1p8693498	1	8693498	R	R	S	S	S	R	R	S	R	R	R	S	R	R	R	R	S	S	R	R	R	S	R	S	R	R	S	R	S	S	R	R	R	S	R	R	S	S	S	S	S	S	R	S	S	S	S
chr1p8693561	1	8693561	R	R	S	S	S	R	R	S	R	R	R	S	R	R	R	R	S	S	R	R	R	S	R	S	R	R	S	R	S	S	R	R	R	S	R	R	S	S	S	S	S	S	R	S	S	S	S
chr1p8703304	1	8703304	R	R	S	S	S	R	R	S	R	R	R	S	R	R	R	R	S	S	R	R	R	S	R	S	R	R	S	R	S	S	R	R	R	S	R	R	S	S	S	S	S	S	R	S	S	S	S
chr1p8707224	1	8707224	NA	R	S	S	S	R	R	S	R	R	NA	NA	R	R	R	R	S	S	R	R	R	NA	R	S	R	R	S	R	S	S	R	R	R	S	R	R	S	S	S	S	S	S	R	S	S	S	S
chr1p8711035	1	8711035	R	R	S	S	S	R	R	S	R	R	NA	S	R	R	R	R	S	S	R	R	R	S	R	S	R	R	S	R	S	S	R	R	R	S	R	R	S	S	S	S	S	S	R	S	S	S	S
chr1p8726233	1	8726233	R	R	S	S	S	R	R	S	R	R	R	S	R	R	R	R	S	S	R	R	R	S	R	S	R	R	S	R	S	S	R	R	R	S	R	R	S	S	S	S	S	S	R	S	S	S	S
chr1p8726407	1	8726407	R	R	S	S	S	R	R	S	R	R	R	S	R	R	R	R	S	S	R	R	R	S	R	S	NA	R	S	R	S	S	NA	R	R	S	NA	R	S	S	S	S	S	S	R	S	S	S	S
chr1p8730517	1	8730517	R	R	S	S	S	R	R	S	R	R	R	S	R	R	R	R	S	S	R	R	R	S	R	S	R	R	S	R	S	S	R	R	R	S	R	R	S	S	S	S	S	S	R	S	S	S	S
chr1p8734368	1	8734368	R	R	S	S	S	R	R	S	R	R	R	S	R	R	R	R	S	S	R	R	R	S	R	S	R	R	S	R	S	S	R	R	R	S	R	R	S	S	S	S	S	S	R	S	S	S	S
chr1p8737212	1	8737212	R	R	S	S	S	R	R	S	R	R	R	NA	R	R	R	R	S	S	R	R	R	S	R	S	R	R	S	R	S	S	R	R	R	S	R	R	S	S	S	S	S	S	R	S	S	S	S
chr1p8737460	1	8737460	R	R	NA	NA	S	R	R	S	R	R	NA	NA	R	R	R	R	S	S	NA	R	R	S	R	S	R	R	S	R	S	S	NA	R	R	S	R	R	S	S	S	S	S	S	R	S	S	S	S
chr1p8741291	1	8741291	R	R	S	S	S	R	R	S	R	R	R	R	R	R	R	R	S	S	R	R	R	S	R	S	R	R	S	R	S	S	R	R	R	S	R	R	S	S	S	S	S	S	R	S	S	S	S
chr1p8746283	1	8746283	R	R	S	S	S	R	R	S	R	R	R	R	R	R	R	R	S	S	R	R	R	S	R	S	R	R	S	R	S	S	R	R	R	S	R	R	S	S	S	S	S	S	R	S	S	S	S
chr1p8748088	1	8748088	R	R	S	S	S	R	R	S	R	R	R	R	R	R	R	R	S	S	R	R	R	S	R	S	R	R	S	R	S	S	R	R	R	S	R	R	S	S	S	S	S	S	R	S	S	S	S
chr1p8749590	1	8749590	R	R	S	S	S	R	R	S	R	R	R	R	R	R	R	R	S	S	NA	R	R	S	R	S	R	R	S	R	S	S	R	R	R	S	R	R	S	S	S	S	S	S	R	S	S	S	S
chr1p8749635	1	8749635	R	R	S	S	S	R	R	S	R	R	R	R	R	R	R	R	S	S	R	R	R	S	R	S	R	R	S	R	S	S	R	R	R	S	R	R	S	S	S	S	S	S	R	S	S	S	S
chr1p8749652	1	8749652	R	R	S	S	S	R	R	S	R	R	R	R	R	R	R	R	S	S	R	R	R	S	R	S	R	R	S	R	S	S	R	R	R	S	R	R	S	S	S	S	S	S	R	S	S	S	S
chr1p8752904	1	8752904	R	R	S	S	S	R	R	S	R	R	R	R	R	R	R	R	S	S	R	R	R	S	R	S	R	R	S	R	S	S	R	R	R	S	R	R	S	S	S	S	S	S	R	S	S	S	S
chr1p8752929	1	8752929	R	R	S	S	S	R	R	S	R	R	R	R	R	R	R	R	S	S	R	R	R	S	R	S	R	R	S	R	S	S	NA	R	R	S	R	R	S	S	S	S	S	S	R	S	S	S	S
chr1p8753174	1	8753174	R	R	S	S	S	R	R	S	R	R	R	NA	R	R	R	R	S	S	R	R	R	S	R	S	R	R	S	R	S	S	R	R	R	S	R	R	S	S	S	S	S	S	R	S	S	S	S
chr1p8753175	1	8753175	R	R	S	S	S	R	R	S	R	R	R	NA	R	R	R	R	S	S	R	R	R	S	R	S	R	R	S	R	S	S	R	R	R	S	R	R	S	S	S	S	S	S	R	S	S	S	S
chr1p8858001	1	8858001	R	R	S	S	S	R	R	S	R	R	R	R	R	R	R	R	S	S	NA	R	R	S	R	S	R	R	R	R	S	S	NA	R	R	S	R	R	S	S	S	S	S	S	R	S	S	S	S
chr2p158257	2	158257	S	R	R	S	NA	R	R	S	S	R	S	R	R	S	S	S	S	R	S	S	S	R	S	R	S	S	S	S	S	S	R	S	S	S	R	S	R	S	S	S	R	S	R	R	R	S	S
chr2p158268	2	158268	S	R	R	S	R	R	R	S	S	R	S	R	R	S	S	S	S	R	S	S	S	R	S	R	S	S	S	S	S	S	R	S	S	S	R	S	R	S	S	S	R	S	R	R	R	S	S
chr2p158422	2	158422	S	NA	R	S	R	R	R	S	S	R	S	NA	R	S	S	S	S	NA	S	S	S	R	S	R	S	S	S	S	S	S	R	S	S	S	R	S	R	S	S	S	NA	S	R	R	R	S	S
chr2p158456	2	158456	S	R	R	S	R	R	R	S	S	R	S	NA	R	S	S	S	S	R	S	S	S	R	S	R	S	S	S	S	S	S	NA	S	S	S	R	S	R	S	S	S	R	S	R	R	R	S	S
chr2p165796	2	165796	S	R	R	S	R	R	R	S	S	R	S	R	R	S	S	S	S	R	S	S	S	R	S	R	S	S	S	S	S	S	R	S	S	S	R	S	R	S	S	S	R	S	R	R	R	S	S
chr2p165915	2	165915	S	R	R	S	R	R	R	S	S	R	S	R	R	S	S	S	S	R	S	S	S	R	S	R	S	S	S	S	S	S	R	S	S	S	R	S	R	S	S	S	R	S	R	R	R	S	S
chr2p174020	2	174020	S	R	R	S	R	R	R	S	S	R	S	R	R	S	R	S	S	R	S	S	S	R	S	R	S	S	S	S	S	S	R	S	S	S	R	S	R	S	S	S	R	S	R	R	R	S	S
chr2p174034	2	174034	S	R	R	S	R	R	R	S	S	R	S	R	R	S	R	S	S	R	S	S	S	R	S	R	S	S	S	S	S	S	R	S	S	S	R	S	R	S	S	S	R	S	R	R	R	S	S
chr2p175672	2	175672	S	R	R	S	R	R	R	S	S	R	S	R	NA	S	R	S	S	R	S	S	S	R	S	R	S	S	S	S	S	S	NA	S	S	S	R	S	R	S	S	S	R	S	R	R	R	S	S
chr2p189601	2	189601	S	R	R	S	R	R	R	S	S	R	S	R	R	S	R	S	S	R	NA	S	S	NA	S	R	S	S	S	S	S	S	R	S	S	S	R	S	R	S	S	S	R	S	R	R	R	S	S
chr2p211350	2	211350	S	S	R	NA	R	R	R	S	S	R	S	R	R	S	R	S	S	R	NA	S	S	R	S	R	S	S	S	S	NA	S	R	S	S	S	R	S	R	S	NA	S	R	S	R	R	R	S	S
chr2p211669	2	211669	S	S	R	S	R	R	R	S	S	R	S	R	R	S	R	S	S	R	S	S	S	R	S	R	S	S	S	S	S	S	NA	S	S	S	R	S	R	S	S	S	R	S	R	R	R	S	S
chr2p211715	2	211715	S	S	R	S	R	R	R	S	S	R	S	R	R	S	R	S	S	R	S	S	S	R	S	R	NA	S	S	S	S	S	NA	S	S	S	R	S	R	S	S	S	R	NA	R	R	R	S	S
chr2p217013	2	217013	S	S	R	S	R	R	R	S	S	R	S	R	R	S	R	S	S	R	S	S	S	R	S	R	S	S	S	S	S	S	R	S	S	S	R	S	R	S	S	S	R	S	R	R	R	S	S
chr2p219915	2	219915	NA	S	R	S	R	R	R	S	S	R	S	R	R	S	R	S	S	R	S	S	S	R	S	R	S	S	S	S	S	S	R	S	S	S	R	S	R	S	S	S	R	S	R	R	R	S	S
chr2p341067	2	341067	S	S	R	S	R	R	R	S	S	R	S	R	R	S	R	S	S	S	S	S	S	R	S	R	S	S	S	S	S	S	R	S	S	S	R	S	R	R	S	S	R	S	R	R	R	S	S
chr2p345622	2	345622	S	S	R	S	R	R	R	S	S	R	S	R	R	S	R	S	S	S	S	S	S	R	S	R	S	S	S	S	S	S	R	S	S	S	R	S	R	R	S	S	R	S	R	R	R	S	S
chr2p345683	2	345683	S	S	R	S	R	R	R	S	S	R	S	R	R	S	R	S	S	S	S	S	S	R	S	R	S	S	S	S	S	S	R	S	S	S	R	S	R	R	S	S	R	S	R	R	R	S	S
chr2p345684	2	345684	S	S	R	S	R	R	R	S	S	R	S	R	R	S	R	S	S	S	S	S	S	R	S	R	S	S	S	S	S	S	R	S	S	S	R	S	R	R	S	S	R	S	R	R	R	S	S
chr2p349192	2	349192	S	S	R	S	R	R	R	S	S	R	S	R	R	S	R	S	S	S	S	S	S	R	S	R	S	S	S	S	S	S	R	S	S	S	R	S	R	R	S	S	R	S	R	R	R	S	S
chr2p349261	2	349261	S	S	R	S	R	R	R	S	S	R	S	R	R	S	R	S	S	S	S	S	S	R	S	R	S	S	S	S	S	S	R	S	S	S	R	S	R	R	S	S	R	S	R	R	R	S	S
chr2p350190	2	350190	S	S	R	NA	R	R	R	S	S	R	S	R	R	S	R	NA	S	S	S	S	S	NA	S	R	S	S	S	S	S	S	R	R	S	S	R	NA	R	R	S	S	R	S	R	R	R	S	S
chr2p351833	2	351833	S	S	R	S	R	R	R	S	S	R	S	R	R	S	R	S	S	S	S	S	S	R	S	R	S	S	S	S	S	S	R	R	S	S	R	S	R	R	S	S	R	S	R	R	R	S	S
chr2p353650	2	353650	S	S	R	S	R	R	R	S	S	R	S	R	R	S	R	S	S	S	S	S	S	R	S	R	S	S	S	S	S	S	R	R	S	S	R	S	R	R	S	S	R	S	R	R	R	S	S
chr2p355243	2	355243	S	S	R	S	R	R	R	S	S	R	S	R	R	S	R	S	S	S	S	S	S	R	S	R	S	S	S	S	S	S	NA	R	S	S	R	S	R	R	S	S	R	S	R	R	R	S	S
chr2p355997	2	355997	S	S	R	S	R	R	R	S	S	R	S	R	R	S	R	S	S	S	S	S	S	R	S	R	S	S	S	S	S	S	NA	R	S	S	R	S	R	R	S	S	R	S	R	R	R	S	S
chr2p362129	2	362129	S	S	R	S	R	R	R	S	S	R	S	R	R	S	R	S	S	S	S	S	S	R	NA	R	S	S	S	S	S	S	R	R	S	S	R	S	R	R	S	S	R	S	R	R	R	S	NA
chr2p366190	2	366190	S	S	R	S	R	R	R	S	S	R	S	R	R	S	R	S	S	S	S	S	S	R	S	R	S	S	S	S	S	S	R	R	S	S	R	S	R	R	S	S	R	S	R	R	R	S	S
chr2p366318	2	366318	NA	S	R	S	R	R	R	S	S	R	NA	R	R	S	R	S	S	S	S	S	S	R	S	R	S	S	S	S	S	S	R	R	S	S	R	S	R	R	S	S	R	S	R	R	R	S	S
chr2p367699	2	367699	S	S	R	S	R	R	R	S	S	R	S	R	R	S	R	S	S	S	S	S	NA	R	S	R	S	S	S	S	S	S	NA	R	S	S	R	S	R	R	S	S	R	S	R	R	R	S	S
chr2p380689	2	380689	S	S	R	S	R	R	R	S	S	R	S	R	R	S	R	S	S	S	S	S	S	R	S	R	S	S	S	S	S	S	R	R	S	S	R	S	R	R	S	S	R	S	R	R	R	S	S
chr2p380778	2	380778	S	S	R	S	R	R	R	S	S	R	S	R	R	S	R	S	S	S	S	S	S	R	S	R	S	S	S	S	S	S	R	R	NA	S	R	S	R	R	S	S	R	S	R	R	R	S	S
chr2p380898	2	380898	S	S	R	S	R	R	R	S	S	R	S	R	R	S	R	S	S	S	S	S	S	R	S	R	S	S	S	S	S	S	R	R	S	S	R	S	R	R	S	S	R	S	R	R	R	S	S
chr2p393413	2	393413	S	NA	R	S	R	R	R	S	S	R	S	R	R	S	R	S	S	S	S	S	S	R	S	R	S	S	S	S	S	S	R	R	S	S	R	S	R	R	S	S	R	S	R	R	R	S	S
chr2p393654	2	393654	S	S	R	S	R	R	R	S	S	R	S	R	R	S	R	S	S	S	S	S	NA	R	S	R	S	S	S	S	S	S	R	R	S	S	R	S	R	R	NA	S	R	S	R	R	R	S	S
chr2p394191	2	394191	S	S	R	S	R	R	R	S	S	R	S	NA	R	S	R	S	S	S	S	S	S	R	S	R	S	S	S	S	S	S	R	R	S	S	R	S	R	R	S	S	R	S	R	R	R	S	S
chr2p397366	2	397366	NA	S	R	S	R	R	R	S	S	NA	S	R	R	S	R	S	S	S	S	S	S	R	S	R	S	S	S	S	S	S	R	R	S	S	R	S	R	R	S	S	R	S	R	R	R	S	S
chr2p397698	2	397698	NA	S	NA	S	R	R	R	S	S	R	NA	R	R	S	R	S	S	S	S	S	S	R	S	R	S	S	S	S	S	S	NA	R	S	S	R	S	R	R	S	S	R	S	R	R	R	S	S
chr2p397803	2	397803	S	S	R	S	R	R	R	S	S	R	S	R	R	S	R	S	S	S	S	S	S	R	S	R	S	S	S	S	S	S	NA	R	S	S	R	S	R	R	S	S	R	S	R	R	R	S	S
chr2p404700	2	404700	S	S	R	S	R	R	R	S	S	R	S	R	R	S	R	S	S	S	S	S	S	R	S	R	S	S	S	S	S	S	R	R	S	S	R	S	R	R	S	S	R	S	R	R	R	S	S
chr2p410238	2	410238	S	S	R	S	R	R	R	S	S	R	S	R	R	S	R	S	S	S	S	S	S	R	S	R	S	S	S	S	S	S	R	R	S	S	R	S	R	R	S	S	R	S	R	R	R	S	S
chr2p411474	2	411474	NA	S	R	S	R	R	R	S	S	R	S	R	R	S	R	S	S	S	S	S	S	R	S	R	S	S	S	S	S	S	R	R	S	S	R	S	R	R	S	S	R	S	R	R	R	S	S
chr2p417505	2	417505	S	S	R	S	R	R	R	S	S	R	S	R	R	S	R	S	S	S	S	S	S	R	S	R	S	S	S	S	S	S	R	R	S	S	R	S	R	R	S	S	S	S	R	R	R	S	S
chr2p417506	2	417506	S	S	R	S	R	R	R	S	S	R	S	R	R	S	R	S	S	S	S	S	S	R	S	R	S	S	S	S	S	S	R	R	S	S	R	S	R	R	S	S	S	S	R	R	R	S	S
chr2p418946	2	418946	NA	S	R	S	R	R	R	S	S	NA	NA	NA	R	S	R	S	S	NA	S	S	S	R	S	R	S	S	S	S	S	S	R	R	S	S	R	S	NA	R	S	S	S	S	R	R	R	S	S
chr2p419050	2	419050	S	S	R	S	R	R	R	S	S	R	S	R	R	S	R	S	S	R	S	S	S	R	S	R	S	S	S	S	S	S	R	R	S	S	R	S	R	R	S	S	S	S	R	R	R	S	S
chr2p419089	2	419089	S	S	R	S	R	R	R	S	S	R	S	R	R	S	R	S	S	R	S	S	S	R	S	R	S	S	S	S	S	S	R	R	S	S	R	S	R	R	S	S	S	S	R	R	R	S	S
chr2p419122	2	419122	S	S	R	S	R	R	R	S	S	R	S	R	R	S	R	S	S	R	S	S	S	R	S	R	S	S	S	S	S	S	R	R	S	S	R	S	R	R	S	S	S	S	R	R	R	S	S
chr2p419140	2	419140	NA	S	R	S	R	R	R	S	S	R	S	R	R	S	R	S	S	R	S	S	S	R	S	R	S	S	S	S	S	S	R	R	S	S	R	S	R	R	S	S	S	S	R	R	R	S	S
chr2p419334	2	419334	S	S	R	S	R	R	R	S	S	R	S	R	R	S	R	S	S	S	S	S	S	R	S	R	S	S	S	S	S	S	R	R	S	S	R	S	R	R	S	S	S	S	R	R	R	S	S
chr2p419426	2	419426	S	S	R	S	R	R	R	S	S	R	S	R	R	S	R	S	S	S	S	S	S	R	S	R	S	S	S	S	S	S	R	R	S	S	R	S	R	R	S	S	S	S	R	R	R	S	S
chr2p422042	2	422042	S	S	R	S	R	R	R	S	S	R	S	R	R	S	R	S	S	S	S	S	S	R	S	R	S	S	S	S	S	S	NA	R	S	S	R	S	R	R	S	S	S	R	R	R	R	S	S
chr2p422100	2	422100	S	S	R	S	NA	R	R	S	S	R	S	R	R	S	R	S	S	S	S	S	S	R	S	R	S	S	S	S	NA	S	R	R	S	S	R	S	R	R	S	S	S	R	R	R	R	S	S
chr2p425963	2	425963	S	S	R	S	R	R	R	S	S	R	S	NA	R	S	R	S	S	S	NA	S	S	R	S	R	S	S	S	S	S	S	R	R	S	S	R	S	R	R	S	S	S	NA	R	R	R	S	S
chr2p429290	2	429290	S	S	R	S	R	R	R	S	S	R	S	R	NA	S	R	S	S	S	S	S	S	R	S	R	S	S	S	S	S	S	R	R	S	S	R	S	R	R	S	S	S	R	R	R	R	S	S
chr2p429725	2	429725	S	S	R	S	R	R	R	S	S	R	S	R	R	S	R	S	S	S	S	S	S	R	S	R	S	S	S	S	S	S	NA	R	S	S	R	S	R	R	S	S	S	R	R	R	R	S	S
chr2p429750	2	429750	S	S	R	S	R	R	R	S	S	R	S	R	R	S	R	S	S	S	S	S	S	R	S	R	S	S	S	S	S	S	NA	R	S	S	R	S	R	R	S	S	S	R	R	R	R	S	S
chr2p429819	2	429819	S	S	R	S	R	R	R	S	S	R	S	R	R	S	R	S	S	S	S	S	S	R	S	R	S	S	S	S	S	S	R	R	S	S	R	S	R	R	S	S	S	R	R	R	R	S	S
chr2p429866	2	429866	S	S	R	S	R	R	R	S	S	R	S	R	R	S	R	S	S	S	S	S	S	R	S	R	S	S	S	S	S	S	R	R	S	S	R	S	R	R	S	S	S	R	R	R	R	S	S
chr2p432413	2	432413	S	S	R	S	R	R	R	S	S	R	S	R	R	S	R	S	S	S	S	S	S	R	S	R	S	S	S	S	S	S	R	R	S	S	R	S	R	R	S	S	S	R	R	R	R	S	S
chr2p438722	2	438722	S	S	R	S	R	R	R	S	S	R	S	R	R	S	R	S	S	S	S	S	S	R	S	R	S	S	S	S	S	S	R	R	S	S	R	S	R	R	S	S	S	R	R	R	R	S	S
chr2p545456	2	545456	S	S	R	S	R	R	R	S	S	R	S	R	R	S	R	S	S	S	S	S	S	R	S	R	S	S	S	S	S	S	R	R	S	S	R	S	R	R	S	S	S	R	R	R	R	R	S
chr2p545482	2	545482	S	S	R	S	R	R	R	S	S	R	S	R	R	S	R	S	S	S	S	S	S	R	S	R	S	S	S	S	S	S	R	R	S	S	R	S	R	R	S	S	S	R	R	R	R	R	S
chr2p550665	2	550665	S	S	R	S	R	R	R	S	S	R	S	R	R	S	R	S	S	S	S	S	S	R	S	R	S	S	S	S	S	S	R	R	S	S	R	S	R	R	S	S	S	R	R	R	R	R	S
chr2p552245	2	552245	NA	S	R	S	R	R	R	S	S	R	S	R	R	S	R	S	S	S	S	S	S	R	S	R	S	S	S	S	S	S	NA	R	S	S	R	S	R	R	S	S	NA	R	R	R	R	R	S
chr2p554856	2	554856	S	S	R	S	NA	R	R	S	S	R	S	R	R	S	R	S	S	S	S	S	S	R	S	R	S	S	S	S	S	S	R	R	S	S	R	S	R	R	S	S	S	R	R	R	R	R	S
chr2p554897	2	554897	S	S	R	S	NA	R	R	S	S	R	S	R	R	S	R	S	S	S	S	S	S	R	S	R	S	S	S	S	S	S	R	R	S	S	R	S	R	R	S	S	S	R	R	R	R	R	S
chr2p560500	2	560500	S	S	R	S	R	R	R	S	S	R	S	R	R	S	R	R	S	S	NA	S	S	R	S	R	S	S	R	S	S	S	R	R	S	S	R	S	R	R	S	S	S	R	R	R	R	R	S
chr2p560887	2	560887	S	S	NA	S	R	R	R	S	S	R	S	R	R	S	NA	NA	S	S	S	S	S	R	S	R	S	S	R	S	S	S	R	R	S	S	R	S	R	R	S	S	S	R	R	R	R	R	S
chr2p560899	2	560899	S	S	NA	S	R	R	R	S	S	R	S	R	R	S	NA	NA	S	S	S	S	S	R	S	R	S	S	R	S	S	S	R	R	S	S	R	S	R	R	S	S	S	R	R	R	R	R	S
chr2p560926	2	560926	S	S	NA	S	R	R	R	S	S	R	S	R	R	S	NA	NA	S	S	S	S	S	R	S	R	S	S	R	S	S	S	R	R	S	S	R	S	R	R	S	S	S	R	R	R	R	R	S
chr2p561805	2	561805	NA	S	R	S	R	R	R	S	S	R	NA	NA	NA	S	R	R	S	NA	NA	S	NA	R	S	R	S	S	R	S	S	S	R	R	S	S	NA	S	R	R	S	S	S	R	R	R	R	R	S
chr2p562643	2	562643	NA	S	R	S	R	R	R	S	S	R	S	R	R	S	R	R	S	S	S	S	S	R	S	R	S	S	R	S	S	S	R	R	S	S	R	S	R	R	S	S	S	R	R	R	R	R	S
chr2p566868	2	566868	S	S	R	S	R	NA	R	S	S	R	NA	R	R	S	R	R	S	S	S	S	S	R	S	R	S	S	R	S	S	S	NA	R	S	S	R	S	R	R	S	S	S	R	R	R	R	R	S
chr2p594996	2	594996	S	S	R	S	R	R	R	S	S	R	S	R	R	S	R	R	S	S	S	S	S	R	S	R	S	S	R	S	S	S	R	R	S	S	R	S	R	R	S	S	S	R	R	R	R	R	S
chr2p617054	2	617054	S	S	R	S	R	R	R	S	NA	R	NA	R	R	S	R	R	S	S	S	S	S	R	S	R	NA	S	R	S	S	NA	R	R	S	S	R	NA	R	R	S	S	S	R	R	R	R	R	S
chr2p617067	2	617067	S	S	R	S	R	R	R	S	S	R	S	R	R	S	R	R	S	S	S	S	S	R	S	R	S	S	R	S	S	S	R	R	S	S	R	S	R	R	S	S	S	R	R	R	R	R	S
chr2p617120	2	617120	S	S	R	S	R	R	R	S	S	R	S	R	R	S	R	R	S	S	S	S	S	R	S	R	S	S	R	S	S	S	R	R	S	S	R	S	R	R	S	S	S	R	R	R	R	R	S
chr2p617138	2	617138	S	S	R	S	R	R	R	S	S	R	S	R	R	S	R	R	S	S	S	S	S	R	S	R	S	S	R	S	S	S	R	R	S	S	R	S	R	R	S	S	S	R	R	R	R	R	S
chr2p617144	2	617144	S	S	R	S	R	R	R	S	S	R	S	R	R	S	R	R	S	S	S	S	S	R	S	R	S	S	R	S	S	S	R	R	S	S	R	S	R	R	S	S	S	R	R	R	R	R	S
chr2p617161	2	617161	S	S	R	S	R	R	R	S	S	R	S	R	R	S	R	R	S	S	S	S	S	R	S	R	S	S	R	S	S	S	R	R	S	S	R	S	R	R	S	S	S	R	R	R	R	R	S
chr2p617740	2	617740	S	S	R	S	R	R	R	S	S	NA	S	NA	R	S	R	R	S	S	S	S	S	NA	S	R	S	S	R	S	S	S	NA	R	S	S	NA	S	R	R	S	S	S	R	R	R	R	R	S
chr2p617771	2	617771	NA	S	R	S	R	R	R	S	S	R	S	NA	R	S	R	R	S	S	S	S	S	NA	S	R	S	S	R	S	S	S	NA	R	S	S	NA	S	R	R	S	S	S	R	R	R	R	R	S
chr2p617794	2	617794	NA	S	R	S	R	R	R	S	S	R	S	NA	R	S	R	R	S	S	S	S	S	NA	S	R	S	S	R	S	S	S	NA	R	S	S	NA	S	NA	R	S	S	S	R	R	R	R	R	S
chr2p617837	2	617837	NA	S	R	S	R	R	R	S	S	R	S	NA	R	S	R	R	S	S	S	S	S	NA	S	R	S	S	R	S	S	S	NA	R	S	S	NA	S	R	R	S	S	S	R	R	R	R	R	S
chr2p618020	2	618020	S	S	R	S	R	R	R	S	S	NA	S	NA	R	S	R	R	S	S	S	S	S	NA	S	R	S	S	R	S	S	S	R	R	S	S	NA	S	R	R	S	S	S	R	R	NA	R	R	S
chr2p618035	2	618035	S	S	R	S	R	R	R	S	S	NA	S	NA	R	S	R	R	S	S	S	S	S	NA	S	R	S	S	R	S	S	S	R	R	S	S	NA	S	R	R	S	S	S	R	R	R	R	R	S
chr2p622446	2	622446	S	S	R	S	R	R	R	S	S	R	S	R	R	S	R	R	S	S	S	S	S	R	S	R	S	S	R	S	S	S	R	R	S	S	R	S	R	R	S	S	S	R	R	R	R	R	S
chr2p662355	2	662355	S	NA	R	S	R	R	R	S	S	R	S	NA	R	S	R	R	S	S	NA	S	S	R	S	R	S	S	R	S	S	S	R	R	S	S	R	S	R	R	S	S	NA	R	R	R	R	R	S
chr2p671243	2	671243	S	S	R	S	R	R	R	S	S	R	S	R	R	S	R	R	S	S	S	S	S	R	S	R	S	S	R	S	S	S	R	R	S	S	R	S	R	R	S	S	S	R	R	R	R	R	S
chr2p672485	2	672485	S	S	R	S	R	R	R	S	S	R	S	NA	R	S	R	R	S	S	S	S	S	R	S	R	S	NA	R	S	NA	S	R	R	S	S	R	S	R	R	S	S	S	R	R	R	R	R	S
chr2p673560	2	673560	S	S	R	S	R	R	R	S	S	R	S	R	R	S	R	R	S	S	S	S	S	R	S	R	S	S	R	S	S	S	R	R	S	S	R	S	R	R	S	S	S	R	R	R	R	R	S
chr2p691605	2	691605	NA	S	R	S	R	R	R	S	S	R	S	R	R	NA	NA	R	S	S	S	S	S	R	S	R	S	NA	R	S	S	S	R	R	S	S	R	S	R	R	S	S	S	R	R	R	R	R	S
chr2p714757	2	714757	S	S	R	S	R	R	R	S	S	R	S	R	R	S	R	R	S	S	S	S	S	R	S	R	S	S	R	S	S	S	NA	R	S	S	R	S	R	R	S	S	S	R	R	R	R	R	S
chr2p716531	2	716531	S	S	R	S	R	R	R	S	S	R	S	R	R	S	R	R	S	S	S	S	S	R	S	R	S	S	R	S	S	S	R	R	S	S	R	S	R	R	S	S	S	R	R	R	R	R	S
chr2p716544	2	716544	S	S	R	S	R	R	R	S	S	R	S	R	R	S	R	R	S	S	S	S	S	R	S	R	S	S	R	S	S	S	R	R	S	S	R	S	R	R	S	S	S	R	R	R	R	R	S
chr2p739734	2	739734	S	S	R	S	R	R	R	S	S	R	S	R	R	S	R	R	S	S	S	S	S	R	S	R	S	S	R	S	S	S	NA	R	S	S	R	S	R	R	S	S	S	R	R	R	R	R	S
chr2p739790	2	739790	S	S	NA	S	R	NA	R	S	S	R	S	R	R	S	R	R	S	S	S	S	S	R	S	R	S	S	R	S	S	S	NA	NA	S	S	R	S	R	R	S	S	S	R	R	R	R	R	S
chr2p784802	2	784802	S	S	R	S	R	R	R	S	S	R	S	R	R	S	S	R	S	S	S	S	S	R	S	R	S	S	R	S	S	R	S	R	S	S	R	S	R	R	S	S	S	R	S	R	R	R	S
chr2p810583	2	810583	S	S	R	S	R	R	R	S	R	R	S	R	R	S	S	R	S	S	S	S	S	R	S	R	S	S	R	S	S	R	S	R	S	S	R	S	R	R	S	S	S	R	S	NA	R	R	S
chr2p1120554	2	1120554	S	S	NA	S	R	R	S	R	R	R	S	R	R	S	S	R	R	S	S	S	S	R	S	R	S	S	R	R	S	R	S	R	S	R	S	S	R	S	S	S	S	R	S	R	R	R	S
chr2p1134415	2	1134415	S	S	S	S	R	R	S	R	R	R	S	R	R	S	S	R	R	S	S	S	S	R	S	R	S	S	R	R	S	R	S	R	S	R	S	S	R	S	S	S	S	R	S	R	R	R	S
chr2p1134643	2	1134643	NA	S	NA	NA	R	R	S	NA	NA	R	NA	R	NA	S	NA	R	R	NA	NA	S	S	R	S	R	S	S	NA	R	NA	R	S	R	S	R	S	S	R	S	S	S	S	R	S	R	R	R	S
chr2p1158530	2	1158530	NA	NA	NA	S	NA	R	S	R	NA	R	NA	R	NA	S	NA	R	R	S	S	S	NA	S	S	R	S	S	R	R	S	R	S	R	S	NA	NA	S	R	S	S	S	S	R	NA	R	R	R	NA
chr2p1165189	2	1165189	S	NA	NA	S	R	R	S	R	R	R	S	R	R	S	S	R	R	S	S	S	NA	S	S	R	S	S	R	R	S	R	S	R	S	R	S	S	R	S	S	S	S	R	S	R	R	R	S
chr2p1176646	2	1176646	S	S	NA	S	R	R	S	R	R	R	S	R	R	S	S	R	R	S	S	S	S	S	S	R	S	S	R	R	S	R	S	R	S	R	S	S	R	S	S	S	S	R	S	R	R	R	S
chr2p1184217	2	1184217	S	S	NA	S	R	R	S	R	R	R	S	R	R	S	S	R	R	S	S	S	S	S	S	R	S	S	R	R	S	R	S	R	S	R	S	S	R	S	S	S	S	R	S	R	R	R	S
chr2p1184256	2	1184256	S	S	NA	S	R	R	S	R	R	R	S	R	R	S	S	R	R	S	S	S	S	S	S	R	S	S	R	R	S	R	S	R	S	R	S	S	R	S	S	S	S	R	S	R	R	R	S
chr2p1184373	2	1184373	S	S	NA	S	R	R	S	R	R	R	S	R	R	S	S	R	R	S	S	S	S	S	S	R	S	S	R	R	S	R	S	R	S	R	S	S	R	S	S	S	S	R	S	R	R	R	S
chr2p1185285	2	1185285	S	S	S	S	R	R	S	R	R	R	S	R	R	S	S	R	R	S	S	S	S	S	S	R	S	S	R	R	S	R	S	R	S	R	S	S	R	S	S	S	S	R	S	R	R	R	S
chr2p1185330	2	1185330	S	S	S	S	R	R	S	R	R	R	S	R	R	S	S	R	R	S	S	S	S	S	S	R	S	S	R	R	S	R	S	R	S	R	S	S	R	S	S	S	S	R	S	R	R	R	S
chr2p1187464	2	1187464	NA	S	NA	S	R	R	S	R	R	R	S	R	R	S	S	R	R	S	S	S	S	S	S	R	S	S	R	R	S	R	S	R	S	R	S	S	R	S	S	S	S	R	S	R	R	R	S
chr2p1187480	2	1187480	S	S	NA	S	R	R	S	R	R	R	S	R	R	S	S	R	R	S	S	S	S	S	S	R	S	S	R	R	S	R	S	R	S	R	S	S	R	S	S	S	S	R	S	R	R	R	S
chr2p1187543	2	1187543	S	S	NA	S	R	R	S	R	R	R	S	R	R	S	S	R	R	S	S	S	S	S	S	R	S	S	R	R	S	R	S	R	S	R	S	S	R	S	S	S	S	R	S	R	R	R	S
chr2p1262117	2	1262117	S	S	S	S	R	S	S	R	R	R	S	R	R	S	S	R	R	S	S	S	S	S	S	R	S	S	R	R	S	R	S	R	S	S	S	S	R	S	S	S	S	R	S	R	R	R	S
chr2p1262121	2	1262121	S	S	S	S	R	S	S	R	R	R	S	R	R	S	S	R	R	S	S	S	S	S	S	R	S	S	R	R	S	R	S	R	S	S	S	S	R	S	S	S	S	R	S	R	R	R	S
chr2p1270887	2	1270887	S	S	NA	S	R	S	S	R	R	R	S	R	R	S	S	R	R	S	S	S	S	S	S	R	S	S	R	R	S	R	S	R	S	S	S	S	R	S	S	S	S	R	S	R	R	R	S
chr2p1278328	2	1278328	S	S	NA	S	R	S	S	R	R	R	S	R	R	S	S	R	R	S	S	S	S	S	S	R	S	S	R	R	S	R	S	R	S	S	S	S	R	S	S	S	S	R	S	NA	R	R	S
chr2p1301397	2	1301397	NA	S	NA	S	R	S	S	R	R	R	S	R	R	S	S	R	R	NA	NA	S	NA	S	S	R	NA	S	R	R	NA	R	S	R	S	S	S	S	S	NA	S	S	S	R	S	R	R	R	S
chr2p1301412	2	1301412	NA	S	NA	S	R	S	S	R	R	R	S	R	R	S	S	R	R	NA	NA	S	NA	S	S	R	S	S	R	R	NA	R	S	R	S	S	S	S	S	NA	S	S	S	R	S	R	R	R	S
chr2p1302752	2	1302752	NA	NA	S	S	NA	NA	S	R	NA	R	NA	R	R	S	S	R	R	NA	S	S	S	S	S	R	S	S	R	R	S	R	S	NA	S	S	S	S	S	S	S	S	S	R	S	R	R	R	S
chr2p1305752	2	1305752	S	S	S	S	R	S	S	R	R	R	S	R	R	S	S	R	R	S	S	S	S	S	S	R	S	S	R	R	S	R	S	R	S	S	S	S	S	S	S	S	S	R	S	R	R	R	S
chr2p1322712	2	1322712	S	S	NA	S	R	S	S	R	R	R	S	R	R	S	S	R	R	S	S	S	S	S	S	R	S	S	R	R	S	R	S	R	S	S	S	S	S	S	S	S	S	R	S	R	R	R	S
chr2p1398111	2	1398111	S	S	NA	S	R	S	S	R	R	R	S	R	R	S	S	R	R	S	S	S	S	S	S	R	S	S	R	R	S	R	S	R	S	S	S	S	S	S	S	S	S	R	S	R	R	R	S
chr2p1468113	2	1468113	S	S	NA	S	R	S	S	R	R	R	S	R	R	S	S	R	R	S	S	S	S	S	S	R	S	S	R	R	S	R	R	R	R	S	S	S	S	S	S	S	S	R	S	R	R	R	S
chr2p1468596	2	1468596	S	S	NA	S	R	S	S	R	R	R	S	R	R	S	S	R	R	S	R	S	S	S	S	R	S	S	R	R	S	R	R	R	R	S	S	S	S	S	S	S	S	R	S	R	R	R	S
chr2p1472240	2	1472240	S	S	S	S	R	S	S	R	R	R	S	NA	R	S	S	R	R	S	R	S	S	S	S	R	S	S	R	R	NA	R	R	R	R	S	S	S	S	S	S	S	S	R	S	NA	R	R	S
chr2p1500474	2	1500474	NA	NA	S	S	R	NA	S	R	R	R	NA	NA	R	S	S	R	NA	NA	NA	S	S	S	S	R	NA	S	R	R	S	R	NA	R	R	S	S	S	S	NA	S	NA	S	R	S	R	R	S	S
chr2p1662469	2	1662469	S	S	S	S	R	S	S	R	R	R	S	R	R	R	S	R	R	S	R	S	S	S	S	R	S	S	R	R	S	R	R	R	R	S	S	S	S	S	S	S	S	R	S	R	R	S	S
chr2p1662470	2	1662470	S	S	S	S	R	S	S	R	R	R	S	R	R	R	S	R	R	S	R	S	S	S	S	R	S	S	R	R	S	R	R	R	R	S	S	S	S	S	S	S	S	R	S	R	R	S	S
chr2p1710516	2	1710516	S	S	NA	S	R	S	S	R	R	R	NA	NA	R	S	NA	R	R	S	R	S	S	S	NA	R	S	NA	R	R	NA	R	NA	R	R	S	S	S	S	S	S	S	S	R	S	R	R	S	S
chr2p1710556	2	1710556	S	S	NA	S	R	S	S	R	R	R	S	R	R	S	S	R	R	S	R	S	S	S	NA	R	NA	NA	R	R	S	R	NA	R	R	S	S	S	S	NA	NA	S	S	R	S	R	R	S	S
chr2p1716162	2	1716162	S	S	NA	S	R	S	S	R	R	R	S	R	R	S	S	R	R	S	R	S	S	S	S	R	S	S	R	R	S	R	R	R	R	S	S	S	S	S	S	S	S	R	S	R	R	S	S
chr2p1717609	2	1717609	NA	S	NA	S	R	S	S	R	R	NA	S	R	R	S	S	R	R	S	NA	S	S	S	S	R	S	S	R	R	S	R	R	R	R	S	S	S	S	S	S	S	S	R	S	R	R	S	S
chr2p1728439	2	1728439	S	S	NA	S	R	S	S	R	R	R	S	R	NA	S	S	R	R	S	R	S	S	S	S	R	S	S	R	R	NA	R	R	R	R	S	S	S	S	S	S	S	S	R	S	R	R	S	S
chr2p1730389	2	1730389	NA	NA	NA	S	R	S	S	R	R	R	S	R	NA	NA	S	R	R	S	NA	S	S	S	S	R	NA	S	R	R	S	R	R	R	R	S	S	S	S	S	S	S	NA	R	S	R	R	S	S
chr2p1732833	2	1732833	S	S	S	S	R	S	S	R	R	R	NA	NA	R	S	S	R	R	S	NA	S	S	S	S	R	S	S	R	R	S	R	R	NA	R	S	S	S	S	S	S	S	S	R	S	R	R	S	S
chr2p1744388	2	1744388	S	S	S	S	R	S	S	R	R	R	S	R	R	S	S	R	R	S	R	S	S	S	S	R	S	S	R	R	S	R	R	R	R	S	S	S	S	NA	S	S	S	R	S	R	R	S	S
chr2p1751545	2	1751545	S	NA	NA	S	R	S	S	R	R	R	S	R	R	S	S	R	R	S	R	S	S	S	S	R	S	S	R	R	S	R	R	R	R	S	S	S	S	S	S	S	S	R	S	R	R	S	S
chr2p1763438	2	1763438	NA	S	S	S	R	S	S	R	R	R	S	R	NA	S	S	R	R	S	R	S	S	S	S	R	S	S	R	R	S	R	R	R	R	S	S	S	S	NA	S	S	S	R	S	R	R	S	S
chr2p1764562	2	1764562	S	S	S	S	R	S	S	R	R	R	S	R	R	S	S	R	R	S	R	S	S	S	S	R	S	S	R	R	S	R	R	R	R	S	S	S	S	S	S	S	S	R	S	R	R	S	S
chr2p1772652	2	1772652	NA	S	NA	S	R	S	S	R	R	R	S	R	R	S	S	R	R	S	R	S	S	S	S	R	S	S	R	R	S	R	NA	R	R	S	S	S	S	S	S	S	S	R	S	R	R	S	S
chr2p1829513	2	1829513	S	S	S	S	R	S	S	R	R	R	S	R	R	S	S	R	R	S	R	S	S	S	S	R	S	S	R	R	S	R	NA	R	R	S	S	S	S	S	S	S	S	R	S	R	R	S	S
chr2p1858321	2	1858321	S	S	S	S	R	S	S	R	R	R	S	R	R	S	S	R	R	S	R	S	S	S	S	R	S	S	R	R	S	R	NA	R	R	S	S	S	S	S	S	S	S	R	S	R	R	S	S
chr2p1858349	2	1858349	S	S	S	S	R	S	S	R	R	R	S	R	R	S	S	R	R	S	R	S	S	S	S	R	S	S	R	R	S	R	NA	R	R	S	S	S	S	S	S	S	S	R	S	R	R	S	S
chr2p1881171	2	1881171	NA	S	S	S	R	S	S	R	R	R	S	R	R	S	S	R	R	S	R	S	S	S	S	R	S	S	R	R	S	R	R	R	R	S	S	S	S	S	S	S	S	R	S	R	R	S	S
chr2p1888884	2	1888884	S	S	S	S	R	S	S	R	R	R	S	R	R	S	S	R	R	S	R	S	S	S	S	R	S	S	R	R	S	R	R	R	R	S	S	S	S	S	S	S	S	R	S	R	R	S	S
chr2p1888928	2	1888928	S	S	S	S	R	S	S	R	R	R	S	R	R	S	S	R	R	S	R	S	S	S	S	R	S	S	R	R	S	R	NA	R	R	S	S	S	S	S	S	S	S	R	S	R	R	S	S
chr2p1890776	2	1890776	S	NA	S	S	R	S	S	R	R	R	S	R	R	S	S	R	R	S	NA	S	S	S	S	R	NA	NA	R	R	S	R	NA	R	R	S	S	S	S	S	S	S	S	NA	S	R	R	S	S
chr2p1890806	2	1890806	S	NA	S	S	R	S	S	R	R	R	S	R	R	S	S	R	R	S	NA	S	S	S	S	R	NA	S	R	R	S	R	NA	R	R	S	S	S	S	S	S	S	S	NA	S	R	R	S	S
chr2p1898815	2	1898815	NA	S	NA	S	R	S	S	R	R	R	NA	R	R	S	S	R	R	S	R	NA	S	S	S	R	S	S	R	R	S	NA	NA	R	R	S	NA	NA	S	S	S	S	S	R	S	NA	R	S	S
chr2p1908426	2	1908426	NA	NA	NA	NA	NA	NA	S	R	R	R	S	R	NA	S	S	R	R	NA	NA	S	NA	S	S	R	S	S	R	R	S	R	R	NA	R	S	NA	S	S	S	S	S	S	R	S	R	R	S	S
chr2p1909240	2	1909240	NA	NA	NA	S	NA	S	NA	R	R	R	NA	NA	NA	S	NA	R	NA	S	NA	S	NA	S	S	R	S	S	R	R	NA	R	R	R	R	S	S	S	S	S	S	S	S	R	S	R	R	S	S
chr2p1912369	2	1912369	NA	S	NA	S	R	S	S	R	R	R	S	NA	NA	S	S	R	R	S	R	S	S	S	S	R	S	S	R	R	S	R	NA	R	R	S	S	S	S	S	S	S	S	R	S	R	R	S	S
chr2p1920560	2	1920560	S	S	S	S	R	S	S	R	R	R	S	R	R	S	S	R	R	S	R	S	S	S	S	R	S	S	R	R	S	R	NA	R	R	S	S	S	S	S	S	S	S	R	S	R	R	S	S
chr2p1925426	2	1925426	S	S	NA	S	R	S	S	R	R	R	S	R	R	S	S	R	R	S	R	S	S	S	S	R	S	S	R	R	S	R	R	R	R	S	S	S	S	S	S	S	S	R	S	R	R	S	S
chr2p1986723	2	1986723	S	S	S	S	R	S	S	R	R	S	S	R	R	S	S	R	R	S	R	S	S	S	S	R	S	S	R	R	S	R	R	R	R	S	S	S	S	S	S	S	S	R	S	R	R	S	S
chr2p1987537	2	1987537	NA	S	S	S	R	S	S	R	R	S	S	R	R	S	S	R	R	S	R	S	S	S	S	R	S	S	R	R	S	R	R	R	R	S	S	S	S	S	S	S	S	R	S	R	R	S	S
chr2p1987552	2	1987552	S	S	S	S	R	S	S	R	R	S	S	R	R	S	S	R	R	S	R	S	S	S	S	R	S	S	R	R	S	R	R	R	R	S	S	S	S	S	S	S	S	R	S	R	R	S	S
chr2p1987822	2	1987822	S	S	NA	S	R	S	S	R	R	S	S	R	R	S	S	R	R	S	R	S	S	S	S	R	S	S	R	R	S	R	R	R	R	S	S	S	S	NA	S	S	S	R	S	R	R	S	S
chr2p1987825	2	1987825	S	S	NA	S	R	S	S	R	R	S	S	R	R	S	S	R	R	S	R	S	S	S	S	R	S	S	R	R	S	R	R	R	R	S	S	S	S	NA	S	S	S	R	S	R	R	S	S
chr2p1988968	2	1988968	S	S	S	S	R	S	S	R	R	S	S	R	R	S	S	R	R	S	R	S	S	S	S	R	S	S	R	R	S	R	R	R	R	S	S	S	S	S	S	S	S	R	S	R	R	S	S
chr2p1993039	2	1993039	NA	NA	NA	S	R	S	S	R	R	S	S	R	R	S	S	R	R	S	R	S	S	S	S	R	S	S	R	R	S	R	R	R	R	S	S	S	S	S	S	S	S	R	S	R	R	S	S
chr2p1994227	2	1994227	S	S	NA	S	R	S	S	R	R	S	S	R	R	S	S	R	R	S	R	S	S	S	S	R	S	S	R	R	S	R	R	R	R	S	S	S	S	S	S	S	S	R	S	R	R	S	S
chr2p1998631	2	1998631	S	S	NA	S	R	S	S	R	R	S	S	R	R	S	S	R	R	S	NA	S	S	S	S	R	S	S	R	R	S	R	R	R	R	S	S	S	S	S	S	S	S	R	S	R	R	S	S
chr2p2029221	2	2029221	S	S	NA	S	R	S	S	R	R	S	S	R	R	S	S	R	R	S	R	S	S	S	S	R	S	S	R	R	S	R	S	R	R	S	S	S	S	S	S	S	S	R	S	R	R	S	S
chr2p2035935	2	2035935	S	S	S	S	R	S	S	R	R	S	S	R	R	S	S	R	R	S	R	S	S	S	S	R	S	S	R	R	S	R	S	R	R	S	S	S	S	S	S	S	S	R	S	R	R	S	S
chr2p2036118	2	2036118	NA	NA	NA	S	R	S	S	R	R	S	NA	NA	R	S	S	R	R	S	R	S	S	S	S	R	S	S	R	R	S	R	S	R	R	S	S	S	S	S	S	S	S	R	S	R	R	S	S
chr2p2038333	2	2038333	S	S	NA	S	R	S	S	R	R	S	S	R	R	S	S	R	R	S	NA	S	S	S	S	R	S	S	R	R	S	R	S	R	R	S	S	S	S	S	S	S	S	R	S	R	R	S	S
chr2p2040611	2	2040611	S	S	NA	S	R	S	S	R	R	S	NA	R	R	S	S	R	R	S	R	S	S	S	S	R	S	S	R	R	S	R	S	R	R	S	S	S	S	S	S	S	S	R	S	R	R	S	S
chr2p2040624	2	2040624	S	S	NA	S	R	S	S	R	R	S	NA	R	R	S	S	R	R	S	R	S	S	S	S	R	S	S	R	R	S	R	S	R	R	S	S	S	S	S	S	S	S	R	S	R	R	S	S
chr2p2042717	2	2042717	S	S	NA	S	R	S	S	R	R	S	S	R	R	S	S	R	R	S	R	S	S	S	S	R	S	S	R	R	S	R	S	R	R	S	S	NA	S	S	NA	S	S	R	S	R	R	S	S
chr2p2042882	2	2042882	S	S	NA	S	R	S	S	R	R	S	S	R	R	S	S	R	R	S	R	S	S	S	S	R	S	S	R	R	S	R	S	R	R	S	S	S	S	S	S	S	S	R	S	R	R	S	S
chr2p2045012	2	2045012	NA	S	NA	S	R	S	S	R	NA	S	S	NA	R	S	S	R	NA	S	NA	S	S	S	S	R	S	S	R	R	S	R	S	R	R	S	S	S	S	S	S	S	S	R	S	R	R	S	S
chr2p2045055	2	2045055	S	S	S	S	R	S	S	R	R	S	S	R	R	S	S	R	R	S	NA	S	S	S	S	R	S	S	R	R	S	R	S	R	R	S	S	S	S	S	S	S	S	R	S	R	R	S	S
chr2p2046790	2	2046790	S	S	S	S	R	S	S	R	R	S	S	R	R	S	S	R	R	S	R	S	S	S	S	R	S	S	R	R	S	R	S	R	R	S	S	S	S	S	S	S	S	R	S	R	R	S	S
chr2p2048841	2	2048841	S	S	S	S	R	S	S	R	R	S	S	R	R	S	S	R	R	S	R	S	S	S	R	R	S	NA	R	R	S	R	S	R	R	NA	NA	S	S	S	S	S	S	R	S	R	R	S	S
chr2p2049140	2	2049140	NA	S	NA	S	R	S	S	R	R	S	S	R	R	S	S	R	R	S	R	S	S	S	R	R	S	S	R	R	S	R	S	R	R	S	S	S	S	S	S	S	S	R	S	R	R	S	S
chr2p2049177	2	2049177	S	S	NA	S	R	S	S	R	R	S	S	R	R	S	S	R	R	S	R	S	S	S	R	R	S	S	R	R	S	R	S	R	R	S	S	S	S	S	S	S	S	R	S	R	R	S	S
chr2p2051981	2	2051981	NA	S	NA	S	R	S	S	R	R	S	S	NA	R	S	S	R	R	S	R	S	S	S	R	R	S	S	R	NA	NA	R	S	R	R	S	S	S	S	S	S	S	S	R	S	R	R	S	S
chr2p2053849	2	2053849	NA	S	S	S	R	S	S	R	R	NA	S	R	R	S	S	R	R	S	NA	S	S	S	R	R	S	S	R	R	S	R	S	R	R	S	S	S	S	S	S	S	S	R	S	R	R	S	S
chr2p2053873	2	2053873	S	S	S	S	R	S	S	R	R	NA	S	R	R	S	S	R	R	S	NA	S	S	S	R	R	S	S	R	R	S	R	S	R	R	S	S	S	S	S	S	S	S	R	S	R	R	S	S
chr2p2053876	2	2053876	S	S	S	S	R	S	S	R	R	NA	S	R	R	S	S	R	R	S	NA	S	S	S	R	R	S	S	R	R	S	R	S	R	R	S	S	S	S	S	S	S	S	R	S	R	R	S	S
chr2p2054865	2	2054865	S	S	NA	S	R	S	S	R	R	S	S	R	R	S	S	R	R	S	R	S	S	S	R	R	S	S	R	R	S	R	S	R	R	S	S	S	S	S	S	S	S	R	S	R	R	S	S
chr2p2054991	2	2054991	NA	NA	NA	S	R	S	S	NA	NA	NA	NA	R	NA	NA	S	R	R	S	R	S	S	S	R	R	S	S	R	R	NA	R	S	R	R	S	S	S	S	S	S	S	S	R	S	NA	R	S	S
chr2p2054997	2	2054997	NA	NA	NA	S	R	S	S	NA	NA	NA	NA	R	NA	NA	S	R	R	S	R	S	S	S	R	R	S	S	R	R	NA	R	S	R	R	S	S	S	S	S	S	S	S	NA	S	NA	R	S	S
chr2p2055216	2	2055216	S	S	S	S	R	S	S	R	R	S	S	R	R	S	S	R	R	S	R	S	S	S	R	R	S	S	R	R	S	R	S	R	R	S	S	S	S	S	S	S	S	R	S	R	R	S	S
chr2p2055231	2	2055231	S	S	S	S	R	S	S	R	R	S	S	R	R	S	S	R	R	S	R	S	S	S	R	R	S	S	R	R	S	R	S	R	R	S	S	S	S	S	S	S	S	R	S	R	R	S	S
chr2p2055282	2	2055282	S	S	NA	S	R	S	S	R	R	S	S	R	R	S	S	R	R	S	R	S	S	S	R	R	S	S	R	R	S	R	S	R	R	S	S	S	S	S	S	S	S	R	S	R	R	S	S
chr2p2055348	2	2055348	S	S	NA	S	R	S	S	R	NA	S	NA	R	NA	S	S	R	R	S	NA	S	S	S	R	R	S	S	R	R	S	R	S	R	R	S	S	S	S	S	S	S	S	R	S	R	R	S	S
chr2p2055369	2	2055369	S	S	NA	S	R	S	S	R	R	S	NA	R	NA	S	S	R	R	S	NA	S	S	S	R	R	S	S	R	R	S	R	S	R	R	S	S	S	S	S	S	S	S	R	S	R	R	S	S
chr2p2058542	2	2058542	NA	S	NA	S	R	S	S	R	R	S	S	R	R	S	S	R	R	S	R	S	S	S	R	R	S	S	R	R	S	R	S	R	R	S	S	S	S	S	S	S	S	R	S	R	R	S	S
chr2p2058576	2	2058576	S	S	NA	S	R	S	S	R	R	S	S	R	R	S	S	R	R	S	R	S	S	S	R	R	S	S	R	R	S	R	S	R	R	S	S	S	S	S	S	S	S	R	S	R	R	S	S
chr2p2058596	2	2058596	S	S	NA	S	R	S	S	R	R	S	S	R	R	S	S	R	R	S	R	S	S	S	R	R	S	S	R	R	S	R	S	R	R	S	S	S	S	S	S	S	S	R	S	R	R	S	S
chr2p2058609	2	2058609	S	S	NA	S	R	S	S	R	R	S	S	R	R	S	S	R	R	S	R	S	S	S	R	R	S	S	R	R	S	R	S	R	R	S	S	S	S	S	S	S	S	R	S	R	R	S	S
chr2p2058621	2	2058621	S	S	NA	S	R	S	S	R	R	S	S	R	R	S	S	R	R	S	R	S	S	S	R	R	S	S	R	R	S	R	S	R	R	S	S	S	S	S	S	S	S	R	S	R	R	S	S
chr2p2058623	2	2058623	S	S	NA	S	R	S	S	R	R	S	S	R	R	S	S	R	R	S	R	S	S	S	R	R	S	S	R	R	S	R	S	R	R	S	S	S	S	S	S	S	S	R	S	R	R	S	S
chr2p2058625	2	2058625	S	S	NA	S	R	S	S	R	R	S	S	R	R	S	S	R	R	S	R	S	S	S	R	R	S	S	R	R	S	R	S	R	R	S	S	S	S	S	S	S	S	R	S	R	R	S	S
chr2p2059895	2	2059895	NA	S	NA	S	R	S	S	R	NA	S	S	R	R	S	S	R	R	S	R	S	S	S	R	R	S	S	NA	R	S	R	S	R	R	S	S	S	S	S	S	S	S	R	S	R	R	S	R
chr2p2059913	2	2059913	NA	S	NA	S	R	S	S	R	NA	S	S	R	NA	S	S	R	R	S	R	S	S	S	NA	R	S	S	R	R	S	R	S	R	R	S	S	S	S	S	S	S	S	R	S	R	R	S	R
chr2p2061463	2	2061463	S	NA	NA	S	R	S	S	R	NA	S	S	R	R	S	S	R	R	S	R	S	S	S	R	R	S	S	R	R	NA	R	S	R	R	S	S	S	S	S	S	S	S	R	S	R	R	S	R
chr2p2061470	2	2061470	S	NA	NA	S	R	S	S	R	NA	S	S	R	R	S	S	R	R	S	R	S	S	S	R	R	S	S	R	R	NA	R	S	R	R	S	S	S	S	S	S	S	S	R	S	R	R	S	R
chr2p2061512	2	2061512	S	NA	NA	S	NA	S	S	R	NA	S	S	R	R	S	S	R	R	S	R	S	S	S	R	R	S	S	R	R	NA	R	S	R	R	S	S	S	S	S	S	S	S	R	S	R	R	S	R
chr2p2061515	2	2061515	S	NA	NA	S	NA	S	S	R	NA	S	S	R	R	S	S	R	R	S	R	S	S	S	R	R	S	S	R	R	NA	R	S	R	R	S	S	S	S	S	S	S	S	R	S	R	R	S	R
chr2p2061632	2	2061632	S	S	S	S	R	S	S	R	R	S	S	R	R	S	S	R	R	S	R	S	S	S	R	R	S	S	R	R	S	R	S	R	R	S	S	S	S	S	S	S	S	R	S	R	R	S	R
chr2p2061653	2	2061653	S	S	S	S	R	S	S	R	R	S	S	R	R	S	S	R	R	S	R	S	S	S	R	R	S	S	R	R	S	R	S	R	R	S	S	S	S	S	S	S	S	R	S	R	R	S	R
chr2p2061695	2	2061695	S	NA	S	S	R	S	S	R	R	S	S	R	R	S	S	R	R	S	R	S	S	NA	R	R	S	S	R	R	S	R	S	R	R	S	S	S	S	NA	S	S	S	R	S	R	R	S	R
chr2p2061713	2	2061713	S	NA	NA	S	R	S	S	R	R	S	S	R	R	S	S	R	R	S	R	S	S	NA	R	R	S	S	R	R	S	R	S	R	R	S	S	S	S	NA	S	S	S	R	S	R	R	S	R
chr2p2061758	2	2061758	S	NA	NA	S	R	S	S	R	R	S	S	R	R	NA	S	R	R	NA	R	NA	S	NA	R	R	S	S	R	R	S	R	S	R	R	NA	S	S	S	NA	S	S	S	R	S	R	R	S	R
chr2p2062628	2	2062628	NA	S	NA	S	R	NA	S	R	R	S	NA	NA	NA	S	NA	R	R	S	NA	S	S	S	R	R	S	S	R	R	S	R	S	R	R	S	S	S	S	S	S	S	S	R	S	R	R	S	R
chr2p2064188	2	2064188	NA	S	NA	S	R	S	S	R	R	S	S	R	R	S	S	R	R	S	R	S	S	S	R	R	S	S	R	R	S	R	S	R	R	S	S	S	S	S	S	S	S	R	S	R	R	S	R
chr2p2067114	2	2067114	S	S	NA	S	R	S	S	R	R	S	S	R	R	S	S	R	R	S	R	S	S	S	R	R	S	S	R	R	S	R	S	R	R	NA	S	S	S	S	S	S	S	R	S	R	R	S	R
chr2p2067116	2	2067116	S	S	NA	S	R	S	S	R	R	S	S	R	R	S	S	R	R	S	R	S	S	S	R	R	S	S	R	R	S	R	S	R	R	NA	S	S	S	S	S	S	S	R	S	R	R	S	R
chr2p2067144	2	2067144	S	S	NA	S	R	S	S	R	R	S	S	R	R	S	S	R	R	S	R	S	S	S	R	R	S	S	R	R	S	R	S	R	R	NA	S	S	S	S	S	S	S	R	S	R	R	S	R
chr2p2068011	2	2068011	S	S	S	S	R	S	S	R	R	S	S	R	R	S	S	R	R	S	R	S	NA	S	R	R	S	S	R	R	S	R	S	R	R	S	S	S	S	S	S	S	S	R	S	R	R	S	R
chr2p2068041	2	2068041	S	S	NA	S	R	S	S	R	R	S	S	R	R	S	S	R	R	S	R	S	S	S	R	R	S	S	R	R	S	R	S	R	R	S	S	S	S	S	S	S	S	R	S	R	R	S	R
chr2p2068062	2	2068062	S	S	NA	S	R	S	S	R	R	S	S	R	R	S	S	R	R	S	R	S	S	S	R	R	S	S	R	R	S	R	S	R	R	S	S	S	S	S	S	S	S	R	S	R	R	S	R
chr2p2073759	2	2073759	S	S	NA	S	R	S	S	R	R	S	S	R	R	S	S	R	R	S	R	S	S	S	R	R	S	S	R	R	S	R	S	R	R	S	S	S	S	S	S	S	S	R	S	R	R	S	R
chr2p2076252	2	2076252	S	S	NA	S	R	S	S	R	R	S	S	R	R	S	S	R	R	S	R	S	S	S	R	R	S	S	R	R	S	R	S	R	R	S	S	S	S	S	S	S	S	R	S	R	R	S	R
chr2p2085418	2	2085418	NA	S	NA	S	R	S	S	R	NA	S	NA	NA	NA	S	S	R	R	S	NA	S	S	S	R	R	NA	S	R	NA	S	R	S	R	R	S	S	S	S	S	S	S	S	R	NA	NA	R	S	R
chr2p2085445	2	2085445	NA	S	NA	S	R	S	S	R	NA	S	NA	NA	NA	S	S	R	R	S	NA	S	S	S	R	R	NA	S	R	R	S	R	S	R	R	S	S	S	S	S	S	S	S	R	NA	R	R	S	R
chr2p2085475	2	2085475	NA	S	NA	S	R	S	S	R	NA	S	NA	NA	NA	S	S	R	R	S	NA	S	S	S	R	R	NA	S	R	R	S	R	S	R	R	S	S	S	S	S	S	S	S	R	NA	R	R	S	R
chr2p2085552	2	2085552	NA	S	NA	S	R	NA	NA	R	NA	S	NA	NA	NA	S	S	R	R	S	NA	S	S	S	R	R	NA	S	R	R	S	R	NA	R	R	S	S	S	S	S	S	S	S	NA	NA	R	R	S	R
chr2p2085565	2	2085565	NA	S	NA	S	R	NA	S	R	NA	S	NA	R	NA	S	S	R	R	S	NA	S	S	S	R	NA	NA	S	R	R	S	R	NA	R	NA	S	S	S	S	S	S	S	S	NA	NA	R	R	S	R
chr2p2085586	2	2085586	NA	S	NA	S	R	NA	S	R	NA	S	NA	R	NA	S	S	R	R	S	NA	S	S	S	NA	R	NA	S	R	R	S	R	NA	R	R	S	S	S	S	S	S	S	S	NA	NA	R	R	S	R
chr2p2115520	2	2115520	S	S	S	S	R	S	S	R	R	S	S	R	R	S	S	R	R	S	R	S	S	S	R	R	NA	S	R	R	S	R	S	R	R	S	S	S	S	S	S	S	S	R	S	R	R	S	R
chr2p2115543	2	2115543	S	S	S	S	R	S	S	R	R	S	S	R	R	S	S	R	R	S	R	S	S	S	R	R	NA	S	R	R	S	R	S	R	R	S	S	S	S	S	S	S	S	R	S	R	R	S	R
chr2p2115597	2	2115597	S	S	S	S	R	S	S	R	R	S	S	R	R	S	S	R	R	S	R	S	S	S	R	R	S	S	R	R	S	R	S	R	R	S	S	S	S	S	S	S	S	R	S	R	R	S	R
chr2p2115607	2	2115607	S	S	S	S	R	S	S	R	R	S	S	R	R	S	S	R	R	S	R	S	S	S	R	R	S	S	R	R	S	R	S	R	R	S	S	S	S	S	S	S	S	R	S	R	R	S	R
chr2p2115665	2	2115665	S	NA	NA	S	R	S	S	R	R	S	S	R	R	S	S	R	R	S	R	S	S	S	R	R	S	S	R	R	S	R	S	R	R	S	S	S	S	S	S	S	S	R	S	R	R	S	R
chr2p2115694	2	2115694	S	NA	NA	S	R	S	S	R	R	S	S	R	R	S	S	R	R	S	R	S	S	S	R	R	S	S	R	R	S	R	S	R	R	S	S	S	S	S	S	S	S	R	S	R	R	S	R
chr2p2119131	2	2119131	S	S	NA	S	R	S	S	R	R	S	S	R	R	S	NA	R	R	S	R	S	S	S	R	R	S	S	R	R	S	R	S	R	R	S	S	S	S	S	S	S	S	R	S	R	R	S	R
chr2p2119133	2	2119133	S	S	NA	S	R	S	S	R	R	S	S	R	R	S	NA	R	R	S	R	S	S	S	R	R	S	S	R	R	S	R	S	R	R	S	S	S	S	S	S	S	S	R	S	R	R	S	R
chr2p2120291	2	2120291	S	S	S	S	R	S	S	R	R	S	S	R	R	S	S	R	R	S	R	S	S	S	R	R	S	S	R	R	S	R	S	R	R	S	S	S	S	S	S	S	S	R	S	R	R	S	R
chr2p2120405	2	2120405	S	S	NA	S	R	S	S	R	R	S	S	R	R	S	S	R	R	S	R	S	S	S	R	R	S	S	R	R	S	R	S	R	R	S	S	S	S	S	S	S	S	R	S	R	R	S	R
chr2p2120435	2	2120435	S	S	NA	S	R	S	S	R	R	S	S	R	R	S	S	R	R	S	R	S	S	S	R	R	S	S	R	R	S	R	S	R	R	S	S	S	S	S	S	S	S	R	S	R	R	S	R
chr2p2120555	2	2120555	NA	S	NA	S	R	S	S	R	R	NA	S	R	R	S	S	R	R	S	R	S	S	S	R	R	S	S	R	R	S	R	S	NA	R	S	S	S	S	S	S	S	S	R	S	R	R	S	R
chr2p2120582	2	2120582	NA	S	NA	S	R	S	S	R	R	S	S	R	R	S	S	R	R	S	R	S	S	S	R	R	S	S	R	R	S	R	S	R	R	S	S	S	S	S	S	S	S	NA	S	R	R	S	R
chr2p2120639	2	2120639	NA	S	NA	S	R	S	S	R	R	S	S	R	R	S	S	R	R	S	R	S	S	S	R	R	S	S	R	R	S	R	S	R	R	S	S	S	S	S	S	S	S	R	S	R	R	S	R
chr2p2120723	2	2120723	S	NA	S	NA	NA	S	NA	R	R	NA	S	R	NA	NA	NA	R	R	S	R	S	S	S	R	R	S	S	R	R	NA	R	S	R	R	S	S	S	S	S	S	S	S	R	S	R	R	S	R
chr2p2121565	2	2121565	NA	NA	NA	S	R	NA	NA	R	R	S	NA	R	R	S	S	R	R	NA	R	S	NA	S	R	R	NA	NA	R	R	S	R	S	R	R	S	S	S	S	S	S	S	NA	R	S	R	R	S	R
chr2p2121584	2	2121584	NA	NA	NA	S	R	NA	NA	R	R	S	NA	R	R	S	S	R	R	NA	R	S	NA	S	R	R	NA	NA	R	R	S	R	S	R	R	S	S	S	S	S	S	S	NA	R	S	R	R	S	R
chr2p2121605	2	2121605	NA	NA	NA	S	R	NA	S	R	R	S	NA	R	R	S	S	R	R	NA	R	S	NA	S	R	R	NA	NA	R	R	S	R	S	R	R	S	S	S	S	S	S	S	NA	R	S	R	R	S	R
chr2p2121713	2	2121713	S	S	NA	S	R	S	S	R	R	S	S	R	R	S	S	R	R	S	R	S	S	S	R	R	S	S	R	R	S	R	S	R	R	S	S	S	S	S	S	S	S	R	S	R	R	S	R
chr2p2121758	2	2121758	S	S	NA	S	R	S	S	R	R	S	S	R	R	S	S	R	R	S	R	S	S	S	R	R	S	S	R	R	S	R	S	R	R	S	S	S	S	S	S	S	S	R	S	R	R	S	R
chr2p2124269	2	2124269	S	S	S	S	R	S	S	R	R	S	S	R	R	S	S	R	R	S	R	S	S	S	R	R	S	S	R	R	S	R	S	R	R	S	S	S	S	S	S	S	S	R	S	R	R	S	R
chr2p2124279	2	2124279	S	S	S	S	R	S	S	R	R	S	S	R	R	S	S	R	R	S	R	S	S	S	R	R	S	S	R	R	S	R	S	R	R	S	S	S	S	S	S	S	S	R	S	R	R	S	R
chr2p2124302	2	2124302	S	S	S	S	R	S	S	R	R	S	S	R	R	S	S	R	R	S	R	S	S	S	R	R	S	S	R	R	S	R	S	R	R	S	S	S	S	S	S	S	S	R	S	R	R	S	R
chr2p2124310	2	2124310	S	S	S	S	R	S	S	R	R	S	S	R	R	S	S	R	R	S	R	S	S	S	R	R	S	S	R	R	S	R	S	R	R	S	S	S	S	S	S	S	S	R	S	R	R	S	R
chr2p2124360	2	2124360	S	S	NA	S	R	S	S	R	R	S	S	R	R	S	S	R	R	S	R	S	S	S	R	R	S	S	R	R	S	R	S	R	R	S	S	S	S	S	S	S	S	R	S	R	R	S	R
chr2p2129648	2	2129648	S	S	S	S	R	S	S	R	R	S	S	R	R	S	S	R	R	S	R	S	S	S	R	R	S	S	R	R	S	R	S	R	R	S	S	S	S	S	S	S	S	R	S	NA	R	S	R
chr2p2129679	2	2129679	NA	NA	S	S	R	S	S	R	R	NA	S	R	R	NA	S	R	R	S	NA	S	S	S	R	R	S	S	R	NA	S	R	S	R	R	S	S	S	S	S	S	S	NA	NA	S	R	R	S	R
chr2p2129721	2	2129721	NA	NA	S	S	R	S	S	R	R	NA	S	R	R	NA	S	R	R	S	NA	S	S	S	R	R	S	S	R	R	S	R	S	R	R	S	S	S	S	S	S	S	NA	NA	S	R	R	S	R
chr2p2129823	2	2129823	NA	NA	S	S	R	S	S	R	R	NA	S	R	R	S	S	R	R	S	NA	S	S	S	R	R	S	S	R	R	S	R	S	R	R	S	S	S	S	S	S	S	NA	NA	S	R	R	S	R
chr2p2131869	2	2131869	S	S	S	S	R	S	S	R	R	S	S	R	R	S	S	R	R	S	R	S	S	S	R	R	S	S	R	R	S	R	S	R	R	S	S	S	S	S	S	S	S	R	S	R	R	S	R
chr2p2133326	2	2133326	S	S	S	S	R	S	S	R	R	S	S	R	R	S	S	R	R	S	R	S	S	S	R	R	S	S	R	R	S	R	S	R	R	S	S	S	S	S	S	S	S	R	S	R	R	S	R
chr2p2133332	2	2133332	S	S	S	S	R	S	S	R	R	S	S	R	R	S	S	R	R	S	R	S	S	S	R	R	S	S	R	R	S	R	S	R	R	S	S	S	S	S	S	S	S	R	S	R	R	S	R
chr2p2135163	2	2135163	S	S	S	S	R	S	S	R	R	S	S	R	R	S	S	R	R	S	R	S	S	S	R	R	S	S	R	R	S	R	S	R	R	S	S	S	S	S	S	S	S	R	S	R	R	S	R
chr2p2135193	2	2135193	S	S	S	S	R	S	S	R	R	S	S	R	R	S	S	R	R	S	R	S	S	S	R	R	S	S	R	R	S	R	S	R	R	S	S	S	S	S	S	S	S	R	S	R	R	S	R
chr2p2135269	2	2135269	S	S	S	S	R	S	S	R	R	S	S	R	R	S	S	R	R	S	R	S	S	S	R	R	S	S	R	R	S	R	S	R	R	S	S	S	S	S	S	S	S	R	S	R	R	S	R
chr2p2138920	2	2138920	S	S	NA	S	R	S	S	R	R	S	S	R	R	S	S	R	R	S	R	S	S	S	R	R	S	S	R	R	S	R	S	R	R	S	S	S	S	S	S	S	S	R	S	R	R	S	R
chr2p2138923	2	2138923	S	S	NA	S	R	S	S	R	R	S	S	R	R	S	S	R	R	S	R	S	S	S	R	R	S	S	R	R	S	R	S	R	R	S	S	S	S	S	S	S	S	R	S	R	R	S	R
chr2p2138968	2	2138968	S	S	NA	S	R	S	S	R	R	S	S	R	R	S	S	R	NA	S	NA	S	S	S	R	R	S	S	R	R	S	R	S	R	R	S	S	S	S	S	S	S	S	R	S	R	R	S	R
chr2p2139000	2	2139000	S	S	NA	S	R	S	S	R	R	S	S	R	R	S	S	R	NA	S	NA	S	S	S	R	R	S	S	R	R	S	R	S	R	R	S	S	S	S	S	S	S	S	R	S	R	R	S	R
chr2p2139591	2	2139591	S	S	S	S	R	S	S	R	R	S	S	R	R	S	S	R	R	S	R	S	S	S	R	R	S	S	R	R	S	R	S	R	R	S	S	S	S	S	S	S	S	R	S	R	R	S	R
chr2p2139615	2	2139615	S	S	S	S	R	S	S	R	R	S	S	R	R	S	S	R	R	S	R	S	S	S	R	R	S	S	R	R	S	R	S	R	R	S	S	S	S	S	S	S	S	R	S	R	R	S	R
chr2p2140774	2	2140774	S	S	NA	S	R	S	S	R	R	S	S	R	R	S	S	R	R	S	R	S	S	S	R	R	S	S	R	R	S	R	S	R	R	S	S	S	S	S	S	S	S	R	S	R	R	S	R
chr2p2140779	2	2140779	S	S	NA	S	R	S	S	R	R	S	S	R	R	S	S	R	R	S	R	S	S	S	R	R	S	S	R	R	S	R	S	R	R	S	S	S	S	S	S	S	S	R	S	R	R	S	R
chr2p2140780	2	2140780	S	S	NA	S	R	S	S	R	R	S	S	R	R	S	S	R	R	S	R	S	S	S	R	R	S	S	R	R	S	R	S	R	R	S	S	S	S	S	S	S	S	R	S	R	R	S	R
chr2p2141179	2	2141179	S	S	S	S	R	S	S	R	R	S	S	R	R	S	S	R	R	S	R	S	S	S	R	R	S	S	R	R	S	R	S	R	R	S	S	S	S	S	S	S	S	R	S	R	R	S	R
chr2p2141299	2	2141299	S	S	S	S	NA	S	S	R	R	S	S	R	NA	S	S	R	NA	S	NA	S	S	S	R	R	S	S	NA	NA	S	R	NA	R	R	S	S	S	S	S	S	S	S	R	S	R	R	S	R
chr2p2141320	2	2141320	S	S	S	S	NA	S	S	R	R	S	S	R	R	S	S	R	R	S	R	S	S	S	R	R	S	S	R	R	S	R	S	R	R	S	S	S	S	S	S	S	S	R	S	R	R	S	R
chr2p2141359	2	2141359	S	S	S	S	R	S	S	R	R	S	S	R	R	S	S	R	R	S	R	S	S	S	R	R	S	S	R	R	S	R	S	R	R	S	S	S	S	S	S	S	S	R	S	R	R	S	R
chr2p2141419	2	2141419	S	S	NA	S	R	S	S	R	R	S	S	R	R	S	S	R	R	S	R	S	S	S	R	R	S	NA	R	R	NA	R	S	R	R	S	S	S	S	S	S	S	S	R	S	R	R	S	R
chr2p2141477	2	2141477	S	S	NA	S	R	S	S	R	R	S	S	R	R	S	S	R	R	S	R	S	S	S	R	R	S	S	R	R	S	R	S	R	R	S	S	S	S	S	S	S	S	R	S	R	R	S	R
chr2p2141479	2	2141479	S	S	NA	S	R	S	S	R	R	S	S	R	R	S	S	R	R	S	R	S	S	S	R	R	S	S	R	R	S	R	S	R	R	S	S	S	S	S	S	S	S	R	S	R	R	S	R
chr2p2141485	2	2141485	S	S	NA	S	R	S	S	R	R	S	S	R	R	S	S	R	R	S	R	S	S	S	R	R	S	S	R	R	S	R	S	R	R	S	S	S	S	S	S	S	S	R	S	R	R	S	R
chr2p2142088	2	2142088	S	S	S	S	R	S	S	R	R	S	S	R	R	NA	S	R	R	S	R	S	S	S	R	R	S	S	R	R	S	R	S	R	R	S	S	S	S	S	R	S	S	R	S	R	R	S	R
chr2p2142540	2	2142540	S	S	S	S	R	S	S	R	R	S	S	R	R	S	S	R	R	S	R	S	S	S	R	R	S	S	R	R	S	R	S	R	R	S	S	S	S	S	R	S	S	R	S	R	R	S	R
chr2p2142615	2	2142615	S	S	S	S	R	S	S	R	R	S	S	R	R	S	S	R	R	S	R	S	S	S	R	R	S	S	R	R	S	R	S	R	R	S	S	S	S	S	R	S	S	R	S	R	R	S	R
chr2p2142624	2	2142624	S	S	S	S	R	S	S	R	R	S	S	R	R	S	S	R	R	S	R	S	S	S	R	R	S	S	R	R	S	R	S	R	R	S	S	S	S	S	R	S	S	R	S	R	R	S	R
chr2p2142625	2	2142625	S	S	S	S	R	S	S	R	R	S	S	R	R	S	S	R	R	S	R	S	S	S	R	R	S	S	R	R	S	R	S	R	R	S	S	S	S	S	R	S	S	R	S	R	R	S	R
chr2p2142630	2	2142630	S	S	S	S	R	S	S	R	R	S	S	R	R	S	S	R	R	S	R	S	S	S	R	R	S	S	R	R	S	R	S	R	R	S	S	S	S	S	R	S	S	R	S	R	R	S	R
chr2p2142639	2	2142639	S	S	S	S	R	S	S	R	R	S	S	R	R	S	S	R	R	S	R	S	S	S	R	R	S	S	R	R	S	R	S	R	R	S	S	S	S	S	R	S	S	R	S	R	R	S	R
chr2p2142662	2	2142662	S	S	S	S	R	S	S	R	R	S	S	R	R	S	S	R	R	S	R	S	S	S	R	R	S	S	R	R	S	R	S	R	R	S	S	S	S	S	R	S	S	R	S	R	R	S	NA
chr2p2144886	2	2144886	S	S	NA	S	NA	NA	S	R	R	S	S	R	R	S	S	R	R	S	R	S	S	S	R	R	NA	S	R	R	S	R	S	R	R	S	S	S	S	S	R	S	S	R	S	R	R	S	R
chr2p2145166	2	2145166	NA	NA	NA	S	R	S	S	R	R	S	S	R	R	S	S	R	R	S	NA	S	S	S	R	R	S	S	R	R	NA	R	S	R	R	S	S	S	S	S	R	S	S	NA	NA	R	R	S	R
chr2p2145222	2	2145222	S	NA	NA	S	R	S	S	R	R	S	S	R	R	S	S	R	R	S	NA	S	S	S	R	R	S	S	R	R	S	R	S	R	R	S	S	S	S	NA	R	S	S	R	S	R	R	S	R
chr2p2152001	2	2152001	S	S	NA	NA	R	S	S	R	R	S	S	R	R	S	S	R	R	NA	R	S	S	S	R	R	NA	S	R	R	S	R	S	R	NA	NA	S	S	S	S	R	S	S	R	S	R	R	S	R
chr2p2152050	2	2152050	S	S	NA	S	R	S	S	R	R	S	S	R	R	S	S	R	R	S	R	S	S	S	R	R	S	S	R	R	S	R	S	R	NA	S	S	S	S	S	R	S	S	R	S	R	R	S	R
chr2p2152709	2	2152709	S	S	NA	S	R	S	S	R	R	S	S	R	R	S	S	R	R	S	R	S	S	S	R	R	S	S	R	R	S	R	S	R	R	S	S	S	S	S	R	S	S	R	S	R	R	S	R
chr2p2152757	2	2152757	S	S	NA	S	R	S	S	R	R	S	S	R	R	S	S	R	R	S	R	S	S	S	R	R	S	S	R	R	S	R	S	R	R	S	S	S	S	S	R	S	S	R	S	R	R	S	R
chr2p2155790	2	2155790	S	S	NA	S	R	S	S	R	R	S	S	R	R	S	S	R	R	S	R	S	S	S	R	R	S	S	R	R	S	R	S	R	R	S	S	S	S	S	R	S	S	R	S	R	R	S	R
chr2p2169688	2	2169688	S	S	S	S	R	S	S	R	R	S	S	R	R	S	S	R	R	S	R	S	S	S	R	R	S	S	R	R	S	R	S	R	R	S	S	S	S	S	R	S	S	R	S	R	R	S	R
chr2p2170237	2	2170237	S	S	NA	S	R	S	S	R	R	S	S	R	R	S	S	R	R	S	R	S	S	S	R	R	S	S	NA	R	S	R	S	R	R	S	S	S	S	S	R	S	S	R	S	R	R	S	NA
chr2p2172536	2	2172536	S	S	S	S	R	S	S	R	R	S	S	R	R	S	S	R	R	S	R	S	S	S	R	R	S	S	R	R	S	R	S	R	R	S	S	S	S	S	R	S	S	R	S	R	R	S	R
chr2p2172708	2	2172708	S	S	NA	S	R	S	S	R	R	S	S	R	R	S	S	R	R	S	R	S	S	S	R	R	S	S	R	R	S	R	S	R	R	S	S	S	S	S	R	S	S	R	S	R	R	S	R
chr2p2176278	2	2176278	NA	NA	NA	S	R	S	S	R	R	NA	NA	R	R	NA	S	R	R	S	NA	S	NA	S	R	R	NA	S	R	R	NA	R	S	R	R	S	S	NA	S	S	R	S	S	R	S	R	R	S	R
chr2p2176310	2	2176310	NA	NA	NA	S	R	S	S	R	R	NA	NA	R	R	NA	S	R	R	S	NA	S	NA	S	R	R	NA	S	R	R	NA	R	S	R	R	S	S	NA	S	S	R	S	S	R	S	R	R	S	R
chr2p2176323	2	2176323	NA	NA	NA	S	R	S	S	R	R	NA	NA	R	R	NA	S	R	R	S	NA	S	NA	S	R	R	NA	S	R	R	NA	R	S	R	R	S	S	NA	S	S	R	S	S	R	S	R	R	S	R
chr2p2177621	2	2177621	S	S	NA	S	R	S	S	R	R	S	S	R	R	S	S	R	R	S	R	S	S	S	R	R	S	S	R	R	S	R	S	R	R	S	S	S	S	S	R	S	S	R	S	R	R	S	R
chr2p2177624	2	2177624	S	S	NA	S	R	S	S	R	R	S	S	R	R	S	S	R	R	S	R	S	S	S	R	R	S	S	R	R	S	R	S	R	R	S	S	S	S	S	R	S	S	R	S	R	R	S	R
chr2p2178163	2	2178163	S	S	NA	S	R	S	S	R	R	S	S	R	R	S	S	R	R	S	R	S	S	S	R	R	S	S	R	R	S	R	S	R	R	S	S	S	S	S	R	S	S	R	S	R	R	S	R
chr2p2179672	2	2179672	S	S	NA	S	R	S	S	R	R	S	S	R	R	S	S	R	R	S	R	S	S	S	R	R	S	S	R	R	S	R	S	R	R	S	S	S	S	S	R	S	S	R	S	R	R	S	R
chr2p2183214	2	2183214	S	S	S	S	R	S	S	R	R	S	NA	NA	R	S	S	R	R	S	R	S	S	S	R	R	S	S	R	R	S	R	S	R	R	S	S	S	S	S	R	S	S	R	S	R	R	S	R
chr2p2183217	2	2183217	S	S	S	S	R	S	S	R	R	S	NA	NA	R	S	S	R	R	S	R	S	S	S	R	R	S	S	R	R	S	R	S	R	R	S	S	S	S	S	R	S	S	R	S	R	R	S	R
chr2p2183276	2	2183276	S	S	S	S	R	S	S	R	NA	S	NA	NA	NA	S	S	R	R	S	NA	S	S	S	R	R	S	S	NA	R	S	R	S	R	NA	S	S	S	S	S	R	S	S	NA	S	R	R	S	R
chr2p2183354	2	2183354	S	S	S	S	R	S	S	R	R	S	S	R	R	S	S	R	R	S	R	S	S	S	R	R	S	S	R	R	S	R	S	R	R	NA	S	S	S	S	R	S	S	R	S	R	R	S	R
chr2p2184112	2	2184112	NA	S	NA	S	NA	S	S	R	R	S	NA	R	NA	S	S	R	R	S	NA	S	S	S	R	R	S	S	NA	R	S	R	S	R	R	S	S	S	S	S	R	S	S	R	S	R	R	S	R
chr2p2186840	2	2186840	NA	S	NA	S	R	S	S	R	R	S	S	R	R	S	S	R	R	S	R	S	S	S	R	R	S	S	R	R	S	R	S	R	R	S	S	S	S	S	R	S	S	R	S	R	R	S	R
chr2p2186868	2	2186868	NA	S	NA	S	R	S	S	R	R	S	S	R	R	S	S	R	R	S	R	S	S	S	R	R	S	S	R	R	S	R	S	R	R	S	S	S	S	S	R	S	S	R	S	R	R	S	R
chr2p2186871	2	2186871	NA	S	NA	S	R	S	S	R	R	S	S	R	R	S	S	R	R	S	R	S	S	S	R	R	S	S	R	R	S	R	S	R	R	S	S	S	S	S	R	S	S	R	S	R	R	S	R
chr2p2187541	2	2187541	NA	NA	NA	S	R	S	S	R	R	NA	S	R	R	S	S	R	R	S	NA	S	S	S	R	R	NA	S	R	R	S	R	S	R	R	S	NA	S	S	S	R	S	S	R	S	R	R	S	R
chr2p2187568	2	2187568	NA	NA	NA	S	R	S	S	R	R	NA	S	R	R	S	S	R	R	S	NA	S	S	S	R	R	NA	S	R	R	S	R	S	R	R	S	NA	S	S	S	R	S	S	R	S	R	R	S	R
chr2p2187722	2	2187722	NA	NA	NA	S	R	S	S	R	NA	NA	S	R	R	S	S	R	R	S	NA	S	S	S	R	R	S	S	R	R	S	R	S	R	R	S	NA	S	S	S	R	S	S	R	S	R	R	S	R
chr2p2192703	2	2192703	NA	NA	NA	S	R	R	S	R	R	S	S	R	R	NA	S	R	R	S	R	S	S	NA	R	R	NA	S	R	R	NA	R	NA	R	R	S	S	S	S	NA	R	S	NA	R	S	R	R	NA	R
chr2p2192717	2	2192717	NA	NA	NA	S	R	R	S	R	R	S	S	R	R	NA	S	R	R	S	R	S	S	NA	R	R	NA	S	R	R	NA	R	NA	R	R	S	S	S	S	NA	R	S	NA	R	S	R	R	NA	R
chr2p2192806	2	2192806	NA	S	NA	NA	R	R	NA	R	R	NA	NA	R	R	S	NA	R	R	S	R	S	S	S	R	R	NA	S	R	R	S	R	S	R	R	S	S	S	S	S	R	S	S	R	S	R	R	S	R
chr2p2192824	2	2192824	NA	S	NA	NA	R	R	NA	R	R	NA	NA	R	R	S	NA	R	R	S	R	S	S	S	R	R	NA	S	R	R	S	R	S	R	R	S	S	S	S	S	R	S	S	R	S	R	R	S	R
chr2p2217020	2	2217020	NA	S	NA	NA	R	NA	S	R	NA	S	NA	NA	R	S	S	S	R	S	NA	S	S	S	R	R	S	S	R	R	NA	R	S	R	NA	S	S	S	S	S	R	S	NA	R	S	R	R	S	R
chr2p2218267	2	2218267	NA	S	S	S	R	R	S	R	R	S	S	R	R	S	S	S	R	S	R	S	NA	S	R	R	S	S	NA	R	NA	R	S	R	R	S	S	S	S	S	R	S	S	R	S	R	R	S	R
chr2p2218487	2	2218487	S	S	NA	S	NA	R	S	R	R	S	NA	R	R	NA	S	NA	R	S	NA	S	S	S	R	R	NA	S	R	R	S	R	S	R	R	S	S	S	S	S	R	S	S	R	S	R	R	S	R
chr2p2225733	2	2225733	S	S	S	S	R	R	S	R	NA	S	S	R	R	S	S	S	R	S	R	S	S	S	R	R	S	S	R	R	S	R	S	R	R	S	S	S	S	S	R	S	S	R	S	R	R	S	R
chr2p2231577	2	2231577	S	S	NA	S	R	R	S	R	R	R	S	R	R	S	S	S	R	S	R	S	S	S	R	R	S	S	R	R	S	R	S	R	R	S	S	S	NA	S	R	S	NA	R	S	R	R	S	R
chr2p2231814	2	2231814	S	S	S	S	R	R	S	R	R	R	S	R	R	S	S	S	R	S	R	S	S	S	R	R	S	S	R	R	S	R	S	R	R	S	S	S	S	S	R	S	S	R	S	R	R	S	R
chr2p2237992	2	2237992	NA	S	NA	S	R	R	S	R	R	R	S	NA	NA	S	S	S	R	S	R	S	S	S	R	R	NA	S	R	R	S	R	S	R	R	S	S	S	S	S	R	S	S	R	S	R	R	S	R
chr2p2239723	2	2239723	S	S	S	S	R	R	S	R	R	R	S	R	R	S	S	S	R	S	R	S	S	S	R	R	S	S	R	R	S	R	S	R	R	S	S	NA	S	S	R	S	S	R	S	R	R	NA	R
chr2p2239751	2	2239751	S	S	S	S	R	R	S	R	R	R	S	R	R	S	S	S	R	S	R	S	S	S	R	R	S	S	R	R	S	R	S	R	R	S	S	S	S	S	R	S	S	R	S	R	R	S	R
chr2p2239753	2	2239753	S	S	S	S	R	R	S	R	R	R	S	R	R	S	S	S	R	S	R	S	S	S	R	R	S	S	R	R	S	R	S	R	R	S	S	S	S	S	R	S	S	R	S	R	R	S	R
chr2p2239888	2	2239888	S	S	NA	S	R	R	S	R	R	R	S	R	R	S	S	S	R	S	R	S	S	S	R	NA	S	S	R	R	S	R	S	R	NA	S	S	S	S	S	R	S	S	R	S	R	R	S	NA
chr2p2240036	2	2240036	S	S	S	S	R	R	S	R	R	R	S	R	R	S	S	S	R	S	R	S	S	S	R	R	S	S	R	R	S	R	S	R	R	S	S	S	S	S	R	S	S	R	S	R	R	S	R
chr2p2251980	2	2251980	S	S	S	S	R	NA	S	R	R	R	S	R	R	S	S	S	R	S	NA	S	S	S	R	R	S	S	NA	R	S	R	S	R	R	S	S	S	S	S	R	S	S	R	S	R	R	S	R
chr2p2253353	2	2253353	S	S	S	S	R	R	S	R	R	R	S	R	R	S	S	S	R	S	R	S	S	S	R	R	S	S	R	R	S	R	S	R	R	S	S	S	S	S	R	S	S	R	S	R	R	S	R
chr2p2253436	2	2253436	S	S	S	S	R	R	S	R	R	R	S	R	R	S	S	S	R	S	R	S	S	S	R	R	NA	S	R	R	S	R	S	R	R	S	S	S	S	S	R	S	S	R	S	R	R	S	R
chr2p2260017	2	2260017	S	S	NA	S	R	R	S	R	R	R	S	R	R	S	S	S	R	S	R	S	S	S	R	R	S	S	R	R	S	R	S	R	R	S	S	S	S	S	R	S	S	R	S	R	R	S	R
chr2p2284929	2	2284929	NA	S	S	S	R	NA	S	R	R	R	NA	R	R	NA	S	S	R	S	R	S	S	S	R	R	S	S	NA	R	S	R	S	R	R	S	S	S	S	S	R	S	S	R	S	R	R	S	R
chr2p2285519	2	2285519	S	S	NA	S	R	R	S	R	R	R	S	R	R	S	S	S	R	S	R	S	S	S	R	R	S	S	R	R	S	R	S	R	R	S	S	S	S	S	R	S	S	R	S	R	R	S	R
chr2p2296362	2	2296362	S	S	S	S	R	R	S	R	R	R	S	R	R	S	S	S	R	S	R	S	S	S	R	R	S	S	R	R	S	R	S	R	R	S	S	S	S	S	R	S	S	R	S	R	R	S	R
chr2p2299997	2	2299997	S	S	NA	S	R	R	S	R	R	R	S	R	R	S	S	S	R	S	R	S	S	S	R	R	S	S	R	R	S	R	S	R	R	S	S	S	S	S	R	S	S	R	S	R	R	S	R
chr2p2302656	2	2302656	S	S	S	S	R	R	S	R	R	R	S	R	R	S	S	S	R	S	R	S	S	S	R	R	S	S	R	R	S	R	S	R	R	S	S	S	S	S	R	S	S	R	S	R	R	S	R
chr2p2305119	2	2305119	S	S	S	S	R	R	S	R	R	R	S	R	R	S	S	S	R	S	R	S	S	S	R	R	S	S	R	R	S	R	S	R	R	S	S	S	S	S	NA	S	S	R	S	R	NA	S	R
chr2p2309803	2	2309803	S	S	NA	S	R	R	S	R	R	R	S	R	R	S	S	S	R	S	R	S	S	S	R	R	S	S	R	R	S	R	S	R	S	S	S	S	S	S	R	S	S	R	S	R	R	S	R
chr2p2341805	2	2341805	S	S	NA	S	R	R	S	R	R	R	S	R	R	S	S	S	R	S	R	S	S	S	R	R	S	S	R	R	S	R	S	R	R	S	S	S	S	S	R	S	S	R	S	R	R	S	R
chr2p2341855	2	2341855	S	S	NA	S	R	R	S	R	R	R	S	R	R	S	S	S	R	S	R	S	S	S	R	R	S	S	R	R	S	R	S	R	R	S	S	S	S	S	R	S	S	R	S	R	R	S	R
chr2p2342754	2	2342754	S	NA	NA	S	R	R	S	NA	NA	R	NA	R	R	S	S	S	R	S	R	S	S	S	R	R	NA	S	R	R	S	R	S	R	R	S	S	S	S	S	R	S	S	R	S	NA	R	S	R
chr2p2349812	2	2349812	NA	NA	NA	S	R	R	S	R	R	R	S	NA	R	S	S	S	NA	S	R	S	S	S	R	R	NA	S	R	NA	S	R	S	R	R	S	S	S	S	S	R	S	S	R	S	R	R	S	R
chr2p2366462	2	2366462	S	S	S	S	R	R	S	R	R	R	S	R	R	S	S	S	R	S	R	S	S	S	R	R	S	S	R	R	S	R	S	R	R	S	S	S	S	S	R	S	S	R	S	R	R	S	R
chr2p2366515	2	2366515	S	S	NA	S	R	R	S	R	R	R	S	R	R	S	S	S	R	S	R	S	S	S	R	R	S	S	R	R	S	R	S	R	R	S	S	S	S	S	R	S	S	R	S	R	R	S	R
chr2p2393106	2	2393106	NA	S	NA	S	R	R	S	R	R	R	S	R	R	S	S	S	R	S	NA	S	S	S	R	R	NA	S	R	R	S	R	S	R	R	S	S	S	S	S	R	S	S	R	S	R	R	S	R
chr2p2409757	2	2409757	S	S	NA	S	R	NA	S	R	R	R	S	NA	R	S	S	S	R	S	NA	S	S	S	R	R	S	S	R	R	S	R	S	R	R	S	S	S	S	S	R	S	S	R	S	R	R	S	NA
chr2p2422137	2	2422137	NA	S	NA	S	R	R	S	R	R	R	S	NA	R	S	S	S	R	S	R	S	S	S	R	R	NA	S	R	R	S	R	S	R	R	S	S	S	S	S	R	S	S	R	S	R	R	S	R
chr2p2423643	2	2423643	NA	NA	NA	S	R	R	S	R	R	R	NA	R	R	S	S	S	R	S	NA	S	S	S	R	R	S	S	R	R	S	R	NA	R	R	S	S	S	S	S	R	S	S	R	S	R	R	S	R
chr2p2608432	2	2608432	R	S	S	S	R	R	S	R	R	R	S	R	R	S	S	S	R	S	S	S	S	S	R	R	S	S	R	R	S	R	S	R	R	R	S	S	R	S	R	S	R	R	S	R	R	S	R
chr2p2608449	2	2608449	R	S	S	S	R	R	S	R	R	R	S	R	R	S	S	S	R	S	S	S	S	S	R	R	S	S	R	R	S	R	S	R	R	R	S	S	R	S	R	S	R	R	S	R	R	S	R
chr2p2609311	2	2609311	R	S	S	S	R	R	S	R	R	R	S	R	R	S	S	S	R	S	S	S	S	S	R	R	S	S	R	R	S	R	S	R	R	R	S	S	R	S	R	S	R	R	S	R	R	S	R
chr2p2609326	2	2609326	R	S	S	S	R	R	S	R	R	R	S	R	R	S	S	S	R	S	S	S	S	S	R	R	S	S	R	R	S	R	S	R	R	R	S	S	R	S	R	S	R	R	S	R	R	S	R
chr2p2610596	2	2610596	R	S	NA	S	R	R	S	R	R	R	S	NA	R	S	S	S	R	S	NA	S	S	S	R	R	S	S	R	R	NA	R	S	R	R	R	S	S	R	S	R	S	R	R	S	R	R	S	R
chr2p2613602	2	2613602	R	S	NA	S	R	R	S	R	R	R	S	R	R	S	S	S	R	S	S	S	S	S	R	R	S	S	R	R	S	R	S	R	R	R	S	S	R	S	R	S	R	R	S	R	R	S	R
chr2p2617057	2	2617057	NA	S	S	S	R	R	S	R	R	R	S	R	R	S	S	S	R	S	S	S	S	S	R	R	S	S	R	R	S	R	S	R	R	R	S	S	R	S	R	S	R	R	S	R	R	S	R
chr2p2617166	2	2617166	R	S	S	S	R	R	S	R	R	R	S	R	R	S	S	S	R	S	S	S	S	S	R	R	S	S	R	R	S	R	S	R	R	R	S	S	R	S	R	S	R	R	S	R	R	S	R
chr2p2617201	2	2617201	R	S	S	S	R	R	S	R	R	R	S	R	R	S	S	S	R	S	S	S	S	S	R	R	S	S	R	R	S	R	S	R	R	R	S	S	R	S	R	S	R	R	S	R	R	S	NA
chr2p2622150	2	2622150	R	S	S	S	R	R	S	R	R	R	S	R	R	S	S	S	R	S	S	S	S	S	R	R	S	S	R	R	S	R	S	R	R	R	S	S	R	S	R	S	R	R	S	R	R	R	R
chr2p2625815	2	2625815	R	S	NA	S	R	R	S	R	R	R	S	R	R	S	S	S	R	S	S	S	S	S	S	R	S	S	R	R	S	R	S	R	R	R	S	S	R	S	R	S	R	R	S	R	R	R	R
chr2p2625825	2	2625825	R	S	NA	S	R	R	S	R	R	R	S	R	R	S	S	S	R	S	S	S	S	S	S	R	S	S	R	R	S	R	S	R	R	R	S	S	R	S	R	S	R	R	S	R	R	R	R
chr2p2625858	2	2625858	R	S	NA	S	R	R	S	R	R	R	S	R	R	S	S	S	R	S	S	S	S	S	S	R	S	S	R	R	S	R	S	R	R	R	S	S	R	S	R	S	R	R	S	R	R	R	R
chr2p2625865	2	2625865	R	S	NA	S	R	R	S	R	R	R	S	R	R	S	S	S	R	S	S	S	S	S	S	R	S	S	R	R	S	R	S	R	R	R	S	S	R	S	R	S	R	R	S	R	R	R	R
chr2p2625898	2	2625898	R	S	S	S	R	R	S	R	R	R	S	R	R	S	S	S	R	S	S	S	S	S	S	R	S	S	R	R	S	R	S	R	R	R	S	S	R	S	R	S	R	R	S	R	R	R	R
chr2p2637419	2	2637419	R	S	NA	S	R	R	S	R	R	R	S	R	R	S	S	S	R	S	S	S	S	S	S	R	S	S	R	R	S	R	S	R	R	R	S	S	R	S	R	S	R	R	S	R	R	R	NA
chr2p2647437	2	2647437	R	S	NA	S	R	R	S	R	R	R	S	R	R	S	S	S	R	S	S	S	S	S	S	R	S	S	R	R	S	R	S	R	R	R	S	S	R	S	R	S	R	R	S	R	R	R	R
chr2p2651055	2	2651055	NA	S	NA	S	R	R	S	R	R	R	NA	R	R	S	S	S	R	S	S	S	S	S	S	R	S	S	R	R	S	R	S	R	R	R	S	S	R	S	R	S	R	R	S	R	R	R	R
chr2p2651090	2	2651090	R	S	NA	S	R	R	S	R	R	R	NA	R	R	S	S	S	R	S	S	S	S	S	S	R	S	S	R	R	S	R	S	R	R	R	S	S	R	S	R	S	R	R	S	R	R	R	R
chr2p2651126	2	2651126	R	S	NA	S	R	R	S	R	R	R	NA	R	R	S	S	S	R	S	S	S	S	S	S	R	S	S	R	R	S	R	S	R	R	R	S	S	R	S	R	S	R	R	S	R	R	R	R
chr2p2696620	2	2696620	R	NA	NA	S	R	R	S	R	R	R	NA	R	R	S	S	S	R	S	S	S	S	S	S	R	S	S	R	R	S	R	S	R	R	R	S	S	R	S	R	S	R	R	S	R	R	R	R
chr2p2706797	2	2706797	R	S	S	S	R	R	S	R	R	R	S	R	R	S	S	S	R	S	S	S	S	S	S	R	S	S	R	R	S	R	S	R	R	R	S	S	R	S	R	S	R	R	S	R	R	R	R
chr2p2707302	2	2707302	R	S	S	S	R	R	S	R	R	R	S	R	R	S	S	S	R	S	S	S	S	S	S	R	S	S	R	R	S	R	S	R	R	R	S	S	R	S	R	S	R	R	S	R	R	R	R
chr2p2707570	2	2707570	NA	S	NA	S	R	R	S	R	R	R	S	R	R	S	S	S	R	S	S	S	S	S	S	R	S	S	R	R	S	R	S	R	R	R	S	S	R	S	R	S	R	R	S	R	R	R	R
chr2p2863260	2	2863260	R	R	S	S	R	R	R	S	S	R	S	R	R	S	S	S	R	S	S	S	S	R	S	R	S	S	R	R	S	R	S	R	R	R	S	S	R	S	R	S	R	S	S	R	R	R	R
chr2p2912863	2	2912863	NA	R	NA	S	R	R	R	S	S	R	S	S	R	S	S	S	R	S	S	S	S	R	S	R	S	S	R	R	S	R	S	R	S	R	S	S	R	S	R	S	R	S	S	R	R	R	R
chr2p2915936	2	2915936	R	R	S	S	R	R	R	S	S	NA	S	S	R	S	S	S	R	S	S	S	S	R	S	R	S	S	R	R	S	R	S	R	S	R	S	S	R	S	R	S	R	S	S	R	R	R	R
chr2p2926099	2	2926099	NA	R	NA	S	R	R	R	S	S	R	S	S	R	S	S	S	R	S	S	S	S	R	S	R	S	S	R	R	S	R	S	S	S	R	S	S	R	S	R	S	R	S	S	R	R	R	R
chr2p2931100	2	2931100	R	R	S	S	R	R	R	S	S	R	S	NA	R	S	S	S	R	S	S	S	S	R	S	R	S	S	R	R	S	R	S	S	S	R	S	S	R	S	R	S	R	S	S	R	R	R	R
chr2p2942138	2	2942138	R	R	NA	S	R	R	R	S	S	R	S	S	R	S	S	S	R	S	S	S	S	R	S	R	S	S	R	R	S	R	S	S	S	R	S	S	R	S	R	S	R	S	S	R	R	R	R
chr2p2942139	2	2942139	R	R	NA	S	R	R	R	S	S	R	S	S	R	S	S	S	R	S	S	S	S	R	S	R	S	S	R	R	S	R	S	S	S	R	S	S	R	S	R	S	R	S	S	R	R	R	R
chr2p2948287	2	2948287	R	R	NA	S	R	R	R	NA	S	R	S	NA	R	S	S	S	R	S	S	S	S	R	S	R	S	S	R	R	S	R	NA	S	S	R	S	S	R	S	R	S	R	S	S	R	R	R	R
chr2p2948749	2	2948749	NA	R	S	S	R	R	R	S	S	R	S	S	R	S	S	S	R	S	S	S	S	R	S	R	S	S	R	R	S	R	S	S	S	R	S	S	R	S	R	S	R	S	S	R	R	R	R
chr2p2949352	2	2949352	R	R	S	S	R	R	R	S	S	R	S	S	R	S	S	S	R	S	S	S	S	R	S	R	S	S	R	R	S	R	S	S	S	R	S	S	R	S	R	S	R	S	S	R	R	R	R
chr2p2950671	2	2950671	R	R	S	S	R	R	R	S	S	R	S	S	R	S	S	S	R	S	S	S	S	R	S	R	NA	S	R	R	S	R	S	S	S	R	S	S	R	S	R	S	R	S	S	R	R	R	R
chr2p2958856	2	2958856	R	R	S	S	R	R	R	S	S	R	S	S	R	S	S	S	R	S	S	S	S	R	S	R	S	S	R	R	S	R	S	S	S	R	S	S	R	S	R	S	R	S	S	R	R	R	R
chr2p2962629	2	2962629	NA	R	NA	S	R	R	NA	S	NA	R	S	NA	NA	S	S	S	R	S	NA	S	S	R	S	R	S	S	R	R	NA	R	S	S	S	R	S	S	R	S	R	S	R	NA	S	R	R	R	R
chr2p2962791	2	2962791	R	R	NA	S	R	R	R	S	S	R	S	S	R	S	S	S	R	S	S	S	S	R	S	R	S	S	R	R	S	R	S	S	S	R	S	S	R	S	R	S	R	S	S	R	R	R	R
chr2p2965026	2	2965026	R	R	NA	S	R	R	R	S	S	R	S	S	R	S	S	S	R	S	S	S	S	R	S	R	S	S	R	R	S	R	S	S	S	R	S	S	R	S	R	S	R	S	S	R	R	R	R
chr2p2965068	2	2965068	R	R	NA	S	R	R	R	S	S	R	S	S	R	S	S	S	R	S	S	S	S	R	S	R	S	S	R	R	S	R	S	S	S	R	S	S	R	S	R	S	R	S	S	R	R	R	R
chr2p2968622	2	2968622	NA	R	S	S	NA	R	R	S	S	R	NA	S	NA	NA	NA	S	R	S	NA	S	NA	R	S	R	S	S	R	R	S	R	NA	S	S	R	S	S	R	S	R	NA	R	S	S	R	R	R	R
chr2p2972899	2	2972899	R	R	S	S	R	R	R	S	S	R	S	S	R	S	S	S	R	S	S	S	S	R	S	R	S	S	R	R	S	R	S	S	S	R	S	S	R	S	R	S	R	S	S	R	R	R	R
chr2p3013160	2	3013160	NA	R	S	S	R	R	R	S	NA	R	S	NA	R	NA	S	S	R	S	NA	S	S	R	S	R	NA	S	R	R	S	R	S	S	S	NA	NA	S	R	S	R	S	R	S	S	R	R	R	R
chr2p3022960	2	3022960	R	R	NA	S	R	R	R	S	S	R	S	S	S	S	S	S	R	S	S	S	S	R	S	R	S	S	R	R	S	R	S	S	S	R	S	S	R	S	R	S	R	S	S	R	R	R	R
chr2p3034893	2	3034893	R	R	NA	S	R	R	R	S	S	R	S	S	S	S	S	S	R	S	S	S	S	R	S	R	S	S	R	R	S	R	S	S	S	R	S	S	R	S	R	S	R	S	S	R	R	R	R
chr2p3038965	2	3038965	NA	R	NA	S	R	NA	R	S	S	R	NA	S	NA	S	S	S	R	S	NA	S	S	NA	S	R	NA	S	R	R	S	R	S	S	S	R	S	S	R	S	R	S	R	S	S	R	R	R	R
chr2p3039051	2	3039051	R	R	NA	S	R	R	R	S	S	R	S	S	S	S	S	S	R	S	S	S	S	R	S	R	S	S	R	R	S	R	S	S	S	R	S	S	R	S	R	S	R	S	S	R	R	R	R
chr2p3039070	2	3039070	NA	R	NA	S	R	R	R	S	S	R	S	S	S	S	S	S	R	S	S	S	S	R	S	R	S	S	R	R	S	R	S	S	S	R	S	S	R	S	R	S	R	S	S	R	R	R	R
chr2p3041967	2	3041967	R	R	NA	S	R	R	R	S	S	NA	S	NA	S	S	S	S	R	S	S	S	S	R	S	R	S	S	R	R	S	R	S	S	S	R	S	S	R	S	R	S	R	S	S	R	R	R	R
chr2p3042063	2	3042063	R	R	NA	S	R	R	R	S	S	R	S	NA	S	S	S	S	R	S	S	S	S	R	S	R	S	S	R	R	S	R	S	S	S	R	S	S	R	S	R	S	R	S	S	R	R	R	R
chr2p3042064	2	3042064	R	R	NA	S	R	R	R	S	S	R	S	NA	S	S	S	S	R	S	S	S	S	R	S	R	S	S	R	R	S	R	S	S	S	R	S	S	R	S	R	S	R	S	S	R	R	R	R
chr2p3061496	2	3061496	R	R	NA	S	R	R	R	S	S	S	S	S	S	S	S	S	R	S	S	S	S	R	S	R	S	S	R	R	R	R	S	S	S	R	S	S	R	S	R	S	R	S	S	R	R	R	R
chr2p3072346	2	3072346	R	R	S	S	R	R	R	S	S	S	S	S	S	S	S	S	R	S	S	S	S	R	S	R	S	S	R	R	R	R	S	S	S	R	S	S	R	S	R	S	R	S	S	R	R	R	R
chr2p3073581	2	3073581	R	R	NA	S	R	R	R	S	S	S	S	S	NA	NA	S	S	R	S	S	S	S	R	S	R	S	S	R	NA	R	R	S	S	S	R	S	S	R	S	R	S	R	S	S	R	R	R	R
chr2p3073647	2	3073647	R	R	NA	S	R	R	R	S	S	S	S	S	S	S	S	S	R	S	S	S	S	R	S	R	S	S	R	R	R	R	S	S	S	R	S	S	R	S	R	S	R	S	S	R	R	R	R
chr2p3075568	2	3075568	NA	NA	S	S	R	R	R	S	S	NA	NA	NA	S	S	S	NA	R	S	NA	S	S	R	S	R	S	S	R	R	R	R	S	S	S	NA	NA	S	R	S	R	S	R	S	S	R	R	R	R
chr2p3079908	2	3079908	R	R	NA	S	R	R	R	S	NA	S	S	NA	S	S	S	S	R	S	NA	S	S	R	S	R	S	S	R	R	R	R	S	S	S	R	S	S	R	S	R	S	R	S	S	R	R	R	R
chr2p3079932	2	3079932	R	R	NA	S	R	R	R	S	NA	S	S	NA	S	S	S	S	R	S	NA	S	S	R	S	R	S	S	R	R	R	R	S	S	S	R	S	S	R	S	R	S	R	S	S	R	R	R	R
chr2p3082976	2	3082976	R	R	NA	S	R	R	R	S	S	S	S	S	S	S	S	S	NA	S	S	S	S	R	S	R	S	S	R	R	R	R	S	S	S	R	NA	S	NA	S	R	S	R	S	S	R	R	R	R
chr2p3087436	2	3087436	R	R	S	S	R	R	R	S	S	S	S	S	S	S	S	S	R	S	S	S	S	R	S	R	S	S	R	R	R	R	S	S	S	R	S	S	R	S	R	S	R	S	S	R	R	R	R
chr2p3094086	2	3094086	R	R	S	S	R	R	R	S	S	S	S	S	S	S	S	S	R	S	S	S	S	R	S	R	S	S	R	R	R	R	S	S	S	R	S	S	R	S	R	S	R	S	S	R	R	R	R
chr2p3108879	2	3108879	R	R	S	S	R	R	R	S	S	S	S	S	S	S	S	S	R	S	NA	S	S	R	S	R	S	S	R	R	R	R	S	S	S	R	NA	S	R	S	R	S	R	S	S	R	R	R	R
chr2p3109859	2	3109859	NA	R	NA	S	R	R	R	S	S	S	S	S	S	S	S	S	R	S	S	S	S	R	S	R	S	S	R	R	R	R	S	S	S	R	S	S	R	S	R	S	R	S	S	R	R	R	R
chr2p3113042	2	3113042	R	R	NA	S	R	R	R	S	S	S	S	S	S	S	S	S	R	S	R	S	S	R	S	R	S	S	R	R	R	R	S	S	S	R	S	S	R	S	R	S	R	S	S	R	R	R	R
chr2p3113077	2	3113077	R	R	NA	S	R	R	R	S	S	S	S	S	S	S	S	S	R	S	R	S	S	R	S	R	S	S	R	R	R	R	S	S	S	R	S	S	R	S	R	S	R	S	S	R	R	R	R
chr2p3118266	2	3118266	NA	R	NA	S	R	R	R	S	S	S	S	S	S	S	S	S	R	S	R	S	S	R	S	R	S	S	R	R	R	R	S	S	S	R	S	S	R	S	R	S	R	S	S	R	R	R	R
chr2p3122332	2	3122332	NA	R	S	S	R	R	R	S	S	S	S	S	S	S	S	S	NA	S	R	S	S	R	S	R	S	S	R	R	R	R	S	S	S	R	S	S	R	NA	R	S	R	S	S	R	R	R	NA
chr2p3122377	2	3122377	NA	R	NA	S	R	R	R	S	S	S	S	S	S	S	S	S	R	S	R	S	S	R	S	R	S	S	R	R	R	R	S	S	S	R	S	S	R	NA	R	S	NA	S	S	R	R	R	R
chr2p3123912	2	3123912	NA	R	NA	S	R	R	R	S	S	S	S	NA	S	S	S	S	R	S	R	S	S	R	S	R	NA	S	R	R	R	R	S	S	S	R	S	S	R	S	R	S	R	S	S	R	R	R	R
chr2p3126169	2	3126169	R	R	NA	S	R	R	R	S	S	S	S	S	S	S	S	S	R	S	R	S	S	R	S	R	S	S	R	R	R	R	S	S	S	R	S	S	R	S	R	S	R	S	S	R	R	R	R
chr2p3205007	2	3205007	R	R	S	S	R	R	R	S	S	S	S	S	S	S	S	S	R	S	R	S	S	R	S	R	S	S	R	R	R	R	S	S	S	R	S	S	R	S	R	S	R	S	S	R	R	R	R
chr2p3205313	2	3205313	NA	NA	NA	S	R	NA	R	S	S	S	S	S	S	S	S	S	R	S	NA	S	S	R	S	R	S	S	R	R	R	R	S	S	S	NA	NA	S	R	S	R	S	R	S	S	R	R	R	NA
chr2p3205355	2	3205355	NA	NA	NA	S	R	NA	R	S	S	S	S	S	S	S	S	S	R	S	NA	S	S	R	S	R	S	S	NA	R	NA	R	S	S	S	NA	NA	S	NA	S	R	S	R	S	S	R	R	R	R
chr2p3205555	2	3205555	NA	NA	NA	S	R	R	R	S	S	S	NA	S	S	S	S	S	R	NA	R	S	S	R	S	R	S	S	R	R	NA	R	S	S	S	R	S	NA	R	NA	R	S	R	S	S	R	R	R	R
chr2p3215979	2	3215979	R	R	NA	S	R	R	R	S	S	S	S	S	S	S	S	S	R	S	R	S	S	R	S	R	S	S	R	R	R	R	S	S	S	R	S	S	R	S	R	S	R	S	S	R	R	R	R
chr2p3229659	2	3229659	R	R	NA	S	R	R	R	S	S	S	S	NA	S	S	S	S	R	S	R	S	S	R	S	R	S	S	R	R	R	R	S	S	S	R	S	S	R	S	R	S	R	S	S	R	R	R	R
chr2p3229660	2	3229660	R	R	NA	S	R	R	R	S	S	S	S	NA	S	S	S	S	R	S	R	S	S	R	S	R	S	S	R	R	R	R	S	S	S	R	S	S	R	S	R	S	R	S	S	R	R	R	R
chr2p3231684	2	3231684	R	R	S	S	R	R	R	S	S	S	S	S	S	S	S	S	R	S	R	S	S	R	S	R	S	S	R	R	R	R	S	S	S	R	S	S	R	S	R	S	R	S	S	R	R	R	R
chr2p3232429	2	3232429	NA	R	NA	S	R	R	R	S	S	S	S	NA	S	S	S	S	R	S	NA	S	S	R	S	R	NA	S	R	R	R	R	S	S	S	R	S	S	R	NA	R	S	R	S	S	R	R	R	R
chr2p3232453	2	3232453	NA	R	S	S	R	R	R	S	S	S	S	NA	S	S	S	S	R	S	NA	S	S	R	S	R	NA	S	R	R	R	R	S	S	S	R	S	S	R	NA	R	S	R	S	S	R	R	R	R
chr2p3232657	2	3232657	R	R	S	S	R	R	R	S	S	S	S	S	S	S	S	S	R	S	R	S	S	R	S	R	S	S	R	R	R	R	S	S	S	R	S	S	R	S	R	S	R	S	S	R	R	R	R
chr2p3247486	2	3247486	NA	R	S	S	R	R	R	S	S	S	S	S	S	S	S	S	R	S	R	S	S	R	S	R	S	S	R	R	R	R	S	S	S	R	S	S	NA	S	R	S	R	S	S	R	R	R	NA
chr2p3247576	2	3247576	R	R	S	S	R	R	R	S	S	S	S	S	S	S	S	S	R	S	R	S	S	R	S	R	S	S	R	R	R	R	S	S	S	R	S	S	R	S	R	S	R	S	S	R	R	R	R
chr2p3249233	2	3249233	NA	R	NA	S	R	R	NA	S	S	S	NA	NA	S	S	S	S	R	S	R	S	S	R	S	R	S	S	R	R	R	R	S	S	S	R	S	S	R	S	R	S	R	S	S	R	R	R	R
chr2p3275524	2	3275524	R	R	NA	S	R	R	R	S	S	S	S	NA	S	S	S	S	R	S	R	S	S	R	S	R	S	S	R	R	R	R	S	S	S	R	S	S	R	S	R	S	R	S	S	R	R	R	R
chr2p3278039	2	3278039	NA	R	NA	S	R	R	R	S	S	S	S	NA	S	S	S	S	R	S	NA	S	S	R	S	R	S	S	R	R	R	R	S	S	S	R	S	S	R	S	R	S	R	S	S	R	R	R	R
chr2p3278936	2	3278936	NA	R	S	S	R	R	R	S	S	S	S	NA	S	S	S	S	R	S	R	S	S	R	S	R	S	S	R	R	R	R	S	S	S	R	S	S	R	S	R	S	R	S	S	R	R	R	R
chr2p3279933	2	3279933	R	R	S	S	R	R	R	S	S	S	S	S	S	S	S	S	R	S	R	S	S	R	S	R	S	S	R	R	R	R	S	S	S	R	S	S	R	S	R	S	R	S	S	R	R	R	R
chr2p3279991	2	3279991	R	R	S	S	R	R	R	S	S	S	S	S	S	S	S	S	R	S	R	S	S	R	S	R	S	S	R	R	R	R	S	S	S	R	S	S	R	S	R	S	NA	S	S	R	R	R	R
chr2p3280478	2	3280478	R	R	S	S	R	R	R	S	S	S	S	NA	S	S	S	S	R	S	R	S	S	R	S	R	S	S	R	R	R	R	S	S	S	R	S	S	R	S	R	S	R	S	S	R	R	R	R
chr2p3284823	2	3284823	R	R	S	S	R	R	R	S	S	S	S	S	S	S	S	S	R	S	R	S	S	R	S	R	S	S	R	R	R	R	S	S	S	R	S	S	R	S	R	S	R	S	S	R	R	R	R
chr2p3287531	2	3287531	R	R	NA	S	R	NA	R	S	S	S	S	NA	S	S	S	S	R	S	R	S	S	R	S	R	S	S	R	R	R	R	S	S	S	R	S	S	R	S	R	S	R	NA	S	R	R	R	R
chr2p3287537	2	3287537	R	R	NA	S	R	NA	R	S	S	S	S	NA	S	S	S	S	R	S	R	S	S	R	S	R	S	S	R	R	R	R	S	S	S	R	S	S	R	S	R	S	R	NA	S	R	R	R	R
chr2p3287563	2	3287563	R	R	NA	S	R	NA	R	S	S	S	S	NA	S	S	S	S	R	S	R	S	S	R	S	R	S	S	R	R	R	R	S	S	S	R	S	S	R	S	R	S	R	NA	S	R	R	R	R
chr2p3289200	2	3289200	NA	NA	NA	S	R	R	R	S	S	S	S	S	S	S	S	S	NA	NA	NA	S	S	R	S	R	NA	S	R	R	R	R	S	S	S	R	S	S	R	NA	R	S	R	S	S	R	R	R	R
chr2p3289828	2	3289828	R	R	NA	S	NA	R	R	S	NA	S	S	NA	NA	S	S	S	R	S	R	S	NA	R	S	R	S	S	R	R	R	R	NA	S	S	R	S	S	R	S	R	S	R	S	S	R	R	R	R
chr2p3293661	2	3293661	NA	R	NA	S	R	R	R	S	S	S	S	S	S	S	S	S	R	NA	R	S	S	R	S	R	S	S	R	R	R	R	S	S	S	R	S	S	R	S	R	S	R	S	S	R	R	R	R
chr2p3293682	2	3293682	NA	NA	NA	S	R	R	R	S	S	S	S	S	S	S	S	S	R	NA	R	S	S	R	S	R	S	S	R	NA	R	R	S	S	S	R	S	S	R	S	R	S	NA	S	S	R	R	R	R
chr2p3293688	2	3293688	NA	R	NA	S	R	R	R	S	S	S	S	S	S	S	S	S	R	NA	R	S	S	R	S	R	S	S	R	R	R	R	S	S	S	R	S	S	R	S	R	S	R	S	S	R	R	R	R
chr2p3293911	2	3293911	R	R	S	S	R	R	R	S	S	S	S	S	S	S	S	S	R	S	R	S	S	R	S	R	S	S	R	R	R	R	S	S	S	R	S	S	R	S	R	S	R	S	S	R	R	R	R
chr2p3293944	2	3293944	R	R	S	S	R	R	R	S	S	S	S	S	S	S	S	S	R	S	R	S	S	R	S	R	S	S	R	R	R	R	S	S	S	R	S	S	R	S	R	S	R	S	S	R	R	R	R
chr2p3295840	2	3295840	NA	R	S	S	R	NA	R	S	S	S	S	S	S	S	S	S	R	S	R	S	S	R	S	R	S	S	R	R	R	R	S	S	S	R	S	S	R	S	R	S	R	NA	S	R	R	R	R
chr2p3298956	2	3298956	R	R	S	S	R	R	R	S	S	S	S	S	S	S	S	S	R	S	R	S	S	R	S	R	S	S	R	R	R	R	S	S	S	R	S	S	R	S	R	S	R	S	S	R	R	R	R
chr2p3305348	2	3305348	R	R	S	S	R	R	R	S	S	S	S	S	S	S	S	S	R	S	R	S	S	R	S	R	S	S	R	R	R	R	S	S	S	R	S	S	R	S	R	S	R	S	S	R	R	R	R
chr2p3305410	2	3305410	R	R	NA	S	R	R	R	S	S	S	S	NA	S	S	S	S	R	S	R	S	S	R	S	R	S	S	R	R	R	R	S	S	S	R	S	S	R	S	R	S	R	S	S	R	R	R	R
chr2p3305414	2	3305414	R	R	NA	S	R	R	R	S	S	S	S	NA	S	S	S	S	R	S	R	S	S	R	S	R	S	S	R	R	R	R	S	S	S	R	S	S	R	S	R	S	R	S	S	R	R	R	R
chr2p3305432	2	3305432	R	R	S	S	R	R	R	S	S	S	S	S	S	S	S	S	R	S	R	S	S	R	S	R	S	S	R	R	R	R	S	S	S	R	S	S	R	S	R	S	R	S	S	R	R	R	R
chr2p3313280	2	3313280	NA	R	NA	S	R	NA	R	S	NA	S	S	S	S	S	S	S	R	S	NA	S	S	R	S	R	NA	S	R	R	R	R	S	S	S	R	S	S	R	S	R	S	NA	NA	S	NA	R	R	R
chr2p3313281	2	3313281	NA	R	NA	S	R	NA	R	S	NA	S	S	S	S	S	S	S	R	S	NA	S	S	R	S	R	NA	S	R	R	R	R	S	S	S	R	S	S	R	S	R	S	NA	NA	S	R	R	R	R
chr2p3313317	2	3313317	NA	R	NA	S	R	NA	R	S	NA	S	S	S	S	S	S	S	R	S	NA	S	S	R	S	R	NA	S	R	R	R	R	S	S	S	R	S	S	R	S	R	S	NA	NA	S	NA	R	R	R
chr2p3313548	2	3313548	R	R	S	S	R	R	R	S	S	S	S	S	S	S	S	S	R	S	R	S	S	R	S	R	S	S	R	R	R	R	S	S	S	R	S	S	R	S	R	S	R	S	S	R	R	R	R
chr2p3313567	2	3313567	R	R	S	S	R	R	R	S	S	S	S	S	S	S	S	S	R	S	R	S	S	R	S	R	S	S	R	R	R	R	S	S	S	R	S	S	R	S	R	S	R	S	S	R	R	R	R
chr2p3336882	2	3336882	NA	R	NA	S	NA	NA	NA	S	S	NA	NA	S	NA	S	NA	S	R	S	R	S	NA	R	NA	R	S	S	R	R	R	R	S	S	S	R	S	R	R	S	R	S	R	NA	S	R	R	R	R
chr2p3400790	2	3400790	R	R	NA	S	R	R	R	S	S	S	S	S	S	S	S	S	R	S	R	S	S	R	S	R	S	S	S	R	R	R	S	S	S	R	S	R	R	S	R	S	R	S	S	R	R	R	R
chr2p3412935	2	3412935	NA	R	NA	S	R	R	R	S	S	S	R	S	NA	S	S	S	R	S	R	R	S	R	S	R	S	S	S	R	R	R	S	S	S	R	S	R	R	S	R	S	R	S	S	R	R	R	R
chr2p3413100	2	3413100	R	R	NA	S	R	R	R	S	S	S	R	S	S	S	S	S	R	S	R	R	S	R	S	R	S	S	S	R	R	R	S	S	S	R	S	R	R	S	R	S	R	S	S	R	R	R	R
chr2p3413116	2	3413116	R	R	NA	S	R	R	R	S	S	S	R	S	S	S	S	S	R	S	R	R	S	R	S	R	S	S	S	R	R	R	S	S	S	R	S	R	NA	S	R	S	R	S	S	R	R	R	R
chr2p3413154	2	3413154	R	R	NA	S	R	R	R	S	S	S	R	S	S	S	S	S	R	S	R	R	S	R	S	R	S	S	S	R	R	R	S	S	NA	R	S	R	R	S	R	S	R	S	S	R	R	R	R
chr2p3414651	2	3414651	NA	R	S	S	R	NA	R	S	S	S	R	S	S	S	S	S	R	S	R	R	S	R	S	R	S	S	S	R	R	R	S	S	S	R	S	R	NA	S	NA	S	NA	S	S	NA	R	R	NA
chr2p3415141	2	3415141	NA	R	S	S	R	NA	R	S	NA	S	R	S	NA	S	S	S	R	S	R	R	NA	R	S	R	NA	S	S	R	NA	R	S	S	S	R	S	NA	R	S	R	S	R	S	S	R	R	R	R
chr2p3415403	2	3415403	R	R	NA	S	R	R	R	S	S	S	NA	S	S	S	S	S	R	S	R	R	S	R	S	R	S	S	S	R	R	R	S	S	S	R	S	R	R	S	R	S	R	S	S	R	R	R	R
chr2p3419284	2	3419284	R	R	S	S	R	R	R	S	S	S	R	S	S	S	S	S	R	S	R	R	S	R	S	R	S	S	S	R	R	R	S	S	S	R	S	R	R	S	R	S	R	S	S	R	R	R	R
chr2p3419658	2	3419658	R	R	NA	S	R	R	R	S	S	S	R	S	S	S	S	S	R	S	R	R	S	R	S	R	S	S	S	R	R	R	S	S	S	R	S	R	R	S	R	S	R	S	S	R	R	R	R
chr2p3424057	2	3424057	R	R	S	S	R	R	R	S	S	S	R	S	S	S	S	S	R	S	R	R	S	R	S	R	S	S	S	R	R	R	S	S	S	R	S	R	R	S	R	S	R	S	S	R	R	R	R
chr2p3429622	2	3429622	R	R	NA	S	R	R	R	S	S	S	R	S	S	S	S	S	R	S	R	R	S	R	S	R	S	S	S	R	R	R	S	S	S	NA	S	R	R	S	R	S	NA	S	S	R	R	R	R
chr2p3429713	2	3429713	R	R	NA	S	R	R	R	S	S	S	R	S	S	S	S	S	R	S	R	R	S	R	S	R	S	S	S	R	R	R	S	S	S	R	S	R	R	S	R	S	R	S	S	R	R	R	R
chr2p3429797	2	3429797	R	R	NA	S	R	R	R	S	S	S	R	S	S	S	S	S	R	S	R	R	S	R	S	R	S	S	S	R	R	R	S	S	S	R	S	R	R	S	R	S	R	S	S	R	R	R	R
chr2p3429812	2	3429812	R	R	NA	S	R	R	R	S	S	S	R	S	S	S	S	S	R	S	NA	R	S	R	S	R	S	S	S	R	R	R	S	S	S	R	S	R	R	S	R	S	R	S	S	R	R	R	R
chr2p3447560	2	3447560	R	R	NA	S	R	R	R	S	S	S	NA	NA	S	S	S	S	NA	S	R	R	S	R	S	R	S	S	S	R	R	R	S	S	S	R	S	R	R	S	R	S	R	S	S	R	R	R	R
chr2p3447658	2	3447658	R	R	NA	S	R	R	R	S	S	S	R	S	S	S	S	S	R	S	R	R	S	R	S	R	S	S	S	R	R	R	S	S	S	R	S	R	R	S	R	S	R	S	S	R	R	R	R
chr2p3448133	2	3448133	NA	R	NA	S	NA	NA	R	S	S	S	R	S	NA	S	S	S	NA	S	NA	R	S	R	S	R	S	S	S	R	NA	R	S	S	S	R	S	NA	NA	S	R	S	R	S	S	R	R	R	R
chr2p3448315	2	3448315	NA	R	NA	S	R	R	R	S	S	S	NA	NA	S	S	S	S	R	S	NA	R	S	R	S	R	S	S	S	R	R	R	S	S	S	R	S	R	R	S	R	S	R	S	S	R	R	R	R
chr2p3448474	2	3448474	NA	R	NA	S	R	R	R	S	S	S	R	NA	S	S	S	S	R	S	NA	R	S	R	S	R	S	S	S	R	R	R	S	S	S	R	S	R	R	S	R	S	R	NA	S	R	R	R	R
chr2p3453134	2	3453134	NA	R	NA	S	R	R	R	S	S	S	R	S	S	S	S	S	R	S	R	R	S	R	S	R	S	S	S	R	R	R	S	S	S	R	S	R	R	S	R	S	R	S	S	R	R	R	R
chr2p3454355	2	3454355	R	R	S	S	R	R	R	S	S	S	R	S	S	S	S	S	R	S	R	R	S	R	S	R	S	S	S	R	R	R	S	S	S	R	S	R	R	S	R	S	R	S	S	R	R	R	R
chr2p3454409	2	3454409	R	R	S	S	R	R	R	S	S	S	R	S	S	S	S	S	R	S	R	R	S	R	S	R	S	S	S	R	R	R	S	S	S	R	S	R	R	S	R	S	R	S	S	R	R	R	R
chr2p3455913	2	3455913	NA	R	NA	S	R	R	R	S	S	S	R	S	S	S	S	S	R	S	R	R	S	R	S	R	S	S	S	R	R	R	S	S	S	R	S	R	R	S	R	S	R	S	S	R	R	R	R
chr2p3459924	2	3459924	R	R	NA	S	R	R	R	S	S	S	R	S	S	S	S	S	R	S	R	R	S	R	S	R	S	S	S	R	R	R	S	S	S	NA	S	R	NA	S	R	S	NA	S	S	R	R	R	R
chr2p3526944	2	3526944	R	R	S	S	R	R	R	S	S	S	R	S	S	S	S	S	R	S	R	R	S	R	S	R	S	S	S	R	R	R	S	S	S	R	S	R	R	S	R	S	R	S	S	R	R	R	R
chr2p3549733	2	3549733	R	R	NA	S	R	R	R	S	S	S	R	S	S	S	S	S	R	S	R	R	S	R	S	R	S	S	S	R	R	R	S	S	S	R	S	R	R	S	R	S	R	S	S	R	R	R	R
chr2p3618674	2	3618674	NA	NA	NA	S	R	NA	NA	NA	NA	S	NA	NA	S	NA	S	S	R	S	NA	R	S	R	S	R	S	S	S	R	NA	R	S	S	S	R	R	R	R	S	R	S	R	S	S	R	R	R	R
chr2p3624341	2	3624341	NA	R	NA	S	R	R	R	S	R	S	NA	S	S	S	S	S	R	S	NA	R	S	R	S	R	S	S	S	R	R	R	S	S	S	R	R	R	R	S	R	S	R	S	S	R	R	R	R
chr2p3625191	2	3625191	NA	R	NA	S	R	R	R	S	R	S	R	S	S	S	S	S	R	S	R	R	S	R	S	R	S	S	S	R	R	R	S	S	S	R	R	R	R	S	R	S	R	S	S	R	R	R	R
chr2p3666625	2	3666625	NA	R	S	S	R	R	R	S	R	S	R	S	S	R	S	S	R	S	R	R	S	R	S	R	S	S	S	R	R	R	S	S	S	R	R	R	R	S	R	S	R	S	S	R	R	R	R
chr2p3669261	2	3669261	NA	R	NA	S	R	R	R	S	R	S	R	S	S	R	S	S	R	S	R	R	S	R	S	R	S	S	S	R	R	R	S	S	S	R	R	R	R	S	R	S	R	S	S	R	R	R	R
chr2p3674735	2	3674735	NA	R	NA	S	R	R	R	S	R	S	R	S	S	R	S	S	R	S	R	R	S	R	S	R	S	S	S	R	R	R	S	S	S	R	NA	R	R	S	R	S	R	S	S	R	R	R	R
chr2p3676018	2	3676018	R	R	S	S	R	R	R	S	R	S	R	S	S	R	S	S	R	S	R	R	S	R	S	R	S	S	S	R	R	R	S	S	S	R	R	R	R	S	R	S	R	S	S	R	R	R	R
chr2p3704760	2	3704760	R	R	NA	S	R	R	R	S	R	S	R	NA	S	R	S	S	R	S	R	R	S	R	S	R	S	S	S	R	R	R	S	S	S	R	R	R	R	S	R	S	R	R	S	R	R	R	R
chr2p3714643	2	3714643	R	R	NA	S	R	R	R	S	R	S	R	S	S	R	S	S	R	S	R	R	S	R	S	R	S	S	S	NA	R	R	S	S	S	R	R	R	R	S	R	S	R	R	S	R	R	R	NA
chr2p3775950	2	3775950	NA	NA	NA	S	S	R	R	NA	NA	NA	NA	S	NA	R	S	S	R	NA	NA	R	S	R	S	R	S	S	NA	R	R	S	S	S	S	R	NA	R	R	S	R	S	R	R	NA	R	R	NA	R
chr2p3777062	2	3777062	R	R	NA	S	S	R	R	S	R	S	R	S	S	R	S	S	R	S	R	R	S	R	S	R	S	S	S	R	R	S	S	S	S	R	R	R	R	S	R	S	R	R	S	R	R	R	R
chr2p3802282	2	3802282	NA	R	NA	NA	S	R	R	S	R	S	R	S	S	R	S	S	R	S	R	R	S	R	R	R	S	NA	S	R	R	NA	S	S	NA	R	R	NA	R	S	R	S	R	R	S	R	R	R	R
chr2p3827261	2	3827261	NA	R	NA	S	S	R	R	S	NA	S	R	S	S	R	S	S	R	S	NA	R	S	R	R	R	S	S	S	R	NA	S	S	S	S	R	R	S	R	S	R	S	R	R	S	R	R	R	R
chr2p3848662	2	3848662	R	R	NA	S	NA	R	R	S	R	S	R	NA	NA	R	S	S	R	S	R	R	NA	R	R	R	S	S	NA	R	R	S	S	S	S	R	R	S	R	S	R	S	R	R	S	R	R	R	R
chr2p3848668	2	3848668	R	R	NA	S	NA	R	R	S	R	S	R	NA	NA	R	S	S	R	S	R	R	NA	R	R	R	S	S	NA	R	R	S	S	S	S	R	R	S	R	S	R	S	R	R	S	R	R	R	R
chr2p3848675	2	3848675	R	R	NA	S	NA	R	R	S	R	S	R	NA	NA	R	S	S	R	S	R	R	NA	R	R	R	S	S	NA	R	R	S	S	S	S	R	R	S	R	S	R	S	R	R	S	R	R	R	R
chr2p3848725	2	3848725	R	R	S	S	S	R	R	S	R	S	R	NA	S	R	S	S	R	S	R	R	S	R	R	R	S	S	S	R	R	S	S	S	S	R	R	S	R	S	R	S	R	R	S	R	R	R	R
chr2p3850658	2	3850658	R	R	S	S	S	R	R	S	R	S	R	S	S	R	S	S	R	S	R	R	S	R	R	R	S	S	S	R	R	S	S	S	S	R	R	S	R	S	R	S	R	R	S	R	R	R	R
chr2p3850703	2	3850703	R	R	S	S	S	R	R	S	R	S	R	S	S	R	S	S	R	S	R	R	S	R	R	R	S	S	S	R	R	S	S	S	S	R	R	S	R	S	R	S	R	R	S	R	R	R	R
chr2p3850920	2	3850920	R	R	NA	S	S	R	R	S	R	S	R	S	S	R	S	S	R	S	R	R	S	R	R	R	S	S	S	R	R	S	S	NA	S	R	R	S	R	S	R	S	R	R	S	R	R	R	R
chr2p3850932	2	3850932	R	R	NA	S	S	R	R	S	R	S	R	S	S	R	S	S	R	S	R	R	S	R	R	R	S	S	S	R	R	S	S	NA	S	R	R	S	R	S	R	S	R	R	S	R	R	R	R
chr2p3851026	2	3851026	R	R	NA	S	S	R	R	S	R	S	R	S	S	R	S	S	R	S	R	R	S	R	R	R	S	S	S	R	R	S	S	S	S	R	R	S	R	S	R	S	R	R	S	R	R	R	R
chr2p3851517	2	3851517	NA	R	S	S	S	R	R	S	R	NA	R	S	S	R	S	S	R	S	R	R	S	R	R	R	S	S	S	R	R	S	S	S	S	R	R	S	R	S	R	S	R	R	S	R	R	R	R
chr2p3851556	2	3851556	NA	R	S	S	S	R	R	S	R	NA	R	NA	S	R	S	S	R	S	NA	R	S	R	R	R	S	S	S	R	R	S	S	S	S	R	R	S	R	S	R	S	R	R	S	R	R	R	R
chr2p3853863	2	3853863	R	R	NA	S	S	R	R	S	R	S	R	NA	S	R	S	S	R	S	R	R	S	R	R	R	S	S	S	R	R	S	S	S	S	R	R	S	R	S	R	S	R	R	S	R	R	R	R
chr2p3853870	2	3853870	R	R	NA	S	S	R	R	S	R	S	R	NA	S	R	S	S	R	S	R	R	S	R	R	R	S	S	S	R	R	S	S	S	S	R	R	S	R	S	R	S	R	R	S	R	R	R	R
chr2p3856372	2	3856372	R	R	S	S	S	R	R	S	R	S	R	S	S	R	S	S	R	S	NA	R	S	R	R	R	NA	S	S	R	R	S	S	S	S	R	R	S	R	S	R	S	R	R	S	R	R	R	R
chr2p3857220	2	3857220	NA	R	S	S	S	NA	R	S	NA	S	R	NA	NA	R	S	S	NA	S	R	R	NA	R	R	R	S	S	NA	R	R	S	S	S	S	R	R	S	R	S	R	S	R	NA	S	R	R	R	R
chr2p3858067	2	3858067	R	R	NA	S	S	R	R	S	R	S	R	S	S	R	S	S	R	S	R	R	S	R	R	R	S	S	S	R	R	S	S	S	S	R	R	S	R	S	R	S	R	R	S	R	R	R	R
chr2p3858088	2	3858088	R	R	NA	S	S	R	R	S	R	S	R	S	S	R	S	S	R	S	R	R	S	R	R	R	S	S	S	R	R	S	S	S	S	R	R	S	R	S	R	S	R	R	S	R	R	R	R
chr2p3897480	2	3897480	NA	R	NA	S	S	R	R	S	R	S	R	S	S	R	S	S	R	S	R	R	S	R	R	R	S	S	S	R	R	S	S	S	S	R	R	S	R	S	R	S	R	R	S	R	R	R	R
chr2p3906631	2	3906631	NA	NA	NA	S	S	R	R	S	R	NA	R	S	S	R	S	S	R	S	NA	R	S	R	R	R	S	S	S	R	R	S	S	S	NA	R	R	S	R	S	R	S	R	R	NA	R	R	R	R
chr2p3906643	2	3906643	NA	NA	NA	S	S	R	R	S	R	NA	R	S	S	R	S	S	R	S	NA	R	S	R	R	R	S	S	S	R	R	S	S	S	NA	R	R	S	R	S	R	S	R	R	NA	R	R	R	R
chr2p4037561	2	4037561	R	S	S	S	S	R	S	S	R	S	R	NA	S	R	S	S	R	S	R	R	S	S	R	R	S	S	S	S	R	S	S	S	S	R	R	S	R	S	R	S	R	R	S	R	R	R	R
chr2p4053743	2	4053743	R	S	S	S	S	R	S	S	R	S	R	S	S	R	S	S	R	S	R	R	S	S	R	R	S	S	S	S	R	S	S	S	S	S	R	S	R	S	R	S	R	R	S	R	R	R	R
chr2p4073580	2	4073580	NA	NA	NA	S	S	R	S	S	R	S	NA	NA	S	R	S	S	R	S	NA	R	S	S	R	R	NA	S	S	S	R	S	S	S	S	S	R	S	R	S	R	S	NA	R	S	R	R	R	R
chr2p4074061	2	4074061	R	NA	NA	S	S	R	S	S	R	S	R	S	S	R	S	S	R	S	R	R	S	S	R	R	S	S	S	S	R	S	S	S	S	S	R	S	R	S	R	S	R	R	S	R	R	R	NA
chr2p4075212	2	4075212	R	S	NA	S	S	R	S	S	R	S	R	S	S	R	S	S	R	S	R	R	S	S	R	R	S	S	S	S	R	S	S	S	S	S	R	S	R	S	R	S	R	R	S	R	R	R	R
chr2p4076022	2	4076022	R	S	S	S	S	R	S	S	R	S	R	S	S	R	S	S	R	S	R	R	S	S	R	R	S	S	S	S	R	S	S	S	S	S	NA	S	R	S	R	S	R	R	S	R	R	R	R
chr2p4080202	2	4080202	NA	S	NA	S	S	R	S	S	R	S	NA	S	NA	R	S	S	R	NA	R	R	S	S	R	R	S	S	S	S	R	S	S	S	S	S	R	S	R	S	R	S	R	R	S	R	R	R	R
chr2p4089742	2	4089742	NA	S	NA	S	S	R	S	S	R	S	R	S	S	R	S	S	R	S	NA	R	S	S	R	R	S	S	S	S	R	S	S	S	S	S	R	S	R	S	R	S	R	R	S	R	R	R	R
chr2p4089962	2	4089962	NA	NA	NA	S	NA	R	NA	S	R	S	NA	NA	NA	R	NA	S	R	S	NA	R	S	S	R	R	S	S	S	S	R	S	S	S	S	S	R	S	R	S	R	S	R	R	S	R	R	R	R
chr2p4089988	2	4089988	NA	NA	NA	S	NA	R	NA	S	R	S	NA	NA	NA	R	NA	S	R	S	NA	R	S	S	R	R	S	S	S	S	R	S	S	S	S	S	R	S	R	S	R	S	R	R	S	R	R	R	R
chr2p4090085	2	4090085	NA	S	NA	S	S	R	S	S	R	S	R	S	S	R	S	S	R	S	R	R	S	S	R	R	S	S	S	S	R	S	S	S	S	S	R	S	R	S	R	S	R	R	S	R	R	R	R
chr2p4090350	2	4090350	R	S	NA	S	S	R	S	S	R	NA	R	S	S	R	S	S	NA	S	NA	R	S	S	R	R	S	S	S	S	R	S	S	S	S	S	NA	S	R	S	R	S	R	R	S	R	R	R	R
chr2p4090408	2	4090408	R	S	NA	S	S	R	S	S	R	NA	NA	S	NA	R	S	S	NA	S	NA	R	S	S	R	R	NA	S	S	S	R	S	S	S	S	S	NA	S	R	S	R	S	R	R	S	R	R	R	R
chr2p4094610	2	4094610	R	S	S	S	S	R	S	S	R	S	R	NA	S	R	S	S	R	S	R	R	S	S	R	R	NA	S	S	S	R	S	S	S	S	S	R	S	R	S	R	S	R	R	S	R	R	R	R
chr2p4100333	2	4100333	NA	S	S	S	S	R	S	S	R	S	R	NA	S	R	S	S	R	S	R	R	S	S	R	R	S	S	S	S	R	S	S	S	S	S	R	S	R	S	R	S	R	R	S	R	R	R	R
chr2p4101083	2	4101083	NA	S	S	S	S	NA	S	S	R	S	R	S	S	R	S	S	R	S	R	R	S	S	R	R	S	S	S	S	R	S	S	S	S	S	R	S	R	S	R	S	R	R	S	R	R	R	R
chr2p4118324	2	4118324	NA	S	NA	S	S	R	S	S	R	S	R	S	S	R	S	S	R	S	R	R	S	S	R	R	S	S	S	S	R	S	S	S	S	S	R	S	R	S	R	R	R	R	S	R	R	R	R
chr2p4119905	2	4119905	R	S	NA	S	S	R	S	S	R	S	R	S	S	R	S	S	R	S	R	R	S	S	R	R	S	S	S	S	R	S	S	S	S	S	R	S	R	S	R	R	R	R	S	R	R	R	R
chr2p4122193	2	4122193	R	S	NA	S	S	R	S	S	R	S	R	NA	S	R	S	S	R	S	NA	R	S	S	R	R	S	S	S	S	R	S	S	S	S	S	NA	S	R	S	R	R	R	R	NA	R	R	R	R
chr2p4123174	2	4123174	R	S	NA	S	S	R	S	S	R	S	R	S	S	R	S	S	R	S	R	R	S	S	R	R	S	S	S	S	R	S	S	S	S	S	R	S	R	S	R	R	R	R	S	R	R	R	R
chr2p4125524	2	4125524	R	S	S	S	S	R	S	S	R	NA	R	S	S	R	S	S	R	S	R	R	S	S	R	R	S	S	S	S	R	S	S	S	S	S	R	S	R	S	R	R	R	R	S	R	R	R	R
chr2p4127259	2	4127259	R	S	NA	S	S	NA	S	S	R	S	R	S	S	R	S	S	R	S	R	NA	S	S	R	R	S	S	S	S	R	S	S	S	S	S	NA	S	NA	S	NA	NA	R	R	S	R	R	R	R
chr2p4134167	2	4134167	R	S	NA	S	S	R	S	S	R	S	R	S	S	R	S	S	R	S	R	R	S	S	R	R	S	S	S	S	R	S	S	S	S	S	R	S	R	S	R	R	R	R	S	R	R	R	R
chr2p4134681	2	4134681	R	S	S	S	S	R	S	S	R	S	R	S	S	R	S	S	R	S	R	R	S	S	R	R	S	S	S	S	R	S	S	S	S	S	R	S	R	S	R	R	R	R	S	R	R	R	R
chr2p4143106	2	4143106	NA	NA	NA	S	S	R	NA	S	R	S	R	S	S	R	S	S	NA	NA	R	R	S	S	R	R	S	S	S	S	R	S	S	S	S	S	NA	S	R	NA	R	R	R	R	S	R	R	R	NA
chr2p4143369	2	4143369	NA	S	NA	S	S	NA	S	S	R	S	NA	S	S	R	S	S	R	S	NA	R	S	S	R	R	S	S	S	S	R	S	S	S	S	S	R	S	NA	S	R	R	R	R	S	R	R	R	R
chr2p4143604	2	4143604	R	S	NA	S	S	R	S	S	R	S	R	S	S	R	S	S	R	S	R	R	S	S	R	R	S	S	S	S	R	S	S	S	S	S	R	S	R	S	R	R	R	R	S	R	R	R	R
chr2p4149373	2	4149373	R	S	NA	S	S	R	NA	S	R	S	NA	S	S	R	S	S	R	S	R	R	S	S	R	R	S	S	S	S	R	S	S	S	S	S	R	S	R	S	R	R	R	R	S	R	R	R	R
chr2p4169321	2	4169321	NA	S	S	S	S	R	S	S	R	S	R	S	S	R	S	S	R	S	R	R	S	S	R	NA	S	S	S	S	R	S	NA	S	S	S	R	S	R	S	R	R	R	R	S	R	R	R	R
chr2p4200896	2	4200896	R	S	NA	S	S	R	S	S	R	S	R	S	S	R	S	S	R	S	R	R	S	S	R	R	S	S	S	S	R	S	S	S	S	S	R	S	R	S	R	R	R	R	S	R	R	R	R
chr2p4201401	2	4201401	NA	S	NA	S	S	R	S	S	R	S	NA	NA	NA	R	S	S	R	S	R	R	S	S	R	R	S	S	S	S	R	S	S	S	NA	S	R	S	R	S	R	R	R	R	S	R	NA	R	R
chr2p4211670	2	4211670	R	S	NA	S	S	R	S	S	R	S	R	S	S	R	S	S	R	S	R	R	S	S	R	R	S	S	S	S	R	S	S	S	S	S	R	S	R	S	R	R	R	R	S	R	R	R	R
chr2p4212159	2	4212159	R	S	NA	S	S	R	S	S	R	S	R	S	S	R	S	S	R	S	R	R	S	S	R	R	S	S	S	S	R	S	S	S	S	S	R	S	R	S	R	R	R	R	S	R	R	R	R
chr2p4220412	2	4220412	R	S	NA	S	S	R	S	S	R	S	R	S	S	R	S	S	R	S	R	R	S	S	R	R	S	S	S	S	R	S	S	S	S	S	R	S	R	S	R	R	R	R	S	R	R	R	R
chr2p4226647	2	4226647	NA	S	NA	S	S	R	S	S	R	S	R	S	S	R	S	S	R	S	R	R	S	S	R	R	S	S	S	S	NA	S	S	S	S	S	R	S	R	S	R	R	R	NA	S	R	R	R	R
chr2p4235568	2	4235568	R	S	S	S	S	R	S	S	R	S	R	S	S	R	S	S	R	S	NA	R	S	S	R	R	S	S	S	S	R	S	S	S	S	S	R	S	R	S	R	R	R	R	S	R	R	R	R
chr2p4235805	2	4235805	R	S	S	S	S	R	S	S	R	S	R	S	S	R	S	S	R	S	R	R	S	S	R	R	S	S	S	S	R	S	S	S	S	S	R	S	R	S	R	R	R	R	S	R	R	R	R
chr2p4237963	2	4237963	R	S	S	S	S	R	S	S	R	S	R	NA	S	R	S	S	R	S	NA	R	S	S	R	R	S	S	S	S	R	S	S	S	S	S	R	S	R	S	R	R	R	R	S	R	R	R	R
chr2p4238019	2	4238019	R	S	S	S	S	R	S	S	R	S	R	NA	NA	R	S	S	R	S	NA	R	S	S	R	R	S	S	S	S	R	S	S	S	S	S	R	S	R	S	R	R	R	R	S	R	R	R	R
chr2p4239599	2	4239599	R	S	S	S	S	R	S	S	R	S	R	S	S	R	S	S	R	S	R	R	S	S	R	R	S	S	S	S	R	S	S	S	S	S	R	S	R	S	R	R	R	R	S	R	R	R	R
chr2p4254304	2	4254304	R	S	S	S	S	R	S	S	R	S	R	S	S	R	S	S	R	S	R	R	S	S	R	R	S	S	S	S	R	S	S	S	S	S	R	S	R	S	R	R	R	R	S	R	R	R	R
chr2p4254917	2	4254917	NA	S	S	S	S	R	S	S	NA	S	NA	NA	S	R	S	S	R	S	NA	R	S	S	R	R	NA	S	S	S	R	S	S	S	S	S	R	S	R	S	R	R	NA	R	S	R	R	R	NA
chr2p4262146	2	4262146	R	S	S	S	S	R	S	S	R	S	R	S	S	R	S	S	R	S	R	R	S	S	R	R	S	S	S	S	R	S	S	S	S	S	R	S	R	S	R	R	R	R	S	R	R	R	R
chr2p4266954	2	4266954	NA	S	S	S	S	R	S	S	NA	S	R	S	S	R	S	S	NA	S	R	R	S	S	R	R	S	S	S	S	R	S	S	S	S	S	R	S	R	S	R	R	R	R	S	R	R	R	R
chr2p4267058	2	4267058	R	S	S	S	S	R	S	S	R	S	R	S	S	R	S	S	R	S	R	R	S	S	R	R	S	NA	S	S	R	S	S	S	S	S	R	S	R	S	R	R	R	R	S	R	R	R	R
chr2p4267073	2	4267073	R	S	S	S	S	R	S	S	R	S	R	S	S	R	S	S	R	S	R	R	S	S	R	R	S	NA	S	S	R	S	S	S	S	S	R	S	R	S	R	R	R	R	S	R	R	R	R
chr2p4267159	2	4267159	NA	S	S	S	S	R	S	S	NA	S	R	S	S	R	S	S	R	S	R	R	S	S	R	R	S	S	S	S	R	S	S	S	S	S	R	S	R	S	R	R	NA	R	S	R	R	R	NA
chr2p4267360	2	4267360	NA	NA	NA	S	S	R	S	S	NA	NA	R	S	S	R	S	S	R	S	NA	R	S	S	R	R	NA	S	S	S	R	S	S	S	S	NA	R	S	R	S	R	R	R	R	S	R	R	R	R
chr2p4267387	2	4267387	NA	NA	NA	S	S	R	S	S	NA	NA	R	S	S	R	S	S	R	S	R	R	S	S	R	R	NA	S	S	S	R	S	S	S	S	S	R	S	R	S	R	R	R	R	S	R	R	R	R
chr2p4275559	2	4275559	R	S	S	S	S	R	S	S	R	S	R	S	S	R	S	S	R	S	NA	R	S	S	R	R	S	S	S	S	R	S	S	S	S	S	R	S	R	S	R	R	R	R	S	R	R	R	R
chr2p4293020	2	4293020	R	S	NA	S	S	R	S	S	R	S	R	S	S	R	S	S	R	S	R	R	S	S	R	R	S	S	S	S	R	S	S	S	S	S	R	S	R	S	R	R	R	R	S	R	R	R	R
chr2p4316360	2	4316360	R	S	NA	S	S	R	S	S	R	S	R	S	S	R	S	S	R	S	R	R	S	S	R	R	S	S	S	S	R	S	S	S	S	S	R	S	R	S	R	R	R	R	S	R	R	R	R
chr2p4316405	2	4316405	R	S	NA	S	S	R	S	S	R	S	R	S	S	R	S	S	R	S	R	R	S	S	R	R	S	S	S	S	R	S	S	S	S	S	R	S	R	S	R	R	R	R	S	R	R	R	R
chr2p4322669	2	4322669	R	S	S	S	S	R	S	S	R	S	R	S	S	R	S	S	R	S	R	R	S	S	R	R	S	S	S	S	R	S	S	S	S	S	R	S	R	S	R	R	R	R	S	R	R	R	R
chr2p4331378	2	4331378	NA	S	NA	S	S	R	S	S	R	S	R	NA	S	R	S	S	R	S	R	R	S	S	R	R	S	S	S	S	R	S	S	S	S	S	R	S	R	S	R	R	R	R	S	R	R	R	R
chr2p4344814	2	4344814	R	S	S	S	NA	R	S	S	R	S	R	S	S	S	S	S	R	R	R	S	S	S	R	R	S	S	S	S	R	S	S	S	S	S	R	S	R	NA	R	R	R	R	S	R	R	R	R
chr2p4344888	2	4344888	R	S	S	S	S	R	S	S	R	S	R	S	S	S	S	S	R	R	R	S	S	S	R	R	S	S	S	S	R	S	S	S	S	S	R	S	R	S	R	R	R	R	S	R	R	R	R
chr2p4348714	2	4348714	R	S	S	S	S	R	S	S	R	S	R	S	S	S	S	S	R	R	R	S	S	S	R	R	S	S	S	S	R	S	S	S	S	S	R	S	R	S	R	R	R	R	S	R	R	R	R
chr2p4352792	2	4352792	R	S	S	S	S	R	S	S	R	S	R	S	S	S	S	S	R	R	R	S	S	S	R	R	S	S	S	S	R	S	S	S	S	S	R	S	R	S	R	R	R	R	S	R	R	R	R
chr2p4353596	2	4353596	R	NA	NA	S	S	R	S	S	R	NA	R	S	NA	S	S	S	R	R	NA	S	S	S	R	R	S	S	S	S	R	S	S	S	S	S	R	S	R	S	R	R	R	R	S	R	R	R	R
chr2p4361078	2	4361078	R	S	NA	S	S	R	S	S	R	NA	R	S	S	S	S	S	R	R	R	S	S	S	R	R	S	S	S	S	R	S	S	S	S	S	R	S	R	S	R	R	R	R	S	R	R	R	R
chr2p4361090	2	4361090	R	S	NA	S	S	R	S	S	R	NA	R	S	S	S	S	S	R	R	R	S	S	S	R	R	S	S	S	S	R	S	S	S	S	S	R	S	R	S	R	R	R	R	S	R	R	R	R
chr2p4361098	2	4361098	R	S	NA	S	S	R	S	S	R	NA	R	S	S	S	S	S	R	R	R	S	S	S	R	R	S	S	S	S	R	S	S	S	S	S	R	S	R	S	R	R	R	R	S	R	R	R	R
chr2p4361128	2	4361128	R	S	NA	S	S	R	S	S	R	NA	R	S	S	S	S	S	R	R	R	S	S	S	R	R	S	S	S	S	R	S	S	S	S	S	R	S	R	S	R	R	R	R	S	R	R	R	R
chr2p4361135	2	4361135	R	S	NA	S	S	R	S	S	R	NA	R	S	S	S	S	S	R	R	R	S	S	S	R	R	S	S	S	S	R	S	S	S	S	S	R	S	R	S	R	R	R	R	S	R	R	R	R
chr2p4361253	2	4361253	R	S	NA	S	S	R	S	S	R	S	R	S	S	S	S	S	R	R	R	S	S	S	R	R	NA	S	S	S	R	S	S	S	NA	S	R	S	R	S	R	R	R	R	S	R	R	R	R
chr2p4361301	2	4361301	R	S	NA	S	S	R	S	S	R	S	R	S	S	S	S	S	R	R	R	S	S	S	R	R	S	S	S	S	R	S	S	S	S	S	R	S	R	S	R	R	R	R	S	R	R	R	R
chr2p4361395	2	4361395	NA	S	S	S	S	R	S	S	NA	S	R	NA	S	S	S	S	R	R	R	S	S	S	R	R	S	S	S	S	NA	S	S	S	S	S	R	S	R	S	R	NA	R	R	S	R	R	R	R
chr2p4362811	2	4362811	R	S	NA	S	S	R	S	S	R	S	R	S	S	S	S	S	R	R	R	S	S	S	R	R	S	S	S	S	R	S	S	S	S	S	R	S	R	S	R	R	R	R	S	R	R	R	R
chr2p4370371	2	4370371	R	S	S	S	S	R	S	S	R	S	R	S	S	S	S	S	R	R	R	S	S	S	R	R	S	S	S	S	R	S	S	S	S	S	R	S	R	S	R	R	R	R	S	R	R	R	R
chr2p4370966	2	4370966	NA	S	NA	S	S	R	S	S	R	S	R	NA	S	S	S	S	R	R	NA	S	S	S	R	R	S	S	S	S	NA	S	S	S	S	S	NA	S	R	S	R	R	R	R	S	R	R	R	R
chr2p4375750	2	4375750	NA	S	NA	S	S	R	S	S	R	S	R	NA	S	S	S	S	R	R	R	S	S	S	R	R	S	S	S	S	R	S	S	S	S	NA	R	S	R	S	R	R	R	R	S	R	R	R	R
chr2p4375855	2	4375855	R	S	S	S	S	R	S	S	R	S	R	S	S	S	S	S	R	R	R	S	S	S	R	R	S	S	S	S	R	S	S	S	S	S	R	S	R	S	R	R	R	R	S	R	R	R	R
chr2p4375880	2	4375880	R	S	S	S	S	R	S	S	R	S	R	S	S	S	S	S	R	R	R	S	S	S	R	R	S	S	S	S	R	S	S	S	S	S	R	S	R	S	R	R	R	R	S	R	R	R	R
chr2p4378981	2	4378981	R	S	S	S	S	R	S	S	R	S	R	S	S	S	S	S	R	R	R	S	S	S	R	R	S	S	S	S	R	S	S	S	S	S	R	S	R	S	R	R	R	R	S	R	R	R	R
chr2p4381167	2	4381167	R	S	NA	S	S	R	S	S	R	S	R	S	S	S	S	S	R	R	R	S	S	S	R	R	S	S	S	NA	R	S	S	S	S	S	R	S	R	S	R	R	R	R	S	R	R	R	R
chr2p4381170	2	4381170	R	S	NA	S	S	R	S	S	R	S	R	S	S	S	S	S	R	R	R	S	S	S	R	R	S	S	S	NA	R	S	S	S	S	S	R	S	R	S	R	R	R	R	S	R	R	R	R
chr2p4381251	2	4381251	R	S	NA	S	S	R	S	S	NA	S	R	S	NA	S	S	S	R	NA	R	S	S	S	R	R	S	S	S	NA	R	S	S	S	S	S	R	S	R	S	R	R	NA	NA	S	R	R	R	R
chr2p4384288	2	4384288	R	NA	NA	S	S	R	S	S	R	S	R	NA	S	S	S	S	R	R	NA	S	S	S	R	R	S	S	S	S	R	S	S	S	S	S	R	S	R	S	R	R	R	R	S	R	R	R	R
chr2p4387265	2	4387265	R	S	S	S	S	R	S	S	R	S	R	NA	S	S	S	S	R	R	R	S	S	S	R	R	S	S	S	S	R	S	S	S	S	S	R	S	R	S	R	R	R	R	S	R	R	R	R
chr2p4388069	2	4388069	R	S	NA	S	S	R	S	S	R	S	R	S	S	S	S	S	R	R	R	S	S	S	R	R	S	S	S	S	R	S	S	S	S	S	R	S	R	S	R	R	R	R	S	R	R	R	R
chr2p4402841	2	4402841	NA	S	NA	S	S	R	S	S	NA	S	R	S	S	S	S	S	R	R	R	S	S	S	R	R	S	S	S	S	NA	S	S	S	S	S	NA	S	R	S	R	R	R	R	S	R	R	R	R
chr2p4494032	2	4494032	R	S	S	S	S	R	S	S	R	S	NA	S	S	S	S	S	R	R	NA	S	S	S	R	R	S	S	S	S	R	S	S	S	S	S	R	S	R	S	R	R	R	R	S	R	R	R	R
chr2p4568021	2	4568021	NA	S	NA	S	S	NA	S	S	R	S	R	S	S	S	S	S	R	R	NA	S	S	S	R	S	S	S	S	S	R	S	S	S	S	S	R	S	NA	S	R	NA	NA	R	S	R	R	R	R
chr2p4572591	2	4572591	NA	S	NA	S	S	R	S	S	R	S	R	NA	S	S	S	S	R	R	R	S	S	S	R	S	S	S	S	S	R	S	S	S	S	S	R	S	R	S	R	R	R	R	S	R	R	R	R
chr2p4582688	2	4582688	S	S	NA	S	S	R	S	S	R	S	R	S	S	S	S	S	R	R	R	S	S	S	R	S	S	S	S	S	R	S	S	S	S	S	R	S	R	S	R	R	R	R	S	R	R	R	R
chr2p4583488	2	4583488	S	S	NA	S	S	R	S	S	R	S	R	S	S	S	S	S	R	R	R	S	S	S	R	S	S	S	S	S	R	S	S	S	S	S	R	S	R	S	R	R	R	R	S	R	R	R	R
chr2p4600105	2	4600105	S	S	S	S	S	R	S	S	R	S	R	NA	S	S	S	S	R	R	NA	S	S	S	R	S	S	S	S	S	R	S	S	S	S	S	R	S	R	S	R	R	R	R	S	R	R	S	R
chr2p4600429	2	4600429	NA	S	NA	NA	S	NA	S	S	R	S	NA	S	NA	S	S	S	R	R	NA	S	S	S	NA	S	S	S	NA	S	NA	S	NA	S	S	S	R	S	R	S	R	R	R	R	S	R	R	S	R
chr2p4604921	2	4604921	S	S	S	S	S	R	S	S	R	S	R	S	S	S	S	S	R	R	R	S	S	S	R	S	S	S	S	S	R	S	S	S	S	S	R	S	R	S	R	R	R	R	S	R	R	S	R
chr2p4711030	2	4711030	NA	NA	NA	S	S	R	S	S	R	S	R	S	S	S	S	S	R	R	R	S	S	S	R	S	R	S	S	S	R	S	NA	S	S	S	R	S	R	S	R	R	R	R	S	S	R	S	R
chr2p4711062	2	4711062	NA	NA	NA	S	S	R	S	S	R	S	R	S	S	S	S	S	R	R	R	S	S	S	R	S	R	S	S	S	R	S	NA	S	S	S	R	S	R	S	R	R	R	R	S	S	R	S	R
chr2p4711071	2	4711071	NA	NA	NA	S	S	R	S	S	R	S	R	S	NA	NA	S	S	R	R	R	S	S	S	R	S	R	S	S	S	R	S	NA	S	S	S	R	S	R	S	R	R	R	R	S	S	R	S	R
chr2p4711076	2	4711076	NA	NA	NA	S	S	R	S	S	R	S	R	S	NA	NA	S	S	R	R	R	S	S	S	R	S	R	S	S	S	R	S	NA	S	S	S	R	S	R	S	R	R	R	R	S	S	R	S	R
chr2p4712792	2	4712792	S	S	NA	S	S	R	S	S	R	S	R	S	S	S	S	S	R	R	R	S	S	S	R	S	R	S	S	S	R	S	S	S	S	S	R	S	R	S	R	R	R	R	S	S	R	S	R
chr2p4714540	2	4714540	S	S	S	S	S	R	S	S	R	S	R	S	S	S	S	S	R	R	R	S	S	S	R	S	R	S	S	S	R	S	S	S	S	S	R	S	R	S	R	R	R	R	S	S	R	S	R
chr2p4714583	2	4714583	S	S	S	S	S	R	S	S	R	S	R	S	S	S	S	S	R	R	R	S	S	S	R	S	R	S	S	S	R	S	S	S	S	S	R	S	R	S	R	R	R	R	S	S	R	S	R
chr2p4715312	2	4715312	S	S	S	S	S	R	S	S	R	S	R	S	S	S	S	S	R	R	R	NA	S	S	R	S	R	S	S	S	R	S	S	S	S	NA	R	S	R	S	R	R	R	R	S	S	R	S	R
chr2p4719007	2	4719007	NA	S	NA	S	S	R	S	S	R	S	R	S	S	S	S	S	R	R	R	S	S	S	R	S	NA	S	S	S	R	S	S	S	S	S	NA	S	R	S	R	R	R	R	S	S	R	S	R
chr2p4724383	2	4724383	S	S	S	S	S	R	S	S	R	S	R	S	NA	S	S	S	NA	R	R	S	S	S	R	S	R	S	S	S	NA	S	S	S	S	S	R	S	R	S	R	R	R	R	S	S	R	S	R
chr2p4762066	2	4762066	NA	S	S	S	S	R	S	R	R	S	R	S	S	S	S	S	R	R	R	S	S	S	R	S	R	S	S	S	R	S	S	S	S	S	R	S	R	S	R	R	R	R	S	S	R	S	R
chr2p4767940	2	4767940	S	S	S	S	S	R	S	R	R	S	R	NA	S	S	S	S	R	R	NA	S	NA	S	R	S	R	S	S	S	R	S	NA	S	S	S	R	S	R	S	R	R	R	R	S	S	R	S	R
chr2p4770454	2	4770454	S	S	S	S	S	R	S	R	R	S	R	S	S	S	S	S	R	R	R	S	S	S	R	S	R	S	S	S	R	S	S	S	S	S	R	S	R	S	R	R	R	R	S	S	R	S	R
chr2p4771636	2	4771636	S	S	S	S	S	R	S	R	R	S	R	S	S	S	S	S	R	R	R	S	S	S	R	S	R	S	S	S	R	S	S	S	S	S	R	S	R	S	R	R	R	R	S	S	R	S	R
chr2p4771836	2	4771836	S	S	S	S	S	R	S	R	R	S	R	S	S	S	S	S	R	R	R	S	S	S	R	S	R	S	S	S	R	S	S	S	S	S	R	S	R	S	R	R	R	R	S	S	R	S	R
chr2p4773213	2	4773213	NA	S	NA	S	NA	R	S	R	R	S	NA	NA	NA	S	NA	S	R	R	R	S	S	S	R	S	R	S	NA	S	NA	S	S	S	S	S	R	S	R	S	R	R	R	NA	S	S	R	S	R
chr2p4773232	2	4773232	NA	S	NA	S	NA	R	S	R	R	S	NA	NA	NA	S	NA	S	R	R	R	S	S	S	R	S	R	S	NA	S	NA	S	S	S	S	S	R	S	R	S	R	R	R	R	S	S	R	S	R
chr2p4776573	2	4776573	S	S	NA	S	S	R	S	R	R	S	R	S	S	S	S	S	R	R	R	S	S	S	R	S	R	S	S	S	R	S	S	S	S	S	R	S	R	S	R	R	R	R	S	S	R	S	R
chr2p4782390	2	4782390	S	S	NA	S	S	R	S	R	R	S	R	S	S	S	S	S	R	R	R	S	S	S	R	S	R	S	S	S	R	S	S	S	S	S	R	S	R	S	R	R	R	R	S	S	R	S	R
chr2p4782395	2	4782395	S	S	NA	S	S	R	S	R	R	S	R	S	S	S	S	S	R	R	R	S	S	S	R	S	R	S	S	S	R	S	S	S	S	S	R	S	R	S	R	R	R	R	S	S	R	S	R
chr2p4782545	2	4782545	S	S	S	S	S	R	S	R	R	S	R	S	S	S	S	S	R	R	R	S	S	S	R	S	R	S	S	S	R	S	S	S	S	S	R	S	R	S	R	R	R	R	S	S	R	S	R
chr2p4782665	2	4782665	S	S	NA	S	S	R	S	R	R	S	R	S	S	S	S	S	R	R	R	S	S	S	R	S	R	S	S	S	R	S	S	S	S	S	R	S	R	S	R	R	R	R	S	S	R	S	R
chr2p4782681	2	4782681	S	S	NA	S	S	R	S	R	R	S	R	S	S	S	S	S	R	R	R	S	S	S	R	S	R	S	S	S	R	S	S	S	S	S	R	S	R	S	R	R	R	R	S	S	R	S	R
chr2p4796649	2	4796649	S	S	NA	S	S	R	S	R	R	S	R	S	S	S	S	S	R	R	R	S	S	S	R	S	R	S	S	S	R	S	S	S	S	S	R	S	R	S	R	R	R	R	S	S	R	S	R
chr2p4804621	2	4804621	S	S	NA	S	S	R	S	R	R	NA	NA	S	S	S	S	S	R	R	R	S	S	S	R	S	R	S	S	S	R	S	S	S	S	S	R	S	R	S	R	R	R	R	S	S	R	S	R
chr2p4808304	2	4808304	S	S	NA	S	S	R	S	R	R	S	NA	NA	S	S	S	S	R	R	R	S	S	S	R	S	R	S	S	S	R	S	S	S	S	S	R	S	R	S	R	R	R	R	S	S	R	S	R
chr2p4831933	2	4831933	S	R	NA	S	S	R	S	NA	NA	S	NA	S	S	S	S	S	R	NA	NA	S	R	S	R	S	R	S	S	S	R	S	S	S	S	S	R	S	R	S	R	R	R	R	S	S	R	S	R
chr2p4832307	2	4832307	S	R	S	S	S	R	S	R	R	S	R	S	S	S	S	S	R	R	R	S	R	S	R	S	R	S	S	S	R	S	S	S	S	S	R	S	R	S	R	R	R	NA	S	S	R	S	NA
chr2p4832386	2	4832386	NA	R	S	S	S	R	S	R	R	S	R	S	S	S	S	S	R	R	R	S	R	S	R	S	R	S	S	S	NA	S	S	S	S	S	R	S	R	S	R	R	R	R	S	S	R	S	R
chr2p4833744	2	4833744	S	R	NA	S	S	R	NA	R	R	S	R	S	S	S	S	S	R	R	R	S	R	S	R	S	R	S	S	S	R	S	S	S	S	S	R	S	R	S	R	R	R	R	S	S	R	S	NA
chr2p4834697	2	4834697	S	R	NA	S	S	R	S	R	R	S	R	S	S	S	S	S	R	R	R	S	R	S	R	S	R	S	S	S	R	S	S	S	S	S	R	S	R	S	R	R	R	NA	S	S	R	S	R
chr2p4834864	2	4834864	NA	R	NA	S	S	R	S	R	R	S	R	S	NA	S	S	S	R	R	R	S	R	S	R	NA	R	S	S	S	R	S	NA	S	NA	S	R	S	R	S	R	R	R	R	S	S	R	S	R
chr2p4834876	2	4834876	NA	R	NA	S	S	R	S	R	R	S	R	S	NA	S	S	S	R	R	R	S	R	S	R	NA	R	S	S	S	R	S	NA	S	NA	S	R	S	R	S	R	R	R	R	S	S	R	S	R
chr2p4834885	2	4834885	NA	R	NA	S	S	R	S	R	R	S	R	S	NA	S	S	S	R	R	R	S	R	S	R	NA	R	S	S	S	R	S	NA	S	NA	S	R	S	R	S	R	R	R	R	S	S	R	S	R
chr2p4834967	2	4834967	NA	R	NA	S	NA	R	S	R	R	S	R	S	NA	S	S	S	R	R	R	S	R	S	R	NA	R	S	S	S	R	S	NA	S	S	S	R	S	R	S	R	R	R	R	S	S	R	S	R
chr2p4835033	2	4835033	S	NA	NA	S	S	R	S	R	R	S	R	S	S	S	S	S	R	NA	R	S	R	S	R	S	R	S	S	S	NA	S	S	S	S	S	R	S	R	S	R	NA	R	R	S	S	R	S	NA
chr2p4839611	2	4839611	S	R	S	S	S	R	S	R	R	S	R	S	S	S	S	S	R	R	R	S	R	S	R	S	R	S	S	S	R	S	S	S	S	S	R	S	R	S	R	R	R	R	S	S	R	S	R
chr2p4852860	2	4852860	NA	R	S	S	S	R	S	R	R	S	R	S	S	S	S	S	R	R	R	S	R	S	R	S	R	S	S	S	R	S	S	S	S	S	R	S	R	S	R	R	R	R	S	S	R	S	R
chr2p4854192	2	4854192	NA	R	S	S	S	R	S	R	R	S	R	S	S	S	S	S	R	R	R	S	R	S	R	S	R	S	S	S	R	S	S	S	S	S	R	S	R	S	R	R	R	R	S	S	R	S	R
chr2p4856871	2	4856871	S	R	S	S	S	R	S	R	R	S	R	S	S	S	S	S	R	R	R	S	R	S	R	S	R	S	S	S	R	S	S	S	S	S	R	S	R	S	R	R	R	R	S	S	R	S	R
chr2p4856883	2	4856883	S	R	S	S	S	R	S	R	R	S	R	S	S	S	S	S	R	R	R	S	R	S	R	S	R	S	S	S	R	S	S	S	S	S	R	S	R	S	R	R	R	R	S	S	R	S	R
chr2p4857024	2	4857024	S	R	NA	S	S	R	S	R	R	S	R	S	S	S	S	S	R	R	R	S	R	S	R	S	NA	S	S	S	R	S	NA	S	S	S	R	S	R	S	R	R	R	R	S	S	R	S	R
chr2p4857025	2	4857025	S	R	NA	S	S	R	S	R	R	S	R	S	S	S	S	S	R	R	R	S	R	S	R	S	NA	S	S	S	R	S	NA	S	S	S	R	S	R	S	R	R	R	R	S	S	R	S	R
chr2p4858757	2	4858757	S	R	S	S	S	R	S	R	R	S	R	S	S	S	S	S	R	R	R	S	R	S	R	S	R	S	S	S	R	S	S	S	S	S	R	S	R	S	R	R	R	R	S	S	R	S	R
chr2p4859549	2	4859549	S	R	S	S	S	R	S	R	R	S	R	S	S	S	S	S	R	R	R	S	R	S	R	S	R	S	S	S	R	S	S	S	S	S	R	S	R	S	R	R	R	R	S	S	R	S	R
chr2p4863533	2	4863533	S	R	S	S	S	R	S	R	R	S	R	S	S	S	S	S	R	R	R	S	R	S	R	S	R	S	S	S	R	S	S	S	S	S	R	S	R	S	R	R	R	R	S	S	R	S	R
chr2p4869383	2	4869383	S	R	NA	S	S	R	S	R	R	S	R	S	S	S	S	S	R	R	R	S	R	S	R	S	R	S	S	S	R	S	S	S	S	S	R	S	R	S	R	R	R	R	S	S	R	S	R
chr2p4869680	2	4869680	S	R	NA	S	S	R	S	R	R	NA	R	S	S	S	S	S	R	R	R	S	R	S	R	S	R	S	S	S	R	S	S	S	S	S	R	S	R	S	R	R	R	R	S	S	R	S	R
chr2p4879161	2	4879161	S	R	S	S	S	R	S	R	R	S	R	S	S	S	S	S	R	R	R	S	R	S	R	S	R	S	S	S	R	S	S	S	S	S	R	S	R	S	R	R	R	R	S	S	R	S	R
chr2p4888433	2	4888433	S	R	NA	S	NA	R	S	R	R	S	R	S	NA	S	S	S	R	R	R	S	R	S	R	S	R	S	S	S	R	S	S	S	S	S	R	S	R	NA	R	R	R	R	S	S	R	S	R
chr2p4888757	2	4888757	S	R	S	S	S	R	S	R	R	S	R	S	S	S	S	S	R	R	R	S	R	S	R	S	R	S	S	S	R	S	S	S	S	S	R	S	R	S	R	R	R	R	S	S	R	S	R
chr2p4888772	2	4888772	S	R	S	S	S	R	S	R	R	S	R	S	S	S	S	S	R	R	R	S	R	S	R	S	R	S	S	S	R	S	S	S	S	S	R	S	R	S	R	R	R	R	S	S	R	S	R
chr2p5016648	2	5016648	NA	R	S	R	S	R	S	NA	R	S	R	S	S	S	S	S	R	R	R	S	R	S	R	S	R	S	S	S	R	S	S	S	S	S	R	S	NA	S	R	R	R	NA	S	S	R	S	R
chr2p5022510	2	5022510	S	NA	NA	NA	S	R	NA	R	NA	S	R	S	NA	S	S	S	R	R	NA	S	R	S	R	S	R	S	S	S	R	S	S	S	S	S	R	S	R	S	R	R	R	R	S	S	NA	S	R
chr2p5024280	2	5024280	S	R	NA	R	NA	R	S	R	R	S	R	S	S	S	S	S	R	R	R	S	R	S	R	S	R	S	S	S	R	S	S	NA	NA	S	R	S	R	NA	R	R	R	R	S	NA	R	S	R
chr2p5024317	2	5024317	S	R	NA	R	S	R	S	R	R	S	R	S	S	S	S	S	R	R	R	S	R	S	R	S	R	S	S	S	R	S	S	S	S	S	R	S	R	S	R	R	R	R	S	S	R	S	R
chr2p5024335	2	5024335	S	R	NA	R	S	R	S	R	R	S	R	S	S	S	S	S	R	R	R	S	R	S	R	S	R	S	S	S	R	S	S	S	S	S	R	S	R	S	R	R	R	R	S	S	R	S	R
chr2p5026413	2	5026413	S	R	S	R	S	R	S	R	R	S	R	S	S	S	S	S	R	R	R	S	R	S	R	S	R	S	S	S	R	S	S	S	S	S	R	S	R	S	R	R	R	R	S	S	R	S	R
chr2p5026468	2	5026468	S	R	S	R	S	R	S	R	R	S	NA	S	S	S	S	S	R	R	R	S	R	S	R	S	R	S	S	S	R	S	S	S	S	S	R	S	R	S	R	R	R	R	S	S	R	S	R
chr2p5044368	2	5044368	S	R	NA	R	S	R	S	R	R	S	R	S	S	S	S	S	R	R	R	S	R	S	R	S	R	S	S	S	R	S	S	S	S	S	R	S	R	S	R	R	R	R	S	S	R	S	R
chr2p5044476	2	5044476	S	R	NA	R	S	R	S	R	R	S	R	S	S	S	S	S	R	R	R	S	R	S	R	S	R	S	S	S	R	S	S	S	S	S	NA	S	R	S	R	R	R	R	S	S	R	S	R
chr2p5052410	2	5052410	NA	R	NA	R	S	R	S	R	R	S	R	S	S	S	S	S	R	R	R	S	R	S	R	S	R	S	S	S	R	S	S	S	S	S	R	S	R	S	R	R	R	R	S	S	R	S	R
chr2p5052545	2	5052545	NA	R	NA	R	S	R	S	R	R	S	NA	S	S	S	S	S	R	NA	R	S	R	S	R	S	NA	S	S	S	NA	S	S	S	S	S	R	S	NA	S	R	R	R	R	S	S	R	S	NA
chr2p5086276	2	5086276	S	R	NA	R	S	R	S	R	R	S	R	S	S	S	S	S	R	R	R	S	R	S	R	R	R	S	S	S	R	S	S	S	S	S	R	S	R	S	R	R	R	R	S	S	R	S	R
chr2p5210203	2	5210203	S	R	S	R	S	S	S	R	R	S	R	S	S	S	S	S	R	R	R	S	R	S	R	R	R	S	S	S	R	S	S	S	S	S	R	S	R	S	R	R	R	R	S	S	R	S	R
chr2p5210480	2	5210480	NA	NA	S	R	S	S	S	R	R	S	R	S	S	S	S	S	R	NA	NA	S	R	S	R	R	R	S	S	S	NA	S	S	S	S	S	R	S	R	S	R	R	NA	R	S	S	R	S	R
chr2p5211242	2	5211242	NA	R	S	R	S	S	S	R	R	S	R	S	S	S	S	S	R	R	R	S	R	S	R	R	R	S	S	S	R	S	NA	S	S	S	R	S	R	S	R	R	R	R	S	S	R	S	R
chr2p5211243	2	5211243	NA	R	S	R	S	S	S	R	R	S	R	S	S	S	S	S	R	R	R	S	R	S	R	R	R	S	S	S	R	S	NA	S	S	S	R	S	R	S	R	R	R	R	S	S	R	S	R
chr2p5217533	2	5217533	S	R	S	R	S	S	S	R	R	S	R	S	S	S	S	S	R	R	R	S	R	S	R	R	R	S	S	S	NA	S	NA	S	S	S	R	S	R	S	R	R	R	R	S	S	R	S	R
chr2p5235014	2	5235014	NA	R	S	R	S	S	S	R	R	S	R	S	S	S	S	S	R	R	R	S	R	S	R	R	R	S	S	S	R	S	NA	S	S	S	R	S	R	S	S	R	R	R	S	S	R	S	R
chr2p5242226	2	5242226	S	R	S	R	S	S	S	R	R	S	R	S	S	S	S	S	R	R	R	S	R	S	R	R	R	S	S	S	R	S	S	S	S	S	R	S	R	S	S	R	R	R	S	S	R	S	R
chr2p5325546	2	5325546	S	R	NA	R	S	NA	S	R	NA	S	NA	NA	S	S	S	S	R	NA	R	S	R	S	R	R	NA	S	S	S	R	S	NA	S	S	S	R	S	R	S	S	R	R	R	S	S	R	S	R
chr2p5340220	2	5340220	S	R	S	R	S	S	S	R	R	S	R	S	S	S	S	S	R	R	R	S	R	S	R	R	R	S	NA	S	R	S	S	S	S	S	R	S	R	S	S	R	R	R	S	S	R	S	R
chr2p5347649	2	5347649	S	R	NA	R	S	S	S	R	R	S	R	S	S	S	S	S	R	R	R	S	R	S	R	R	R	S	S	S	R	S	S	S	S	S	R	S	R	S	S	R	R	R	S	S	R	S	R
chr2p5350963	2	5350963	NA	R	NA	R	S	S	S	R	R	S	R	S	S	S	S	S	R	R	NA	S	R	S	R	R	R	S	S	S	R	S	NA	S	S	S	R	S	R	S	S	R	R	R	S	S	R	S	R
chr2p5365934	2	5365934	S	R	NA	R	S	S	S	R	R	S	R	S	S	S	S	S	R	R	R	S	R	S	R	R	R	S	S	S	R	S	S	S	S	S	R	S	R	S	S	R	R	R	S	S	R	S	R
chr2p5366110	2	5366110	NA	R	NA	R	S	S	S	R	R	S	R	S	S	S	S	S	R	R	R	S	R	S	R	R	R	S	S	S	R	S	S	S	S	S	R	S	R	S	S	R	R	R	S	S	R	S	R
chr2p5381018	2	5381018	NA	R	NA	R	NA	NA	S	R	R	NA	NA	NA	NA	S	S	S	R	NA	NA	S	NA	S	R	R	R	S	NA	S	R	S	S	S	S	S	R	S	R	S	S	R	R	R	S	S	R	S	R
chr2p5381138	2	5381138	NA	NA	NA	R	S	NA	S	R	NA	S	R	S	S	S	S	S	R	R	R	S	R	S	R	R	NA	S	S	S	R	S	NA	S	S	S	NA	S	R	S	S	R	R	R	S	S	R	S	NA
chr2p5381224	2	5381224	S	R	NA	R	S	S	S	R	R	S	R	S	S	S	S	S	R	R	R	S	R	S	R	R	R	S	S	S	R	S	S	S	S	S	R	S	R	S	S	R	R	R	S	S	R	S	R
chr2p5381411	2	5381411	S	R	NA	R	S	S	S	R	R	S	R	S	S	S	S	S	R	R	R	S	R	S	R	R	R	S	S	S	R	S	S	S	S	S	R	S	R	S	S	R	R	R	S	S	R	S	R
chr2p5382128	2	5382128	S	R	S	R	S	S	S	R	R	S	R	S	S	S	S	S	R	R	R	S	R	S	R	R	R	S	S	S	R	S	S	S	S	S	R	S	R	S	S	R	R	R	S	S	R	S	R
chr2p5393907	2	5393907	NA	NA	NA	R	S	S	S	R	R	S	R	S	S	S	S	S	R	R	R	S	R	S	R	R	R	S	S	S	R	S	S	S	S	S	R	S	R	S	S	R	R	R	S	S	R	S	R
chr2p5400043	2	5400043	S	R	S	R	S	S	S	R	R	S	R	S	S	S	S	S	R	R	R	S	R	S	R	R	R	S	S	S	R	S	S	S	S	S	R	S	R	S	S	R	R	R	S	S	R	S	R
chr2p5401788	2	5401788	NA	R	NA	R	S	NA	S	R	R	S	R	NA	S	S	S	S	R	R	NA	S	R	S	R	R	R	S	S	S	R	S	NA	S	S	S	NA	S	R	S	S	R	R	R	S	S	R	S	R
chr2p5491709	2	5491709	S	R	S	R	S	S	S	R	R	S	R	NA	S	S	S	S	R	R	R	S	R	S	R	R	R	S	S	S	R	S	NA	S	S	S	R	S	R	S	S	R	R	R	S	S	R	S	R
chr2p5491710	2	5491710	S	R	S	R	S	S	S	R	R	S	R	NA	S	S	S	S	R	R	R	S	R	S	R	R	R	S	S	S	R	S	NA	S	S	S	R	S	R	S	S	R	R	R	S	S	R	S	R
chr2p5516309	2	5516309	S	R	S	R	S	S	S	R	NA	S	NA	NA	S	S	S	S	R	R	R	S	R	S	R	R	R	S	S	S	R	S	S	S	S	S	R	S	R	S	S	R	R	R	S	S	R	S	R
chr2p5523738	2	5523738	NA	R	NA	R	S	S	S	R	R	S	NA	S	S	S	S	S	R	R	R	S	R	S	R	R	R	S	S	S	R	S	NA	S	S	S	R	S	R	S	S	R	R	R	S	S	R	S	R
chr2p5634137	2	5634137	S	R	NA	R	S	S	S	R	R	S	R	S	S	S	S	S	R	R	R	S	R	S	R	R	R	R	S	S	R	S	S	S	S	S	R	S	R	S	S	R	R	R	S	S	R	S	R
chr2p5634216	2	5634216	S	R	NA	R	S	S	S	R	R	S	NA	S	S	S	S	S	R	R	R	S	R	S	R	R	R	R	S	S	R	S	S	S	S	S	R	S	R	S	S	R	R	R	S	S	R	S	R
chr2p5647921	2	5647921	NA	R	NA	R	S	S	S	R	R	R	R	S	S	S	S	S	R	R	R	S	R	S	R	R	R	R	S	S	R	S	S	S	S	S	R	S	R	S	S	R	S	R	S	S	R	S	R
chr2p5678650	2	5678650	S	R	NA	R	S	S	S	R	R	R	R	S	S	S	S	S	R	R	R	S	R	S	R	R	R	R	S	S	R	S	S	S	S	S	R	S	R	S	S	R	S	R	S	S	R	S	R
chr2p5683827	2	5683827	S	R	NA	R	S	S	S	R	R	R	R	S	S	S	S	S	R	NA	R	S	R	S	R	R	R	R	S	S	R	S	S	S	S	S	R	S	R	S	S	R	S	R	S	S	R	S	R
chr2p5683980	2	5683980	S	R	S	R	S	S	S	R	R	R	R	S	S	S	S	S	R	R	R	S	R	S	R	R	R	R	S	S	R	S	S	S	S	S	R	S	R	S	S	R	S	R	S	S	R	S	R
chr2p5683999	2	5683999	S	R	S	R	S	S	S	R	R	R	R	S	S	S	S	S	R	R	R	S	R	S	R	R	R	R	S	S	R	S	S	S	S	S	R	S	R	S	S	R	S	R	S	S	R	S	R
chr2p5693740	2	5693740	S	R	S	R	S	S	S	R	R	R	R	NA	S	S	S	S	R	R	R	S	R	S	R	R	R	R	S	S	R	S	S	S	S	S	R	S	R	S	S	R	S	R	S	S	R	S	R
chr2p5693776	2	5693776	S	R	S	R	S	S	S	R	R	R	R	NA	S	S	S	S	R	R	R	S	R	S	R	R	R	R	S	S	R	S	S	S	S	S	R	S	R	S	S	R	S	R	S	S	R	S	R
chr2p5693815	2	5693815	S	R	S	R	S	S	S	R	NA	R	R	NA	S	S	S	S	R	R	R	S	R	S	R	R	NA	R	S	S	R	S	S	S	S	S	R	S	R	S	S	R	S	R	S	S	R	S	R
chr2p5693919	2	5693919	S	R	NA	R	S	S	S	R	R	R	R	S	S	S	S	S	R	R	R	S	R	S	R	R	R	R	S	S	R	NA	S	NA	S	S	R	S	R	S	S	R	S	R	S	S	R	S	R
chr2p5694228	2	5694228	NA	R	S	R	S	S	S	R	R	R	R	S	S	S	S	S	R	R	R	S	R	S	R	R	R	R	S	S	R	S	NA	S	S	S	R	S	R	S	S	R	S	R	S	S	R	S	R
chr2p5697855	2	5697855	S	R	S	R	S	S	S	R	R	R	R	S	S	S	S	S	R	R	R	S	R	S	R	R	R	R	S	S	R	S	S	S	S	S	R	S	R	S	S	R	S	R	S	S	R	S	R
chr2p5697856	2	5697856	S	R	S	R	S	S	S	R	R	R	R	S	S	S	S	S	R	R	R	S	R	S	R	R	R	R	S	S	R	S	S	S	S	S	R	S	R	S	S	R	S	R	S	S	R	S	R
chr2p5697898	2	5697898	S	R	S	R	S	S	S	R	R	R	R	S	S	S	S	S	R	R	R	S	R	S	R	R	R	R	S	S	R	S	S	S	S	S	R	S	R	S	S	R	S	R	S	S	R	S	R
chr2p5700525	2	5700525	NA	NA	S	R	S	S	S	R	NA	R	NA	NA	S	S	S	S	R	R	R	S	R	S	R	R	R	R	S	S	R	S	NA	S	S	S	R	S	R	S	S	R	S	NA	S	S	R	S	R
chr2p5700659	2	5700659	NA	NA	S	R	S	S	S	R	NA	R	NA	NA	S	S	S	S	R	R	R	S	R	S	R	R	R	R	S	S	R	S	S	S	S	S	R	S	R	S	S	R	S	R	S	S	R	S	R
chr2p5700672	2	5700672	NA	NA	S	R	S	S	S	R	NA	R	NA	NA	S	S	S	S	R	R	R	S	NA	S	R	R	R	R	S	S	R	S	NA	S	S	S	R	S	R	S	S	R	S	R	S	S	R	S	R
chr2p5700729	2	5700729	NA	NA	S	R	S	S	S	R	NA	R	NA	NA	S	S	S	S	R	R	R	S	NA	S	R	R	R	NA	S	S	R	S	NA	S	S	S	R	S	R	S	S	R	S	R	S	S	R	S	R
chr2p5714692	2	5714692	S	R	NA	S	S	S	S	R	R	R	R	S	S	S	S	S	R	R	S	S	R	S	R	R	R	R	S	S	R	S	S	S	S	S	R	S	R	S	S	R	S	R	S	S	R	S	NA
chr2p5714722	2	5714722	S	R	NA	S	S	S	S	R	R	R	R	S	S	S	S	S	R	R	S	S	R	S	R	R	R	R	S	S	R	S	S	S	S	S	R	S	R	S	S	R	S	R	S	S	R	S	R
chr2p5726087	2	5726087	NA	NA	NA	S	S	S	S	R	R	R	NA	NA	S	S	S	S	R	R	NA	S	R	S	R	R	R	R	NA	S	R	S	S	S	S	S	R	S	R	S	S	R	S	NA	S	S	R	S	R
chr2p5726127	2	5726127	NA	NA	NA	S	S	S	S	R	R	R	NA	S	S	S	S	S	R	R	NA	S	R	S	R	R	R	R	NA	S	R	S	S	S	S	S	R	S	R	S	S	NA	S	NA	S	S	R	S	R
chr2p5884574	2	5884574	S	R	NA	S	S	S	S	R	R	R	R	S	S	S	S	S	R	R	S	S	R	S	R	R	NA	R	S	S	R	S	NA	S	S	S	R	S	R	S	S	R	S	R	S	S	R	S	R
chr2p5906296	2	5906296	S	R	S	S	S	S	S	R	R	R	R	S	S	S	S	S	R	R	S	S	R	S	R	R	R	R	S	S	R	S	S	S	S	S	R	S	R	S	S	R	S	R	S	S	R	S	R
chr2p5906321	2	5906321	S	R	S	S	S	S	S	R	R	R	R	S	S	S	S	S	R	R	S	S	R	S	R	R	R	R	S	S	R	S	S	S	S	S	R	S	R	S	S	R	S	R	S	S	R	S	R
chr2p5906561	2	5906561	NA	NA	NA	S	S	S	S	R	R	R	NA	S	S	S	S	S	R	R	NA	S	R	S	R	R	R	R	S	S	R	S	S	S	S	S	R	S	R	S	S	R	S	R	S	S	R	S	R
chr2p5913862	2	5913862	NA	R	S	S	S	S	S	R	NA	NA	R	NA	NA	NA	S	S	R	NA	NA	S	R	S	R	R	NA	R	S	S	R	S	S	S	S	S	R	S	R	S	S	R	S	R	S	S	R	S	R
chr2p5917495	2	5917495	S	R	NA	S	S	S	S	R	R	R	R	S	S	S	S	S	R	R	S	S	R	S	R	R	R	NA	S	S	R	S	S	S	S	S	R	S	R	S	S	R	S	R	S	S	R	S	R
chr2p5917572	2	5917572	S	NA	NA	S	S	S	S	R	NA	R	R	S	S	S	S	S	R	R	S	S	R	S	R	R	R	NA	S	S	R	S	S	S	S	S	R	S	R	S	S	R	S	NA	S	S	R	S	R
chr2p5927448	2	5927448	S	R	S	S	S	S	S	R	R	R	NA	S	S	S	S	S	R	NA	S	S	R	S	R	R	R	R	S	S	R	S	S	S	S	S	R	S	R	S	S	R	S	R	S	S	R	S	R
chr2p5928852	2	5928852	NA	R	S	S	S	S	S	R	R	R	R	S	S	S	S	S	R	R	S	S	R	S	R	R	R	R	S	S	R	S	S	S	S	S	R	S	R	S	S	R	S	R	S	S	R	S	R
chr2p5943422	2	5943422	S	R	S	S	S	NA	S	R	R	R	R	S	S	NA	S	S	R	R	S	S	R	S	R	R	R	R	S	S	R	S	S	NA	S	S	R	S	R	S	S	R	S	R	NA	S	R	S	R
chr2p5943460	2	5943460	S	R	S	S	S	S	S	R	R	R	R	S	S	S	S	S	R	R	S	S	R	S	R	R	R	R	S	S	R	S	S	S	S	S	R	S	R	S	S	R	S	R	S	S	R	S	R
chr2p5947947	2	5947947	S	R	NA	S	S	S	S	R	NA	R	R	S	S	S	S	S	R	R	S	S	R	S	R	R	NA	R	S	S	NA	S	S	S	S	S	NA	S	R	S	S	R	S	R	S	S	R	S	R
chr2p5949820	2	5949820	S	R	NA	S	S	S	S	R	R	R	R	S	S	S	S	S	R	R	S	S	R	S	R	R	R	R	S	S	R	S	NA	S	S	S	R	S	R	S	S	R	S	R	S	S	R	S	R
chr2p5950308	2	5950308	NA	R	S	S	S	S	S	R	R	NA	R	S	S	S	S	S	R	R	S	S	NA	S	R	R	R	R	S	S	R	S	S	S	S	S	R	S	NA	S	S	R	S	R	S	S	R	S	R
chr2p5954404	2	5954404	S	R	S	S	S	S	S	R	R	R	R	S	S	S	S	S	R	R	S	S	R	S	R	R	R	R	S	S	R	S	S	S	R	S	R	S	R	S	S	R	S	R	S	S	R	S	R
chr2p5954468	2	5954468	S	R	S	S	S	S	S	R	R	R	R	S	S	S	S	S	R	R	S	S	R	S	R	R	NA	R	S	S	R	S	S	S	R	S	R	S	R	S	S	R	S	R	S	S	R	S	R
chr2p5963290	2	5963290	S	R	NA	S	S	S	S	R	R	R	R	S	S	S	S	NA	R	R	S	S	R	S	R	R	R	R	S	S	R	S	S	NA	R	S	R	S	R	S	S	R	S	R	S	S	R	S	R
chr2p5964406	2	5964406	S	R	NA	S	S	NA	S	R	R	R	R	S	NA	NA	S	S	R	R	S	S	R	NA	R	R	R	R	S	S	R	S	S	S	R	S	R	S	R	S	S	R	S	R	S	S	R	S	R
chr2p5973110	2	5973110	S	R	NA	S	S	S	S	R	R	R	R	S	S	S	S	S	R	R	S	S	NA	S	R	R	R	R	S	S	R	S	S	S	R	S	R	S	R	S	S	R	S	R	S	S	R	S	R
chr2p5973116	2	5973116	S	R	NA	S	S	S	S	R	R	R	R	S	S	S	S	S	R	R	S	S	NA	S	R	R	R	R	S	S	R	S	S	S	R	S	R	S	R	S	S	R	S	R	S	S	R	S	R
chr2p5974935	2	5974935	S	R	NA	S	S	S	S	R	R	R	R	S	S	S	S	S	R	NA	S	S	R	S	R	R	NA	R	S	S	NA	S	S	S	R	S	R	S	R	S	S	NA	S	NA	S	S	NA	S	R
chr2p5975004	2	5975004	S	R	S	S	S	S	S	R	R	R	NA	S	S	S	S	S	R	NA	S	S	R	S	R	R	R	R	S	S	R	S	S	S	R	S	NA	S	R	S	S	NA	S	R	S	S	R	S	NA
chr2p5975038	2	5975038	S	R	S	S	S	S	S	R	R	R	R	S	S	S	S	S	R	R	S	S	R	S	R	R	R	R	S	S	R	S	S	S	R	S	R	S	R	S	S	R	S	R	S	S	R	S	R
chr2p5975228	2	5975228	S	R	S	S	S	S	S	R	R	R	R	S	S	S	S	S	R	R	S	S	R	S	R	R	R	R	S	S	R	S	S	S	R	S	R	S	R	S	S	NA	S	R	S	S	R	S	R
chr2p5975332	2	5975332	S	R	NA	S	S	S	S	R	R	R	R	S	S	S	S	S	R	NA	S	S	R	S	R	R	R	R	S	S	R	S	S	S	R	S	R	S	R	S	S	NA	S	R	S	S	R	S	NA
chr2p5975383	2	5975383	S	R	S	S	S	S	S	R	R	R	R	S	S	S	S	S	R	NA	S	S	R	S	R	R	R	R	S	S	R	S	S	S	R	S	R	S	R	S	S	R	S	R	S	S	R	S	R
chr2p5976319	2	5976319	S	R	S	S	S	S	S	R	R	R	R	S	S	S	S	S	R	R	S	S	R	S	R	R	R	R	S	S	R	S	NA	S	R	S	R	S	R	S	S	R	S	R	S	S	R	S	R
chr2p5976446	2	5976446	S	R	S	S	S	S	S	R	R	R	R	S	S	S	S	S	R	R	S	S	R	S	R	R	R	R	S	S	R	S	NA	S	R	S	R	S	R	S	S	R	S	R	S	S	R	S	R
chr2p5976456	2	5976456	S	R	S	S	S	S	S	R	R	R	R	S	S	S	S	S	R	R	S	S	R	S	R	R	R	R	S	S	R	S	NA	S	R	S	R	S	R	S	S	R	S	R	S	S	R	S	R
chr2p5976585	2	5976585	S	R	S	S	S	S	S	R	R	R	R	S	S	S	S	S	R	R	S	S	R	S	R	R	R	NA	S	S	R	S	S	S	R	S	R	S	R	S	S	R	S	R	S	S	R	S	R
chr2p5976619	2	5976619	S	R	S	S	S	S	S	R	R	R	R	S	S	S	S	S	R	R	S	S	R	S	R	R	R	R	S	S	R	S	S	S	R	S	R	S	R	S	S	R	S	R	S	S	R	S	R
chr2p5979329	2	5979329	S	R	R	S	S	S	S	R	R	R	R	S	S	S	S	S	R	R	S	S	R	S	R	R	R	R	S	S	R	S	S	S	R	S	R	S	R	S	S	R	S	R	S	S	R	S	R
chr2p5984784	2	5984784	S	R	R	S	S	S	S	R	R	R	R	S	S	S	S	S	R	R	S	S	R	S	R	R	R	R	S	S	R	S	S	S	R	S	R	S	R	S	S	R	S	R	S	S	R	S	R
chr2p5984796	2	5984796	S	R	R	S	S	S	S	R	R	R	R	S	S	S	S	S	R	R	S	S	R	S	R	R	R	R	S	S	R	S	S	S	R	S	R	S	R	S	S	R	S	R	S	S	R	S	R
chr2p5987576	2	5987576	S	R	R	S	S	S	S	R	R	R	NA	S	S	S	S	S	R	R	S	S	R	S	R	R	R	R	S	S	R	S	S	S	R	S	NA	S	R	S	S	R	S	R	S	S	R	S	R
chr2p5987597	2	5987597	S	R	R	S	S	S	S	R	R	R	R	S	S	S	S	S	R	R	S	S	R	S	R	R	R	R	S	S	R	S	S	S	R	S	R	S	R	S	S	R	S	R	S	S	R	S	R
chr2p5987811	2	5987811	NA	R	R	NA	S	S	S	R	R	R	R	S	S	S	S	S	R	R	S	S	R	S	R	R	R	R	S	S	R	S	S	S	R	S	R	S	R	S	S	R	S	R	S	S	R	S	NA
chr2p5992401	2	5992401	S	R	R	S	S	S	S	R	R	R	R	S	S	S	S	S	R	R	S	S	R	S	R	R	R	R	S	S	R	S	NA	S	R	S	R	S	R	S	S	R	S	R	S	S	R	S	R
chr2p5996805	2	5996805	S	R	R	S	S	S	S	R	R	R	R	S	S	S	S	S	R	R	S	S	R	S	R	R	R	R	S	S	R	S	S	S	R	S	R	S	R	S	S	R	S	R	S	S	R	S	R
chr2p5996986	2	5996986	NA	R	R	S	S	S	S	R	R	R	R	S	S	S	S	S	R	R	S	S	R	S	R	R	R	R	S	S	R	S	S	S	R	S	R	S	R	S	S	R	S	R	S	S	R	S	R
chr2p5996992	2	5996992	NA	R	R	S	S	S	S	R	R	R	R	S	S	S	S	S	R	R	S	S	R	S	R	R	R	R	S	S	R	S	S	S	R	S	R	S	R	S	S	R	S	R	S	S	R	S	R
chr2p5996993	2	5996993	NA	R	R	S	S	S	S	R	R	R	R	S	S	S	S	S	R	R	S	S	R	S	R	R	R	R	S	S	R	S	S	S	R	S	R	S	R	S	S	R	S	R	S	S	R	S	R
chr2p5997023	2	5997023	NA	R	R	S	S	S	S	R	R	R	R	S	S	S	S	S	R	R	S	S	R	S	R	R	R	R	S	S	R	S	S	S	R	S	R	S	R	S	S	R	S	R	S	S	R	S	R
chr2p5997025	2	5997025	NA	R	R	S	S	S	S	R	R	R	R	S	S	S	S	S	R	R	S	S	R	S	R	R	R	R	S	S	R	S	S	S	R	S	R	S	R	S	S	R	S	R	S	S	R	S	R
chr2p6007125	2	6007125	S	R	R	S	NA	S	S	R	R	R	R	NA	S	S	S	S	R	R	NA	S	R	S	R	R	R	R	S	S	R	S	S	S	R	S	R	S	R	S	S	R	S	R	S	S	R	S	R
chr2p6010004	2	6010004	S	R	R	S	S	S	S	R	R	R	R	S	S	S	S	S	R	R	S	S	R	S	R	R	R	R	S	S	R	S	S	S	R	S	R	S	R	S	S	R	S	R	S	S	R	S	R
chr2p6010302	2	6010302	NA	NA	R	S	S	NA	S	R	R	NA	R	S	S	S	S	S	R	R	S	S	R	S	R	R	NA	R	S	S	R	S	NA	S	R	S	R	S	R	S	S	R	S	R	S	S	R	S	R
chr2p6010303	2	6010303	NA	NA	R	S	S	NA	S	R	R	NA	R	S	S	S	S	S	R	R	S	S	R	S	R	R	NA	R	S	S	R	S	NA	S	R	S	R	S	R	S	S	R	S	R	S	S	R	S	R
chr2p6010312	2	6010312	NA	NA	NA	S	S	NA	S	R	NA	NA	NA	S	S	S	S	S	R	R	S	S	R	S	R	R	NA	R	S	S	R	S	NA	S	R	S	NA	S	R	S	S	R	S	R	S	S	R	S	R
chr2p6013024	2	6013024	NA	R	R	S	S	S	S	R	R	R	NA	S	S	S	S	S	R	R	S	S	R	S	R	R	R	R	S	S	NA	S	S	S	R	S	R	S	R	S	S	R	S	R	S	S	R	S	R
chr2p6095183	2	6095183	S	R	R	S	S	S	R	R	R	R	R	S	S	S	S	S	S	R	S	S	R	S	R	R	S	S	S	S	R	R	S	S	R	S	R	S	R	S	S	R	S	R	S	S	R	S	R
chr2p6116931	2	6116931	S	R	R	S	S	S	R	R	R	R	R	S	S	S	S	S	S	R	S	S	R	S	R	R	S	S	S	S	R	R	S	S	R	S	R	S	R	S	S	R	S	R	S	S	R	S	R
chr2p6117153	2	6117153	S	R	R	S	S	S	R	R	R	R	R	S	S	S	S	S	S	R	S	S	R	S	R	R	S	S	S	S	R	R	S	S	R	S	R	S	R	S	S	R	S	R	S	S	R	S	R
chr2p6122150	2	6122150	S	R	R	S	S	S	R	R	R	R	R	S	S	S	S	S	S	R	S	S	R	S	R	R	S	S	S	S	R	R	NA	S	R	S	R	S	R	S	S	R	S	R	S	S	R	S	R
chr2p6130735	2	6130735	S	R	R	S	S	S	R	R	R	R	R	S	S	S	NA	NA	S	R	S	S	R	S	R	R	S	S	NA	NA	R	R	NA	S	R	S	R	S	R	S	S	R	NA	R	S	S	R	S	R
chr2p6231097	2	6231097	NA	R	R	R	NA	S	R	R	NA	R	NA	S	NA	S	S	S	S	NA	NA	S	R	S	R	R	S	S	S	S	R	R	S	S	R	S	R	S	R	S	S	R	S	R	S	S	R	S	R
chr2p6277259	2	6277259	NA	R	NA	R	S	NA	R	R	R	R	R	S	S	NA	S	S	S	R	S	S	R	S	R	R	S	S	S	R	R	R	S	S	R	S	R	S	R	S	S	R	S	R	S	S	R	S	NA
chr2p6321155	2	6321155	S	R	R	R	R	S	R	R	R	R	NA	S	NA	S	S	S	S	R	S	S	R	S	R	R	S	S	NA	R	R	R	S	S	R	S	R	S	R	S	S	R	S	R	S	S	R	S	R
chr2p6321307	2	6321307	S	R	R	R	R	S	R	R	R	R	R	S	S	S	S	S	S	R	S	S	R	S	R	R	S	S	S	R	R	R	S	S	R	S	R	S	R	S	S	R	S	R	S	S	R	S	R
chr2p6324805	2	6324805	S	R	R	R	R	S	R	R	R	R	R	S	S	S	S	S	S	R	S	S	R	S	R	R	S	S	S	R	R	R	S	S	R	S	R	S	R	S	S	R	S	R	S	S	R	S	R
chr2p6325357	2	6325357	S	R	R	R	NA	S	R	R	NA	R	R	S	S	S	S	S	S	NA	S	S	R	S	R	R	S	S	S	R	R	R	NA	S	NA	S	NA	S	R	S	S	R	S	R	S	S	R	S	R
chr2p6325472	2	6325472	S	R	R	R	R	S	R	R	R	R	R	S	S	S	S	S	S	R	S	S	R	S	R	R	S	S	S	R	R	R	S	S	R	S	R	S	R	S	S	R	S	R	S	S	R	S	R
chr2p6325526	2	6325526	S	R	R	R	R	S	R	R	R	R	R	S	S	S	S	S	S	R	S	S	R	S	R	R	S	S	S	R	R	R	S	S	R	S	R	S	R	S	S	R	S	R	S	S	R	S	R
chr2p6329830	2	6329830	S	R	R	R	R	S	R	R	R	R	R	S	S	S	S	S	S	R	S	S	R	S	R	R	S	S	S	R	R	R	NA	S	R	S	R	S	R	S	S	R	S	R	S	S	R	S	R
chr2p6330489	2	6330489	S	R	R	R	R	S	R	R	R	R	R	S	S	S	S	S	S	R	S	S	R	S	R	R	S	S	S	R	R	R	S	S	R	S	R	S	R	NA	S	R	S	R	S	S	R	S	R
chr2p6330642	2	6330642	S	R	R	R	R	S	R	R	R	R	R	S	S	S	S	S	S	R	S	S	R	S	R	R	S	NA	S	R	R	R	S	S	R	S	R	S	R	S	S	R	S	R	S	S	R	S	R
chr2p6330643	2	6330643	S	R	R	R	R	S	R	R	R	R	R	S	S	S	S	S	S	R	S	S	R	S	R	R	S	NA	S	R	R	R	S	S	R	S	R	S	R	S	S	R	S	R	S	S	R	S	R
chr2p6330649	2	6330649	S	R	R	R	R	S	R	R	R	R	R	S	S	S	S	S	S	R	S	S	R	S	R	R	S	NA	S	R	R	R	S	S	R	S	R	S	R	S	S	R	S	R	S	S	R	S	R
chr2p6330754	2	6330754	S	R	R	R	R	S	R	R	R	R	R	S	S	S	S	S	S	R	S	S	R	S	R	R	S	S	S	R	R	R	S	S	R	S	R	S	R	S	S	R	S	R	S	S	R	S	R
chr2p6335000	2	6335000	S	R	R	R	R	S	R	R	R	R	R	S	S	S	S	S	S	R	S	S	R	S	R	R	S	S	S	R	R	R	S	S	R	S	R	S	R	S	S	R	S	R	S	S	R	S	R
chr2p6335015	2	6335015	S	R	R	R	R	S	R	R	R	R	R	S	S	S	S	S	S	R	S	S	R	S	R	R	S	S	S	R	R	R	S	S	R	S	R	S	R	S	S	R	S	R	S	S	R	S	R
chr2p6335018	2	6335018	S	R	R	R	R	S	R	R	R	R	R	S	S	S	S	S	S	R	S	S	R	S	R	R	S	S	S	R	R	R	S	S	R	S	R	S	R	S	S	R	S	R	S	S	R	S	R
chr2p6335027	2	6335027	S	R	R	R	R	S	R	R	R	R	R	S	S	S	S	S	S	R	S	S	R	S	R	R	S	S	S	R	R	R	S	S	R	S	R	S	R	S	S	R	S	R	S	S	R	S	R
chr2p6338121	2	6338121	NA	NA	R	R	R	S	R	R	R	R	R	NA	S	S	S	S	S	R	S	S	R	S	R	R	S	S	S	R	R	R	S	S	R	S	R	S	R	S	S	R	NA	R	S	S	R	S	R
chr2p6343984	2	6343984	S	R	R	R	R	S	R	R	R	R	R	S	S	S	S	S	S	R	S	S	R	S	R	R	S	S	S	R	R	R	NA	S	R	S	R	S	R	S	S	R	S	R	S	S	R	S	R
chr2p6344014	2	6344014	S	R	R	R	R	S	R	R	R	R	R	S	S	S	S	S	S	R	S	S	R	S	R	R	S	S	S	R	R	R	NA	S	R	S	R	S	R	S	S	R	S	R	S	S	R	S	R
chr2p6344062	2	6344062	S	R	R	R	R	S	R	R	R	R	R	S	S	S	S	S	S	R	S	S	R	S	R	R	S	S	S	R	R	R	S	S	R	S	R	S	R	S	S	R	S	R	S	S	R	S	R
chr2p6344065	2	6344065	S	R	R	R	R	S	R	R	R	R	R	S	S	S	S	S	S	R	S	S	R	S	R	R	S	S	S	R	R	R	S	S	R	S	R	S	R	S	S	R	S	R	S	S	R	S	R
chr2p6344086	2	6344086	S	R	R	R	R	S	R	R	R	R	R	S	S	S	S	S	S	R	S	S	R	S	R	R	S	S	S	R	R	R	S	S	R	S	R	S	R	S	S	R	S	R	S	S	R	S	R
chr2p6353287	2	6353287	S	R	R	R	R	S	R	R	R	R	R	S	S	S	S	S	S	R	S	S	R	S	R	R	S	S	S	R	R	R	S	S	R	S	R	S	R	S	S	R	S	R	S	S	R	S	R
chr2p6353399	2	6353399	S	R	R	R	R	S	R	R	R	R	R	S	S	S	S	S	S	R	S	S	R	S	R	R	NA	S	S	R	R	R	S	S	R	S	R	NA	R	S	S	R	NA	R	S	S	R	S	R
chr2p6353414	2	6353414	S	R	R	R	R	S	R	R	R	R	R	S	S	S	S	S	S	R	S	S	R	S	R	R	NA	S	S	R	R	R	S	S	R	S	R	NA	R	S	S	R	NA	R	S	S	R	S	R
chr2p6367203	2	6367203	NA	NA	R	R	R	S	NA	R	R	R	R	S	S	NA	NA	S	S	NA	S	S	R	S	R	R	S	S	S	R	NA	R	NA	S	R	S	NA	S	R	S	S	R	S	R	S	S	R	S	R
chr2p6367216	2	6367216	NA	NA	R	R	R	S	NA	R	R	R	R	S	S	NA	NA	S	S	NA	S	S	R	S	R	R	S	S	S	R	NA	R	NA	S	R	S	R	S	R	S	S	R	S	R	S	S	R	S	R
chr2p6369104	2	6369104	S	R	R	R	R	S	R	R	R	R	R	S	S	S	S	S	S	R	S	S	R	S	R	R	S	S	S	R	R	R	S	S	R	S	R	S	R	S	S	R	S	R	S	S	R	S	R
chr2p6369119	2	6369119	S	R	R	R	R	S	R	R	R	R	R	S	S	S	S	S	S	R	S	S	R	S	R	R	S	S	S	R	R	R	S	S	R	S	R	S	R	S	S	R	S	R	S	S	R	S	R
chr2p6369700	2	6369700	S	R	R	R	R	S	R	R	NA	R	R	S	NA	S	S	S	S	R	NA	S	R	S	R	R	NA	S	S	R	R	R	NA	S	R	S	NA	S	R	S	S	R	S	R	S	NA	R	S	R
chr2p6369723	2	6369723	S	R	R	R	R	S	R	R	R	R	R	S	NA	S	S	S	S	R	NA	S	R	S	R	R	NA	S	S	R	R	R	NA	S	R	S	NA	S	R	S	S	R	S	R	S	NA	R	S	NA
chr2p6370025	2	6370025	S	R	R	R	R	S	R	R	R	R	R	S	S	S	S	S	S	R	S	S	R	S	R	R	S	S	S	R	R	R	S	S	R	S	R	S	R	S	S	R	S	R	S	S	R	S	R
chr2p6370049	2	6370049	S	R	R	R	R	S	R	R	R	R	R	S	S	S	S	S	S	R	S	S	R	S	R	R	S	S	S	R	R	R	S	S	R	S	R	S	R	S	S	R	S	R	S	S	R	S	R
chr2p6370067	2	6370067	S	R	R	R	R	S	R	R	R	R	R	S	S	S	S	S	S	R	S	S	R	S	R	R	S	S	S	R	R	R	S	S	R	S	R	S	R	S	S	R	S	R	S	S	R	S	R
chr2p6370110	2	6370110	S	R	R	R	R	S	R	R	R	R	R	NA	S	S	S	S	S	R	S	S	R	S	R	R	S	S	S	R	NA	R	NA	S	R	S	R	S	R	S	S	R	S	R	S	S	R	NA	R
chr2p6381530	2	6381530	S	R	R	R	R	S	R	R	R	R	S	S	S	S	S	S	S	R	S	S	R	S	R	R	S	S	S	R	R	R	S	S	R	S	R	S	R	S	S	R	S	R	S	S	S	S	R
chr2p6381587	2	6381587	S	R	R	R	R	S	R	R	R	NA	S	S	S	S	S	S	S	R	S	S	R	S	R	R	S	S	S	R	R	R	S	S	R	S	R	S	R	S	S	R	S	R	S	S	S	S	R
chr2p6393089	2	6393089	S	R	R	R	R	S	R	R	R	R	S	S	S	S	S	S	S	R	S	S	R	S	R	R	S	S	S	R	R	R	NA	S	R	S	R	S	R	S	S	R	S	R	S	S	S	S	R
chr2p6393110	2	6393110	S	R	R	R	R	S	R	R	R	R	S	S	S	S	S	S	S	R	S	S	R	S	R	R	S	S	S	R	R	R	NA	S	R	S	R	S	R	S	S	R	S	R	S	S	S	S	R
chr2p6408176	2	6408176	S	R	R	R	R	S	R	R	R	R	S	S	S	S	S	S	S	R	S	S	R	S	R	R	S	S	S	R	R	R	S	S	R	S	R	S	R	S	S	R	S	R	S	S	S	S	R
chr2p6416936	2	6416936	NA	R	R	NA	R	S	R	R	R	R	S	S	S	S	S	S	S	R	NA	S	R	S	R	R	NA	S	S	R	R	R	S	S	R	S	R	S	R	S	S	R	S	R	S	S	S	S	R
chr2p6417032	2	6417032	NA	R	R	R	R	S	R	R	R	R	S	S	S	S	S	S	S	R	S	S	R	S	R	R	S	S	S	R	R	R	NA	S	R	S	R	S	R	S	S	R	S	R	S	S	S	S	R
chr2p6417035	2	6417035	NA	R	R	R	R	S	R	R	R	R	S	S	S	S	S	S	S	R	S	S	R	S	R	R	S	S	S	R	R	R	NA	S	R	S	R	S	R	S	S	R	S	R	S	S	S	S	R
chr2p6417068	2	6417068	NA	R	R	R	R	S	R	R	R	R	S	S	S	S	S	S	S	R	S	S	R	S	R	R	S	S	S	R	R	R	S	S	R	S	R	S	R	S	S	R	S	R	S	S	S	S	R
chr2p6422936	2	6422936	S	R	R	R	R	S	R	R	R	R	S	S	S	S	S	S	S	R	S	S	R	S	R	R	NA	S	S	R	R	R	S	S	R	S	R	S	R	S	S	R	S	R	S	S	S	S	R
chr2p6424531	2	6424531	S	R	R	R	R	S	R	R	R	R	S	S	S	S	S	S	S	R	S	S	R	S	R	R	S	S	S	R	R	R	S	S	R	S	R	S	R	S	S	R	S	R	S	S	S	S	R
chr2p6429056	2	6429056	S	R	R	R	R	S	R	R	R	R	S	S	S	S	S	S	S	R	S	S	R	S	R	R	S	S	S	R	R	R	S	S	R	S	R	S	R	S	S	R	S	R	S	S	S	S	R
chr2p6429070	2	6429070	S	R	R	R	R	S	R	R	R	R	S	S	S	S	S	S	S	R	S	S	R	S	R	R	S	S	S	R	R	R	S	S	R	S	R	S	R	S	S	R	S	R	S	S	S	S	R
chr2p6429071	2	6429071	S	R	R	R	R	S	R	R	R	R	S	S	S	S	S	S	S	R	S	S	R	S	R	R	S	S	S	R	R	R	S	S	R	S	R	S	R	S	S	R	S	R	S	S	S	S	R
chr2p6429072	2	6429072	S	R	R	R	R	S	R	R	R	R	S	S	S	S	S	S	S	R	S	S	R	S	R	R	S	S	S	R	R	R	S	S	R	S	R	S	R	S	S	R	S	R	S	S	S	S	R
chr2p6436375	2	6436375	NA	R	NA	R	R	S	R	R	R	R	S	S	S	S	S	S	S	R	S	S	NA	S	R	R	S	S	S	R	R	R	S	S	R	S	R	S	R	S	S	R	S	R	S	S	S	S	R
chr2p6436387	2	6436387	NA	R	NA	R	R	S	R	R	R	R	S	S	S	S	S	S	S	R	S	S	NA	S	R	R	S	S	S	R	R	R	S	S	R	S	R	S	R	S	S	R	S	R	S	S	S	S	R
chr2p6436916	2	6436916	S	R	R	R	R	S	NA	R	R	R	S	NA	NA	S	S	S	S	R	NA	S	R	S	R	R	S	S	S	R	R	R	S	S	R	S	R	S	R	S	S	R	S	R	S	S	S	S	R
chr2p6436988	2	6436988	S	NA	R	R	NA	S	NA	R	R	R	S	NA	NA	S	S	S	S	R	NA	S	R	S	R	R	S	S	S	R	R	R	S	S	R	S	R	S	R	S	S	R	S	R	S	S	S	S	R
chr2p6445177	2	6445177	S	R	R	R	R	S	R	R	R	R	S	S	S	S	S	S	S	R	S	R	R	S	R	R	S	S	S	R	R	R	NA	S	R	S	R	S	R	S	S	R	S	R	S	S	S	S	R
chr2p6448705	2	6448705	NA	NA	NA	R	R	S	R	R	R	R	NA	S	S	S	S	S	S	R	S	R	R	S	R	R	S	S	S	R	R	R	NA	S	R	S	R	S	R	S	S	R	S	R	S	S	S	S	R
chr2p6448734	2	6448734	NA	R	NA	R	R	S	R	R	R	R	S	S	S	S	S	S	S	R	S	R	R	S	R	R	S	S	S	R	R	R	NA	S	R	S	R	S	R	S	S	R	S	R	S	S	S	S	R
chr2p6451663	2	6451663	S	R	R	R	R	S	R	R	R	R	S	S	S	S	S	S	S	R	S	R	R	S	R	R	S	S	S	R	R	R	S	S	R	S	R	S	R	S	S	R	S	R	S	S	S	S	R
chr2p6451691	2	6451691	S	R	R	R	R	S	R	R	R	R	S	S	S	S	S	S	S	R	S	R	R	S	R	R	S	S	S	R	R	R	S	S	R	S	R	S	R	S	S	R	S	R	S	S	S	S	R
chr2p6455852	2	6455852	S	R	NA	NA	NA	S	R	R	NA	R	NA	NA	S	S	S	S	S	NA	S	R	R	S	R	R	S	S	S	R	R	R	NA	S	R	S	NA	S	R	S	S	R	S	R	S	S	S	S	R
chr2p6550332	2	6550332	S	R	R	NA	R	S	NA	R	R	R	S	S	S	S	NA	S	S	R	S	R	R	S	R	R	S	S	S	R	R	R	S	S	R	S	R	NA	R	S	S	R	S	R	S	S	S	S	R
chr2p6550352	2	6550352	S	R	R	NA	R	S	NA	R	R	R	S	S	S	S	NA	S	S	R	S	R	R	S	R	R	S	S	S	R	R	R	S	S	R	S	R	NA	R	S	S	R	S	R	S	S	S	S	R
chr2p6550359	2	6550359	S	R	R	NA	R	S	NA	R	R	R	S	S	S	S	NA	S	S	R	S	R	R	S	R	R	S	S	S	R	R	R	S	S	R	S	R	NA	R	S	S	R	S	R	S	S	S	S	R
chr2p6550424	2	6550424	S	R	R	NA	R	S	NA	R	R	R	S	S	S	S	NA	S	S	R	S	R	R	S	R	R	S	S	S	R	R	R	S	S	R	S	R	S	R	S	S	R	S	R	S	S	S	NA	R
chr2p6551379	2	6551379	NA	R	R	R	NA	NA	R	R	NA	R	NA	NA	NA	S	S	S	S	R	NA	R	R	S	R	R	S	S	NA	R	R	R	S	S	R	S	R	S	R	S	S	R	S	R	S	S	S	NA	R
chr2p6551397	2	6551397	NA	R	R	R	R	NA	R	R	R	R	NA	NA	NA	S	S	S	S	R	NA	R	R	S	R	R	S	S	NA	R	R	R	NA	S	R	S	R	S	R	S	S	R	S	R	S	S	S	NA	R
chr2p6551409	2	6551409	NA	R	R	R	R	NA	R	R	R	R	NA	NA	NA	S	S	S	S	R	NA	R	R	S	R	R	S	S	NA	R	R	R	NA	S	R	S	NA	S	NA	S	S	R	S	R	S	S	S	NA	R
chr2p6556552	2	6556552	S	R	R	R	NA	S	R	R	R	R	S	S	S	S	S	S	S	R	S	R	R	S	R	R	S	S	S	R	R	R	S	S	R	S	R	S	R	S	S	R	S	R	S	S	S	S	R
chr2p6556587	2	6556587	S	R	R	R	NA	S	R	R	R	R	S	S	S	S	S	S	S	R	S	R	R	S	R	R	S	S	S	R	R	R	S	S	R	S	R	S	R	S	S	R	S	R	S	S	S	S	R
chr2p6556904	2	6556904	S	R	R	R	R	S	R	R	R	R	S	S	S	S	S	S	S	R	S	R	R	S	R	R	S	S	S	R	R	R	S	S	R	S	R	S	R	S	S	R	S	R	S	S	S	S	R
chr2p6644112	2	6644112	S	R	R	R	R	S	R	R	R	R	S	S	S	S	S	S	S	R	S	R	R	S	R	R	S	S	S	R	R	R	S	S	R	S	R	S	R	S	S	R	S	S	R	S	S	S	R
chr2p6644163	2	6644163	S	R	R	R	R	S	R	R	R	R	S	S	S	S	S	S	S	R	S	R	R	S	R	R	S	S	S	R	R	R	S	S	R	S	R	S	R	S	S	R	S	S	R	S	S	S	R
chr2p6644620	2	6644620	NA	R	NA	R	R	S	R	R	R	R	S	S	S	S	S	S	S	R	NA	R	R	S	R	R	S	S	S	R	R	R	NA	S	R	S	R	S	R	S	S	R	S	S	R	S	S	S	R
chr2p6647780	2	6647780	S	R	R	R	R	NA	R	R	R	R	S	S	S	S	S	S	S	R	S	R	R	S	R	R	S	S	S	R	R	R	S	S	R	S	R	S	R	NA	NA	R	S	S	R	NA	S	S	R
chr2p6647856	2	6647856	S	R	R	R	R	S	R	R	R	R	S	S	S	S	S	S	S	R	S	R	R	S	R	R	S	S	S	R	R	R	S	S	R	S	R	S	R	S	S	R	S	S	R	S	S	S	R
chr2p6647870	2	6647870	S	R	R	R	R	S	R	R	R	R	S	S	S	S	S	S	S	R	S	R	R	S	R	R	S	S	S	R	R	R	S	S	R	S	R	S	R	S	S	R	S	S	R	S	S	S	R
chr2p6647942	2	6647942	S	R	R	NA	R	S	R	R	R	R	S	S	S	S	S	S	S	R	S	R	R	S	R	R	S	S	S	R	R	R	S	S	R	S	R	S	R	S	S	NA	S	S	R	S	S	S	NA
chr2p6648393	2	6648393	S	R	NA	R	R	NA	R	R	R	R	NA	S	S	S	S	S	S	R	S	R	R	S	R	R	S	S	S	R	R	R	S	S	R	S	R	S	R	S	S	R	S	S	R	S	S	S	R
chr2p6649804	2	6649804	NA	R	R	R	R	S	R	R	R	R	NA	S	S	S	S	S	S	R	NA	R	R	S	R	R	S	S	NA	R	R	R	NA	S	R	S	R	S	R	S	S	R	S	S	R	S	S	S	NA
chr2p6649834	2	6649834	NA	NA	NA	R	NA	S	NA	R	NA	NA	NA	S	S	S	S	S	S	NA	NA	R	NA	S	R	R	S	S	NA	R	R	R	NA	S	R	S	NA	S	R	S	S	R	S	S	R	S	S	S	R
chr2p6649984	2	6649984	S	R	R	R	R	S	R	R	R	R	S	NA	NA	S	S	S	S	R	S	R	R	S	R	R	S	S	S	R	R	R	S	S	R	S	R	S	R	S	S	R	S	S	R	S	S	S	R
chr2p6713732	2	6713732	S	R	R	R	R	S	R	R	R	R	S	S	S	S	S	S	S	R	S	R	R	S	R	S	S	S	S	R	R	R	S	S	R	S	R	S	R	S	S	R	S	S	R	S	S	S	R
chr2p6714539	2	6714539	S	R	R	R	R	S	R	R	R	R	S	S	S	S	S	S	S	R	S	R	R	S	R	S	S	S	S	R	R	R	S	S	R	S	R	S	R	S	S	R	S	S	R	S	S	S	R
chr2p6714599	2	6714599	S	R	R	R	R	S	R	R	R	R	S	S	S	S	S	S	S	R	S	R	R	S	R	S	S	S	S	R	R	R	S	S	R	S	R	S	R	S	S	R	S	S	R	S	S	S	R
chr2p6714605	2	6714605	S	R	R	R	R	S	R	R	R	R	S	S	S	S	S	S	S	R	S	R	R	S	R	S	S	S	S	R	R	R	S	S	R	S	R	S	R	S	S	R	S	S	R	S	S	S	R
chr2p6746922	2	6746922	NA	R	R	R	R	S	R	R	S	R	S	S	S	S	S	S	S	R	S	R	R	S	R	S	S	S	S	R	R	R	S	S	R	S	R	S	R	S	S	R	S	S	R	S	S	S	R
chr2p6746985	2	6746985	NA	R	R	R	R	S	R	R	S	R	S	S	S	S	S	S	S	R	S	R	R	S	R	S	S	S	S	R	R	R	S	S	R	S	NA	S	R	S	S	R	S	S	R	S	S	S	R
chr2p6750880	2	6750880	S	R	R	R	R	S	R	R	S	R	S	S	S	S	S	S	S	R	S	R	R	S	R	S	S	S	S	R	R	R	S	S	R	S	R	S	R	R	S	NA	S	S	R	S	S	S	NA
chr2p6750907	2	6750907	S	R	R	R	R	S	R	R	S	R	S	S	S	S	S	S	S	R	S	R	R	S	R	S	S	S	S	R	R	R	S	S	R	S	R	S	R	R	S	R	S	S	R	S	S	S	R
chr2p6826482	2	6826482	NA	R	NA	R	R	S	R	R	S	R	S	S	S	S	S	S	S	NA	S	R	NA	S	S	S	S	S	S	R	R	R	S	S	R	S	R	S	R	R	S	R	S	S	R	S	S	S	NA
chr2p6847994	2	6847994	S	R	R	R	R	S	R	R	S	R	S	S	S	R	S	S	S	R	S	R	R	S	S	S	S	S	S	R	R	R	S	S	R	S	R	S	R	R	S	S	S	S	R	S	S	S	R
chr2p7073935	2	7073935	R	R	R	S	R	S	R	R	S	S	S	S	S	R	S	S	S	R	S	R	R	S	S	S	S	S	S	R	R	R	S	S	R	S	S	S	S	R	S	S	S	S	R	S	S	S	R
chr2p7074762	2	7074762	R	R	R	S	R	S	R	R	S	S	S	S	S	R	S	S	S	R	S	R	R	S	S	S	S	S	S	R	R	R	S	S	R	S	S	S	S	R	S	S	S	S	R	S	S	S	R
chr2p7074786	2	7074786	R	R	R	S	R	S	R	R	S	S	S	S	S	R	S	S	S	R	S	R	R	S	S	S	S	S	S	R	R	R	S	S	R	S	S	S	S	R	S	S	S	S	R	S	S	S	R
chr2p7077913	2	7077913	NA	NA	NA	NA	NA	S	R	R	NA	NA	S	NA	S	R	S	S	S	R	S	R	R	S	S	S	S	S	NA	R	R	R	S	S	R	S	S	S	S	R	S	S	S	S	R	S	S	S	R
chr2p7079198	2	7079198	R	R	R	S	R	S	R	R	S	S	S	S	S	R	S	S	S	R	S	R	R	S	S	S	S	S	S	R	R	R	S	S	R	S	S	S	S	R	S	S	S	S	R	S	S	S	R
chr2p7079501	2	7079501	R	R	R	S	R	S	R	R	S	S	S	S	S	R	S	S	S	R	S	R	R	S	S	S	S	S	S	R	R	R	NA	S	R	S	S	S	S	R	S	S	S	S	R	S	S	S	R
chr2p7079646	2	7079646	R	R	R	S	R	S	R	R	S	S	S	S	S	R	S	S	S	R	S	R	R	S	S	S	S	S	S	R	R	R	S	S	R	S	S	S	S	NA	S	S	S	S	R	S	S	S	R
chr2p7080233	2	7080233	R	R	R	S	R	S	R	R	S	S	S	S	S	R	S	S	S	R	S	R	R	S	S	S	S	S	S	R	R	R	S	S	R	S	S	S	S	R	S	S	S	S	R	S	S	S	R
chr2p7082792	2	7082792	R	R	R	S	R	S	R	R	S	S	S	S	S	R	S	S	S	R	S	R	R	S	S	S	S	S	S	R	R	R	S	S	R	S	S	S	S	R	S	S	S	S	R	S	S	S	R
chr2p7082894	2	7082894	R	R	R	S	R	S	R	R	S	S	S	S	S	R	S	S	S	R	S	R	R	S	S	S	S	S	S	R	R	R	S	S	R	S	S	S	S	R	S	S	S	S	R	S	S	S	R
chr2p7083544	2	7083544	R	NA	R	S	R	S	R	R	S	S	S	S	S	R	S	S	S	R	S	R	R	S	S	S	S	S	S	R	R	R	S	S	R	S	S	S	NA	R	S	S	S	S	R	S	S	S	R
chr2p7090997	2	7090997	R	R	R	S	R	S	R	R	S	S	S	S	S	R	S	S	S	R	S	R	R	S	S	S	S	S	S	R	R	R	S	S	R	S	S	S	S	R	S	S	S	S	R	S	S	S	R
chr2p7092071	2	7092071	R	R	R	S	R	S	R	R	S	S	S	S	S	R	S	S	S	R	S	R	R	S	S	S	S	S	S	R	R	R	S	S	R	S	S	S	S	R	S	S	S	S	R	S	S	S	R
chr2p7092102	2	7092102	R	R	R	S	R	S	R	R	S	S	S	S	S	R	S	S	S	R	S	R	R	S	S	S	S	S	S	R	R	R	S	S	R	S	S	S	S	R	S	S	S	S	R	S	S	S	R
chr2p7096120	2	7096120	R	R	R	S	R	NA	R	R	NA	S	S	NA	NA	R	S	S	S	R	S	R	R	S	NA	NA	S	S	NA	R	R	R	S	S	R	S	S	S	NA	R	S	S	S	S	R	S	S	S	R
chr2p7114730	2	7114730	NA	R	NA	S	R	S	R	R	NA	S	S	S	S	R	S	S	S	R	S	R	R	S	S	S	S	S	R	R	R	R	S	S	R	S	S	S	S	R	S	S	S	S	R	S	S	S	R
chr3p7204	3	7204	NA	S	R	S	R	R	R	S	S	S	S	R	S	R	S	S	S	S	S	S	R	R	R	S	S	S	R	R	R	R	S	R	R	R	R	R	R	S	R	R	R	R	R	R	R	R	R
chr3p7214	3	7214	NA	S	R	S	R	R	R	S	S	S	S	R	S	R	S	S	S	S	S	S	R	R	R	S	S	S	R	R	R	R	S	R	R	R	R	R	R	S	R	R	R	R	R	R	R	R	R
chr3p7274	3	7274	NA	S	R	S	R	R	R	S	S	S	S	R	S	R	S	S	S	S	S	S	R	R	R	S	S	S	R	R	R	R	S	R	R	R	R	R	R	S	R	R	R	R	R	R	R	R	R
chr3p23123	3	23123	R	S	R	S	R	R	R	S	S	S	S	R	S	R	NA	S	S	S	NA	S	R	R	R	S	S	S	R	R	NA	R	S	R	R	R	R	R	R	NA	R	R	R	R	R	R	R	R	R
chr3p23259	3	23259	R	S	R	S	NA	R	R	S	S	S	S	R	S	R	NA	S	S	S	S	S	R	R	R	S	NA	S	R	R	R	R	S	R	R	R	R	R	R	S	R	R	R	R	R	R	R	R	R
chr3p67821	3	67821	R	S	R	S	R	R	R	S	S	S	S	R	S	R	S	S	S	S	S	S	R	R	R	S	S	S	R	R	R	R	S	R	R	R	R	R	R	S	R	R	R	R	R	R	R	R	R
chr3p67905	3	67905	R	S	R	S	R	R	R	S	S	S	S	R	S	R	S	S	S	S	S	S	R	R	R	S	S	S	R	R	R	R	S	R	R	R	R	R	R	S	R	R	R	R	R	R	R	R	R
chr3p68026	3	68026	NA	S	R	S	R	NA	R	S	S	S	S	R	NA	R	S	S	S	S	S	S	R	R	R	S	S	S	R	R	R	NA	S	R	R	R	R	R	R	S	R	R	R	R	R	NA	R	R	R
chr3p70423	3	70423	NA	S	R	S	R	R	R	S	S	S	NA	R	S	R	S	S	S	S	S	S	R	R	R	S	S	S	R	R	R	R	S	R	R	R	NA	R	R	S	R	R	R	R	R	R	R	R	R
chr3p83230	3	83230	NA	S	R	S	R	R	R	S	S	S	S	R	S	R	S	S	S	S	S	S	R	R	R	S	S	S	R	R	R	R	S	R	R	R	R	R	R	S	R	R	R	R	R	R	R	R	R
chr3p105197	3	105197	R	S	R	S	R	R	R	S	S	S	S	R	S	R	S	S	S	S	NA	S	R	R	R	S	S	S	R	R	R	R	S	R	R	R	R	R	R	S	R	R	R	R	R	R	R	R	R
chr3p105240	3	105240	R	S	R	S	R	R	R	S	S	S	S	R	S	R	S	S	S	S	NA	S	R	R	R	S	S	S	R	R	R	R	S	R	R	R	R	R	R	S	R	R	R	R	R	R	R	R	R
chr3p106080	3	106080	R	S	R	S	R	R	R	S	S	S	S	R	S	R	S	S	S	S	S	S	R	R	R	S	S	S	R	R	R	R	S	R	R	R	R	R	R	S	R	R	R	R	R	R	R	R	R
chr3p107312	3	107312	R	S	R	S	R	R	R	S	S	S	S	R	S	R	S	S	S	S	S	S	R	R	R	S	S	S	R	R	R	R	S	R	R	R	R	R	R	S	R	R	R	R	R	R	R	R	R
chr3p107489	3	107489	R	S	R	S	R	R	R	S	S	S	S	R	S	R	S	S	S	S	S	S	R	R	R	S	S	S	R	R	R	R	S	R	R	R	R	R	R	S	R	R	R	R	R	R	R	R	R
chr3p109945	3	109945	R	S	R	S	R	R	R	S	S	S	S	R	S	R	S	S	S	S	S	S	R	R	R	S	S	S	R	R	R	R	S	R	R	R	R	R	R	S	R	R	R	R	R	R	R	R	R
chr3p117010	3	117010	R	S	R	S	R	R	R	S	S	S	S	R	S	R	S	S	S	S	S	S	R	R	R	S	S	S	R	R	R	R	S	R	R	R	R	R	R	S	R	R	R	R	R	R	R	R	R
chr3p122488	3	122488	R	S	R	S	R	R	R	S	S	S	S	R	S	R	S	S	S	S	S	S	R	R	R	S	S	S	R	R	R	R	S	R	R	R	R	R	R	S	R	R	R	R	R	R	R	R	R
chr3p132262	3	132262	R	S	R	S	R	R	R	S	S	S	S	R	S	R	S	S	S	S	S	S	R	R	R	S	S	S	R	R	R	R	NA	R	R	R	R	R	R	S	R	R	R	R	R	R	R	R	R
chr3p132348	3	132348	NA	NA	NA	S	R	R	R	S	S	S	S	NA	S	R	S	S	S	S	S	S	R	R	R	S	S	S	R	R	R	R	NA	R	R	R	R	R	R	S	R	R	R	NA	R	R	R	R	R
chr3p137796	3	137796	NA	NA	NA	S	R	R	R	S	S	S	S	R	S	R	S	S	S	S	S	S	R	R	R	S	S	S	R	R	R	R	S	R	R	R	R	R	R	S	R	R	R	R	R	R	R	R	R
chr3p142722	3	142722	R	S	NA	S	R	R	R	S	S	S	S	R	S	R	S	S	S	S	NA	S	R	R	R	S	S	S	R	R	R	R	S	R	R	R	R	R	R	S	R	R	R	R	R	R	R	R	R
chr3p158024	3	158024	R	S	R	S	R	R	R	S	S	S	S	R	S	R	S	S	S	S	S	S	R	R	R	S	S	S	R	R	R	R	S	R	R	R	R	R	R	S	R	R	R	R	R	R	R	R	R
chr3p158045	3	158045	R	S	R	S	R	R	R	S	S	S	S	R	S	R	S	S	S	S	S	S	R	R	R	S	S	S	R	R	R	R	S	R	R	R	R	R	R	S	R	R	R	R	R	R	R	R	R
chr3p159864	3	159864	R	S	R	S	NA	R	R	S	S	S	S	R	S	R	S	S	S	S	S	S	R	R	NA	S	S	S	R	R	R	R	S	R	R	R	R	R	R	S	R	R	R	R	R	R	R	R	R
chr3p168522	3	168522	NA	S	R	S	R	R	R	S	S	S	NA	R	S	NA	S	S	S	S	S	S	R	R	R	S	S	S	R	R	R	R	S	NA	R	R	R	R	R	S	R	R	R	R	R	R	R	R	R
chr3p168666	3	168666	NA	S	R	S	R	R	R	S	S	S	S	R	S	R	S	S	S	S	S	S	R	R	R	S	S	S	R	R	R	R	S	R	R	R	R	R	R	S	R	R	R	R	R	R	R	R	R
chr3p177801	3	177801	R	S	R	S	R	R	R	S	S	S	S	R	S	R	S	S	S	S	S	S	R	R	R	S	S	S	R	R	R	R	S	R	R	R	R	R	R	S	R	R	R	R	R	R	R	R	R
chr3p192739	3	192739	R	S	R	S	R	R	R	S	S	S	S	R	S	R	S	S	S	S	S	S	R	R	R	S	S	S	R	R	R	R	S	R	R	R	R	R	R	S	R	R	R	R	R	R	R	R	R
chr3p197270	3	197270	R	S	R	S	R	R	R	S	S	S	S	R	S	R	S	S	S	S	S	S	R	R	R	S	S	S	R	R	R	R	NA	R	R	R	R	R	R	S	R	R	R	R	R	R	R	R	R
chr3p207713	3	207713	R	S	R	S	R	R	R	S	S	S	S	R	S	R	S	S	S	S	S	S	R	R	R	S	S	S	R	R	R	R	S	R	R	R	R	R	R	S	R	R	R	R	R	R	R	R	R
chr3p207747	3	207747	R	S	R	S	R	R	R	S	S	S	S	R	S	R	S	S	S	S	S	S	R	R	R	S	S	S	R	R	R	R	S	R	R	R	R	R	R	S	R	R	R	R	R	R	R	R	R
chr3p207753	3	207753	R	S	R	S	R	R	R	S	S	S	S	R	S	R	S	S	S	S	S	S	R	R	R	S	S	S	R	R	R	R	NA	R	R	R	R	R	R	S	R	R	R	R	R	R	R	R	R
chr3p217349	3	217349	NA	NA	R	S	NA	NA	R	S	S	S	S	R	NA	R	S	S	S	S	S	S	R	R	R	S	S	S	R	R	NA	R	S	R	R	R	R	R	R	S	R	R	R	R	R	R	R	R	R
chr3p304198	3	304198	NA	S	NA	S	R	NA	R	S	S	S	NA	R	S	R	S	S	S	S	NA	S	R	R	R	S	S	S	R	R	R	R	S	R	R	R	R	R	R	S	R	R	R	R	R	R	R	S	R
chr3p349216	3	349216	R	S	R	S	R	R	R	S	S	S	S	R	S	R	S	S	S	S	S	S	R	R	R	S	S	S	R	R	R	R	S	R	R	R	R	R	R	S	R	R	R	R	R	R	R	S	R
chr3p400703	3	400703	R	S	NA	S	R	R	R	S	S	S	S	R	S	R	S	S	S	S	S	S	R	R	R	S	S	S	R	R	R	R	S	R	R	R	R	R	R	S	R	R	R	R	R	R	R	S	R
chr3p400758	3	400758	R	S	NA	S	R	R	R	S	S	S	S	R	S	R	S	S	S	S	S	S	R	R	R	S	S	S	R	R	R	R	S	R	R	R	R	R	R	S	R	R	R	R	R	R	R	S	R
chr3p400929	3	400929	R	S	R	S	R	R	R	S	S	S	S	R	S	R	S	S	S	S	S	S	R	R	R	S	S	S	R	R	R	R	NA	R	R	R	R	R	R	S	R	R	R	R	NA	R	R	S	R
chr3p415969	3	415969	R	S	R	S	R	R	R	S	NA	S	S	R	S	R	S	S	S	S	S	S	R	R	R	S	S	S	R	R	R	R	S	NA	R	R	R	R	R	S	R	NA	R	R	NA	R	R	S	R
chr3p429922	3	429922	NA	S	NA	S	R	NA	R	S	NA	S	NA	R	S	R	S	S	S	S	NA	S	R	R	R	S	S	S	R	R	R	R	NA	R	R	R	NA	R	R	S	R	R	R	R	R	R	R	S	R
chr3p430210	3	430210	R	S	R	S	R	R	R	S	S	S	S	R	S	R	S	S	S	S	S	S	R	R	R	S	S	S	R	R	R	R	S	R	R	R	R	R	R	S	R	R	R	R	R	R	R	S	R
chr3p450916	3	450916	R	S	R	S	R	R	R	S	S	S	S	R	S	R	S	S	S	S	S	S	R	R	R	S	S	S	R	R	R	R	NA	R	R	R	R	R	R	S	R	R	R	R	R	R	R	S	R
chr3p501620	3	501620	R	S	NA	S	R	R	R	S	S	S	S	R	S	R	S	S	S	S	S	S	R	R	R	S	S	S	R	R	R	R	NA	R	R	NA	R	R	R	S	R	R	R	R	R	R	R	S	R
chr3p510018	3	510018	R	S	R	S	R	R	R	S	S	S	S	R	S	R	S	S	S	S	S	S	R	R	R	S	S	S	R	S	R	R	S	R	R	R	R	R	R	S	R	R	R	R	R	R	R	S	R
chr3p562558	3	562558	NA	S	S	S	R	R	R	S	S	S	S	R	S	R	S	S	S	S	S	S	R	R	R	S	S	S	R	S	R	R	S	R	R	R	R	R	R	S	R	R	R	R	R	R	R	S	R
chr3p597125	3	597125	R	NA	S	S	R	R	R	S	S	S	S	R	NA	R	S	S	S	S	NA	S	R	R	R	S	S	S	NA	S	R	R	NA	R	R	R	R	R	R	S	R	R	R	R	R	R	R	S	R
chr3p602130	3	602130	R	NA	NA	S	R	NA	R	S	S	S	NA	R	NA	NA	S	S	S	S	S	S	R	R	R	S	S	S	R	S	R	R	NA	R	R	R	R	R	R	S	R	R	R	R	R	R	R	S	R
chr3p602330	3	602330	R	S	S	S	R	R	R	S	S	S	S	R	S	R	S	S	S	S	S	S	R	R	R	S	S	S	R	S	R	R	S	R	R	R	R	R	R	S	R	R	R	R	R	R	R	S	R
chr3p717539	3	717539	S	S	S	R	R	R	R	S	S	S	S	R	S	R	S	S	S	S	S	R	R	R	R	S	S	S	R	S	R	R	S	R	R	R	R	R	R	S	R	R	R	R	R	S	R	S	R
chr3p790581	3	790581	NA	S	S	R	NA	R	R	S	S	S	NA	R	S	NA	S	S	S	S	S	R	R	R	R	S	S	S	R	R	NA	S	S	R	R	R	R	R	NA	S	NA	R	R	R	R	S	S	S	R
chr3p812814	3	812814	S	S	S	R	R	R	R	S	S	S	S	R	S	R	S	S	S	S	S	R	R	R	R	S	S	S	R	R	R	S	S	R	R	R	R	S	R	S	R	R	R	R	R	S	S	S	R
chr3p831900	3	831900	S	S	S	R	R	R	R	S	S	S	S	R	S	R	S	S	S	S	S	R	R	R	R	S	S	S	R	R	R	S	NA	R	R	NA	R	S	R	S	R	R	R	R	R	S	S	S	R
chr3p832029	3	832029	S	S	S	R	R	R	R	S	S	S	S	R	S	R	S	S	S	S	S	R	R	R	R	S	S	S	R	R	R	S	S	R	R	R	R	S	R	S	R	R	R	R	R	S	S	S	R
chr3p834042	3	834042	S	NA	NA	R	R	R	R	S	S	S	S	R	S	R	S	S	S	S	S	R	R	R	R	S	S	S	R	R	R	S	S	R	R	R	R	S	R	S	R	R	R	R	R	S	S	S	R
chr3p906211	3	906211	S	S	S	R	R	R	R	S	S	S	S	R	S	R	S	S	S	S	S	S	R	R	R	R	S	S	R	R	R	S	S	R	R	R	R	S	R	S	R	R	R	R	R	S	S	NA	R
chr3p906289	3	906289	S	S	S	R	R	R	R	S	S	S	S	R	S	R	S	S	S	S	S	S	R	R	R	R	S	S	R	R	R	S	S	R	R	R	R	S	R	S	R	R	R	R	R	S	S	S	R
chr3p907121	3	907121	S	S	S	R	R	R	R	S	S	S	S	R	S	R	S	S	S	S	S	S	R	R	R	R	S	S	R	R	R	S	S	R	R	R	R	S	R	NA	R	R	R	R	R	S	S	S	R
chr3p907122	3	907122	S	S	S	R	R	R	R	S	S	S	S	R	S	R	S	S	S	S	S	S	R	R	R	R	S	S	R	R	R	S	S	R	R	R	R	S	R	NA	R	R	R	R	R	S	S	S	R
chr3p911428	3	911428	S	S	S	R	R	R	R	S	S	S	S	R	S	R	S	S	S	S	S	S	R	R	R	R	S	S	R	R	R	S	S	R	R	R	R	S	R	S	R	R	NA	R	R	S	S	S	R
chr3p911435	3	911435	S	S	S	R	R	R	R	S	S	S	S	R	S	R	S	S	S	S	S	S	R	R	R	R	S	S	R	R	R	S	S	R	R	R	R	S	R	S	R	R	R	R	R	S	S	S	R
chr3p914440	3	914440	S	S	S	R	R	R	R	S	S	S	S	R	S	R	S	S	S	S	S	S	R	R	R	R	S	S	R	R	R	S	S	R	R	R	R	S	R	S	R	R	R	R	R	S	S	S	R
chr3p914441	3	914441	S	S	S	R	R	R	R	S	S	S	S	R	S	R	S	S	S	S	S	S	R	R	R	R	S	S	R	R	R	S	S	R	R	R	R	S	R	S	R	R	R	R	R	S	S	S	R
chr3p1146797	3	1146797	S	S	S	R	R	S	R	S	S	S	S	R	S	R	S	R	S	S	NA	S	S	S	R	R	S	S	R	R	S	S	S	R	R	R	R	S	R	S	R	S	R	S	R	S	S	S	R
chr3p1180064	3	1180064	NA	S	S	R	R	S	R	S	S	S	S	R	S	R	S	R	S	S	NA	S	S	S	R	R	S	S	R	S	S	S	S	R	R	R	R	S	R	S	R	S	R	S	R	S	S	S	R
chr3p1190663	3	1190663	S	S	S	R	R	S	R	S	S	S	S	R	S	R	S	R	S	S	S	S	S	S	R	R	S	S	R	S	S	S	S	R	R	R	R	S	R	S	R	S	R	S	R	S	S	S	R
chr3p1190823	3	1190823	S	S	NA	R	R	NA	R	S	S	S	S	R	S	R	S	R	NA	S	NA	S	S	S	R	R	S	S	R	S	NA	S	S	R	R	R	R	S	R	S	R	S	R	S	R	S	S	S	R
chr3p1195794	3	1195794	NA	S	R	R	R	S	R	S	S	R	S	R	S	R	S	R	S	S	S	S	S	S	R	R	S	S	R	S	S	S	NA	R	R	R	R	S	R	S	R	S	R	S	R	S	S	S	R
chr3p1195810	3	1195810	NA	S	R	R	R	S	R	S	S	R	S	R	S	R	S	R	S	S	S	S	S	S	R	R	S	S	R	S	S	S	NA	R	R	R	R	S	R	S	R	S	R	S	R	S	S	S	R
chr3p1195828	3	1195828	NA	S	R	R	R	S	R	S	S	R	S	R	S	R	S	R	S	S	S	S	S	S	R	R	S	S	R	S	S	S	NA	R	R	R	R	S	R	S	R	S	R	S	R	S	S	S	R
chr3p1230027	3	1230027	S	R	NA	R	R	S	R	S	S	R	S	R	R	R	S	R	S	S	S	S	S	S	R	R	S	S	R	S	S	S	NA	R	R	R	R	S	R	S	R	S	R	S	R	R	S	S	R
chr3p1240720	3	1240720	S	R	NA	R	R	S	R	S	S	R	S	R	R	R	S	R	S	S	S	S	S	S	R	R	S	S	R	S	S	S	S	R	R	R	R	S	R	S	R	S	R	S	R	R	S	S	R
chr3p1300274	3	1300274	S	R	NA	R	R	S	R	S	S	R	S	R	R	R	S	R	S	S	S	S	S	S	R	R	S	S	R	S	S	S	S	R	R	R	R	S	R	S	R	S	R	S	S	R	S	S	R
chr3p1300305	3	1300305	S	R	NA	R	R	S	R	S	S	R	S	R	R	R	S	R	S	S	S	S	S	S	R	R	S	S	R	S	S	S	S	R	R	R	R	S	R	S	R	S	R	S	S	R	S	S	R
chr3p1300806	3	1300806	NA	NA	NA	R	R	S	R	S	S	NA	NA	R	R	R	S	R	S	NA	NA	S	S	S	R	R	S	S	R	S	NA	S	NA	R	R	NA	R	S	NA	S	R	S	NA	S	S	R	S	S	R
chr3p1300820	3	1300820	NA	NA	NA	R	R	S	R	S	S	R	NA	R	R	R	S	R	S	S	S	S	S	S	R	R	S	S	R	S	S	S	S	R	R	NA	R	S	R	S	R	S	NA	S	S	R	S	S	R
chr3p1300848	3	1300848	NA	R	NA	R	R	S	R	S	S	R	NA	R	R	R	S	R	S	S	S	S	S	S	R	R	S	S	R	S	S	S	S	R	R	R	R	S	R	S	R	S	R	S	S	R	S	S	R
chr3p1304114	3	1304114	NA	R	NA	NA	R	S	R	S	NA	R	NA	R	R	R	S	R	S	NA	NA	S	NA	S	R	R	S	S	R	S	S	S	S	R	R	R	R	S	R	S	R	S	R	S	S	R	S	S	R
chr3p1330078	3	1330078	NA	R	R	R	R	S	R	S	S	R	S	R	R	R	S	R	S	S	S	S	S	S	R	R	S	S	R	S	S	S	NA	R	R	R	R	S	R	S	R	S	R	S	S	R	S	S	R
chr3p1339330	3	1339330	S	R	NA	R	NA	S	R	S	S	R	S	R	R	R	S	R	S	S	S	S	S	S	R	R	S	S	R	S	S	S	S	R	NA	R	R	S	R	S	R	S	R	S	S	R	S	S	R
chr3p1344064	3	1344064	S	R	NA	R	R	S	R	S	S	R	S	R	R	R	S	R	S	S	S	S	S	S	R	R	S	S	R	S	S	S	S	R	R	R	R	S	S	S	R	S	R	S	S	R	S	S	R
chr3p1349165	3	1349165	S	R	NA	R	R	S	R	S	S	R	S	R	R	R	S	R	S	S	S	S	S	S	R	R	S	S	R	S	S	S	NA	R	R	R	R	S	S	S	R	S	R	S	S	R	S	S	R
chr3p1349170	3	1349170	S	R	NA	R	R	S	R	S	S	R	S	R	R	R	S	R	S	S	S	S	S	S	R	R	S	S	R	S	S	S	NA	R	R	R	R	S	S	S	R	S	R	S	S	R	S	S	R
chr3p1349176	3	1349176	S	R	NA	R	R	S	R	S	S	R	S	R	R	R	S	R	S	S	S	S	S	S	R	R	S	S	R	S	S	S	NA	R	R	R	R	S	S	S	R	S	R	S	S	R	S	S	R
chr3p1349188	3	1349188	S	R	NA	R	R	S	R	S	S	R	S	R	R	R	S	R	S	S	S	S	S	S	R	R	S	S	R	S	S	S	NA	R	R	R	R	S	S	S	R	S	R	S	S	R	S	S	R
chr3p1349359	3	1349359	S	R	R	R	R	S	R	S	S	R	S	R	R	R	S	R	S	S	S	S	S	S	R	R	S	S	R	S	S	S	NA	R	R	R	R	S	S	S	R	S	R	S	S	R	S	S	R
chr3p1349400	3	1349400	S	R	R	R	R	S	R	S	S	R	S	R	R	R	S	R	S	S	S	S	S	S	R	R	S	S	R	S	S	S	NA	R	R	R	R	S	S	S	R	S	R	S	S	R	S	S	R
chr3p1349401	3	1349401	S	R	R	R	R	S	R	S	S	R	S	R	R	R	S	R	S	S	S	S	S	S	R	R	S	S	R	S	S	S	NA	R	R	R	R	S	S	S	R	S	R	S	S	R	S	S	R
chr3p1349494	3	1349494	NA	R	NA	R	R	S	R	S	S	R	S	R	R	R	S	R	S	S	S	S	S	S	R	R	S	S	R	S	S	S	S	R	R	R	R	S	S	S	R	S	R	S	S	R	S	S	R
chr3p1361239	3	1361239	S	R	NA	R	R	S	R	S	S	R	S	R	R	R	S	R	S	S	S	S	S	S	R	R	S	S	R	S	S	S	S	R	R	R	R	S	S	S	R	S	R	S	S	R	S	S	R
chr3p1484709	3	1484709	S	R	R	R	R	S	R	S	S	R	S	R	R	R	S	R	S	S	S	S	S	S	R	R	S	S	R	S	S	S	S	R	R	R	R	S	S	S	R	S	R	S	S	R	S	S	R
chr3p1505796	3	1505796	S	R	NA	R	R	S	R	S	S	R	S	R	R	R	S	R	S	S	S	S	S	S	R	R	S	S	R	S	S	S	NA	R	R	R	R	S	S	S	R	S	R	S	S	R	S	S	R
chr3p1511041	3	1511041	NA	R	R	R	R	S	R	S	NA	R	S	R	R	R	S	NA	S	S	S	S	S	S	R	R	S	S	R	S	S	S	NA	R	R	R	R	S	S	S	R	S	R	S	S	R	S	S	R
chr3p1511093	3	1511093	S	R	NA	R	R	S	R	S	S	R	S	R	R	R	S	R	S	S	S	S	S	S	R	R	S	S	R	S	S	S	NA	R	R	R	R	S	S	S	R	S	R	S	S	R	S	S	R
chr3p1539527	3	1539527	S	R	NA	R	R	S	R	S	S	R	S	R	R	R	S	R	S	S	S	S	S	S	R	R	S	S	R	S	S	S	S	R	R	R	R	S	S	S	R	S	R	S	S	R	S	S	R
chr3p1539880	3	1539880	S	R	R	R	R	S	R	S	S	R	S	R	R	R	S	R	S	S	S	S	S	S	R	R	S	S	R	S	S	S	S	R	R	R	R	S	S	S	R	S	R	S	S	R	S	S	R
chr3p1554945	3	1554945	NA	R	NA	R	R	S	R	S	S	R	S	R	R	R	S	R	S	S	S	S	S	S	R	R	S	S	R	S	S	S	S	R	R	R	R	S	S	S	R	S	R	S	S	R	S	S	R
chr3p1558569	3	1558569	NA	R	NA	R	R	NA	R	S	S	NA	S	NA	R	R	S	R	S	S	NA	S	S	S	R	R	NA	NA	R	S	S	S	S	R	R	R	R	S	S	S	R	S	R	S	S	R	S	S	R
chr3p1567147	3	1567147	NA	R	NA	R	R	S	R	S	S	R	S	NA	R	R	S	R	S	S	S	S	S	S	R	R	S	S	R	S	S	R	S	R	R	R	R	S	S	S	R	S	R	S	S	R	S	S	R
chr3p1599314	3	1599314	S	R	R	R	R	S	R	S	S	R	S	S	R	R	S	R	S	S	S	S	S	S	R	R	S	S	R	S	S	R	S	R	R	R	R	S	S	S	R	S	R	S	S	R	R	S	R
chr3p1647731	3	1647731	S	R	NA	R	R	S	R	S	S	R	S	S	R	R	S	R	S	S	S	S	S	S	R	R	S	S	R	S	S	R	NA	R	R	R	R	S	S	S	NA	S	R	S	S	R	R	S	S
chr3p1725338	3	1725338	S	R	R	R	R	S	R	S	S	R	S	NA	R	R	S	R	S	S	S	S	S	S	R	R	S	S	R	S	S	R	S	R	R	R	R	S	S	S	R	S	R	S	S	R	R	S	S
chr3p1740758	3	1740758	S	R	NA	R	R	S	R	S	NA	R	S	S	R	R	S	R	S	S	S	S	S	S	R	R	S	S	R	S	S	R	S	R	R	R	R	S	S	S	R	S	R	S	S	R	R	S	S
chr3p1742272	3	1742272	NA	R	NA	R	R	S	R	S	S	R	S	NA	R	R	S	R	S	S	S	S	S	S	R	R	S	S	R	S	S	R	NA	R	R	R	R	S	S	S	R	S	R	S	S	R	R	S	S
chr3p1764403	3	1764403	NA	R	NA	R	R	S	R	S	S	R	NA	NA	R	R	S	R	S	S	NA	S	S	S	R	R	S	S	R	S	S	R	NA	R	R	R	NA	S	S	S	R	S	R	S	S	R	R	S	S
chr3p1764433	3	1764433	NA	R	NA	R	R	S	R	S	S	R	NA	NA	R	R	S	R	S	S	S	S	S	S	R	R	S	S	R	S	S	R	NA	R	R	R	NA	S	S	S	R	S	R	S	S	R	R	S	S
chr3p1848256	3	1848256	S	R	R	R	R	S	R	S	S	R	S	S	R	R	S	R	S	S	S	S	S	S	R	R	S	S	R	S	S	R	NA	R	R	R	R	S	S	S	R	S	R	S	S	R	R	S	S
chr3p1848260	3	1848260	S	R	R	R	R	S	R	S	S	R	S	S	R	R	S	R	S	S	S	S	S	S	R	R	S	S	R	S	S	R	NA	R	R	R	R	S	S	S	R	S	R	S	S	R	R	S	S
chr3p1876622	3	1876622	NA	R	R	R	R	S	R	S	S	R	S	S	R	R	S	R	S	S	S	S	S	S	R	R	S	S	R	S	S	R	NA	R	NA	R	R	S	S	S	R	S	R	S	S	R	R	S	S
chr3p1879661	3	1879661	S	R	NA	R	R	S	R	S	S	R	S	S	R	R	S	R	S	S	S	S	S	S	R	R	S	S	R	S	S	R	S	R	R	R	R	S	S	S	R	S	R	S	S	R	R	S	S
chr3p1898840	3	1898840	S	R	NA	R	R	S	R	S	S	R	S	S	R	R	S	R	S	S	S	S	S	S	R	R	S	S	R	S	S	R	S	R	R	R	R	S	S	S	R	S	R	S	S	R	R	S	S
chr3p1935951	3	1935951	S	R	NA	R	R	S	R	S	S	R	S	S	R	R	S	R	S	S	S	S	S	S	R	R	S	S	R	S	R	R	S	R	R	R	R	S	S	S	R	S	R	S	S	R	R	S	S
chr3p1970837	3	1970837	S	R	R	R	R	S	R	S	S	R	S	S	R	R	S	R	S	S	S	S	S	S	R	R	S	S	R	S	R	R	NA	R	R	R	R	S	S	S	R	S	R	S	S	R	R	S	S
chr3p2016912	3	2016912	NA	NA	R	S	R	S	R	S	S	R	S	NA	R	NA	S	R	S	S	NA	S	S	S	R	R	NA	S	R	S	NA	R	NA	R	R	R	R	S	S	S	R	S	R	S	S	R	R	S	S
chr3p2016938	3	2016938	NA	NA	R	S	R	S	R	S	S	R	S	NA	R	R	S	R	S	S	NA	S	S	S	R	R	NA	S	R	S	NA	R	NA	R	R	R	R	S	S	S	R	S	R	S	S	R	R	S	S
chr3p2016944	3	2016944	NA	NA	R	S	R	S	R	S	S	R	S	NA	R	R	S	R	S	S	NA	S	S	S	R	R	NA	S	R	S	NA	R	NA	R	R	R	R	S	S	S	R	S	R	S	S	R	R	S	S
chr3p2016962	3	2016962	NA	NA	R	S	R	S	R	S	S	R	S	NA	R	R	S	R	S	S	NA	S	S	S	R	R	NA	S	R	S	NA	R	NA	R	R	R	R	S	S	S	R	S	R	S	S	R	R	S	S
chr3p2016989	3	2016989	NA	NA	R	S	R	S	R	S	S	R	S	NA	R	R	S	R	S	S	NA	S	S	S	R	R	S	S	R	S	NA	R	NA	R	R	R	R	S	S	S	R	S	R	S	S	R	R	S	S
chr3p2075737	3	2075737	NA	R	NA	S	S	S	R	S	S	R	S	S	R	R	S	R	S	S	S	S	S	S	NA	R	S	R	R	S	R	R	S	R	R	R	R	R	S	S	R	S	R	S	S	R	R	S	S
chr3p2077321	3	2077321	NA	R	R	S	S	S	R	S	S	NA	S	NA	R	R	S	R	S	S	S	S	S	S	R	R	S	R	R	S	R	R	S	R	R	R	R	R	S	S	R	S	R	S	S	R	R	S	S
chr3p2077397	3	2077397	NA	NA	NA	S	S	NA	R	S	S	NA	S	NA	R	NA	S	R	S	S	NA	S	S	S	R	R	S	R	R	S	R	R	S	R	R	R	R	R	S	S	R	S	R	S	S	R	R	S	S
chr3p2092427	3	2092427	R	R	R	S	S	S	R	S	S	R	S	S	R	R	S	R	S	S	S	S	S	S	R	R	S	R	R	S	R	R	S	R	R	R	R	R	S	S	R	S	R	S	R	R	R	S	S
chr3p2103389	3	2103389	R	R	R	S	S	S	R	S	S	R	S	S	R	R	S	R	S	S	S	S	S	S	R	R	S	R	R	S	R	R	S	R	R	R	R	R	S	S	R	S	R	S	R	R	R	S	S
chr3p2152879	3	2152879	R	R	R	S	S	S	R	S	S	R	S	S	R	R	S	R	S	S	S	S	S	S	R	R	S	R	R	S	R	R	S	R	R	R	R	R	S	S	R	S	R	S	R	R	R	S	S
chr3p2158173	3	2158173	NA	R	NA	S	S	S	R	S	S	R	S	NA	R	R	S	R	S	S	S	S	S	S	R	R	S	R	R	S	R	R	S	R	R	NA	R	R	S	S	R	S	R	S	R	R	R	S	S
chr3p2163589	3	2163589	NA	R	NA	S	S	S	R	S	NA	R	S	NA	R	R	S	R	S	S	S	S	S	S	R	R	S	R	R	S	R	R	S	R	R	R	R	R	S	S	R	S	R	S	R	R	R	S	S
chr3p2163945	3	2163945	NA	NA	NA	S	S	S	R	S	NA	R	S	S	R	R	S	R	S	S	NA	S	S	S	R	R	S	R	R	S	R	R	S	R	R	R	NA	R	S	NA	R	S	R	S	R	R	R	S	S
chr3p2172397	3	2172397	NA	NA	NA	S	S	S	R	S	S	R	NA	S	R	NA	S	R	S	S	S	S	S	S	R	R	S	R	R	S	R	R	S	R	R	R	R	R	S	S	R	S	R	S	R	R	R	S	S
chr3p2173341	3	2173341	NA	NA	NA	S	S	S	R	S	S	R	NA	S	R	R	S	R	NA	S	S	S	S	S	R	R	S	R	R	NA	NA	R	S	R	R	R	R	R	NA	NA	R	S	R	S	R	R	R	NA	S
chr3p2173349	3	2173349	NA	NA	NA	S	S	S	R	S	S	R	NA	S	R	R	S	R	NA	S	S	S	S	S	R	R	S	R	R	NA	NA	R	S	R	R	R	R	R	NA	NA	R	S	R	S	R	R	R	NA	S
chr3p2173378	3	2173378	NA	NA	NA	S	S	S	R	S	S	R	NA	S	R	R	S	R	S	S	S	S	S	S	R	R	S	R	R	S	NA	R	S	R	R	R	R	R	S	S	R	S	R	S	R	R	R	S	S
chr3p2173959	3	2173959	R	R	R	S	S	S	R	S	S	R	S	NA	R	R	S	R	S	S	S	S	S	S	R	R	S	R	R	S	R	R	S	R	R	R	R	R	S	S	R	S	R	S	R	R	R	S	S
chr3p2175441	3	2175441	R	R	NA	S	S	S	R	S	S	R	S	S	R	R	S	R	S	S	S	S	S	S	R	R	S	R	R	S	R	R	S	R	R	R	R	R	S	S	R	S	R	S	R	R	R	S	S
chr3p2188876	3	2188876	NA	R	NA	S	S	S	R	S	S	R	S	S	R	R	S	R	S	S	S	S	S	S	R	R	S	R	R	S	R	R	S	R	R	R	R	R	S	S	R	S	R	S	R	R	R	S	S
chr3p2220127	3	2220127	NA	NA	NA	S	S	S	R	S	S	R	S	S	R	S	S	R	S	S	S	S	S	S	R	R	NA	R	R	S	R	NA	S	R	R	R	NA	R	S	S	R	S	R	S	NA	S	R	S	S
chr3p2222021	3	2222021	NA	R	NA	S	S	S	R	S	S	R	S	S	NA	S	S	R	S	S	S	S	S	S	NA	R	S	R	R	S	R	R	S	R	R	R	S	NA	S	S	R	S	R	S	R	S	R	S	S
chr3p2222080	3	2222080	NA	R	NA	S	S	S	R	S	S	R	S	S	R	S	S	R	S	S	S	S	S	S	R	R	S	R	R	S	R	R	S	R	R	R	S	R	S	S	R	S	R	S	R	S	R	S	S
chr3p2245341	3	2245341	R	R	NA	S	S	S	R	S	NA	R	NA	S	NA	S	S	S	S	S	S	S	S	S	R	R	S	R	R	S	R	R	S	R	R	S	S	R	S	S	R	S	R	S	R	S	R	S	S
chr3p2266901	3	2266901	R	R	NA	S	S	S	R	S	S	R	S	S	R	S	S	S	S	S	S	S	S	S	R	R	S	R	R	S	R	R	S	R	R	S	S	R	S	S	R	S	R	S	R	S	R	S	S
chr3p2289632	3	2289632	R	R	NA	S	S	S	R	S	S	R	S	S	R	S	S	S	S	S	S	S	S	S	R	R	S	R	S	S	R	R	S	R	R	S	S	R	S	S	R	S	R	S	R	S	R	S	S
chr3p2292079	3	2292079	R	R	R	S	S	S	R	S	S	R	S	S	R	S	S	S	S	S	S	S	S	S	R	R	S	R	S	S	R	R	S	R	R	S	S	R	S	S	R	S	R	S	R	S	R	S	S
chr3p2301916	3	2301916	R	R	NA	S	S	S	R	S	S	R	S	NA	R	S	S	S	S	S	S	S	S	S	R	R	S	R	S	S	R	R	S	R	R	S	S	R	S	S	R	S	R	S	R	S	R	S	S
chr3p2301937	3	2301937	R	R	NA	S	S	S	R	S	S	R	S	NA	R	S	S	S	S	S	S	S	S	S	R	R	S	R	S	S	R	R	S	R	R	S	S	R	S	S	R	S	R	S	R	S	R	S	S
chr3p2301951	3	2301951	R	R	NA	S	S	S	R	S	S	R	S	NA	R	S	S	S	S	S	S	S	S	S	R	R	S	R	S	S	R	R	S	R	R	S	S	R	S	S	R	S	R	S	R	S	R	S	S
chr3p2301955	3	2301955	R	R	NA	S	S	S	R	S	S	R	S	NA	R	S	S	S	S	S	S	S	S	S	R	R	S	R	S	S	R	R	S	R	R	S	S	R	S	S	R	S	R	S	R	S	R	S	S
chr3p2304529	3	2304529	NA	R	NA	S	S	S	R	S	S	R	S	S	R	S	S	S	S	S	S	S	S	S	R	R	S	R	S	S	R	R	S	R	R	S	S	R	S	S	R	S	R	S	R	S	R	S	S
chr3p2308916	3	2308916	R	R	NA	S	S	S	R	S	S	R	S	S	R	S	S	S	S	S	S	S	S	S	R	R	S	R	S	S	R	R	S	R	R	S	S	R	S	S	R	S	R	S	R	S	R	S	S
chr3p2310629	3	2310629	NA	R	NA	S	S	S	R	S	S	R	S	NA	R	S	S	S	S	S	S	S	S	S	R	R	S	R	S	S	R	R	S	R	R	S	S	R	S	S	R	S	R	S	R	S	R	S	S
chr3p2318975	3	2318975	R	R	NA	S	S	S	NA	S	S	R	S	S	R	S	S	S	S	S	NA	S	S	S	R	R	S	R	NA	S	R	R	S	R	R	S	S	R	S	S	R	S	R	S	R	S	R	S	S
chr3p2321897	3	2321897	R	R	R	NA	S	S	R	S	S	R	S	NA	R	S	NA	S	S	S	S	NA	S	S	R	R	S	R	NA	S	R	R	S	R	R	S	S	R	S	S	R	S	R	S	R	S	R	S	S
chr3p2322488	3	2322488	NA	R	NA	S	S	S	R	S	S	R	S	S	NA	S	S	S	S	S	NA	S	S	S	R	R	NA	R	S	S	R	R	S	R	R	S	S	R	S	S	R	S	R	S	R	S	R	S	S
chr3p2331039	3	2331039	R	R	R	S	S	S	R	S	S	R	NA	S	NA	S	S	S	S	S	S	S	S	S	R	R	S	R	S	S	R	R	S	R	R	S	S	R	S	S	R	S	R	S	R	S	R	S	S
chr3p2333940	3	2333940	NA	R	NA	S	S	NA	R	S	S	R	S	NA	NA	S	S	S	S	S	NA	S	S	S	R	R	NA	R	S	S	R	R	S	R	R	S	S	R	S	S	R	S	R	S	R	S	R	S	S
chr3p2344612	3	2344612	R	R	R	S	S	S	R	S	S	R	S	S	R	S	S	S	S	S	S	S	S	S	R	NA	S	R	S	S	R	R	S	NA	R	S	S	NA	S	S	NA	S	R	S	R	S	R	S	S
chr3p2346191	3	2346191	R	R	NA	S	S	S	R	S	S	NA	S	S	R	S	S	S	S	S	S	S	NA	S	R	R	NA	R	S	S	R	R	S	R	R	S	S	R	R	S	R	S	R	S	R	S	R	S	S
chr3p2352194	3	2352194	NA	NA	NA	S	S	S	R	S	S	R	S	S	NA	S	S	S	S	S	S	S	S	S	R	R	S	R	S	S	R	R	S	R	R	S	S	R	R	S	R	S	R	S	R	S	R	S	S
chr3p2352334	3	2352334	R	R	R	S	S	S	R	S	S	R	S	S	R	S	S	S	S	S	S	S	S	S	R	R	S	R	S	S	R	R	S	R	R	S	S	R	R	S	R	S	R	S	R	S	R	S	S
chr3p2369805	3	2369805	NA	NA	R	S	S	S	NA	S	S	R	S	S	NA	NA	S	S	S	S	S	S	S	S	R	R	S	R	S	S	R	R	S	R	R	S	S	R	R	S	R	S	R	S	R	S	R	S	S
chr3p2412932	3	2412932	S	R	R	S	S	S	R	S	S	R	S	S	R	S	S	S	S	S	S	S	S	S	R	R	S	R	S	S	R	R	S	R	R	S	S	R	R	S	R	S	R	S	R	S	R	S	S
chr3p2421919	3	2421919	S	R	R	S	S	S	R	S	S	R	S	NA	R	S	S	S	S	S	S	S	S	S	R	R	S	R	S	S	R	R	S	R	R	S	S	R	R	S	R	S	R	S	R	S	R	S	S
chr3p2430637	3	2430637	S	R	R	S	S	S	R	S	S	R	S	S	R	S	S	S	S	S	S	S	S	S	R	R	S	R	S	S	R	R	S	R	R	S	S	R	R	S	R	S	R	S	R	S	R	S	S
chr3p2430652	3	2430652	S	R	R	S	S	S	R	S	S	R	S	S	R	S	S	S	S	S	S	S	S	S	R	R	S	R	S	S	R	R	S	R	R	S	S	R	R	S	R	S	R	S	R	S	R	S	S
chr3p2430664	3	2430664	S	R	R	S	S	S	R	S	S	R	S	S	R	S	S	S	S	S	S	S	S	S	R	R	S	R	S	S	R	R	S	R	R	S	S	R	R	S	R	S	R	S	R	S	R	S	S
chr3p2430703	3	2430703	S	R	NA	S	S	S	R	S	S	R	S	S	R	S	S	S	S	S	S	S	S	S	R	R	S	R	S	S	R	R	S	R	R	S	S	R	R	S	R	S	R	S	NA	S	R	S	S
chr3p2430784	3	2430784	S	R	R	S	S	S	R	S	S	R	S	S	R	S	S	S	S	S	S	S	S	S	R	NA	S	R	S	S	NA	NA	S	R	NA	S	S	R	R	S	NA	S	R	S	NA	S	R	S	S
chr3p2431696	3	2431696	NA	R	NA	S	S	S	R	S	S	R	S	S	R	S	S	S	S	S	S	S	S	S	R	R	S	R	S	S	R	R	S	R	R	S	S	R	R	S	R	S	R	S	R	S	R	S	S
chr3p2433845	3	2433845	NA	R	R	S	S	S	R	S	S	R	NA	NA	R	S	NA	S	S	S	S	S	S	S	R	R	S	R	S	S	R	R	S	R	R	S	S	R	R	S	R	S	R	S	R	S	R	S	S
chr3p2437397	3	2437397	S	R	NA	S	S	S	R	S	S	R	S	S	R	S	S	S	S	S	S	S	S	S	R	R	S	R	S	S	R	R	S	R	R	S	S	R	R	S	R	S	R	S	R	S	R	S	S
chr3p2437449	3	2437449	S	R	NA	S	S	S	R	S	S	R	S	S	R	S	S	S	S	S	S	S	S	S	R	R	S	R	S	S	R	R	S	R	NA	S	S	R	R	S	R	S	R	S	R	S	R	S	S
chr3p2437518	3	2437518	S	R	NA	S	S	S	R	S	S	R	S	S	R	S	S	S	S	S	S	S	S	S	R	R	S	R	S	S	R	R	S	R	R	S	S	R	R	S	R	S	R	S	R	S	R	S	S
chr3p2437607	3	2437607	S	R	NA	S	S	S	R	S	S	R	S	S	R	S	S	S	S	S	S	S	S	S	R	R	S	R	S	S	R	R	S	R	R	S	S	R	R	S	R	S	R	S	R	S	R	S	S
chr3p2437776	3	2437776	NA	NA	NA	S	NA	S	R	S	S	R	S	NA	R	S	NA	S	S	S	NA	S	S	S	R	NA	S	R	S	S	R	R	NA	R	R	S	S	R	R	S	R	S	R	S	R	S	R	S	S
chr3p2437993	3	2437993	S	R	NA	S	S	S	R	S	S	R	S	S	R	S	S	S	S	S	S	S	S	S	R	R	S	R	S	S	R	R	S	R	R	S	S	R	R	S	R	S	R	S	R	S	R	S	S
chr3p2442198	3	2442198	S	NA	NA	S	S	S	R	S	S	NA	S	S	NA	S	S	S	S	S	S	S	S	S	R	R	S	R	S	S	R	R	S	R	R	NA	S	R	NA	S	R	S	R	S	R	S	R	S	S
chr3p2442363	3	2442363	S	R	NA	S	S	S	R	S	S	NA	S	S	R	S	S	S	S	S	S	S	S	S	R	R	S	R	S	S	R	R	S	R	R	S	S	R	R	S	R	S	R	S	R	S	R	S	S
chr3p2450977	3	2450977	S	R	NA	S	S	S	R	S	S	NA	S	S	R	S	S	S	S	S	NA	S	S	S	R	R	S	R	S	S	R	R	S	R	R	S	S	R	R	S	R	S	R	S	R	S	R	S	S
chr3p2450979	3	2450979	S	R	NA	S	S	S	R	S	S	NA	S	S	R	S	S	S	S	S	NA	S	S	S	R	R	S	R	S	S	R	R	S	R	R	S	S	R	R	S	R	S	R	S	R	S	R	S	S
chr3p2451210	3	2451210	S	R	NA	S	S	S	R	S	S	NA	S	S	R	S	S	S	S	S	S	S	S	S	R	R	S	R	S	S	R	R	S	R	R	S	S	R	R	NA	R	S	R	S	R	S	R	S	S
chr3p2451288	3	2451288	S	R	NA	S	S	S	R	S	S	R	S	S	R	S	S	S	S	S	S	S	S	S	R	R	S	R	S	S	R	R	S	R	R	S	S	R	R	S	R	S	R	S	R	S	R	S	S
chr3p2451430	3	2451430	NA	R	NA	S	NA	NA	R	S	S	R	S	S	R	S	S	S	NA	S	S	S	S	NA	R	R	S	R	S	S	R	R	S	R	R	S	S	R	R	S	R	S	R	NA	NA	S	R	S	S
chr3p2451437	3	2451437	NA	R	NA	S	NA	NA	R	S	S	R	S	S	R	S	S	S	NA	S	S	S	S	NA	R	R	S	R	S	S	R	NA	S	R	R	S	S	R	R	S	R	S	R	S	NA	S	R	S	S
chr3p2460029	3	2460029	S	NA	NA	S	S	S	R	S	S	R	S	NA	R	S	S	S	S	S	S	S	S	S	R	R	S	R	S	S	R	R	S	R	R	S	S	R	R	S	R	S	R	S	R	S	R	S	S
chr3p2484609	3	2484609	S	R	R	S	S	S	R	S	S	R	S	S	R	S	S	S	S	S	S	S	S	S	R	R	S	R	S	S	R	R	S	R	R	S	S	R	R	S	R	S	R	S	R	S	R	S	S
chr3p2516581	3	2516581	S	R	R	S	S	S	R	S	S	R	S	S	R	S	S	S	S	S	S	S	S	S	R	R	S	R	S	S	R	R	S	R	R	S	S	R	R	S	R	S	R	S	R	S	R	S	S
chr3p2533347	3	2533347	NA	R	NA	S	S	S	R	S	S	R	NA	S	R	S	S	S	S	S	S	S	S	S	R	R	S	R	S	S	R	R	S	R	R	S	S	R	R	S	R	S	R	S	R	S	R	S	S
chr3p2533348	3	2533348	NA	R	NA	S	S	S	R	S	S	R	NA	S	R	S	S	S	S	S	S	S	S	S	R	R	S	R	S	S	R	R	S	R	R	S	S	R	R	S	R	S	R	S	R	S	R	S	S
chr3p2533592	3	2533592	S	R	NA	S	S	S	R	S	S	R	S	S	R	S	S	S	S	S	S	S	S	S	R	R	S	R	S	S	R	R	S	R	R	S	S	R	R	S	R	S	R	S	R	S	R	S	S
chr3p2534437	3	2534437	NA	NA	NA	S	S	S	R	S	S	R	S	NA	R	S	S	S	S	S	NA	S	S	S	R	R	NA	R	S	S	R	R	S	R	R	S	S	NA	R	S	R	S	R	S	R	S	R	S	S
chr3p2535734	3	2535734	NA	NA	NA	S	S	S	R	S	S	R	S	S	R	S	S	S	S	S	S	S	S	S	R	R	S	R	S	S	R	R	S	R	R	NA	S	R	NA	S	R	S	R	S	R	S	R	S	S
chr3p2535918	3	2535918	NA	NA	NA	S	S	S	R	S	S	R	S	S	R	S	S	S	S	S	S	S	S	S	R	R	S	R	S	S	R	R	S	R	R	NA	S	R	R	S	R	S	R	S	R	S	R	S	S
chr3p2537305	3	2537305	S	R	R	S	S	S	R	S	S	R	S	S	R	S	S	S	S	S	S	S	S	S	R	R	S	R	S	S	R	R	S	R	R	S	S	R	R	S	R	S	R	S	R	S	R	S	S
chr3p2555530	3	2555530	S	R	NA	S	S	S	R	S	S	R	S	NA	R	S	S	S	S	S	S	S	S	S	R	R	S	R	S	S	R	R	S	R	S	S	S	R	R	S	R	S	R	S	R	S	R	S	S
chr3p2559086	3	2559086	NA	NA	NA	S	NA	S	R	S	NA	R	S	S	NA	S	S	S	S	S	NA	S	S	S	R	R	S	R	S	S	NA	R	S	R	S	S	S	R	R	S	R	S	R	S	R	S	R	S	S
chr3p2559087	3	2559087	NA	NA	NA	S	NA	S	R	S	NA	R	S	S	NA	S	S	S	S	S	NA	S	S	S	R	R	S	R	S	S	NA	R	S	R	S	S	S	R	R	S	R	S	R	S	R	S	R	S	S
chr3p2561467	3	2561467	S	R	NA	S	S	S	R	S	S	R	S	S	R	S	S	S	S	S	S	S	S	S	R	R	S	R	S	S	R	R	S	R	S	S	S	R	R	S	R	S	R	S	R	S	R	S	S
chr3p2562855	3	2562855	S	R	NA	S	S	S	R	S	S	R	S	S	R	S	S	S	S	S	S	S	S	S	R	R	S	R	S	S	R	R	S	R	S	S	S	R	R	S	R	S	R	S	R	S	R	S	S
chr3p2567494	3	2567494	NA	R	NA	S	S	S	R	S	S	R	NA	NA	NA	S	S	S	S	S	NA	S	S	S	R	R	S	R	S	S	R	R	S	R	S	S	S	R	R	S	R	S	R	S	R	S	R	S	S
chr3p2571939	3	2571939	NA	R	NA	S	S	S	R	S	NA	R	NA	NA	NA	S	S	S	S	S	NA	S	S	S	R	R	S	R	S	S	R	R	S	R	S	S	S	R	R	S	R	S	R	S	R	S	R	S	S
chr3p2577172	3	2577172	S	R	NA	S	S	S	R	S	S	R	S	S	R	S	S	S	S	S	S	S	S	S	R	R	S	R	S	S	R	R	S	R	S	S	S	R	R	S	R	S	R	S	R	S	R	S	S
chr3p2591062	3	2591062	NA	R	NA	S	S	S	R	S	S	R	S	S	R	S	S	S	S	S	S	S	S	S	R	R	S	R	S	S	NA	R	S	R	S	S	S	R	R	S	R	S	R	S	R	S	R	S	S
chr3p2591383	3	2591383	S	R	NA	S	S	S	R	S	S	R	S	S	R	S	S	S	S	S	S	S	S	S	R	R	S	R	S	S	R	R	S	R	S	S	S	R	R	S	R	S	R	S	R	S	R	S	S
chr3p2598066	3	2598066	S	R	R	S	S	S	R	S	S	R	S	S	R	S	S	S	S	S	S	S	S	S	R	R	S	R	S	S	R	R	S	R	S	S	S	R	R	S	R	S	R	S	R	S	R	S	S
chr3p2601580	3	2601580	S	NA	NA	S	S	NA	R	S	S	R	S	S	R	S	S	S	S	S	NA	S	S	S	R	R	NA	R	S	S	R	R	S	R	S	S	NA	R	R	S	R	S	R	S	R	S	R	S	S
chr3p2608304	3	2608304	S	NA	NA	NA	NA	S	R	S	S	R	S	NA	R	S	S	S	S	S	S	S	S	S	R	R	S	R	S	S	NA	R	S	R	S	S	S	R	R	NA	R	S	R	S	R	S	R	S	S
chr3p2613478	3	2613478	S	R	NA	S	S	S	R	S	S	R	S	S	R	S	S	S	S	S	S	S	S	S	R	R	S	R	S	S	R	R	S	R	S	S	S	R	R	S	R	S	R	S	R	S	R	S	S
chr3p2657160	3	2657160	S	R	NA	S	S	S	R	S	S	R	S	S	R	S	S	S	S	S	S	S	S	R	R	R	S	R	S	S	R	R	S	R	S	S	S	R	R	S	R	S	R	S	R	S	R	S	S
chr3p2675395	3	2675395	NA	R	R	S	S	S	R	S	S	R	S	S	NA	S	S	S	S	S	NA	S	S	R	R	R	S	R	S	S	R	R	S	R	S	S	NA	R	R	S	R	S	R	S	R	S	R	S	S
chr3p2675514	3	2675514	S	R	R	S	S	S	R	S	S	R	S	NA	R	S	NA	NA	S	S	S	S	S	R	R	R	S	R	S	S	R	R	S	R	S	NA	S	R	R	S	R	S	R	S	R	NA	R	S	S
chr3p2681325	3	2681325	S	R	NA	S	S	S	R	S	S	R	S	S	R	S	S	S	S	S	S	S	S	R	R	R	S	R	S	S	R	R	S	R	S	S	S	R	R	S	R	S	R	S	R	S	R	S	S
chr3p2687192	3	2687192	NA	R	R	S	S	S	NA	S	S	R	NA	S	R	S	S	S	S	S	S	S	S	R	R	R	S	R	S	S	R	R	S	R	S	S	S	R	R	S	R	S	R	S	R	S	R	S	S
chr3p2690060	3	2690060	NA	R	R	S	S	S	R	S	S	R	S	NA	R	S	S	S	S	S	NA	S	S	R	R	R	S	R	S	S	NA	R	S	R	S	S	S	R	R	S	R	S	R	S	R	S	R	S	S
chr3p2692667	3	2692667	S	R	NA	S	S	S	R	S	S	R	S	S	R	S	S	S	S	S	S	S	S	R	R	R	S	R	S	NA	R	R	S	R	S	S	S	R	R	S	R	S	R	S	R	S	R	S	S
chr3p2697764	3	2697764	S	NA	NA	S	S	S	R	S	S	R	S	S	R	S	S	S	S	S	NA	S	S	R	R	R	S	R	S	S	R	R	S	R	S	S	S	R	R	S	R	S	R	S	NA	S	R	S	S
chr3p2699671	3	2699671	S	R	R	S	S	S	R	S	S	R	S	S	R	S	S	S	S	S	S	S	S	R	R	R	S	R	S	S	R	R	S	R	S	S	S	R	R	S	R	S	R	S	R	S	R	S	S
chr3p2719569	3	2719569	NA	NA	NA	S	S	S	NA	NA	NA	R	NA	NA	R	S	NA	S	S	S	S	S	S	R	R	R	S	R	S	S	R	R	S	R	S	S	S	R	R	S	R	S	R	S	R	S	R	S	S
chr3p2736481	3	2736481	S	NA	NA	S	NA	S	R	NA	S	R	S	NA	NA	S	S	S	NA	S	NA	S	S	R	R	R	S	R	S	S	NA	R	S	R	S	S	S	R	R	S	R	S	R	S	R	S	R	S	S
chr3p2738646	3	2738646	S	R	R	S	S	S	R	S	S	NA	S	S	R	S	S	S	S	S	S	S	S	R	R	R	S	R	S	S	R	R	S	R	S	S	S	R	R	S	R	S	R	S	R	S	R	S	S
chr3p2741934	3	2741934	S	R	NA	S	S	S	R	S	S	R	S	S	R	S	S	S	S	NA	S	S	S	NA	R	R	S	NA	S	S	NA	R	S	R	S	S	S	R	R	S	R	S	NA	S	R	S	R	S	S
chr3p2750668	3	2750668	S	R	NA	S	S	S	R	S	S	R	S	S	R	S	S	S	S	S	S	S	S	R	R	R	S	R	S	S	R	R	S	R	S	S	S	R	R	S	R	S	R	S	R	S	R	S	S
chr3p2813755	3	2813755	S	R	NA	S	S	S	R	S	S	R	S	S	R	S	S	S	S	S	S	S	S	R	R	R	S	R	S	S	R	R	S	R	S	S	S	R	R	S	R	S	R	S	R	S	R	S	S
chr3p2814848	3	2814848	S	R	NA	S	S	S	R	S	S	R	S	S	R	S	S	S	S	S	S	S	S	R	R	R	S	R	S	S	R	R	S	R	S	S	S	R	R	S	R	S	R	S	R	S	R	S	S
chr3p2839477	3	2839477	S	R	NA	R	S	S	R	S	S	R	S	S	R	S	S	S	S	S	S	S	S	R	R	R	S	R	S	S	R	R	S	R	S	S	S	R	R	S	R	S	R	S	R	S	R	S	S
chr3p2842983	3	2842983	S	R	R	R	S	S	R	S	S	R	S	NA	R	S	S	S	S	S	S	S	S	R	R	S	S	R	S	S	R	R	S	R	S	S	S	R	R	S	R	S	R	S	R	S	R	S	S
chr3p2843810	3	2843810	NA	R	NA	R	S	S	R	NA	NA	R	S	S	R	S	S	S	S	S	S	S	S	R	R	S	S	R	NA	S	R	R	S	R	S	S	NA	R	R	S	R	S	R	S	R	S	R	S	NA
chr3p2843868	3	2843868	S	R	NA	R	S	S	R	S	S	R	S	S	R	S	S	S	S	S	S	S	S	R	R	S	S	R	S	S	R	R	S	R	S	S	S	R	R	S	R	S	R	S	R	S	R	S	S
chr3p2851292	3	2851292	S	R	NA	R	S	NA	R	S	S	R	S	S	R	S	S	S	NA	S	S	S	S	R	R	S	S	R	S	S	R	R	S	R	S	S	NA	R	S	S	R	S	NA	S	R	S	R	S	S
chr3p2895687	3	2895687	S	R	NA	R	S	S	R	S	S	R	S	S	R	S	S	S	S	S	S	S	S	R	R	S	S	NA	S	S	R	R	S	NA	S	S	S	R	S	S	S	S	S	S	R	S	R	S	S
chr3p2911943	3	2911943	S	R	NA	R	S	S	R	S	S	R	S	S	R	S	S	S	S	S	S	S	S	R	R	S	S	R	S	S	R	R	S	R	S	S	S	R	S	S	S	S	S	S	R	S	R	R	S
chr3p2912026	3	2912026	S	R	R	R	S	S	R	S	S	R	S	S	R	S	S	S	S	S	S	S	S	R	R	S	S	R	S	S	R	R	S	R	S	S	S	R	S	S	S	S	S	S	R	S	R	R	S
chr3p2921883	3	2921883	S	R	R	R	S	S	R	S	S	R	S	S	R	S	S	S	S	S	S	S	S	R	R	S	S	R	S	S	R	R	S	R	S	S	S	R	S	S	S	S	S	S	R	S	R	R	S
chr3p2921896	3	2921896	S	R	R	R	S	S	R	S	S	R	S	S	R	S	S	S	S	S	S	S	S	R	R	S	S	R	S	S	R	R	S	R	S	S	S	R	S	S	S	S	S	S	R	S	R	R	S
chr3p2950508	3	2950508	NA	R	NA	R	S	S	R	S	NA	R	NA	NA	R	S	S	S	S	NA	S	S	S	R	R	S	NA	R	S	S	R	R	S	R	S	S	S	R	S	S	S	S	S	S	R	S	R	R	S
chr3p2950569	3	2950569	NA	R	NA	R	S	S	R	S	NA	R	NA	NA	R	S	S	S	S	NA	S	S	S	R	R	S	NA	R	S	S	R	R	S	R	S	S	S	R	S	S	S	S	S	S	R	S	R	R	S
chr3p2950605	3	2950605	S	R	R	R	S	S	R	S	S	R	S	S	R	S	S	S	S	NA	S	S	S	R	R	S	S	R	S	S	R	R	S	R	S	S	S	R	S	S	S	S	S	S	R	S	R	R	S
chr3p2950635	3	2950635	S	R	R	R	S	S	R	S	NA	R	S	S	R	S	S	S	S	S	S	S	S	R	R	S	S	R	S	S	R	R	S	R	S	S	S	R	S	S	S	S	S	S	R	S	R	R	S
chr3p2951481	3	2951481	NA	R	NA	NA	S	S	R	NA	S	R	NA	NA	R	S	S	S	S	S	S	S	S	R	R	S	S	R	S	S	R	R	S	R	S	S	S	R	S	S	S	S	S	S	R	S	R	R	S
chr3p2951488	3	2951488	NA	R	NA	NA	S	S	R	NA	S	R	NA	NA	R	S	S	S	S	S	S	S	S	R	R	S	S	R	S	S	R	R	S	R	S	S	S	R	S	S	S	S	S	S	R	S	R	R	S
chr3p2951609	3	2951609	S	R	R	R	S	S	R	S	S	R	S	S	R	S	S	S	S	S	S	S	S	R	R	S	S	R	S	S	R	R	S	R	S	S	S	R	S	S	S	S	S	S	R	S	R	R	S
chr3p2952861	3	2952861	NA	R	R	R	S	S	R	NA	S	R	S	S	R	S	R	S	S	S	S	S	S	R	R	S	S	R	S	S	R	R	S	R	S	S	NA	R	S	NA	S	NA	S	S	R	S	R	R	S
chr3p2952867	3	2952867	NA	NA	R	R	S	S	R	NA	S	R	S	S	R	S	R	S	S	S	S	S	S	R	R	S	S	R	S	S	R	R	S	R	S	S	NA	R	S	NA	S	NA	S	S	R	S	R	R	S
chr3p2952883	3	2952883	NA	R	R	R	S	S	R	NA	S	R	S	S	R	S	R	S	S	S	S	S	S	R	R	S	S	R	S	S	R	R	S	R	S	S	NA	R	S	NA	S	NA	S	S	R	S	R	R	S
chr3p2952885	3	2952885	NA	NA	R	R	S	S	R	NA	S	R	S	S	R	S	R	S	S	S	S	S	S	R	R	S	S	R	S	S	R	R	S	R	S	S	NA	R	S	NA	S	NA	S	S	R	S	R	R	S
chr3p2952896	3	2952896	NA	R	R	R	S	S	R	NA	S	R	S	S	R	S	R	S	S	S	S	S	S	R	R	S	S	R	S	S	R	R	S	R	S	S	NA	R	S	NA	S	NA	S	S	R	S	R	R	S
chr3p2952918	3	2952918	NA	R	R	R	S	S	R	S	S	R	S	S	R	S	R	S	S	S	S	S	S	R	R	S	S	R	S	S	R	R	S	R	S	S	S	R	S	S	S	S	S	S	R	S	R	R	S
chr3p2952940	3	2952940	NA	R	R	R	S	S	R	S	S	R	S	S	R	S	R	S	S	S	S	S	S	R	R	S	S	R	S	S	R	R	S	R	S	S	S	R	S	S	S	S	S	S	R	S	R	R	S
chr3p2953015	3	2953015	NA	R	R	R	S	S	R	S	S	R	S	S	R	S	R	S	S	S	NA	S	S	R	R	S	S	R	S	S	R	R	S	R	S	S	NA	R	S	S	S	S	S	S	R	S	R	R	S
chr3p2954699	3	2954699	S	R	NA	R	S	S	R	S	S	R	S	S	R	S	S	S	S	S	S	S	S	R	R	S	S	R	S	S	R	R	S	R	S	S	S	NA	S	S	S	S	S	S	R	S	R	R	S
chr3p2954761	3	2954761	NA	R	R	R	S	NA	R	S	S	R	S	NA	R	S	NA	S	S	S	S	S	S	R	R	S	S	R	S	S	R	R	S	R	S	S	S	R	S	NA	S	S	S	S	NA	S	R	R	S
chr3p2954795	3	2954795	NA	R	R	R	S	NA	R	S	S	R	S	NA	R	S	NA	S	S	S	S	S	S	R	R	S	S	R	S	S	R	R	S	R	S	S	S	R	S	NA	S	S	S	S	R	S	R	R	S
chr3p2954807	3	2954807	NA	R	R	R	S	NA	R	S	S	R	S	NA	R	S	NA	S	S	S	S	S	S	R	R	S	S	R	S	S	R	R	S	R	S	S	S	R	S	NA	S	S	S	S	R	S	R	R	S
chr3p2954918	3	2954918	S	R	R	R	S	S	R	S	S	R	S	S	R	S	S	S	S	S	S	S	S	R	R	S	S	R	S	S	R	R	S	R	S	S	S	R	S	S	S	S	S	S	R	S	R	R	S
chr3p2957331	3	2957331	S	R	R	R	S	S	R	S	S	R	S	S	R	S	S	S	S	S	S	S	S	R	R	S	S	R	S	S	R	R	S	R	S	S	S	R	S	S	S	S	S	NA	R	S	R	R	S
chr3p2957339	3	2957339	S	R	R	R	S	S	R	S	S	R	S	S	R	S	S	S	S	S	S	S	S	R	R	S	S	R	S	S	R	R	S	R	S	S	S	R	S	S	S	S	S	NA	R	S	R	R	S
chr3p2957357	3	2957357	S	R	NA	R	S	S	R	S	S	R	S	S	R	S	S	S	S	S	S	S	S	R	R	S	S	R	S	S	R	R	S	R	S	S	S	R	S	S	S	S	S	NA	R	S	R	R	S
chr3p2957444	3	2957444	S	R	NA	R	S	S	R	S	S	R	S	S	R	S	S	S	S	S	S	S	S	R	R	S	S	R	S	S	R	R	S	R	S	S	S	R	S	S	S	S	S	S	R	S	R	R	S
chr3p2957507	3	2957507	S	R	NA	R	S	S	R	S	S	R	S	S	R	S	S	S	S	S	S	S	S	R	R	S	S	R	S	S	R	R	S	R	S	S	S	R	S	S	S	S	S	NA	R	S	R	R	S
chr3p2960250	3	2960250	S	R	R	R	S	S	R	S	S	R	S	S	R	S	S	S	S	S	S	S	S	R	R	S	S	R	S	S	R	R	S	R	S	S	S	R	S	S	S	S	S	S	R	S	R	R	S
chr3p2960610	3	2960610	S	R	NA	R	NA	S	R	S	S	R	S	S	R	S	S	S	S	S	S	S	S	R	R	S	S	R	S	S	R	R	S	R	S	S	S	R	S	S	S	S	S	S	R	S	R	R	S
chr3p2960691	3	2960691	S	R	NA	R	S	S	R	S	S	R	S	S	R	S	S	S	S	S	S	S	S	R	R	S	S	R	S	S	R	R	S	R	S	S	S	R	S	S	NA	S	S	S	R	S	R	R	NA
chr3p2961133	3	2961133	S	R	R	R	S	S	R	S	S	R	S	NA	R	S	S	S	NA	S	S	S	S	R	R	S	S	R	S	S	R	R	S	R	NA	S	S	R	S	S	S	S	S	S	R	NA	R	R	S
chr3p2961134	3	2961134	S	R	R	R	S	S	R	S	S	R	S	NA	R	S	S	S	NA	S	S	S	S	R	R	S	S	R	S	S	R	R	S	R	NA	S	S	R	S	S	S	S	S	S	R	NA	R	R	S
chr3p2961247	3	2961247	S	R	R	R	S	S	R	S	S	R	S	NA	R	S	S	S	S	NA	S	S	S	R	R	S	S	R	S	S	R	R	S	R	S	S	S	R	S	S	S	S	S	S	R	S	R	R	S
chr3p2961250	3	2961250	S	R	R	R	S	S	R	S	S	R	S	NA	R	S	S	S	S	NA	S	S	S	R	R	S	S	R	S	S	R	R	S	R	S	S	S	R	S	S	S	S	S	S	R	S	R	R	S
chr3p2961298	3	2961298	S	NA	R	R	S	S	R	S	S	R	S	NA	R	S	S	S	S	NA	S	S	S	R	R	S	S	R	S	S	R	R	S	R	S	S	S	R	S	S	S	S	S	S	R	S	R	R	S
chr3p2963568	3	2963568	NA	NA	NA	R	S	S	R	S	S	NA	NA	S	R	S	S	S	S	S	S	S	S	R	R	S	S	R	S	S	R	R	S	R	S	S	S	R	S	S	S	S	S	S	R	S	R	R	S
chr3p2963742	3	2963742	S	R	NA	R	S	S	R	S	S	R	S	S	R	S	S	S	S	S	S	S	S	R	R	S	S	R	S	S	R	R	S	R	S	S	S	R	S	S	S	S	S	S	R	S	R	R	S
chr3p2963750	3	2963750	S	R	NA	R	S	S	R	S	S	R	S	S	R	S	S	S	S	S	S	S	S	R	R	S	S	R	S	S	R	R	S	R	S	S	S	R	S	S	S	S	S	S	R	S	R	R	S
chr3p2963752	3	2963752	S	R	NA	R	S	S	R	S	S	R	S	S	R	S	S	S	S	S	S	S	S	R	R	S	S	R	S	S	R	R	S	R	S	S	S	R	S	S	S	S	S	S	R	S	R	R	S
chr3p2963834	3	2963834	S	R	NA	R	S	S	R	S	S	R	S	S	R	S	S	S	S	S	S	S	S	R	R	S	S	R	S	S	R	R	S	R	S	S	S	R	S	S	S	S	S	S	R	S	R	R	S
chr3p2963873	3	2963873	S	R	NA	R	S	S	R	S	S	R	S	S	R	S	S	S	S	S	S	S	S	R	R	S	S	R	S	S	R	R	S	R	S	S	S	R	S	S	S	NA	S	S	R	S	R	R	S
chr3p2963882	3	2963882	S	R	NA	R	S	S	R	S	S	R	S	S	R	S	S	S	S	S	S	S	S	R	R	S	S	R	S	S	R	R	S	R	S	S	S	R	S	S	S	NA	S	S	R	S	R	R	S
chr3p2965134	3	2965134	S	R	NA	R	S	S	R	S	S	R	S	S	R	S	S	S	S	S	S	S	S	R	R	S	S	R	S	S	R	R	S	R	S	S	S	R	S	S	S	S	S	S	R	S	R	R	S
chr3p2965137	3	2965137	S	R	NA	R	S	S	R	S	S	R	S	S	R	S	S	S	S	S	S	S	S	R	R	S	S	R	S	S	R	R	S	R	S	S	S	R	S	S	S	S	S	S	R	S	R	R	S
chr3p2965170	3	2965170	S	R	NA	R	S	S	R	S	S	R	S	S	R	S	S	S	S	S	S	S	S	R	R	S	S	R	S	S	R	R	S	R	S	S	S	R	S	S	S	S	S	S	R	S	R	R	S
chr3p2965307	3	2965307	S	R	NA	R	S	S	R	S	S	R	S	S	R	S	S	S	S	S	S	S	S	R	R	S	S	R	S	S	R	R	S	R	S	S	S	R	S	S	S	S	S	S	R	S	R	R	S
chr3p2965344	3	2965344	S	R	NA	R	S	S	R	S	S	R	S	S	R	S	S	S	S	S	S	S	S	R	R	S	S	R	S	S	R	R	S	R	S	S	S	R	S	S	S	S	S	S	R	S	R	R	S
chr3p2965347	3	2965347	S	R	NA	R	S	S	R	S	S	R	S	S	R	S	S	S	S	S	S	S	S	R	R	S	S	R	S	S	R	R	S	R	S	S	S	R	S	S	S	S	S	S	R	S	R	R	S
chr3p2965403	3	2965403	S	R	NA	R	S	S	R	S	S	R	S	S	R	S	S	S	S	S	S	S	S	R	R	S	S	R	S	S	R	R	S	R	S	S	S	R	S	S	S	S	S	S	R	S	R	R	S
[truncated: 904 more rows]
[truncated: 110 more columns]
