# Supplementary material for: Identification of quantitative trait loci (QTLs) for key cheese making phenotypes in the blue-cheese mold Penicillium roqueforti
Source: PLoS Genet. 2025 Apr 15;21(4):e1011669. doi: 10.1371/journal.pgen.1011669 (PMC12047768; doi:10.1371/journal.pgen.1011669)
Supplement: S15 Table — R: LCP06136 allele; W: LCP06037 allele (L). (CSV) [file pgen.1011669.s021.csv]

Supplementary Table 15: Genotypes of offpring from the RxL cross. R: LCP06136 allele ; W : LCP06037 allele (L).
Marker	Chromosome	Position	RLCP6136xWLCP6037I001	RLCP6136xWLCP6037I002	RLCP6136xWLCP6037I003	RLCP6136xWLCP6037I004	RLCP6136xWLCP6037I005	RLCP6136xWLCP6037I006	RLCP6136xWLCP6037I007	RLCP6136xWLCP6037I008	RLCP6136xWLCP6037I009	RLCP6136xWLCP6037I010	RLCP6136xWLCP6037I011	RLCP6136xWLCP6037I012	RLCP6136xWLCP6037I013	RLCP6136xWLCP6037I014	RLCP6136xWLCP6037I015	RLCP6136xWLCP6037I016	RLCP6136xWLCP6037I017	RLCP6136xWLCP6037I018	RLCP6136xWLCP6037I019	RLCP6136xWLCP6037I020	RLCP6136xWLCP6037I021	RLCP6136xWLCP6037I022	RLCP6136xWLCP6037I023	RLCP6136xWLCP6037I024	RLCP6136xWLCP6037I025	RLCP6136xWLCP6037I026	RLCP6136xWLCP6037I027	RLCP6136xWLCP6037I028	RLCP6136xWLCP6037I029	RLCP6136xWLCP6037I030	RLCP6136xWLCP6037I031	RLCP6136xWLCP6037I032	RLCP6136xWLCP6037I033	RLCP6136xWLCP6037I034	RLCP6136xWLCP6037I035	RLCP6136xWLCP6037I036	RLCP6136xWLCP6037I037	RLCP6136xWLCP6037I038	RLCP6136xWLCP6037I039	RLCP6136xWLCP6037I040	RLCP6136xWLCP6037I041	RLCP6136xWLCP6037I042	RLCP6136xWLCP6037I043	RLCP6136xWLCP6037I044	RLCP6136xWLCP6037I045	RLCP6136xWLCP6037I046	RLCP6136xWLCP6037I047
chr1p99036	1	99036	R	W	W	W	R	R	NA	W	R	R	R	W	R	R	NA	NA	R	R	R	W	R	R	W	NA	R	R	R	NA	W	NA	NA	NA	NA	NA	W	W	W	W	NA	W	R	W	R	W	W	R	R
chr1p101672	1	101672	NA	W	W	W	R	R	NA	W	R	R	R	W	R	R	NA	NA	R	R	R	W	R	R	W	NA	R	R	R	NA	W	NA	NA	W	NA	R	W	W	W	W	R	W	R	W	R	W	W	R	R
chr1p102317	1	102317	NA	W	W	W	R	R	NA	W	R	R	R	W	NA	R	NA	NA	R	R	R	W	R	R	W	NA	NA	R	R	NA	W	NA	NA	NA	NA	NA	NA	W	W	W	R	W	NA	W	R	W	W	NA	NA
chr1p104121	1	104121	R	W	W	W	R	R	NA	W	R	R	NA	W	R	R	NA	NA	R	R	R	W	R	R	W	NA	NA	R	R	NA	W	NA	NA	NA	NA	NA	W	W	W	W	NA	W	R	W	R	W	W	R	R
chr1p104154	1	104154	R	W	W	W	R	R	NA	W	R	R	NA	W	R	R	NA	NA	R	R	R	W	R	R	W	NA	NA	R	R	NA	W	NA	NA	NA	NA	NA	W	W	W	W	NA	W	R	W	R	W	W	R	R
chr1p121380	1	121380	NA	W	W	W	R	R	NA	W	R	R	R	W	R	R	NA	NA	R	R	R	W	R	R	W	NA	NA	R	R	NA	W	NA	NA	NA	NA	NA	NA	W	NA	NA	R	NA	NA	W	R	NA	NA	R	NA
chr1p124360	1	124360	NA	W	W	W	R	R	NA	W	R	R	R	W	R	R	NA	NA	R	R	R	W	R	R	W	NA	R	R	R	NA	W	NA	NA	W	NA	R	W	W	W	W	R	W	R	W	R	W	W	R	R
chr1p128441	1	128441	R	W	W	W	R	R	NA	W	R	R	R	W	R	R	NA	NA	R	R	R	W	R	R	W	NA	R	R	R	NA	W	NA	NA	W	NA	R	W	W	W	W	R	W	R	W	R	W	W	R	NA
chr1p133109	1	133109	NA	W	W	W	R	R	NA	W	R	R	R	W	R	R	NA	NA	R	R	R	W	R	R	W	NA	R	R	R	NA	W	NA	NA	W	NA	NA	W	W	W	W	R	W	R	W	R	W	W	R	R
chr1p133158	1	133158	NA	W	W	W	R	R	NA	W	R	R	R	W	R	R	NA	NA	R	R	R	W	R	R	W	NA	R	R	R	NA	W	NA	NA	W	NA	NA	W	W	W	W	R	W	R	W	R	W	W	R	NA
chr1p136852	1	136852	NA	W	W	W	R	R	NA	W	R	R	R	W	R	R	NA	NA	R	R	R	W	R	R	W	NA	R	R	R	NA	W	NA	NA	NA	NA	NA	W	W	W	W	R	W	R	W	R	W	W	R	NA
chr1p138845	1	138845	NA	W	W	NA	R	R	NA	W	R	R	R	W	R	R	NA	NA	R	R	R	W	R	R	W	NA	R	R	R	NA	W	NA	NA	NA	NA	NA	W	W	W	W	R	W	R	W	R	W	R	R	R
chr1p143022	1	143022	NA	W	W	W	R	NA	NA	W	R	R	NA	NA	R	R	NA	NA	R	R	R	W	R	R	W	NA	NA	R	R	NA	NA	NA	NA	W	NA	NA	W	W	W	W	NA	NA	NA	NA	NA	W	R	R	NA
chr1p165469	1	165469	R	W	W	W	NA	R	NA	W	R	R	R	W	R	R	NA	NA	R	R	R	W	R	R	W	NA	R	R	R	R	W	NA	NA	NA	NA	NA	W	W	W	W	R	W	R	W	R	W	R	R	NA
chr1p167524	1	167524	NA	W	W	W	NA	R	NA	NA	R	R	R	W	R	R	NA	NA	R	R	R	W	NA	R	W	NA	NA	R	R	NA	W	NA	NA	NA	NA	NA	NA	W	W	W	R	W	NA	W	R	W	R	R	NA
chr1p167545	1	167545	NA	W	W	W	NA	R	NA	NA	R	R	R	W	R	R	NA	NA	R	R	R	W	R	R	W	NA	NA	R	R	R	W	NA	NA	NA	NA	NA	NA	W	W	W	R	W	NA	W	R	W	R	R	NA
chr1p174095	1	174095	NA	W	W	W	NA	R	NA	W	R	R	R	W	R	R	NA	NA	R	R	R	W	R	R	W	NA	R	R	R	R	W	NA	NA	W	NA	NA	W	W	W	W	R	W	R	W	R	W	R	R	R
chr1p177301	1	177301	NA	W	W	W	NA	R	NA	W	R	R	R	W	R	R	NA	NA	R	R	R	W	R	R	W	NA	R	R	R	NA	W	NA	NA	NA	NA	NA	W	W	W	W	R	W	R	W	R	W	R	R	R
chr1p177328	1	177328	NA	W	W	W	NA	R	NA	W	R	R	R	W	R	R	NA	NA	R	R	R	W	R	R	W	NA	R	R	R	NA	W	NA	NA	NA	NA	R	W	W	W	W	R	W	R	W	R	W	R	R	R
chr1p178577	1	178577	NA	W	W	W	NA	R	NA	W	R	R	R	W	R	R	NA	NA	R	R	R	W	R	R	W	NA	NA	R	R	NA	W	NA	NA	NA	NA	NA	W	W	W	W	NA	W	R	W	NA	W	R	R	NA
chr1p179204	1	179204	R	W	W	W	NA	R	NA	W	R	R	R	W	R	R	NA	NA	R	R	R	W	R	R	W	NA	R	R	R	NA	W	NA	NA	W	NA	R	W	R	W	W	R	W	R	W	R	W	R	R	R
chr1p179924	1	179924	R	W	W	W	R	R	NA	W	R	R	R	W	R	R	NA	NA	R	R	R	W	R	R	W	NA	R	R	R	NA	W	NA	NA	NA	NA	R	W	R	W	W	R	W	R	W	R	W	R	R	R
chr1p186012	1	186012	NA	W	W	W	R	R	NA	W	R	R	R	W	R	R	NA	NA	R	R	R	W	R	R	W	NA	R	R	R	NA	W	NA	NA	W	NA	R	W	R	W	W	R	W	R	W	R	W	R	R	R
chr1p186453	1	186453	R	W	W	W	NA	R	NA	W	R	R	R	W	R	R	NA	NA	R	R	R	W	R	R	W	NA	R	R	R	NA	W	NA	NA	NA	NA	NA	W	R	W	W	R	W	R	W	R	W	R	R	R
chr1p188407	1	188407	NA	W	W	W	R	R	NA	W	R	R	R	W	R	R	NA	NA	R	R	R	W	R	R	W	NA	R	R	R	NA	W	NA	NA	NA	NA	R	W	R	W	W	R	W	R	W	R	W	R	R	R
chr1p190225	1	190225	R	W	W	W	NA	R	NA	W	R	R	R	W	R	R	NA	NA	R	R	R	W	R	R	W	NA	R	R	R	NA	W	NA	NA	W	NA	NA	NA	R	W	W	R	W	R	W	R	W	R	R	R
chr1p191591	1	191591	R	W	W	W	NA	R	NA	W	R	R	R	W	R	R	NA	NA	R	R	R	W	R	R	W	NA	R	R	R	R	W	NA	NA	NA	NA	NA	R	R	W	W	R	W	R	W	R	W	R	R	NA
chr1p311447	1	311447	NA	W	W	W	R	R	NA	W	R	R	R	W	R	R	NA	NA	R	R	R	W	R	R	W	NA	R	R	R	R	W	NA	NA	W	NA	NA	R	R	W	W	NA	W	W	W	R	W	R	R	NA
chr1p339348	1	339348	R	W	W	W	NA	R	NA	W	R	R	R	W	R	R	NA	NA	R	R	R	W	R	R	W	NA	R	R	NA	NA	W	NA	NA	W	NA	R	R	R	W	W	R	W	W	W	R	W	R	R	R
chr1p339414	1	339414	R	W	W	W	NA	R	NA	W	R	R	R	W	R	R	NA	NA	R	R	R	W	R	R	W	NA	R	R	R	NA	W	NA	NA	W	NA	R	R	R	W	W	R	W	W	W	R	W	R	R	R
chr1p345922	1	345922	NA	W	W	W	NA	R	NA	W	R	R	R	W	R	R	NA	NA	R	R	R	W	R	R	W	NA	R	R	R	NA	W	NA	NA	W	NA	W	R	R	W	W	R	W	W	W	R	W	R	R	R
chr1p345988	1	345988	NA	W	W	W	NA	R	NA	W	R	R	R	W	R	R	NA	NA	R	R	R	W	R	R	W	NA	R	R	R	NA	W	NA	NA	W	NA	W	R	R	W	W	R	W	W	W	R	W	R	R	R
chr1p351807	1	351807	R	W	W	W	NA	R	NA	W	R	R	R	W	R	R	NA	NA	R	R	R	W	R	R	W	NA	R	R	R	NA	W	NA	NA	NA	NA	NA	R	R	W	W	R	W	W	W	R	W	R	R	NA
chr1p356628	1	356628	NA	W	W	W	NA	R	NA	W	R	R	R	W	R	R	NA	NA	R	R	R	W	R	R	W	NA	R	R	R	NA	W	NA	NA	W	NA	NA	R	R	W	W	R	W	W	W	R	W	R	R	R
chr1p362635	1	362635	NA	W	W	W	R	R	NA	W	R	R	R	W	R	R	NA	NA	R	R	R	W	R	R	W	NA	R	R	R	NA	W	NA	NA	W	NA	NA	R	R	W	W	R	W	W	W	R	W	R	R	R
chr1p367441	1	367441	R	W	W	W	R	R	NA	W	R	R	R	W	R	R	NA	NA	R	R	R	W	R	R	W	NA	NA	R	R	NA	W	NA	NA	W	NA	NA	NA	R	W	W	R	W	W	W	NA	W	R	R	NA
chr1p378516	1	378516	NA	W	W	W	R	R	NA	W	R	R	R	W	R	R	NA	NA	R	R	R	W	R	R	W	NA	R	R	R	R	NA	NA	NA	W	NA	R	R	R	W	W	R	W	W	W	R	W	R	R	NA
chr1p378561	1	378561	NA	W	NA	W	R	R	NA	W	R	R	R	W	R	R	NA	NA	R	R	R	W	R	R	W	NA	R	R	R	R	NA	NA	NA	W	NA	R	R	R	W	W	R	W	W	W	R	W	R	R	NA
chr1p382404	1	382404	NA	W	W	W	NA	R	NA	W	R	R	R	W	R	R	NA	NA	R	R	R	W	R	R	W	NA	R	R	R	NA	W	NA	NA	NA	NA	R	R	R	W	W	R	W	W	W	R	W	R	R	R
chr1p391970	1	391970	NA	W	W	W	R	R	NA	NA	R	R	R	W	R	R	NA	NA	R	R	R	W	R	R	W	NA	R	W	R	NA	NA	NA	NA	W	NA	NA	R	R	W	W	R	W	W	W	R	W	R	R	NA
chr1p394421	1	394421	NA	W	W	W	NA	R	NA	NA	R	R	R	W	R	R	NA	NA	R	R	R	W	R	R	W	NA	R	W	R	NA	W	NA	NA	NA	NA	R	R	R	W	W	R	W	W	W	R	W	R	R	R
chr1p396587	1	396587	NA	W	W	W	NA	R	NA	NA	R	R	R	W	R	R	NA	NA	R	R	R	W	R	R	W	NA	R	W	R	NA	W	NA	NA	W	NA	R	R	R	W	W	R	W	W	W	R	W	R	R	R
chr1p396977	1	396977	R	W	W	W	R	R	NA	NA	R	R	R	W	R	R	NA	NA	R	R	R	W	R	R	W	NA	R	W	R	R	W	NA	NA	W	NA	NA	R	R	W	W	R	W	W	W	NA	W	R	R	NA
chr1p397370	1	397370	NA	W	NA	W	NA	R	NA	NA	R	R	R	W	R	R	NA	NA	R	R	R	W	R	R	W	NA	R	W	R	NA	W	NA	NA	W	NA	NA	R	R	W	W	R	W	W	W	R	W	R	R	NA
chr1p397379	1	397379	NA	W	NA	W	NA	R	NA	NA	R	R	R	W	R	R	NA	NA	R	R	R	W	R	R	W	NA	R	W	R	NA	W	NA	NA	W	NA	NA	R	R	W	W	R	W	W	W	R	W	R	R	NA
chr1p397390	1	397390	NA	W	W	W	R	R	NA	NA	R	R	R	W	R	R	NA	NA	R	R	R	W	R	R	W	NA	R	W	R	NA	W	NA	NA	W	NA	NA	R	R	W	W	R	W	W	W	R	W	R	R	R
chr1p397409	1	397409	NA	W	W	W	R	R	NA	NA	R	R	R	W	R	R	NA	NA	R	R	R	W	R	R	W	NA	R	W	R	NA	W	NA	NA	W	NA	NA	R	R	W	W	R	W	W	W	R	W	R	R	R
chr1p397460	1	397460	NA	W	W	W	R	R	NA	NA	R	R	R	W	R	R	NA	NA	R	R	R	W	R	R	W	NA	R	W	R	NA	W	NA	NA	W	NA	NA	R	R	W	W	R	W	W	W	R	W	R	R	R
chr1p397490	1	397490	NA	W	NA	W	R	R	NA	NA	R	R	R	W	R	R	NA	NA	R	R	R	W	R	R	W	NA	R	W	R	NA	W	NA	NA	W	NA	NA	R	R	W	W	R	W	W	W	R	W	R	R	NA
chr1p397493	1	397493	NA	W	NA	W	R	R	NA	NA	R	R	R	W	R	R	NA	NA	R	R	R	W	R	R	W	NA	R	W	R	NA	W	NA	NA	W	NA	NA	R	R	W	W	R	W	W	W	R	W	R	R	NA
chr1p397616	1	397616	NA	W	W	W	NA	NA	NA	NA	R	R	R	W	R	R	NA	NA	R	R	R	W	R	R	W	NA	NA	W	R	NA	W	NA	NA	W	NA	NA	NA	R	W	W	R	W	W	W	R	W	NA	R	NA
chr1p397658	1	397658	NA	W	W	W	R	R	NA	NA	R	R	R	W	R	R	NA	NA	R	R	R	W	R	R	W	NA	NA	W	R	NA	W	NA	NA	W	NA	NA	R	R	W	W	R	W	W	W	R	W	R	R	NA
chr1p397677	1	397677	NA	W	W	W	NA	NA	NA	NA	R	R	R	W	R	R	NA	NA	R	R	R	W	R	R	W	NA	NA	W	R	NA	W	NA	NA	W	NA	NA	NA	R	W	W	R	W	W	W	R	W	R	R	NA
chr1p397680	1	397680	NA	W	W	W	NA	NA	NA	NA	R	R	R	W	R	R	NA	NA	R	R	R	W	R	R	W	NA	NA	W	R	NA	W	NA	NA	W	NA	NA	NA	R	W	W	R	W	W	W	R	W	R	R	NA
chr1p397766	1	397766	NA	W	W	W	NA	NA	NA	NA	R	R	R	W	R	R	NA	NA	R	R	R	W	R	R	W	NA	NA	W	R	NA	W	NA	NA	W	NA	NA	NA	R	W	W	R	W	W	W	R	W	R	NA	NA
chr1p397829	1	397829	NA	W	W	W	NA	NA	NA	NA	R	R	R	W	R	R	NA	NA	R	R	R	W	R	R	W	NA	R	W	R	NA	W	NA	NA	W	NA	NA	R	R	W	W	NA	W	W	W	R	W	R	NA	NA
chr1p399834	1	399834	NA	W	W	W	R	R	NA	NA	R	R	R	W	R	R	NA	NA	R	R	R	W	R	R	W	NA	R	W	R	R	W	NA	NA	W	NA	NA	R	R	W	W	R	W	W	W	R	W	R	R	NA
chr1p399852	1	399852	R	W	W	W	R	R	NA	NA	R	R	R	W	R	R	NA	NA	R	R	R	W	R	R	W	NA	R	W	R	R	W	NA	NA	W	NA	NA	R	R	W	W	R	W	W	W	R	W	R	R	NA
chr1p399913	1	399913	NA	W	W	NA	R	R	NA	NA	R	R	R	W	R	R	NA	NA	R	R	R	W	R	R	W	NA	R	W	R	R	W	NA	NA	W	NA	NA	NA	R	W	W	R	W	W	W	R	W	R	R	NA
chr1p399914	1	399914	NA	W	W	NA	R	R	NA	NA	R	R	R	W	R	R	NA	NA	R	R	R	W	R	R	W	NA	R	W	R	R	W	NA	NA	W	NA	NA	NA	R	W	W	R	W	W	W	R	W	R	R	NA
chr1p399945	1	399945	R	W	W	NA	R	R	NA	NA	R	R	R	W	R	NA	NA	NA	R	R	R	W	R	R	W	NA	R	W	R	R	W	R	NA	NA	NA	R	R	R	W	W	R	W	W	W	R	W	R	R	R
chr1p430266	1	430266	NA	W	W	W	R	R	NA	NA	R	R	R	W	R	R	NA	NA	R	R	R	W	R	R	W	NA	R	W	R	NA	W	NA	NA	W	NA	R	R	R	W	W	R	W	W	W	R	W	R	R	R
chr1p430314	1	430314	NA	W	W	W	R	R	NA	NA	R	R	R	W	R	R	NA	NA	R	R	R	W	R	R	W	NA	R	W	R	NA	W	NA	NA	W	NA	R	R	R	W	W	R	W	W	W	R	W	R	R	R
chr1p541815	1	541815	R	W	R	W	NA	R	NA	NA	R	R	R	W	R	R	NA	NA	R	R	R	W	R	R	W	NA	R	W	R	NA	NA	NA	R	NA	NA	NA	R	R	R	W	R	W	W	W	R	W	R	R	NA
chr1p564262	1	564262	NA	W	R	W	R	R	NA	NA	R	R	R	W	R	R	NA	NA	R	R	R	W	R	R	W	NA	R	W	R	R	W	NA	R	W	NA	NA	NA	R	R	W	R	NA	NA	W	R	W	NA	R	NA
chr1p577851	1	577851	NA	W	R	W	R	R	NA	NA	R	R	R	W	R	R	NA	NA	R	R	R	W	R	R	W	NA	R	W	R	NA	W	NA	R	W	NA	NA	R	R	R	W	NA	W	W	W	R	W	R	R	NA
chr1p577861	1	577861	NA	W	R	W	R	R	NA	NA	R	R	R	W	R	R	NA	NA	R	R	R	W	R	R	W	NA	R	W	R	NA	W	NA	R	W	NA	NA	R	R	R	W	R	W	W	W	R	W	R	R	NA
chr1p577881	1	577881	R	W	R	W	R	R	R	NA	R	R	R	W	R	R	NA	NA	R	R	R	W	R	R	W	NA	R	W	R	R	W	NA	R	W	NA	NA	R	R	R	W	R	W	W	W	R	W	R	R	NA
chr1p577904	1	577904	R	W	R	W	R	R	R	NA	R	R	R	W	R	R	NA	NA	R	R	R	W	R	R	W	NA	NA	W	R	R	W	NA	R	W	NA	NA	NA	R	R	W	R	W	W	W	NA	W	R	R	NA
chr1p596165	1	596165	NA	W	R	W	NA	R	NA	R	R	R	R	W	R	NA	NA	NA	NA	R	R	W	R	R	W	NA	NA	W	R	R	W	NA	R	W	NA	NA	R	R	R	W	R	W	W	W	R	W	R	R	NA
chr1p637082	1	637082	NA	W	R	W	NA	R	NA	NA	R	R	R	W	R	R	NA	NA	R	R	R	W	R	R	W	NA	R	W	R	NA	W	NA	R	NA	NA	R	R	R	R	W	R	W	W	W	R	W	R	R	R
chr1p637271	1	637271	NA	W	R	W	NA	R	R	NA	R	R	R	W	NA	R	NA	NA	R	R	R	W	R	R	W	NA	NA	W	R	NA	W	NA	R	NA	NA	NA	NA	R	R	NA	NA	W	W	W	R	W	R	NA	NA
chr1p637272	1	637272	NA	W	R	W	NA	R	R	NA	R	R	R	W	NA	R	NA	NA	R	R	R	W	R	R	W	NA	NA	W	R	NA	W	NA	R	NA	NA	NA	NA	R	R	NA	NA	W	W	W	R	W	R	NA	NA
chr1p637287	1	637287	NA	W	R	W	NA	R	R	NA	R	R	R	W	NA	R	NA	NA	R	R	R	W	R	R	W	NA	NA	W	R	NA	W	NA	R	NA	NA	NA	NA	R	R	NA	NA	W	W	W	R	W	R	NA	NA
chr1p637342	1	637342	R	W	R	W	R	R	NA	NA	R	R	R	W	R	R	NA	NA	R	R	R	W	R	R	W	NA	NA	W	R	R	W	NA	R	NA	NA	R	R	R	R	W	R	W	W	W	R	W	R	R	R
chr1p637366	1	637366	R	W	R	W	R	R	NA	NA	R	R	R	W	R	R	NA	NA	R	R	R	W	R	R	W	NA	NA	W	R	NA	W	NA	R	NA	NA	R	NA	R	R	W	R	W	W	W	R	W	R	NA	R
chr1p637367	1	637367	R	W	R	W	R	R	NA	NA	R	R	R	W	R	R	NA	NA	R	R	R	W	R	R	W	NA	NA	W	R	NA	W	NA	R	NA	NA	R	NA	R	R	W	R	W	W	W	R	W	R	NA	R
chr1p637394	1	637394	NA	W	R	W	NA	R	NA	NA	R	R	R	W	NA	R	NA	NA	R	R	R	W	R	R	W	NA	NA	W	R	NA	W	NA	R	NA	NA	NA	NA	R	R	NA	NA	W	W	W	R	W	R	NA	NA
chr1p638738	1	638738	NA	W	R	W	NA	R	NA	R	R	R	R	W	R	R	NA	NA	R	R	R	W	R	R	W	NA	NA	W	R	NA	W	NA	R	NA	NA	R	R	R	R	W	R	W	W	W	R	W	R	R	R
chr1p640659	1	640659	NA	W	R	W	R	R	NA	NA	R	R	R	W	R	R	NA	NA	R	R	R	W	R	R	W	NA	R	W	R	R	W	NA	R	W	NA	R	R	R	R	W	R	W	W	W	R	W	R	R	R
chr1p640715	1	640715	NA	W	R	W	R	R	NA	NA	R	R	R	W	R	R	NA	NA	R	R	R	W	R	R	W	NA	R	W	R	R	W	NA	R	W	NA	R	R	R	R	W	R	W	W	W	R	W	R	R	R
chr1p643636	1	643636	NA	W	R	NA	R	R	NA	NA	R	R	R	W	NA	R	NA	NA	R	R	R	W	NA	R	W	NA	NA	W	R	NA	W	NA	R	NA	NA	NA	R	NA	R	NA	R	W	NA	W	R	W	R	NA	NA
chr1p643637	1	643637	NA	W	R	NA	R	R	NA	NA	R	R	R	W	NA	R	NA	NA	R	R	R	W	NA	R	W	NA	NA	W	R	NA	W	NA	R	NA	NA	NA	NA	R	R	NA	R	W	NA	W	R	W	R	R	NA
chr1p643656	1	643656	R	W	R	NA	R	R	NA	NA	R	R	R	W	NA	R	NA	NA	R	R	R	W	R	R	W	NA	R	W	R	NA	W	NA	R	NA	NA	NA	R	R	R	W	R	W	W	W	R	W	R	R	NA
chr1p643836	1	643836	NA	W	R	W	NA	R	NA	NA	R	R	R	W	R	R	NA	NA	R	R	R	W	R	R	W	NA	R	W	R	NA	W	NA	R	W	NA	R	R	R	R	W	NA	W	W	W	R	W	R	R	NA
chr1p647898	1	647898	NA	W	R	W	R	R	NA	NA	R	R	R	W	R	R	NA	NA	R	R	R	W	R	R	W	NA	R	W	R	NA	W	NA	R	NA	NA	R	R	R	R	W	R	W	W	W	R	W	R	R	R
chr1p647907	1	647907	NA	W	R	W	R	R	NA	NA	R	R	R	W	R	R	NA	NA	R	R	R	W	R	R	W	NA	R	W	R	NA	W	NA	R	NA	NA	R	R	R	R	W	R	W	W	W	R	W	R	R	R
chr1p655569	1	655569	R	W	R	R	NA	R	NA	NA	R	R	R	W	R	W	NA	NA	R	R	R	NA	R	R	W	NA	R	W	R	R	NA	NA	R	W	NA	NA	R	R	R	W	R	NA	W	W	R	W	R	R	NA
chr1p663324	1	663324	NA	W	R	W	W	R	NA	NA	R	R	R	W	R	W	NA	NA	R	R	R	W	R	R	W	NA	R	W	R	NA	W	NA	R	W	NA	NA	R	R	R	W	R	W	W	W	R	W	R	R	R
chr1p664694	1	664694	NA	W	R	W	W	R	NA	NA	R	R	R	W	R	W	NA	NA	R	R	W	W	R	R	W	NA	R	W	R	NA	W	NA	R	NA	NA	NA	R	R	R	W	R	W	W	W	R	W	R	R	NA
chr1p681271	1	681271	NA	W	R	W	W	R	NA	NA	R	R	R	W	R	NA	NA	NA	R	R	W	W	R	R	W	NA	R	W	R	NA	W	R	R	NA	NA	R	R	R	R	W	R	W	W	W	R	W	R	R	R
chr1p683008	1	683008	NA	W	R	W	W	R	NA	NA	R	R	R	W	R	W	NA	NA	R	R	W	W	R	R	W	NA	R	W	R	NA	W	NA	R	W	NA	NA	R	R	R	W	R	W	W	W	R	W	R	R	R
chr1p694440	1	694440	NA	W	R	W	W	R	NA	NA	R	R	R	W	R	W	NA	NA	R	R	W	W	R	R	W	NA	NA	W	R	NA	W	NA	R	NA	NA	NA	R	R	R	W	R	W	W	W	R	W	R	R	NA
chr1p694677	1	694677	NA	W	R	W	W	R	NA	NA	R	R	R	W	NA	W	NA	NA	R	R	W	W	R	R	W	NA	NA	W	R	NA	W	NA	R	NA	NA	NA	R	R	R	W	R	W	W	W	R	W	R	R	NA
chr1p704436	1	704436	NA	W	R	W	W	R	NA	NA	R	R	R	W	R	W	NA	NA	R	R	W	W	R	R	W	NA	NA	W	R	R	W	NA	R	W	NA	NA	NA	R	R	NA	NA	NA	W	W	R	W	R	R	NA
chr1p704807	1	704807	NA	W	R	W	W	R	NA	NA	R	R	R	W	R	W	NA	NA	R	R	W	W	R	R	W	NA	R	W	NA	NA	W	NA	R	NA	NA	R	R	R	R	W	R	W	W	W	R	W	R	R	R
chr1p760322	1	760322	NA	W	R	W	W	R	NA	NA	R	R	R	W	R	W	NA	NA	R	R	W	W	R	R	W	NA	NA	W	R	NA	W	R	R	W	NA	NA	R	R	R	NA	R	NA	W	W	R	W	R	NA	NA
chr1p778122	1	778122	NA	W	R	W	W	NA	NA	R	R	R	R	W	R	NA	NA	NA	R	R	W	W	R	R	W	NA	R	W	R	NA	W	NA	R	NA	NA	R	R	R	R	W	R	W	W	W	R	W	R	R	R
chr1p780899	1	780899	NA	W	R	W	W	NA	NA	R	R	R	R	W	NA	W	NA	NA	R	R	W	W	R	R	W	NA	R	W	R	NA	W	NA	R	W	NA	R	R	R	R	W	R	W	W	W	R	W	R	R	R
chr1p780998	1	780998	NA	W	R	W	W	NA	NA	R	R	R	R	W	R	W	NA	NA	R	R	W	W	R	R	W	NA	R	W	R	NA	W	NA	R	W	R	NA	R	R	NA	W	R	W	W	W	R	W	NA	R	NA
chr1p781033	1	781033	NA	W	R	NA	W	NA	NA	R	NA	R	R	NA	R	W	NA	NA	R	R	W	W	R	R	W	NA	R	W	R	NA	W	NA	R	W	NA	NA	R	R	R	W	R	W	W	W	R	W	R	R	NA
chr1p781034	1	781034	NA	W	R	NA	W	NA	NA	R	NA	R	R	NA	R	W	NA	NA	R	R	W	W	R	R	W	NA	R	W	R	NA	W	NA	NA	W	NA	NA	R	R	NA	W	R	W	W	W	R	W	R	R	NA
chr1p791170	1	791170	NA	W	R	W	W	NA	NA	R	R	R	R	W	R	W	NA	NA	R	R	W	W	R	R	W	NA	R	W	R	R	W	NA	R	NA	NA	R	R	R	R	W	R	W	W	W	R	W	R	R	R
chr1p849505	1	849505	NA	W	R	W	NA	NA	NA	R	R	R	R	W	R	W	NA	NA	R	R	W	W	R	R	W	NA	R	W	R	NA	W	NA	R	NA	NA	R	R	R	R	W	R	W	W	W	R	W	R	R	NA
chr1p850570	1	850570	NA	W	R	W	NA	NA	NA	R	R	R	R	W	NA	W	NA	NA	R	R	W	W	R	R	W	NA	R	W	R	NA	W	NA	R	NA	NA	R	R	R	R	W	R	W	W	W	R	W	R	R	R
chr1p856809	1	856809	NA	W	R	W	NA	NA	NA	R	R	R	R	W	NA	W	NA	NA	R	R	NA	W	R	R	W	NA	NA	W	R	NA	NA	NA	R	NA	NA	NA	R	R	R	W	NA	W	W	W	R	W	R	NA	NA
chr1p856889	1	856889	NA	W	R	W	NA	NA	NA	R	R	R	R	W	NA	W	NA	NA	R	R	W	W	R	R	W	NA	NA	W	R	NA	W	R	R	W	NA	NA	R	R	R	W	R	W	W	W	R	W	R	NA	NA
chr1p857047	1	857047	NA	W	R	W	NA	NA	NA	R	R	R	R	W	R	W	NA	NA	R	R	W	W	R	R	W	NA	R	W	R	R	W	NA	R	W	NA	R	R	R	R	W	R	W	W	W	R	W	R	R	NA
chr1p857134	1	857134	NA	W	R	W	NA	NA	NA	R	R	R	R	W	R	W	NA	NA	R	R	W	W	R	R	W	NA	R	W	R	NA	W	R	R	W	NA	R	R	R	R	W	R	W	W	W	R	W	R	R	NA
chr1p878792	1	878792	NA	W	R	W	W	NA	NA	R	R	R	R	W	R	W	NA	NA	R	R	W	W	R	R	W	NA	R	W	R	NA	W	NA	R	W	NA	NA	R	R	R	W	R	W	W	W	R	W	R	R	R
chr1p878793	1	878793	NA	W	R	W	W	NA	NA	R	R	R	R	W	R	W	NA	NA	R	R	W	W	R	R	W	NA	R	W	R	NA	W	NA	R	W	NA	NA	R	R	R	W	R	W	W	W	R	W	R	R	R
chr1p886131	1	886131	NA	W	R	W	NA	R	NA	R	R	R	R	W	R	W	NA	NA	R	R	W	W	R	R	W	NA	R	W	R	NA	W	NA	R	W	NA	NA	R	R	R	W	R	W	W	W	R	W	R	R	R
chr1p886155	1	886155	NA	W	R	W	NA	NA	NA	R	R	R	R	W	R	W	NA	NA	R	R	W	W	R	R	W	NA	R	W	R	NA	W	NA	R	W	NA	NA	R	R	R	W	R	W	W	W	R	W	R	R	R
chr1p897839	1	897839	NA	W	R	W	W	NA	NA	R	R	R	R	W	R	W	NA	NA	R	R	W	W	R	R	W	NA	R	W	R	NA	W	NA	R	W	NA	NA	R	R	R	W	R	W	W	W	R	W	R	R	NA
chr1p933493	1	933493	NA	W	R	W	W	NA	NA	R	R	R	R	W	NA	W	NA	NA	R	R	W	W	R	R	W	NA	R	W	R	NA	W	R	R	NA	NA	NA	R	R	R	W	NA	W	NA	W	R	W	R	R	NA
chr1p933598	1	933598	NA	W	R	W	NA	NA	NA	R	R	R	R	W	R	W	NA	NA	R	R	NA	W	R	R	W	NA	NA	W	R	NA	NA	NA	R	W	R	NA	R	R	R	NA	R	W	W	W	R	W	R	R	NA
chr1p933714	1	933714	NA	W	R	W	NA	NA	NA	R	R	R	R	W	R	W	NA	NA	R	R	NA	W	R	R	W	NA	NA	W	R	NA	NA	NA	R	W	NA	NA	R	R	R	W	R	W	W	W	R	W	R	R	NA
chr1p933757	1	933757	NA	W	R	NA	NA	NA	NA	R	R	R	R	W	R	W	NA	NA	R	R	NA	W	R	R	W	NA	NA	W	R	NA	NA	NA	R	W	NA	NA	R	R	R	W	R	W	W	W	R	W	R	R	NA
chr1p938168	1	938168	NA	W	R	W	W	NA	NA	R	R	R	R	W	NA	W	NA	NA	R	R	W	W	R	R	W	NA	NA	W	R	NA	W	NA	R	W	NA	NA	R	R	R	W	R	W	W	W	R	W	R	R	R
chr1p939575	1	939575	R	W	R	W	W	NA	NA	R	R	R	R	W	NA	W	NA	NA	R	R	W	W	R	R	W	NA	NA	W	R	NA	W	NA	R	NA	NA	NA	NA	R	R	NA	R	NA	W	W	NA	W	R	R	NA
chr1p940420	1	940420	NA	W	R	W	W	NA	NA	R	R	R	R	W	R	W	NA	NA	R	R	W	W	R	R	W	NA	R	W	R	NA	W	NA	R	NA	NA	NA	R	R	R	W	R	W	W	W	R	W	R	R	R
chr1p940441	1	940441	NA	W	R	W	W	NA	NA	R	R	R	R	W	R	W	NA	NA	R	R	W	W	R	R	W	NA	R	W	R	NA	W	NA	R	NA	NA	NA	R	R	R	W	R	W	W	W	R	W	R	R	R
chr1p1019491	1	1019491	R	W	R	NA	NA	R	NA	R	R	R	R	NA	R	NA	NA	NA	R	R	NA	W	R	R	W	NA	NA	W	R	NA	W	R	R	W	NA	NA	R	R	R	W	R	W	NA	W	R	R	R	R	NA
chr1p1059244	1	1059244	NA	W	R	W	W	NA	NA	R	R	R	R	W	R	W	NA	NA	R	R	W	W	R	R	W	NA	R	W	R	R	W	NA	R	W	NA	R	R	R	R	W	R	W	W	W	R	R	R	R	R
dupchr1p1168587	1	1168587	R	W	R	W	R	R	R	R	R	R	R	W	R	W	R	R	R	R	W	W	R	R	W	R	NA	W	R	R	W	R	R	W	R	NA	R	R	R	W	NA	NA	NA	W	R	R	R	R	NA
dupchr1p1168594	1	1168594	R	W	R	W	R	R	R	R	R	R	R	W	R	W	R	R	R	R	W	W	R	R	W	R	NA	W	R	R	W	R	R	W	R	NA	R	R	R	W	NA	NA	NA	W	R	R	R	R	NA
dupchr1p1168596	1	1168596	R	W	R	W	R	R	R	NA	R	R	R	W	R	W	R	R	R	R	W	W	R	R	W	R	NA	W	R	R	W	R	R	W	R	NA	R	R	R	W	NA	NA	NA	W	R	R	R	R	NA
dupchr1p1168601	1	1168601	R	W	R	W	R	R	R	R	R	R	R	W	R	W	R	R	R	R	W	W	R	R	W	R	NA	W	R	R	W	R	R	W	R	NA	R	R	R	W	NA	NA	NA	W	R	R	R	R	NA
dupchr1p1168605	1	1168605	R	W	R	W	R	R	R	R	R	R	R	W	R	W	R	R	R	R	W	W	R	R	W	R	NA	W	R	R	W	R	R	W	R	NA	R	R	R	W	NA	NA	NA	W	R	R	R	R	NA
dupchr1p1168608	1	1168608	R	W	R	W	R	R	R	NA	R	R	R	W	R	W	R	R	R	R	W	W	R	R	W	R	NA	W	R	R	W	R	R	W	R	NA	R	R	R	W	NA	NA	NA	W	R	R	R	R	NA
dupchr1p1168621	1	1168621	R	W	R	W	R	R	R	NA	R	R	R	W	R	W	R	R	R	R	W	W	R	R	W	R	NA	W	R	R	W	R	R	W	R	NA	R	R	R	W	NA	NA	NA	W	R	R	R	R	NA
dupchr1p1170091	1	1170091	R	W	R	W	W	R	R	NA	R	R	NA	W	R	W	R	R	R	R	W	W	R	R	W	R	R	W	R	R	W	R	R	W	R	NA	R	R	R	W	R	W	W	W	R	R	R	R	R
dupchr1p1172048	1	1172048	R	W	R	W	R	R	R	R	R	R	R	W	R	W	R	R	R	R	W	W	R	R	W	R	R	W	R	R	W	R	R	R	R	NA	R	R	R	W	R	W	W	W	R	R	R	R	R
dupchr1p1172066	1	1172066	R	W	R	W	R	R	R	R	R	R	R	W	R	W	R	R	R	R	W	W	R	R	W	R	R	W	R	R	W	R	R	R	R	NA	R	R	R	W	R	W	W	W	R	R	R	R	R
dupchr1p1182745	1	1182745	R	NA	R	W	R	R	R	R	R	R	R	NA	NA	W	R	R	R	R	W	W	R	R	W	R	NA	W	R	R	W	R	R	R	R	NA	NA	R	R	W	NA	W	W	W	NA	R	R	R	NA
dupchr1p1192010	1	1192010	R	W	R	W	NA	R	R	R	R	R	R	W	NA	NA	R	R	R	R	W	W	R	R	W	R	R	W	R	R	W	R	R	R	R	R	R	R	R	W	R	W	W	W	R	R	R	R	R
dupchr1p1207115	1	1207115	R	W	R	W	NA	R	R	R	R	R	R	W	NA	W	R	R	R	R	W	W	R	R	W	R	NA	W	R	R	W	R	R	R	R	NA	R	R	R	W	NA	W	W	W	NA	NA	R	R	NA
dupchr1p1207843	1	1207843	R	W	R	W	R	R	R	NA	R	R	R	W	R	W	R	R	R	R	W	W	R	R	W	R	R	W	R	R	W	R	R	W	R	R	R	R	R	W	R	W	W	W	R	R	R	R	NA
dupchr1p1208014	1	1208014	R	W	R	W	NA	NA	R	NA	R	R	NA	W	R	W	R	R	R	R	W	W	R	R	W	R	NA	W	NA	R	W	R	R	R	NA	NA	R	R	R	W	R	W	W	W	R	R	R	R	NA
dupchr1p1211898	1	1211898	R	W	R	W	R	R	R	R	R	R	R	W	R	W	R	R	R	R	W	W	R	R	W	R	R	W	R	R	W	R	R	W	R	R	R	R	R	W	R	W	W	W	R	R	R	R	R
dupchr1p1217858	1	1217858	R	W	R	W	W	R	R	R	R	R	R	W	R	NA	R	R	R	R	W	W	R	R	W	R	R	W	NA	R	W	R	R	W	R	R	R	R	R	W	R	W	W	W	R	R	R	R	R
dupchr1p1316146	1	1316146	R	W	R	W	NA	R	R	R	R	R	R	W	NA	NA	R	R	R	R	W	W	R	R	W	R	R	W	R	R	W	R	R	W	R	R	R	R	R	W	R	W	W	W	R	R	R	R	R
dupchr1p1352282	1	1352282	R	W	R	W	NA	R	R	R	R	R	R	W	R	W	R	R	R	R	W	W	R	R	W	R	NA	W	NA	R	NA	R	NA	R	R	NA	R	R	R	W	NA	W	W	W	R	R	R	R	NA
dupchr1p1396006	1	1396006	R	W	R	W	W	R	R	R	R	R	R	W	NA	NA	R	R	R	R	W	W	R	R	W	R	NA	W	R	R	W	R	R	R	R	R	R	R	R	W	R	W	W	W	R	R	R	R	NA
dupchr1p1403530	1	1403530	R	W	R	W	NA	NA	R	R	R	R	R	W	R	R	R	R	R	R	W	W	R	R	W	R	R	W	R	R	W	R	R	R	R	NA	R	R	R	W	R	W	W	W	R	R	R	R	R
dupchr1p1432224	1	1432224	R	W	R	W	W	R	R	R	R	R	R	W	NA	W	R	R	R	R	W	W	R	R	W	R	R	W	R	NA	W	R	NA	W	R	NA	R	R	R	W	R	W	W	W	R	R	R	R	NA
dupchr1p1432259	1	1432259	R	W	R	W	W	R	R	R	R	R	R	W	NA	W	R	R	R	R	W	W	R	R	W	R	R	W	R	NA	W	R	R	W	R	NA	R	R	R	W	R	W	W	W	R	R	R	R	NA
dupchr1p1437735	1	1437735	R	W	R	W	W	R	R	R	R	R	R	W	NA	W	R	R	R	R	W	W	R	R	W	R	R	W	NA	NA	W	R	R	NA	R	R	R	R	R	W	R	W	W	W	R	R	R	R	R
dupchr1p1438146	1	1438146	R	W	R	W	NA	NA	R	R	R	R	R	W	R	W	R	R	R	R	W	W	R	R	W	R	R	W	R	R	W	R	R	W	R	NA	R	R	R	W	R	W	W	W	R	R	R	R	NA
dupchr1p1448337	1	1448337	R	W	R	W	R	R	R	NA	R	R	R	W	R	W	R	R	R	R	W	W	R	R	W	R	NA	W	R	R	W	R	R	W	R	NA	R	R	R	W	R	NA	W	W	R	R	R	R	R
dupchr1p1448370	1	1448370	R	W	R	W	R	R	R	NA	R	R	R	W	R	W	R	R	R	R	W	W	R	R	W	R	NA	W	NA	R	W	R	R	W	R	NA	R	R	R	W	R	W	W	W	R	R	R	R	R
dupchr1p1448463	1	1448463	R	W	R	W	W	R	R	R	R	R	R	W	R	W	R	R	R	R	W	W	R	R	W	R	NA	W	R	R	W	R	R	W	R	NA	R	R	R	W	R	W	W	W	R	R	R	R	R
dupchr1p1448483	1	1448483	R	W	R	W	NA	R	R	NA	R	R	R	W	R	W	R	R	R	R	W	W	R	R	W	R	NA	W	R	R	W	R	R	W	R	NA	R	R	R	W	R	W	W	W	R	R	R	R	R
dupchr1p1448517	1	1448517	R	W	R	W	NA	R	R	NA	R	R	R	W	R	W	R	R	R	R	W	W	R	R	W	R	NA	W	R	R	W	R	R	W	R	NA	R	R	R	W	R	NA	W	W	R	R	R	R	R
dupchr1p1456930	1	1456930	R	W	R	W	NA	NA	R	R	R	R	R	W	NA	W	R	R	R	R	W	W	R	R	W	R	R	W	R	R	W	R	R	NA	R	R	R	R	R	W	R	W	W	W	R	R	R	R	NA
dupchr1p1472068	1	1472068	R	W	R	W	R	R	R	NA	R	R	NA	W	NA	W	R	R	R	R	W	W	R	R	W	R	R	W	R	NA	W	R	R	W	R	NA	R	R	R	W	R	W	W	W	R	R	R	R	NA
dupchr1p1487521	1	1487521	R	W	R	W	R	R	R	NA	R	R	R	W	R	W	R	R	R	R	W	W	R	R	W	R	R	W	R	R	W	R	R	W	R	R	R	R	R	W	R	W	W	W	R	R	R	R	R
dupchr1p1492778	1	1492778	R	W	R	W	W	NA	R	R	R	R	R	W	R	W	R	R	R	R	W	W	R	R	W	R	R	W	R	R	W	R	R	NA	R	R	R	R	R	W	R	W	W	W	R	R	R	R	R
dupchr1p1552840	1	1552840	R	W	R	W	R	R	R	R	R	R	R	W	R	W	R	R	R	R	W	W	R	R	W	R	NA	W	NA	R	W	R	R	W	R	NA	R	R	R	W	NA	W	W	W	R	R	R	R	NA
dupchr1p1557356	1	1557356	R	W	R	W	W	R	R	R	R	R	R	W	R	NA	R	R	R	R	W	W	R	R	W	R	R	W	R	R	W	R	R	W	R	R	R	R	R	W	R	W	W	W	R	R	R	R	R
dupchr1p1570391	1	1570391	R	W	R	W	W	R	R	R	R	R	NA	W	NA	NA	R	R	R	R	W	W	R	R	W	R	NA	W	R	R	W	R	R	R	R	NA	R	R	R	NA	R	W	NA	W	NA	R	R	R	NA
chr1p1671759	1	1671759	NA	W	R	W	W	NA	NA	R	R	R	R	W	R	W	NA	NA	R	R	W	W	R	R	W	NA	R	W	R	NA	W	R	R	NA	NA	R	R	R	R	W	R	W	W	W	R	R	R	R	R
chr1p1672539	1	1672539	R	W	R	W	NA	NA	NA	NA	R	R	R	W	R	W	NA	NA	R	R	W	W	R	R	W	NA	R	W	R	R	NA	NA	R	NA	NA	NA	R	R	R	W	R	W	W	W	R	R	R	R	NA
chr1p1673674	1	1673674	R	W	R	W	W	NA	NA	R	R	R	R	W	R	W	NA	NA	R	R	W	W	R	R	W	NA	R	W	R	NA	W	R	R	NA	NA	NA	NA	R	R	W	R	NA	W	W	R	R	R	R	NA
chr1p1673706	1	1673706	R	W	R	W	W	NA	NA	R	R	NA	R	NA	R	W	NA	NA	R	R	W	W	R	R	W	NA	R	W	R	NA	W	R	R	NA	NA	NA	NA	R	R	W	R	NA	W	W	R	R	R	R	NA
chr1p1675346	1	1675346	R	W	R	W	W	NA	NA	R	R	R	R	W	R	W	NA	NA	R	R	W	W	R	R	W	NA	R	W	R	R	W	R	R	W	NA	NA	R	R	R	W	R	W	W	W	R	R	R	R	R
chr1p1675358	1	1675358	R	W	R	W	W	NA	NA	R	R	R	R	W	R	W	NA	NA	R	R	W	W	R	R	W	NA	R	W	R	R	W	R	R	W	NA	NA	R	R	R	W	R	W	W	W	R	R	R	R	R
chr1p1678615	1	1678615	R	W	R	W	NA	R	NA	R	R	R	R	W	R	W	NA	NA	R	R	W	W	R	R	W	NA	R	W	R	R	W	R	R	W	NA	R	R	R	R	W	R	W	W	W	R	R	R	R	R
chr1p1679866	1	1679866	NA	W	R	W	NA	NA	NA	R	R	R	R	W	R	NA	NA	NA	R	R	W	W	R	R	W	NA	R	W	R	NA	W	R	R	W	NA	R	R	R	R	W	R	W	W	W	R	R	R	R	R
chr1p1705346	1	1705346	NA	W	R	W	W	NA	NA	R	R	R	R	W	R	W	NA	NA	R	R	W	W	R	R	W	NA	R	W	R	NA	W	NA	R	NA	NA	NA	R	R	NA	NA	R	W	W	W	R	R	NA	R	R
chr1p1758806	1	1758806	NA	W	R	W	W	NA	NA	R	R	R	R	W	NA	W	NA	NA	R	R	W	W	R	R	W	NA	NA	W	R	NA	W	NA	R	NA	NA	NA	R	R	R	W	R	W	W	W	R	R	R	NA	NA
chr1p1762337	1	1762337	NA	W	R	W	NA	NA	NA	R	R	R	R	W	R	W	NA	NA	R	R	W	W	R	R	W	NA	NA	W	R	NA	W	R	R	NA	NA	NA	R	R	R	W	R	W	NA	W	NA	R	R	NA	NA
chr1p1762363	1	1762363	NA	W	R	W	NA	R	NA	R	R	R	R	W	R	W	NA	NA	R	R	W	W	R	R	W	NA	R	W	R	NA	W	R	R	NA	NA	NA	R	R	R	W	R	W	W	W	R	R	R	R	NA
chr1p1762369	1	1762369	NA	W	R	W	NA	R	NA	R	R	R	R	W	R	W	NA	NA	R	R	W	W	R	R	W	NA	R	W	R	NA	W	R	R	NA	NA	NA	R	R	R	W	R	W	W	W	R	R	R	R	NA
chr1p1762370	1	1762370	NA	W	R	W	NA	R	NA	R	R	R	R	W	R	W	NA	NA	R	R	W	W	R	R	W	NA	R	W	R	NA	W	R	R	NA	NA	NA	R	R	R	W	R	W	W	W	R	R	R	R	NA
chr1p1762404	1	1762404	NA	W	R	W	NA	R	NA	R	R	R	R	W	R	W	NA	NA	R	R	W	W	R	R	W	NA	NA	W	R	NA	W	R	R	W	NA	NA	R	R	R	W	R	W	NA	W	NA	R	R	NA	NA
chr1p1762565	1	1762565	R	W	R	W	W	NA	NA	R	R	R	R	W	R	W	NA	NA	R	R	W	W	R	R	W	NA	R	W	R	NA	W	R	R	W	NA	NA	R	R	R	W	R	W	W	W	R	R	R	R	R
chr1p1808956	1	1808956	NA	W	R	W	W	NA	NA	R	R	R	R	W	R	R	NA	NA	R	R	W	W	R	R	W	NA	R	W	R	R	W	NA	R	NA	NA	R	R	R	R	W	W	W	W	W	R	R	R	R	R
chr1p1811433	1	1811433	R	W	R	W	NA	R	NA	R	R	R	R	W	R	R	NA	NA	R	R	W	W	R	R	W	NA	R	W	R	NA	W	NA	R	NA	NA	NA	R	R	R	W	W	W	W	W	R	R	R	R	R
chr1p1811542	1	1811542	NA	W	R	W	NA	NA	NA	R	R	R	R	W	R	R	NA	NA	R	R	NA	NA	R	R	NA	NA	R	W	R	NA	W	NA	R	NA	NA	NA	R	R	R	W	W	NA	W	W	R	R	R	R	NA
chr1p1814984	1	1814984	R	NA	R	W	NA	NA	NA	R	R	R	R	W	R	R	NA	NA	R	R	W	W	R	R	NA	NA	NA	NA	R	NA	NA	NA	R	NA	NA	NA	R	R	R	W	W	W	W	NA	R	R	R	R	NA
chr1p1846019	1	1846019	NA	W	R	W	R	NA	NA	R	NA	R	R	W	NA	R	NA	NA	R	R	NA	W	R	R	W	NA	NA	W	R	NA	W	NA	R	NA	NA	NA	R	R	R	W	W	W	W	W	R	R	R	R	NA
chr1p1849775	1	1849775	NA	W	R	W	R	NA	NA	R	NA	R	R	W	NA	R	NA	NA	R	R	W	W	R	R	R	NA	NA	W	R	NA	W	NA	R	NA	NA	NA	R	R	R	W	NA	NA	W	W	NA	R	R	R	NA
chr1p1858499	1	1858499	NA	W	R	NA	R	NA	NA	R	NA	R	R	W	NA	R	NA	NA	R	R	W	W	R	R	R	NA	R	W	R	R	W	NA	R	W	NA	R	R	R	R	W	W	W	W	W	R	R	R	R	R
chr1p1858509	1	1858509	NA	W	R	NA	R	NA	NA	R	NA	R	R	W	NA	R	NA	NA	R	R	W	W	R	R	R	NA	R	W	R	R	W	NA	R	W	NA	R	R	R	R	W	W	W	W	W	R	R	R	R	R
chr1p1875354	1	1875354	NA	W	R	W	R	NA	NA	R	NA	R	R	W	NA	R	NA	NA	R	R	W	W	R	R	R	NA	R	W	R	NA	W	NA	R	W	NA	NA	NA	R	R	W	W	W	W	R	NA	R	R	R	NA
chr1p1931933	1	1931933	NA	W	R	W	R	NA	NA	R	NA	R	R	W	NA	R	NA	NA	R	R	W	W	R	R	R	NA	R	W	R	NA	W	NA	R	W	NA	R	W	R	R	R	W	W	W	R	R	R	R	R	NA
chr1p1999756	1	1999756	NA	W	R	W	R	NA	NA	R	NA	R	R	W	W	R	NA	NA	R	R	W	W	R	R	R	NA	R	W	R	R	W	NA	R	W	R	R	W	R	R	R	W	W	W	R	R	R	R	R	NA
chr1p2028344	1	2028344	NA	W	NA	NA	R	NA	NA	R	NA	R	NA	W	NA	R	NA	NA	R	R	W	W	R	R	R	NA	R	W	R	NA	W	NA	R	W	NA	R	W	R	R	R	W	W	NA	R	R	R	R	R	R
chr1p2035318	1	2035318	NA	W	R	W	R	NA	NA	R	NA	R	R	W	NA	R	NA	NA	R	R	W	W	R	R	R	NA	NA	W	R	NA	W	NA	R	W	NA	NA	W	R	R	NA	W	W	W	R	R	R	R	R	NA
chr1p2156144	1	2156144	NA	W	R	W	R	NA	NA	R	NA	R	R	W	NA	R	NA	NA	R	R	W	W	R	R	R	NA	R	W	R	NA	W	NA	R	W	NA	R	W	R	R	R	W	W	W	R	R	R	R	R	R
chr1p2157816	1	2157816	NA	W	R	NA	R	NA	NA	R	NA	R	NA	NA	W	R	NA	NA	R	R	W	W	R	R	R	NA	NA	W	R	NA	W	NA	R	W	NA	NA	NA	R	R	R	NA	W	W	R	NA	R	R	R	NA
chr1p2283154	1	2283154	NA	W	R	W	R	R	NA	R	NA	R	R	W	NA	R	NA	NA	R	R	W	W	R	R	R	NA	R	W	R	R	W	NA	R	W	NA	NA	W	R	R	R	W	W	W	R	R	R	R	R	NA
chr1p2601050	1	2601050	NA	W	R	W	R	NA	NA	R	NA	W	R	W	NA	R	NA	NA	R	R	W	W	R	R	R	NA	W	W	NA	W	W	NA	R	W	NA	R	W	R	R	R	W	W	W	R	R	R	R	R	R
chr1p2635381	1	2635381	NA	W	R	W	R	NA	NA	R	NA	W	R	W	NA	R	NA	NA	R	R	W	W	R	R	R	NA	NA	W	R	W	W	NA	R	W	NA	NA	NA	W	R	NA	W	NA	NA	R	R	R	R	NA	NA
chr1p2635607	1	2635607	NA	W	R	W	R	NA	NA	R	NA	NA	R	W	NA	R	NA	NA	R	R	W	W	R	R	R	NA	NA	W	R	W	W	NA	R	W	NA	NA	NA	W	R	NA	W	W	W	R	R	R	R	R	NA
chr1p2832285	1	2832285	NA	NA	R	R	R	NA	NA	R	NA	W	R	W	NA	W	NA	NA	R	R	NA	W	R	R	R	W	NA	W	R	W	W	NA	R	W	NA	NA	NA	W	R	R	NA	NA	NA	R	NA	R	R	R	NA
chr1p2985739	1	2985739	NA	W	R	R	NA	NA	NA	R	NA	W	R	W	NA	W	NA	NA	R	R	W	W	R	W	R	NA	NA	R	NA	W	W	NA	R	W	NA	NA	W	W	R	R	W	R	R	R	R	R	R	R	NA
chr1p3035440	1	3035440	NA	W	R	R	W	NA	NA	R	NA	W	R	W	NA	W	NA	NA	R	R	W	W	R	W	R	NA	R	R	R	W	W	NA	R	W	NA	NA	NA	W	R	R	W	NA	R	R	NA	R	R	R	NA
chr1p3300463	1	3300463	NA	W	R	R	NA	NA	NA	R	R	W	R	NA	NA	R	NA	NA	R	R	W	W	R	W	R	NA	NA	R	R	W	W	NA	R	W	NA	NA	NA	W	R	NA	W	R	NA	R	R	W	R	R	NA
chr1p3304631	1	3304631	NA	W	R	R	NA	NA	NA	NA	NA	W	R	W	NA	R	NA	NA	R	R	W	W	R	W	R	NA	NA	R	R	W	NA	NA	R	W	NA	NA	W	W	R	R	W	R	R	NA	R	W	R	NA	NA
chr1p3304724	1	3304724	NA	W	R	R	NA	NA	NA	R	R	W	R	W	NA	R	NA	NA	R	R	W	W	R	W	R	NA	NA	R	R	W	NA	NA	R	W	NA	NA	W	W	R	R	W	R	NA	R	R	W	R	R	R
chr1p3304766	1	3304766	NA	W	R	R	NA	NA	NA	R	R	W	R	W	NA	R	NA	NA	R	R	W	W	R	W	R	NA	NA	R	R	W	W	NA	R	W	NA	NA	W	W	R	R	W	R	R	R	R	W	R	R	R
chr1p3304786	1	3304786	NA	W	R	R	NA	NA	NA	R	R	W	R	W	NA	R	NA	NA	R	R	W	W	R	W	R	NA	NA	R	R	W	NA	NA	R	W	NA	NA	W	W	R	R	W	R	R	R	R	W	R	R	R
chr1p3304866	1	3304866	NA	W	R	R	NA	NA	NA	R	R	W	R	W	NA	R	NA	NA	R	R	W	W	R	W	R	NA	NA	R	R	W	NA	NA	R	W	NA	NA	W	W	R	R	W	R	R	R	R	W	R	R	R
chr1p3307665	1	3307665	NA	W	R	R	NA	NA	NA	R	R	W	R	W	NA	R	NA	NA	R	R	W	W	R	W	R	NA	R	R	R	W	W	NA	R	W	NA	R	W	W	R	R	W	R	R	R	R	W	R	R	R
chr1p3313579	1	3313579	NA	W	R	R	W	NA	NA	R	R	W	R	W	W	R	NA	NA	R	R	W	W	R	W	R	NA	NA	R	R	W	NA	NA	R	W	NA	NA	NA	W	R	R	NA	R	R	R	R	W	R	R	NA
chr1p3313580	1	3313580	NA	W	R	R	W	NA	NA	R	R	W	R	W	W	R	NA	NA	R	R	W	W	R	W	R	NA	NA	R	R	W	NA	NA	R	W	NA	NA	NA	W	R	R	NA	R	R	R	R	W	R	R	NA
chr1p3322440	1	3322440	W	W	R	R	W	NA	NA	R	R	W	R	W	NA	R	NA	NA	R	R	W	W	R	W	R	NA	NA	R	R	W	W	NA	R	W	NA	NA	W	W	R	R	W	R	R	R	R	W	R	R	R
chr1p3336471	1	3336471	NA	W	R	R	NA	NA	NA	R	R	W	R	W	NA	R	NA	NA	R	R	W	W	R	W	R	NA	R	R	R	W	W	NA	R	W	NA	NA	W	W	R	R	W	R	R	R	R	W	R	R	R
chr1p3395689	1	3395689	NA	W	R	R	NA	NA	NA	R	R	W	R	NA	NA	R	NA	NA	R	R	NA	W	R	W	R	R	R	R	R	W	NA	NA	R	W	NA	NA	NA	W	R	NA	NA	R	NA	R	NA	W	R	R	NA
chr1p3395710	1	3395710	W	W	R	R	W	NA	NA	R	R	W	R	R	NA	R	NA	NA	R	R	W	W	R	W	R	R	R	R	R	W	W	NA	R	W	NA	R	NA	W	R	R	W	R	R	R	R	W	R	R	NA
chr1p3395864	1	3395864	W	W	R	R	NA	R	NA	R	R	W	R	R	W	R	NA	NA	R	R	W	W	R	W	R	R	R	R	R	W	W	NA	R	W	NA	NA	NA	W	R	R	W	R	R	R	R	W	R	R	R
chr1p3395880	1	3395880	W	W	R	R	NA	R	NA	R	R	W	R	R	W	R	NA	NA	R	R	W	W	R	W	R	R	R	R	R	W	W	NA	R	W	NA	NA	NA	W	R	R	W	R	R	R	R	W	R	R	R
chr1p3395913	1	3395913	W	W	R	R	NA	R	NA	R	R	W	R	R	NA	R	NA	NA	R	R	W	W	R	W	R	R	R	R	R	W	W	NA	R	W	NA	NA	NA	W	R	R	W	R	R	R	R	W	R	R	R
chr1p3395929	1	3395929	W	W	R	R	NA	R	NA	R	R	W	R	R	W	R	NA	NA	R	R	W	W	R	W	R	R	R	R	R	W	W	NA	R	W	NA	NA	NA	W	R	R	W	R	R	R	R	W	R	R	R
chr1p3396771	1	3396771	NA	W	R	R	NA	R	NA	R	R	W	R	R	NA	R	NA	NA	R	R	W	W	R	W	R	R	R	R	R	W	W	NA	R	W	NA	NA	W	W	R	R	W	R	R	R	R	W	R	R	R
chr1p3399657	1	3399657	NA	W	R	R	NA	NA	NA	R	R	W	R	R	NA	R	NA	NA	R	R	NA	W	R	W	R	R	R	R	R	NA	W	NA	R	W	NA	NA	W	W	W	R	W	R	R	R	R	W	R	R	NA
chr1p3399686	1	3399686	NA	W	R	R	NA	NA	NA	R	R	W	R	R	NA	R	NA	NA	R	R	W	W	R	W	R	R	R	R	R	W	W	NA	R	W	NA	NA	W	W	W	R	W	R	R	R	R	W	R	R	NA
chr1p3400996	1	3400996	NA	W	R	R	NA	NA	NA	R	R	W	R	R	NA	R	NA	NA	R	R	W	W	R	W	R	R	R	R	R	W	W	NA	R	W	NA	R	W	W	R	R	W	R	R	R	R	W	R	R	R
chr1p3401435	1	3401435	NA	W	R	R	NA	NA	NA	R	R	W	R	R	NA	R	NA	NA	R	R	W	W	R	W	R	R	R	R	R	W	W	NA	R	W	NA	NA	W	W	R	R	W	R	R	R	R	W	R	R	NA
chr1p3405029	1	3405029	NA	W	R	R	W	NA	NA	R	R	W	R	R	W	R	NA	NA	R	R	W	W	R	W	R	R	R	R	R	W	W	NA	R	W	NA	NA	W	W	R	NA	W	R	NA	R	R	W	R	R	NA
chr1p3406128	1	3406128	NA	W	R	R	NA	NA	NA	R	R	W	R	R	NA	R	NA	NA	R	R	W	W	R	W	R	R	R	R	R	W	W	NA	R	W	NA	NA	W	W	R	R	W	R	R	R	R	W	R	R	NA
chr1p3406151	1	3406151	NA	W	R	R	NA	NA	NA	R	R	W	R	R	NA	R	NA	NA	R	R	W	W	R	W	R	R	R	R	R	W	W	NA	R	W	NA	R	W	W	R	R	W	R	R	R	R	W	R	R	R
chr1p3407945	1	3407945	W	W	R	R	W	NA	NA	R	R	W	R	R	W	R	NA	NA	R	R	W	W	R	W	R	R	R	R	R	W	W	NA	R	W	NA	NA	W	W	R	R	W	R	R	R	R	W	R	R	R
chr1p3414914	1	3414914	NA	W	R	R	W	NA	NA	R	R	W	R	R	NA	R	NA	NA	R	R	W	W	R	W	R	R	NA	R	R	W	W	NA	R	W	NA	NA	W	W	R	R	W	R	R	R	R	W	R	R	NA
chr1p3415067	1	3415067	NA	W	R	R	W	NA	NA	R	R	W	R	R	NA	R	NA	NA	R	R	W	W	R	W	R	R	NA	R	R	W	W	NA	R	W	NA	NA	W	W	R	R	W	R	R	R	R	W	R	R	NA
chr1p3435628	1	3435628	NA	W	R	R	NA	NA	NA	R	R	W	R	R	NA	R	NA	NA	R	R	W	W	R	W	R	R	R	R	R	W	W	NA	R	W	NA	R	W	R	R	R	NA	R	R	R	R	W	R	R	R
chr1p3435659	1	3435659	NA	W	R	R	NA	NA	NA	R	R	NA	R	NA	NA	R	NA	NA	R	R	W	W	R	W	R	R	R	R	R	W	W	NA	R	W	NA	NA	W	R	R	R	NA	R	NA	R	R	W	R	R	NA
chr1p3438972	1	3438972	NA	W	R	R	NA	R	NA	R	R	W	R	R	NA	R	NA	NA	R	R	W	W	R	W	R	R	R	R	R	W	W	NA	R	W	NA	NA	W	R	R	R	W	R	R	R	R	W	R	R	R
chr1p3445514	1	3445514	NA	W	NA	NA	NA	NA	NA	R	R	NA	R	R	NA	R	NA	NA	R	R	W	W	R	W	R	R	R	R	R	NA	W	NA	R	W	NA	NA	W	R	R	R	NA	NA	R	R	NA	W	R	R	NA
chr1p3445561	1	3445561	NA	W	NA	NA	NA	NA	NA	R	R	NA	R	R	NA	R	NA	NA	R	R	W	W	R	W	R	R	R	R	R	W	W	NA	R	W	NA	NA	W	R	R	R	NA	NA	R	R	NA	W	R	R	NA
chr1p3445640	1	3445640	NA	W	R	R	W	NA	NA	R	R	W	R	R	NA	R	NA	NA	R	R	W	W	R	W	R	R	R	R	R	W	W	NA	R	W	NA	R	W	R	R	R	W	R	R	R	R	W	R	R	R
chr1p3445763	1	3445763	NA	W	R	R	W	NA	NA	R	R	W	R	R	NA	R	NA	NA	R	R	W	W	R	W	R	R	R	R	R	W	W	NA	R	W	NA	R	NA	R	R	R	NA	R	R	R	R	W	R	R	NA
chr1p3491829	1	3491829	NA	W	R	R	NA	NA	NA	R	R	W	R	R	NA	R	NA	NA	R	R	W	W	R	W	W	R	R	R	R	W	W	NA	R	W	NA	NA	NA	R	R	R	W	NA	R	R	R	W	R	R	NA
chr1p3622305	1	3622305	W	W	R	R	W	NA	NA	R	R	R	R	R	NA	R	NA	NA	R	W	W	W	R	W	W	R	R	W	R	W	W	NA	R	W	NA	NA	W	R	R	R	W	R	R	R	R	W	R	R	R
chr1p3775300	1	3775300	NA	R	R	R	NA	NA	NA	R	R	R	NA	W	NA	R	NA	NA	R	W	W	W	W	W	W	R	R	W	R	W	W	NA	R	W	NA	NA	W	R	R	R	W	R	R	R	R	R	R	R	R
chr1p3783179	1	3783179	NA	R	R	R	NA	NA	NA	R	R	R	NA	W	NA	NA	NA	NA	R	W	W	W	W	W	W	NA	R	W	R	W	W	NA	R	W	NA	R	W	R	R	R	W	R	R	R	R	R	R	R	R
chr1p3794753	1	3794753	W	R	R	R	NA	NA	NA	R	R	R	NA	W	NA	R	NA	NA	R	W	W	W	W	W	W	R	R	W	R	W	W	NA	NA	W	NA	NA	W	R	R	R	W	R	R	R	R	R	R	R	R
chr1p3837271	1	3837271	NA	R	R	R	NA	NA	NA	R	R	R	NA	W	NA	R	NA	NA	R	W	W	W	W	W	W	R	R	W	R	W	W	NA	NA	W	NA	NA	W	R	R	R	W	R	R	R	R	R	R	R	R
chr1p3861737	1	3861737	NA	R	R	R	W	NA	NA	R	R	R	NA	W	NA	R	NA	NA	R	W	W	W	W	W	W	NA	R	W	R	W	W	NA	NA	W	NA	NA	W	R	R	R	W	R	R	R	R	R	R	R	NA
chr1p3862716	1	3862716	NA	R	R	R	W	NA	NA	R	R	R	NA	W	NA	R	NA	NA	R	W	W	W	W	W	W	NA	R	W	R	W	W	NA	NA	W	NA	R	W	R	R	R	W	R	R	R	R	R	R	R	R
chr1p3862755	1	3862755	NA	R	R	R	W	NA	NA	R	R	R	NA	W	NA	R	NA	NA	R	W	W	W	W	W	W	NA	R	W	R	W	W	NA	NA	W	NA	R	W	R	R	R	W	R	R	R	R	R	R	R	R
chr1p3862825	1	3862825	NA	R	R	R	W	NA	NA	R	R	R	NA	W	NA	R	NA	NA	R	W	W	W	W	W	W	NA	R	W	R	W	W	NA	NA	W	NA	R	W	R	R	R	W	R	R	R	R	R	R	R	R
chr1p3867548	1	3867548	NA	R	R	R	W	NA	NA	R	R	R	NA	W	NA	R	NA	NA	R	W	W	W	W	W	W	NA	R	W	R	NA	W	NA	NA	W	NA	NA	W	R	R	R	W	R	R	R	R	R	R	R	R
chr1p3875079	1	3875079	NA	R	R	R	W	NA	NA	R	R	R	W	W	NA	R	NA	NA	R	W	W	W	W	W	W	NA	R	W	R	W	W	NA	NA	W	NA	NA	W	R	R	R	W	R	W	R	R	R	R	R	R
chr1p3889835	1	3889835	NA	R	R	R	W	NA	NA	R	R	R	W	W	NA	R	NA	NA	R	W	W	W	W	W	W	NA	R	W	R	W	W	NA	NA	W	NA	R	W	R	R	R	W	R	W	R	R	R	R	R	R
chr1p3890570	1	3890570	NA	R	R	R	W	NA	NA	R	R	R	W	W	NA	R	NA	NA	R	W	W	W	W	W	W	NA	R	W	R	W	W	NA	NA	W	NA	R	W	R	R	R	W	R	W	R	R	R	R	R	R
chr1p3891718	1	3891718	NA	R	R	R	W	NA	NA	R	R	R	W	W	NA	NA	NA	NA	R	W	W	W	W	W	W	NA	R	W	R	W	W	NA	NA	W	NA	NA	NA	R	R	R	W	R	W	R	R	R	R	R	NA
chr1p3891720	1	3891720	NA	R	R	R	W	NA	NA	R	R	R	W	W	NA	NA	NA	NA	R	W	W	W	W	W	W	NA	R	W	R	W	W	NA	NA	W	NA	NA	NA	R	R	R	W	R	W	R	R	R	R	R	NA
chr1p3891725	1	3891725	NA	R	R	R	W	NA	NA	R	R	R	W	W	NA	NA	NA	NA	R	W	W	W	W	W	W	NA	R	W	R	W	W	NA	NA	W	NA	NA	NA	R	R	R	W	R	W	R	R	R	R	R	NA
chr1p3891730	1	3891730	NA	R	R	R	W	NA	NA	R	R	R	W	W	NA	NA	NA	NA	R	W	W	W	W	W	W	NA	R	W	R	W	W	NA	NA	W	NA	NA	NA	R	R	R	W	R	W	R	R	R	R	R	NA
chr1p3891733	1	3891733	NA	R	R	R	W	NA	NA	R	R	R	W	W	NA	NA	NA	NA	R	W	W	W	W	W	W	NA	R	W	R	W	W	NA	NA	W	NA	NA	NA	R	R	R	W	R	W	R	R	R	R	R	NA
chr1p3891734	1	3891734	NA	R	R	R	W	NA	NA	R	R	R	W	W	NA	NA	NA	NA	R	W	W	W	W	W	W	NA	R	W	R	W	W	NA	NA	W	NA	NA	NA	R	R	R	W	R	W	R	R	R	R	R	NA
chr1p3891739	1	3891739	NA	R	R	R	W	NA	NA	R	R	R	W	W	NA	NA	NA	NA	R	W	W	W	W	W	W	NA	R	W	R	W	W	NA	NA	W	NA	NA	NA	R	R	R	W	R	W	R	R	R	R	R	NA
chr1p3891743	1	3891743	NA	R	R	R	W	NA	NA	R	R	R	W	W	NA	NA	NA	NA	R	W	W	W	W	W	W	NA	R	W	R	W	W	NA	NA	W	NA	NA	NA	R	R	R	W	R	W	R	R	R	R	R	NA
chr1p3897463	1	3897463	NA	R	R	R	W	NA	NA	R	R	R	W	W	NA	R	NA	NA	R	W	W	W	W	W	W	NA	R	W	R	W	W	NA	NA	W	NA	NA	W	R	R	R	W	R	W	R	R	R	R	R	R
chr1p3897506	1	3897506	NA	R	R	R	W	NA	NA	R	R	R	W	W	NA	R	NA	NA	R	W	W	W	W	W	W	NA	R	W	R	W	W	NA	NA	W	NA	NA	W	R	R	R	W	R	W	R	R	R	R	R	R
chr1p3906359	1	3906359	W	R	R	R	W	NA	NA	R	R	R	W	W	NA	R	NA	NA	R	W	NA	W	W	W	W	NA	R	W	R	W	W	NA	NA	W	NA	R	W	R	R	R	W	R	W	R	R	R	R	R	NA
chr1p3908195	1	3908195	NA	R	R	R	W	NA	NA	R	R	R	W	W	NA	R	NA	NA	R	W	W	W	W	W	W	NA	R	W	R	W	W	NA	NA	W	NA	NA	W	R	R	R	W	R	W	R	R	R	R	R	NA
chr1p3908242	1	3908242	NA	R	R	R	W	NA	NA	R	R	R	W	W	NA	R	NA	NA	R	W	W	W	W	W	W	NA	R	W	R	W	W	NA	NA	W	NA	NA	W	R	R	R	W	R	W	R	R	R	R	R	NA
chr1p3908368	1	3908368	NA	R	R	R	W	NA	NA	R	R	R	W	W	NA	R	NA	NA	R	W	W	W	W	W	W	NA	R	W	R	W	W	NA	NA	W	NA	NA	W	R	R	R	W	NA	W	R	R	R	R	R	NA
chr1p3908369	1	3908369	NA	R	R	R	W	NA	NA	R	R	R	W	W	NA	R	NA	NA	R	W	W	W	W	W	W	NA	R	W	R	W	W	NA	NA	W	NA	NA	W	R	R	R	W	R	W	R	R	R	R	R	NA
chr1p3914560	1	3914560	NA	R	R	NA	W	NA	NA	NA	NA	NA	W	W	W	NA	NA	NA	R	W	W	W	W	W	W	NA	R	W	R	W	W	NA	NA	W	NA	NA	W	R	R	R	W	R	W	R	R	R	R	R	NA
chr1p3914584	1	3914584	NA	R	R	NA	W	NA	NA	NA	NA	NA	W	W	W	NA	NA	NA	R	W	W	W	W	W	W	NA	R	W	R	W	W	NA	NA	W	NA	NA	W	R	R	R	W	R	W	R	R	R	R	R	NA
chr1p3914602	1	3914602	NA	R	R	NA	W	NA	NA	NA	NA	NA	W	W	W	NA	NA	NA	R	W	W	W	W	W	W	NA	R	W	R	W	W	NA	NA	W	NA	NA	W	R	R	R	W	R	W	R	R	R	R	R	NA
chr1p3918022	1	3918022	NA	R	R	NA	W	NA	NA	NA	R	R	W	W	NA	R	NA	NA	R	W	W	W	W	W	W	NA	R	W	R	W	W	NA	NA	W	NA	NA	W	R	R	R	NA	R	W	NA	NA	R	R	R	NA
chr1p3920420	1	3920420	NA	R	R	R	NA	NA	NA	R	R	R	W	W	W	R	NA	NA	R	W	W	W	NA	W	W	NA	R	W	R	W	W	NA	NA	W	NA	NA	W	R	R	R	W	R	W	R	R	R	R	R	NA
chr1p3940527	1	3940527	NA	R	R	R	W	NA	NA	R	R	R	W	W	NA	R	NA	NA	R	W	W	W	W	W	W	NA	R	W	R	W	W	NA	NA	W	NA	NA	W	R	R	R	NA	R	NA	R	R	R	R	R	NA
chr1p3940580	1	3940580	NA	R	R	R	W	NA	NA	R	R	R	W	W	NA	R	NA	NA	R	W	W	W	W	W	W	NA	R	W	R	W	W	NA	NA	W	NA	NA	W	R	R	R	W	R	W	R	R	R	R	R	NA
chr1p3940638	1	3940638	NA	R	R	R	NA	NA	NA	R	R	R	W	W	NA	NA	NA	NA	R	W	W	W	W	W	W	NA	NA	W	R	W	W	NA	NA	W	NA	NA	NA	R	R	NA	NA	R	NA	R	R	R	R	NA	NA
chr1p3942302	1	3942302	NA	R	R	R	W	NA	NA	R	R	R	W	W	NA	R	NA	NA	R	W	W	W	W	W	W	NA	NA	W	R	W	W	NA	NA	W	NA	NA	W	R	R	R	W	R	W	R	R	R	R	R	NA
chr1p3942341	1	3942341	W	R	R	R	W	NA	NA	R	R	R	W	W	NA	R	NA	NA	R	W	W	W	W	W	W	NA	NA	W	R	W	W	NA	NA	W	NA	NA	W	R	R	R	W	R	W	R	R	R	R	R	NA
chr1p3942377	1	3942377	W	R	R	R	W	NA	NA	R	R	R	W	W	NA	R	NA	NA	R	W	W	W	W	W	W	NA	NA	W	R	W	W	NA	NA	W	NA	NA	W	R	R	R	W	R	W	R	R	R	R	R	NA
chr1p3942389	1	3942389	NA	R	R	R	W	NA	NA	R	R	R	W	W	NA	R	NA	NA	R	W	W	W	W	W	W	NA	NA	W	R	W	W	NA	NA	W	NA	NA	W	R	R	R	W	R	W	R	R	R	R	R	NA
chr1p3942393	1	3942393	NA	R	R	R	W	NA	NA	R	R	R	W	W	NA	R	NA	NA	R	W	W	W	W	W	W	NA	NA	W	R	W	W	NA	NA	W	NA	NA	W	R	R	R	W	R	W	R	R	R	R	R	NA
chr1p3942394	1	3942394	NA	R	R	R	W	NA	NA	R	R	R	W	W	NA	R	NA	NA	R	W	W	W	W	W	W	NA	NA	W	R	W	W	NA	NA	W	NA	NA	W	R	R	R	W	R	W	R	R	R	R	R	NA
chr1p3942400	1	3942400	NA	R	R	R	W	NA	NA	R	R	R	W	W	NA	R	NA	NA	R	W	W	W	W	W	W	NA	NA	W	R	W	W	NA	NA	W	NA	NA	W	R	R	NA	W	R	W	R	NA	R	R	R	NA
chr1p3942403	1	3942403	NA	R	R	R	W	NA	NA	R	R	R	W	W	NA	R	NA	NA	R	W	W	W	W	W	W	NA	NA	W	R	W	W	NA	NA	W	NA	NA	W	R	R	R	W	R	W	R	NA	R	R	R	NA
chr1p3942407	1	3942407	NA	R	R	R	W	NA	NA	R	R	R	W	W	NA	R	NA	NA	R	W	W	W	W	W	W	NA	NA	W	R	W	W	NA	NA	W	NA	NA	W	R	R	R	W	R	W	R	NA	R	R	R	NA
chr1p3942484	1	3942484	NA	R	R	R	W	NA	NA	R	R	R	W	W	NA	R	NA	NA	R	W	NA	W	W	W	W	NA	R	W	R	NA	W	NA	NA	W	NA	R	W	R	R	R	W	R	W	R	R	R	R	R	R
chr1p3942529	1	3942529	NA	R	R	R	W	NA	NA	R	R	R	W	W	NA	R	NA	NA	R	W	W	W	W	W	W	NA	R	W	R	NA	W	NA	NA	W	NA	R	W	R	R	R	W	R	W	R	R	R	R	R	R
chr1p3942532	1	3942532	NA	R	R	R	W	NA	NA	R	R	R	W	W	NA	R	NA	NA	R	W	W	W	W	W	W	NA	R	W	R	NA	W	NA	NA	W	NA	R	W	R	R	R	W	R	W	R	R	R	R	R	R
chr1p3942545	1	3942545	NA	R	R	R	W	NA	NA	R	R	R	W	W	NA	R	NA	NA	R	W	W	W	W	W	W	NA	R	W	R	NA	W	NA	NA	W	NA	R	W	R	R	R	W	R	W	R	R	R	R	R	R
chr1p3942547	1	3942547	NA	R	R	R	W	NA	NA	R	R	R	W	W	NA	R	NA	NA	R	W	W	W	W	W	W	NA	R	W	R	NA	W	NA	NA	W	NA	R	W	R	R	R	W	R	W	R	R	R	R	R	R
chr1p3942549	1	3942549	NA	R	R	R	W	NA	NA	R	R	R	W	W	NA	R	NA	NA	R	W	W	W	W	W	W	NA	R	W	R	NA	W	NA	NA	W	NA	R	W	R	R	R	W	R	W	R	R	R	R	R	R
chr1p3942565	1	3942565	NA	R	R	R	W	NA	NA	R	R	R	W	W	NA	R	NA	NA	R	W	W	W	W	W	W	NA	R	W	R	NA	W	NA	NA	W	NA	R	W	R	R	R	W	R	W	R	R	R	R	R	R
chr1p3942572	1	3942572	NA	R	R	R	W	NA	NA	R	R	R	W	W	NA	R	NA	NA	R	W	W	W	W	W	W	NA	R	W	R	NA	W	NA	NA	W	NA	R	W	R	R	R	W	R	W	R	R	R	R	R	R
chr1p3942577	1	3942577	NA	R	R	R	W	NA	NA	R	R	R	W	W	NA	R	NA	NA	R	W	W	W	W	W	W	NA	R	W	R	NA	W	NA	NA	W	NA	R	W	R	R	R	W	R	W	R	R	R	R	R	R
chr1p3942597	1	3942597	NA	R	R	R	W	NA	NA	R	R	R	W	W	NA	R	NA	NA	R	W	W	W	W	W	W	NA	R	W	R	W	W	NA	NA	W	NA	R	W	R	R	R	W	R	W	R	R	R	R	R	R
chr1p3947303	1	3947303	NA	R	R	R	W	NA	NA	R	R	R	W	W	W	NA	NA	NA	R	W	W	W	W	W	W	NA	R	W	R	NA	W	NA	NA	W	NA	R	W	R	R	R	W	R	W	R	R	R	R	R	R
chr1p3949453	1	3949453	NA	R	R	R	W	NA	NA	R	R	R	W	W	NA	R	NA	NA	R	W	W	W	W	W	W	NA	R	W	R	W	W	NA	NA	W	NA	NA	W	R	R	R	W	R	W	R	R	R	R	R	R
chr1p3950589	1	3950589	NA	R	R	R	W	NA	NA	R	R	R	W	W	W	R	NA	NA	R	W	W	W	W	W	W	NA	R	W	R	W	W	NA	NA	W	NA	R	W	R	R	R	W	R	W	R	R	R	R	R	NA
chr1p3954176	1	3954176	W	R	R	R	W	NA	NA	R	R	R	W	W	NA	R	NA	NA	R	W	W	W	W	W	W	NA	R	W	R	W	W	NA	NA	W	NA	R	W	R	R	R	W	R	W	R	NA	R	R	R	NA
chr1p3954521	1	3954521	NA	R	R	R	W	NA	NA	R	R	R	W	W	W	R	NA	NA	R	W	W	W	W	W	W	NA	R	W	R	W	W	NA	NA	W	NA	R	W	R	R	R	W	R	W	R	R	R	R	R	R
chr1p3955033	1	3955033	NA	R	R	R	W	NA	NA	R	R	R	W	W	W	R	NA	NA	R	W	W	W	W	W	W	NA	NA	W	R	W	W	NA	NA	W	NA	NA	NA	R	R	R	W	NA	W	R	NA	R	R	R	NA
chr1p3955792	1	3955792	NA	R	R	R	W	NA	NA	R	R	R	W	W	NA	R	NA	NA	R	W	W	W	W	W	W	NA	NA	W	R	W	W	NA	NA	W	NA	NA	W	R	R	NA	W	R	NA	R	R	R	R	R	NA
chr1p3956490	1	3956490	NA	NA	R	R	W	NA	NA	R	R	NA	W	W	NA	R	NA	NA	R	W	W	W	W	W	W	NA	R	W	R	W	W	NA	NA	W	NA	NA	NA	R	R	NA	NA	R	NA	R	NA	NA	R	R	NA
chr1p3960132	1	3960132	W	R	R	R	W	NA	NA	R	R	R	W	W	NA	R	NA	NA	R	W	W	W	W	W	W	NA	R	W	R	W	W	NA	NA	W	NA	NA	W	R	R	R	W	R	W	R	NA	R	R	R	NA
chr1p3962483	1	3962483	NA	R	R	R	W	NA	NA	R	R	R	W	W	NA	NA	NA	NA	R	W	W	W	W	W	W	NA	R	W	R	W	W	NA	NA	W	NA	R	W	R	R	R	W	R	W	R	R	R	R	R	NA
chr1p3975332	1	3975332	NA	R	R	R	W	NA	NA	R	R	R	W	W	W	R	NA	NA	R	W	W	W	W	W	W	NA	R	W	R	W	NA	NA	NA	W	NA	R	W	R	R	R	W	R	W	R	R	R	R	R	R
chr1p3990691	1	3990691	NA	R	R	W	W	NA	NA	NA	R	R	W	W	NA	R	NA	NA	R	W	W	W	W	W	W	NA	R	W	R	W	W	NA	NA	W	NA	R	W	R	R	R	W	R	W	R	R	R	R	R	R
chr1p3998173	1	3998173	W	R	R	W	W	NA	NA	NA	R	R	W	W	NA	R	NA	NA	R	W	W	W	W	W	W	NA	R	W	R	W	W	NA	NA	W	NA	NA	W	R	R	R	W	R	NA	R	R	R	R	R	NA
chr1p3998203	1	3998203	W	R	R	W	W	NA	NA	NA	R	R	W	W	NA	R	NA	NA	R	W	W	W	W	W	W	NA	R	W	R	W	W	NA	NA	W	NA	NA	W	R	R	R	W	R	NA	R	R	R	R	R	NA
chr1p3998350	1	3998350	NA	R	R	W	W	NA	NA	NA	R	R	W	W	NA	R	NA	NA	NA	W	W	W	W	W	W	NA	R	W	R	W	W	NA	NA	W	NA	NA	W	R	R	R	W	R	W	R	R	R	R	R	R
chr1p3998623	1	3998623	NA	R	R	W	W	NA	NA	NA	R	R	NA	W	NA	R	NA	NA	R	W	W	W	W	W	W	NA	R	W	R	NA	W	NA	NA	W	NA	NA	NA	R	NA	R	NA	R	NA	R	R	R	R	R	NA
chr1p4006081	1	4006081	NA	R	R	W	W	NA	NA	NA	R	R	W	W	NA	R	NA	NA	R	W	W	W	W	W	W	NA	R	W	R	W	W	NA	NA	W	NA	R	W	R	R	R	W	R	W	R	R	R	R	R	R
chr1p4011047	1	4011047	NA	R	R	W	W	NA	NA	NA	R	R	W	W	NA	NA	NA	NA	R	W	W	W	W	W	W	NA	R	W	R	W	W	NA	NA	W	NA	NA	W	R	R	R	W	R	W	R	R	R	R	R	R
chr1p4011236	1	4011236	NA	R	R	NA	W	NA	NA	NA	R	R	W	W	NA	R	NA	NA	R	W	W	W	W	W	W	NA	NA	W	R	W	W	NA	NA	W	NA	R	W	R	R	R	W	R	W	R	R	R	R	R	NA
chr1p4011257	1	4011257	NA	R	R	NA	W	NA	NA	NA	R	R	W	W	NA	R	NA	NA	R	W	W	W	W	W	W	NA	NA	W	R	W	W	NA	NA	W	NA	R	W	R	R	R	W	R	W	R	R	R	R	R	NA
chr1p4011320	1	4011320	NA	R	R	NA	W	NA	NA	NA	R	R	W	W	NA	NA	NA	NA	R	W	W	W	W	W	W	NA	NA	W	R	NA	W	NA	NA	W	NA	NA	W	R	NA	R	W	NA	W	R	R	NA	R	R	NA
chr1p4011487	1	4011487	NA	R	R	W	W	NA	NA	NA	R	R	W	W	NA	NA	NA	NA	R	W	W	W	W	W	W	NA	NA	W	R	W	NA	NA	NA	W	NA	NA	W	R	R	R	NA	NA	NA	R	NA	R	R	NA	NA
chr1p4011488	1	4011488	NA	R	R	W	W	NA	NA	NA	R	R	W	W	NA	NA	NA	NA	R	W	W	W	W	W	W	NA	NA	W	R	W	NA	NA	NA	W	NA	NA	W	R	R	R	NA	NA	NA	R	NA	R	R	NA	NA
chr1p4011556	1	4011556	NA	R	R	W	W	NA	NA	NA	R	R	W	W	NA	NA	NA	NA	R	W	W	W	W	W	W	NA	NA	W	R	W	NA	NA	NA	W	NA	NA	W	R	R	R	NA	NA	NA	R	R	R	R	NA	NA
chr1p4033975	1	4033975	NA	R	R	NA	W	NA	NA	NA	R	R	W	W	NA	R	NA	NA	R	W	W	W	W	W	W	NA	R	W	R	W	W	NA	NA	W	NA	NA	W	R	R	R	W	R	W	R	R	R	R	R	NA
chr1p4040194	1	4040194	NA	R	R	W	W	NA	NA	NA	R	R	W	W	NA	NA	NA	NA	R	W	W	W	W	W	W	NA	R	W	R	W	W	NA	NA	W	NA	R	W	R	R	R	W	R	W	R	R	R	R	R	R
chr1p4040684	1	4040684	NA	R	R	W	W	NA	NA	NA	R	R	W	W	W	R	NA	NA	R	W	W	W	W	W	W	NA	R	W	R	W	W	NA	NA	W	NA	NA	W	R	R	R	W	R	W	R	R	R	R	R	R
chr1p4042489	1	4042489	NA	NA	R	W	W	NA	NA	NA	R	NA	W	W	W	NA	NA	NA	R	W	W	W	W	W	W	NA	R	W	R	W	W	NA	NA	W	NA	NA	W	R	R	R	W	R	W	R	R	R	R	R	NA
chr1p4054276	1	4054276	NA	R	R	NA	W	NA	NA	R	R	R	W	W	NA	R	NA	NA	R	W	W	W	W	W	W	NA	R	W	R	W	W	NA	NA	W	NA	NA	W	R	R	R	W	R	W	R	R	R	R	R	R
chr1p4056575	1	4056575	NA	R	R	W	W	NA	NA	NA	R	R	W	W	NA	R	NA	NA	R	W	W	W	W	W	W	NA	NA	W	R	W	W	NA	NA	W	NA	NA	W	R	R	R	W	R	W	R	R	R	R	R	NA
chr1p4056792	1	4056792	NA	R	R	NA	NA	NA	NA	NA	R	R	W	W	NA	R	NA	NA	R	W	W	W	W	NA	W	NA	NA	W	R	NA	NA	NA	NA	W	NA	R	W	R	NA	R	W	R	NA	R	R	R	R	R	NA
chr1p4056798	1	4056798	NA	R	R	NA	NA	NA	NA	NA	R	R	W	W	NA	R	NA	NA	R	W	W	W	W	NA	W	NA	R	W	R	NA	NA	NA	NA	W	NA	NA	W	R	NA	R	W	R	NA	R	R	R	R	R	NA
chr1p4056876	1	4056876	W	R	R	W	W	NA	NA	NA	R	R	W	W	W	R	NA	NA	R	W	W	W	W	W	W	NA	R	W	R	W	W	NA	NA	W	R	NA	W	R	R	R	W	R	W	R	R	R	R	R	R
chr1p4058379	1	4058379	NA	R	R	W	W	NA	NA	NA	R	R	W	W	NA	NA	NA	NA	R	W	W	W	W	W	W	NA	R	W	R	W	W	NA	NA	W	NA	R	W	R	R	R	W	R	W	R	R	R	R	R	NA
chr1p4058380	1	4058380	NA	R	R	W	W	NA	NA	NA	R	R	W	W	NA	NA	NA	NA	R	W	W	W	W	W	W	NA	R	W	R	W	W	NA	NA	W	NA	R	W	R	R	R	W	R	W	R	R	R	R	R	NA
chr1p4058382	1	4058382	NA	R	R	W	W	NA	NA	NA	R	R	W	W	NA	NA	NA	NA	R	W	W	W	W	W	W	NA	R	W	R	W	W	NA	NA	W	NA	R	W	R	R	R	W	R	W	R	R	R	R	R	NA
chr1p4058418	1	4058418	NA	R	R	W	W	NA	NA	NA	R	R	W	W	NA	NA	NA	NA	R	W	W	W	W	W	W	NA	R	W	R	W	W	NA	NA	W	NA	R	W	R	R	R	W	R	W	R	R	R	R	R	NA
chr1p4058433	1	4058433	NA	R	R	W	W	NA	NA	NA	R	R	W	W	NA	NA	NA	NA	R	W	W	W	W	W	W	NA	R	W	R	W	W	NA	NA	W	NA	R	W	R	R	R	W	R	W	R	R	R	R	R	NA
chr1p4059938	1	4059938	NA	R	R	W	W	NA	NA	NA	R	R	W	W	NA	R	NA	NA	R	W	W	W	W	W	W	NA	NA	W	NA	W	W	NA	NA	W	NA	NA	W	R	R	R	W	R	W	R	R	R	R	NA	NA
chr1p4059969	1	4059969	W	R	R	W	W	NA	NA	NA	R	R	W	W	NA	R	NA	NA	R	W	W	W	W	W	W	NA	R	W	R	W	W	NA	NA	W	NA	NA	W	R	R	R	W	R	W	R	R	R	R	R	NA
chr1p4083184	1	4083184	NA	NA	R	W	W	NA	NA	NA	R	NA	NA	W	NA	NA	NA	NA	R	W	W	W	W	W	W	NA	NA	W	R	NA	W	NA	NA	W	NA	NA	NA	R	R	R	W	R	W	R	R	R	R	R	NA
chr1p4091536	1	4091536	NA	R	R	W	W	NA	NA	NA	R	R	W	W	W	R	NA	NA	R	W	W	W	W	W	W	NA	R	W	R	W	W	NA	NA	W	NA	NA	W	R	R	R	W	R	W	R	R	R	R	R	NA
chr1p4094521	1	4094521	NA	R	R	W	W	NA	NA	NA	R	R	W	W	NA	R	NA	NA	R	W	W	W	W	W	W	NA	NA	W	R	W	W	NA	NA	W	NA	NA	NA	R	NA	R	W	NA	W	R	NA	R	R	R	NA
chr1p4167554	1	4167554	W	R	R	W	W	NA	NA	NA	R	R	W	W	NA	R	NA	NA	R	W	W	W	W	W	W	NA	W	W	R	NA	W	NA	NA	W	NA	R	W	R	R	R	W	R	W	R	R	R	R	R	R
chr1p4167743	1	4167743	W	R	R	W	W	NA	NA	NA	R	R	W	W	NA	R	NA	NA	R	W	W	W	W	W	W	NA	W	W	R	R	W	NA	NA	W	NA	NA	W	R	R	R	W	R	W	R	R	R	R	R	R
chr1p4168139	1	4168139	W	NA	R	W	W	NA	NA	NA	R	NA	W	W	W	R	NA	NA	R	W	W	W	W	W	W	NA	NA	W	R	R	W	NA	NA	W	NA	NA	W	R	R	NA	W	R	W	R	NA	R	R	R	NA
chr1p4194175	1	4194175	W	R	R	W	NA	NA	NA	NA	R	R	W	W	NA	R	NA	NA	R	W	W	W	W	W	W	NA	W	W	R	NA	W	NA	NA	W	NA	NA	R	R	R	R	W	R	W	R	R	R	R	R	R
chr1p4205662	1	4205662	W	R	R	W	W	NA	NA	NA	R	R	W	W	NA	R	NA	NA	R	W	W	W	W	W	W	NA	W	W	R	R	W	NA	NA	W	NA	NA	R	R	R	R	W	R	W	R	R	R	R	R	NA
chr1p4211218	1	4211218	W	R	R	W	W	NA	NA	NA	R	R	W	W	NA	R	NA	NA	R	W	W	W	W	W	W	NA	W	W	R	NA	W	NA	NA	W	NA	NA	R	R	R	R	W	R	W	R	R	R	R	R	NA
chr1p4211359	1	4211359	W	NA	R	NA	W	NA	NA	NA	R	R	W	NA	NA	R	NA	NA	R	W	W	NA	W	W	W	NA	W	W	R	NA	W	NA	NA	W	NA	NA	R	R	R	R	NA	R	W	R	R	R	R	R	R
chr1p4211556	1	4211556	W	R	R	W	W	NA	NA	NA	R	R	W	W	NA	R	NA	NA	R	W	W	W	W	W	W	NA	W	W	R	NA	W	NA	NA	W	NA	NA	R	R	R	R	W	R	W	R	R	R	R	R	R
chr1p4211557	1	4211557	W	R	R	W	W	NA	NA	NA	R	R	W	W	NA	R	NA	NA	R	W	W	W	W	W	W	NA	W	W	R	NA	W	NA	NA	W	NA	NA	R	R	R	R	W	R	W	R	R	R	R	R	R
chr1p4211560	1	4211560	W	R	R	W	W	NA	NA	NA	R	R	W	W	NA	R	NA	NA	R	W	W	W	W	W	W	NA	W	W	R	NA	W	NA	NA	W	NA	NA	R	R	R	R	W	R	W	R	R	R	R	R	R
chr1p4220653	1	4220653	W	R	R	NA	NA	NA	NA	NA	R	R	W	W	NA	R	NA	NA	R	W	W	W	W	W	W	NA	W	W	R	NA	W	NA	NA	W	NA	NA	R	R	R	R	W	NA	NA	R	R	R	R	NA	NA
chr1p4234079	1	4234079	W	R	R	NA	W	NA	NA	W	R	R	W	W	NA	R	NA	NA	R	NA	R	W	W	NA	W	NA	NA	W	R	NA	W	NA	NA	W	NA	NA	NA	R	R	R	NA	R	W	R	R	R	R	R	NA
chr1p4271417	1	4271417	W	R	R	W	W	W	NA	W	R	R	W	W	NA	R	NA	NA	R	W	R	W	W	W	W	W	W	W	R	NA	W	NA	NA	W	NA	R	R	R	R	R	W	R	W	R	R	R	R	R	NA
chr1p4271418	1	4271418	W	R	R	W	W	W	NA	W	R	R	W	W	NA	R	NA	NA	R	W	R	W	W	W	W	W	W	W	R	NA	W	NA	NA	W	NA	R	R	R	R	R	W	R	W	R	R	R	R	R	NA
chr1p4304628	1	4304628	W	R	R	W	W	W	NA	W	R	R	W	W	NA	R	NA	NA	R	W	R	W	W	W	W	W	W	W	R	NA	W	NA	NA	W	NA	R	R	R	R	W	W	R	W	R	R	R	R	R	R
chr1p4304771	1	4304771	W	R	R	NA	W	W	NA	NA	R	NA	W	W	NA	R	NA	NA	R	W	R	W	W	W	W	W	NA	W	R	NA	W	NA	NA	NA	NA	NA	NA	R	R	W	NA	R	W	R	R	R	R	R	R
chr1p4314127	1	4314127	NA	R	R	W	W	W	NA	W	R	R	W	W	NA	R	NA	NA	R	W	NA	W	W	W	W	W	W	W	R	NA	W	NA	NA	W	NA	NA	NA	R	NA	W	NA	R	W	R	NA	NA	R	R	NA
chr1p4319442	1	4319442	W	R	R	W	W	W	NA	W	R	R	W	W	NA	R	NA	NA	R	W	R	W	W	W	W	W	NA	W	R	NA	W	NA	NA	W	NA	NA	R	R	R	NA	W	NA	W	R	R	R	R	R	NA
chr1p4319544	1	4319544	W	R	R	W	W	W	NA	W	R	R	W	W	NA	R	NA	NA	R	W	R	W	W	W	W	NA	NA	W	R	NA	W	NA	NA	W	NA	NA	NA	R	R	NA	NA	NA	W	R	R	NA	R	R	NA
chr1p4319571	1	4319571	W	NA	R	W	W	W	NA	W	R	R	W	W	NA	R	NA	NA	R	W	R	W	W	W	W	NA	NA	W	R	NA	W	NA	NA	W	NA	NA	R	R	R	NA	NA	NA	W	R	R	NA	R	R	NA
chr1p4324136	1	4324136	W	R	R	W	W	W	NA	W	R	R	W	W	NA	R	NA	NA	R	W	R	W	W	W	W	W	W	W	R	NA	W	NA	NA	W	NA	R	R	R	R	W	W	R	W	R	R	R	R	R	R
chr1p4324163	1	4324163	W	R	R	W	W	W	NA	W	R	R	W	W	NA	R	NA	NA	R	W	R	W	W	W	W	W	W	W	R	NA	W	NA	NA	W	NA	R	R	R	R	W	W	R	W	R	R	R	R	R	R
chr1p4333824	1	4333824	W	R	R	W	W	W	NA	W	R	R	W	W	NA	R	NA	NA	R	W	R	W	W	W	W	W	W	W	R	NA	W	NA	NA	W	NA	R	R	R	R	W	W	R	W	R	R	R	R	R	R
chr1p4338830	1	4338830	NA	R	R	W	W	W	NA	W	R	R	W	W	NA	R	NA	NA	R	NA	R	W	W	W	NA	W	W	W	R	NA	W	NA	NA	W	NA	R	R	R	R	W	W	R	NA	R	R	R	R	R	R
chr1p4338884	1	4338884	W	R	R	W	W	W	NA	W	R	R	W	W	NA	R	NA	NA	R	W	R	W	W	W	W	W	W	W	R	NA	W	NA	NA	W	NA	R	R	R	R	W	W	R	W	R	R	R	R	R	R
chr1p4339014	1	4339014	W	R	R	W	W	W	NA	W	R	R	W	W	NA	R	NA	NA	R	W	R	W	W	W	W	W	NA	W	R	NA	W	NA	NA	W	NA	NA	NA	R	R	W	W	R	W	R	R	R	R	R	R
chr1p4341692	1	4341692	W	R	R	W	W	W	NA	W	R	R	W	W	NA	R	NA	NA	R	W	R	W	W	W	W	W	W	W	R	R	W	NA	NA	W	NA	NA	R	R	R	W	W	R	W	R	R	R	R	R	R
chr1p4341706	1	4341706	W	R	R	W	W	W	NA	W	R	R	W	W	NA	R	NA	NA	R	W	R	W	W	W	W	W	W	W	R	R	W	NA	NA	W	NA	NA	NA	R	R	W	W	R	W	R	R	R	R	R	NA
chr1p4341962	1	4341962	W	R	R	W	W	W	NA	W	R	R	W	W	NA	R	NA	NA	R	W	R	W	W	W	W	W	NA	W	R	NA	W	NA	NA	NA	NA	NA	R	R	R	W	W	R	W	R	R	R	R	R	R
chr1p4341976	1	4341976	W	R	R	W	W	W	NA	W	R	R	W	W	NA	R	NA	NA	R	W	R	W	W	W	W	W	NA	W	R	NA	W	NA	NA	NA	NA	NA	R	R	R	W	W	R	W	R	R	R	R	NA	R
chr1p4341984	1	4341984	W	R	R	W	W	W	NA	W	R	R	W	W	NA	R	NA	NA	R	W	R	W	W	W	W	W	NA	W	R	NA	W	NA	NA	NA	NA	NA	R	R	R	W	W	R	W	R	R	R	R	R	R
chr1p4344623	1	4344623	W	R	R	W	W	W	NA	NA	R	NA	W	W	NA	R	NA	NA	R	NA	R	W	W	W	W	W	W	W	R	NA	NA	NA	NA	W	NA	NA	R	R	R	W	W	R	W	R	R	R	R	R	R
chr1p4352513	1	4352513	W	R	R	W	W	W	NA	W	R	R	W	W	NA	R	NA	NA	R	W	R	W	W	W	W	W	W	W	R	R	W	NA	NA	W	NA	NA	R	R	R	W	W	R	W	R	R	R	R	R	NA
chr1p4352634	1	4352634	W	R	R	W	W	W	NA	W	R	R	W	W	NA	R	NA	NA	R	W	R	W	W	W	W	W	W	W	R	NA	W	NA	NA	W	NA	R	R	R	R	W	W	R	W	R	R	R	R	R	R
chr1p4365628	1	4365628	W	R	R	W	W	W	NA	W	R	R	W	W	NA	R	NA	NA	R	W	R	W	W	W	W	W	W	W	R	R	W	NA	NA	W	NA	R	R	R	R	W	W	R	W	R	R	R	R	R	R
chr1p4371182	1	4371182	W	R	R	W	W	W	NA	W	R	R	W	W	NA	R	NA	NA	R	W	NA	W	W	W	W	W	NA	W	R	NA	W	NA	NA	W	NA	NA	R	R	R	NA	W	NA	W	NA	R	R	R	R	NA
chr1p4374662	1	4374662	W	R	R	W	W	W	NA	W	R	R	W	W	NA	NA	NA	NA	R	W	R	W	W	W	W	W	W	W	R	NA	W	NA	NA	W	NA	NA	R	R	R	W	W	R	W	R	R	R	R	R	R
chr1p4381715	1	4381715	W	R	R	W	W	W	NA	W	R	R	W	W	NA	R	NA	NA	R	W	R	W	W	W	W	W	W	W	R	NA	W	NA	NA	W	NA	NA	R	R	R	W	W	R	W	R	R	R	R	R	R
chr1p4381732	1	4381732	W	R	R	W	W	W	NA	W	R	R	W	W	NA	R	NA	NA	R	W	R	W	W	W	W	W	W	W	R	NA	W	NA	NA	W	NA	NA	R	R	R	W	W	R	W	R	R	R	R	R	R
chr1p4381766	1	4381766	W	R	R	W	W	W	NA	W	R	R	W	W	NA	R	NA	NA	R	W	R	W	W	W	W	W	W	W	R	NA	W	NA	NA	W	NA	NA	R	R	R	W	W	R	W	R	R	R	R	R	R
chr1p4441681	1	4441681	W	R	R	W	NA	W	NA	W	R	R	W	W	NA	R	NA	NA	NA	W	R	W	W	W	W	W	NA	W	R	NA	NA	NA	NA	NA	NA	NA	R	R	R	W	W	R	W	R	R	R	NA	R	NA
chr1p4470261	1	4470261	W	R	R	W	W	W	NA	W	R	R	W	W	NA	R	NA	NA	R	W	R	W	W	W	W	W	W	W	R	NA	W	NA	NA	NA	NA	R	R	R	R	W	W	R	W	R	R	R	R	R	R
chr1p4483355	1	4483355	NA	R	R	NA	W	W	NA	W	R	R	W	W	NA	R	NA	NA	R	W	R	W	W	W	W	W	W	W	R	NA	W	NA	NA	NA	NA	NA	NA	R	R	W	NA	R	W	R	R	R	R	R	NA
chr1p4529521	1	4529521	NA	R	R	NA	W	W	NA	W	R	R	W	W	NA	NA	NA	NA	NA	W	R	W	W	W	W	W	W	W	R	R	W	NA	NA	W	NA	R	R	R	R	W	W	R	W	R	R	R	R	R	R
chr1p4530225	1	4530225	NA	R	R	W	W	W	NA	W	R	R	W	W	NA	R	NA	NA	R	W	R	W	W	W	W	W	W	W	R	NA	W	NA	NA	W	NA	NA	R	R	R	W	W	R	W	R	R	R	R	R	R
chr1p4530233	1	4530233	NA	R	R	W	W	W	NA	W	R	R	W	W	NA	R	NA	NA	R	W	R	W	W	W	W	W	W	W	R	NA	W	NA	NA	W	NA	NA	R	R	R	W	W	R	W	R	R	R	R	R	R
chr1p4636882	1	4636882	NA	R	R	W	W	W	NA	W	R	R	W	W	NA	R	NA	NA	W	W	R	W	W	W	R	W	W	W	R	NA	W	NA	NA	W	NA	R	R	R	R	W	W	R	W	R	R	R	R	R	R
chr1p4636927	1	4636927	NA	R	R	W	W	W	NA	W	R	R	W	W	NA	R	NA	NA	W	W	R	W	W	W	R	W	W	W	R	NA	W	NA	NA	W	NA	R	R	R	R	W	W	R	W	R	R	R	R	R	R
chr1p4652218	1	4652218	W	R	R	W	W	W	NA	W	R	R	W	W	NA	R	W	NA	W	W	R	W	W	W	R	W	W	W	R	NA	W	NA	NA	W	NA	NA	R	R	R	W	W	R	W	R	R	R	R	R	NA
chr1p4652372	1	4652372	NA	R	R	W	W	W	NA	W	R	R	NA	W	NA	R	NA	NA	W	W	R	W	W	W	R	W	NA	W	R	NA	W	NA	NA	W	NA	NA	NA	R	R	W	NA	R	W	R	R	R	R	R	NA
chr1p4695196	1	4695196	NA	W	R	W	W	W	NA	W	R	R	W	W	NA	W	NA	NA	W	W	R	W	W	R	R	W	NA	W	NA	R	W	NA	NA	W	NA	NA	R	R	R	W	W	R	W	R	R	R	R	R	R
chr1p4702614	1	4702614	NA	W	R	W	W	W	NA	W	R	R	W	W	NA	W	NA	NA	W	W	R	W	W	R	R	W	NA	W	R	NA	W	NA	NA	W	NA	NA	R	R	R	W	W	R	W	R	R	R	R	R	NA
chr1p4789827	1	4789827	NA	W	R	NA	W	NA	NA	W	R	R	W	W	NA	W	NA	NA	W	W	R	W	W	R	R	W	NA	W	R	NA	W	NA	NA	W	NA	NA	NA	R	R	W	NA	NA	NA	R	NA	R	R	R	NA
chr1p4876808	1	4876808	W	W	R	W	R	W	NA	W	R	R	W	W	NA	W	NA	NA	W	W	R	W	W	R	R	W	W	W	R	NA	W	NA	NA	W	NA	NA	R	R	R	W	W	R	W	R	W	R	R	R	NA
chr1p4905896	1	4905896	W	W	R	W	NA	NA	NA	W	NA	R	W	W	NA	W	NA	NA	W	W	R	W	W	R	R	W	W	W	R	NA	W	NA	NA	W	NA	W	R	R	R	W	W	R	W	R	W	R	R	R	R
chr1p4907234	1	4907234	W	W	R	W	NA	NA	NA	W	NA	R	W	W	NA	W	NA	NA	W	W	R	W	W	R	R	W	W	W	R	NA	W	NA	NA	W	NA	W	R	R	R	W	W	R	W	R	W	R	R	R	R
chr1p4907264	1	4907264	W	W	R	W	NA	NA	NA	W	NA	R	W	W	NA	W	NA	NA	W	W	R	W	W	R	R	W	W	W	R	NA	W	NA	NA	W	NA	W	R	R	R	W	W	R	W	R	W	R	R	R	R
chr1p4945673	1	4945673	W	W	R	W	R	NA	NA	W	NA	R	W	W	NA	R	NA	NA	W	W	R	W	W	R	R	W	NA	W	R	NA	W	NA	W	W	NA	NA	R	R	R	W	W	R	W	R	R	R	R	R	NA
chr1p4945826	1	4945826	NA	W	R	W	NA	NA	NA	W	NA	R	W	W	NA	R	NA	NA	W	W	R	W	W	R	R	W	NA	W	R	NA	W	NA	W	W	NA	NA	R	R	R	W	W	R	W	R	R	R	R	R	R
chr1p4945841	1	4945841	NA	W	R	W	NA	NA	NA	W	NA	R	W	W	NA	R	NA	NA	W	W	R	W	W	R	R	W	NA	W	R	NA	W	NA	W	W	NA	NA	R	R	R	W	W	R	W	R	R	R	R	R	R
chr1p4945880	1	4945880	NA	W	R	W	NA	NA	NA	W	NA	R	W	W	NA	R	NA	NA	W	W	R	W	W	R	R	W	NA	W	R	NA	W	NA	W	W	NA	NA	R	R	R	W	W	R	W	R	R	R	R	R	R
chr1p4945886	1	4945886	NA	W	R	W	NA	NA	NA	W	NA	R	W	W	NA	R	NA	NA	W	W	R	W	W	R	R	W	NA	W	R	NA	W	NA	W	W	NA	NA	R	R	R	W	W	R	W	R	R	R	R	R	R
chr1p4945917	1	4945917	NA	W	R	W	NA	NA	NA	W	NA	R	W	W	NA	R	NA	NA	W	W	R	W	W	R	R	W	NA	W	R	NA	W	NA	W	W	NA	NA	R	R	R	W	W	R	W	R	R	R	R	R	R
chr1p4945922	1	4945922	NA	W	R	W	NA	NA	NA	W	NA	R	W	W	NA	R	NA	NA	W	W	R	W	W	R	R	W	NA	W	R	NA	W	NA	W	W	NA	NA	R	R	R	W	W	R	W	R	R	R	R	R	NA
chr1p4945947	1	4945947	NA	W	R	W	NA	NA	NA	W	NA	R	W	W	NA	R	NA	NA	W	W	R	W	W	R	R	W	NA	W	R	NA	W	NA	W	W	NA	NA	NA	R	R	W	W	R	W	R	R	R	R	R	NA
chr1p4945956	1	4945956	NA	W	R	W	NA	NA	NA	W	NA	R	W	W	NA	R	NA	NA	W	W	R	W	W	R	R	W	NA	W	R	NA	W	NA	W	W	NA	NA	NA	R	R	W	W	R	W	R	NA	R	R	NA	NA
chr1p5073649	1	5073649	W	W	R	W	NA	NA	NA	W	R	R	W	W	NA	W	NA	NA	W	W	R	W	W	R	W	W	NA	W	R	NA	W	NA	W	W	NA	NA	R	R	R	W	W	R	W	R	W	R	R	R	NA
chr1p5097855	1	5097855	NA	W	R	W	NA	NA	NA	W	R	R	W	W	NA	W	NA	NA	W	W	R	W	W	R	W	W	W	W	R	NA	W	NA	W	W	NA	NA	R	NA	R	W	NA	R	NA	R	NA	R	R	NA	NA
chr1p5117088	1	5117088	W	W	R	NA	NA	NA	NA	W	R	R	W	NA	NA	W	NA	NA	W	W	R	W	W	R	W	W	W	W	R	R	W	NA	W	W	NA	NA	R	R	R	W	W	R	W	R	W	R	R	R	NA
chr1p5248877	1	5248877	W	W	R	W	NA	NA	NA	NA	R	R	W	W	NA	W	NA	NA	W	W	R	W	W	W	W	W	W	W	R	NA	W	NA	NA	W	NA	NA	R	R	R	W	W	R	W	R	W	R	R	R	R
chr1p5248928	1	5248928	W	W	R	W	NA	NA	NA	NA	R	R	W	W	NA	W	NA	NA	W	W	R	W	W	W	W	W	W	W	R	NA	W	NA	W	W	NA	NA	R	R	R	W	W	R	W	R	W	R	R	R	R
chr1p5263956	1	5263956	NA	NA	R	NA	NA	NA	NA	NA	R	R	W	W	NA	W	NA	NA	W	W	R	W	W	W	W	W	NA	W	R	NA	W	NA	W	W	NA	NA	R	R	R	W	W	NA	NA	R	W	R	R	R	NA
chr1p5263962	1	5263962	NA	W	R	W	NA	NA	NA	NA	R	R	W	W	NA	W	NA	NA	W	W	R	W	W	W	W	W	W	W	R	NA	W	NA	W	W	NA	NA	R	R	R	W	W	NA	NA	R	W	R	R	R	NA
chr1p5287423	1	5287423	NA	W	R	W	R	NA	NA	W	R	R	W	W	NA	W	NA	NA	W	W	R	W	W	W	W	W	W	W	R	NA	W	NA	W	W	NA	NA	R	R	R	W	W	R	W	R	W	R	R	R	NA
chr1p5289024	1	5289024	NA	W	R	W	NA	NA	NA	NA	R	R	W	W	NA	W	NA	NA	W	W	R	W	W	W	W	W	W	W	R	NA	W	NA	W	W	NA	NA	R	R	R	W	W	R	W	R	W	R	R	R	NA
chr1p5304134	1	5304134	W	W	R	W	NA	NA	NA	NA	R	R	W	NA	NA	W	NA	NA	W	W	R	W	W	W	W	W	NA	W	R	NA	W	NA	W	W	NA	NA	NA	R	R	W	NA	R	W	R	W	NA	R	R	NA
chr1p5317164	1	5317164	W	W	R	W	NA	NA	NA	NA	R	R	W	W	NA	W	NA	NA	W	W	R	W	W	W	W	W	W	W	R	NA	W	NA	W	W	NA	W	R	R	R	W	W	R	W	R	W	R	R	R	R
chr1p5317197	1	5317197	W	W	R	W	NA	NA	NA	NA	R	R	W	W	NA	W	NA	NA	W	W	R	W	W	W	W	W	W	W	R	NA	W	NA	W	W	NA	NA	R	R	R	W	W	R	W	R	W	R	R	R	R
chr1p5331275	1	5331275	W	W	R	W	NA	NA	NA	NA	R	R	W	W	NA	W	NA	NA	W	W	R	W	W	W	W	W	W	W	R	NA	W	NA	W	W	NA	W	R	R	R	W	W	R	W	R	W	R	R	R	R
chr1p5331290	1	5331290	W	W	R	W	NA	NA	NA	NA	R	R	W	W	NA	W	NA	NA	W	W	R	W	W	W	W	W	W	W	R	NA	W	NA	W	W	NA	W	R	R	R	W	W	R	W	R	W	R	R	R	R
chr1p5331293	1	5331293	W	W	R	W	NA	NA	NA	NA	R	R	W	W	NA	W	NA	NA	W	W	R	W	W	W	W	W	W	W	R	NA	W	NA	W	W	NA	W	R	R	R	W	W	R	W	R	W	R	R	R	R
chr1p5331302	1	5331302	W	W	R	W	NA	NA	NA	NA	R	R	W	W	NA	W	NA	NA	W	W	R	W	W	W	W	W	W	W	R	NA	W	NA	W	W	NA	W	R	R	R	W	W	R	W	R	W	R	R	R	R
chr1p5331326	1	5331326	W	W	R	W	NA	NA	NA	NA	R	R	W	W	NA	W	NA	NA	W	W	R	W	W	W	W	W	W	W	R	NA	W	NA	W	W	NA	W	R	R	R	W	W	R	W	R	W	R	R	R	R
chr1p5331356	1	5331356	W	W	R	W	NA	NA	NA	NA	R	R	W	W	NA	W	NA	NA	W	W	R	W	W	W	W	W	W	W	R	NA	W	NA	W	W	NA	W	R	R	R	W	W	R	W	R	W	R	R	R	R
chr1p5331362	1	5331362	W	W	R	W	NA	NA	NA	NA	R	R	W	W	NA	W	NA	NA	W	W	R	W	W	W	W	W	W	W	R	NA	W	NA	W	W	NA	W	R	R	R	W	W	R	W	R	W	R	R	R	R
chr1p5332590	1	5332590	W	W	R	W	R	NA	NA	NA	R	R	W	W	NA	W	NA	NA	W	W	R	W	W	W	W	W	NA	W	R	NA	W	NA	W	W	NA	NA	R	R	R	W	W	R	W	R	NA	R	R	R	NA
chr1p5332700	1	5332700	W	W	R	W	NA	NA	NA	NA	NA	R	W	W	NA	W	NA	NA	W	W	NA	W	W	W	W	W	NA	W	R	NA	W	NA	W	W	NA	NA	R	R	R	W	W	R	W	R	NA	R	R	R	NA
chr1p5332707	1	5332707	W	W	R	W	NA	NA	NA	NA	NA	R	W	W	NA	W	NA	NA	W	W	R	W	W	W	W	W	NA	W	R	NA	W	NA	W	W	NA	NA	R	R	R	W	W	R	W	R	NA	R	R	R	NA
chr1p5333641	1	5333641	W	W	R	W	NA	NA	NA	NA	R	R	W	W	NA	W	NA	NA	W	W	R	W	W	W	W	W	NA	W	R	NA	W	NA	W	W	NA	NA	NA	R	R	W	W	R	W	R	W	R	R	R	NA
chr1p5333656	1	5333656	W	W	R	W	NA	NA	NA	NA	R	R	W	W	NA	W	NA	NA	W	W	R	W	W	W	W	W	NA	W	R	NA	W	NA	W	W	NA	NA	NA	R	R	W	W	R	W	R	W	R	R	R	NA
chr1p5333677	1	5333677	W	W	R	W	NA	NA	NA	NA	R	R	W	W	NA	W	NA	NA	W	W	R	W	W	W	W	W	NA	W	R	NA	W	NA	W	W	NA	NA	NA	R	R	W	W	R	W	R	W	R	R	R	NA
chr1p5333851	1	5333851	W	W	R	W	NA	NA	NA	NA	R	R	W	W	NA	W	NA	NA	W	W	R	W	W	W	W	W	NA	W	R	NA	W	NA	W	W	NA	NA	NA	R	R	W	W	R	W	R	W	R	R	R	NA
chr1p5336855	1	5336855	W	W	R	W	NA	NA	NA	NA	R	R	W	W	NA	W	NA	NA	W	W	R	W	W	W	W	W	W	W	R	NA	W	NA	W	W	NA	W	R	R	R	W	W	R	W	R	W	R	R	R	R
chr1p5337798	1	5337798	NA	W	R	W	NA	NA	NA	W	R	R	W	W	NA	W	NA	NA	W	W	R	W	W	W	W	W	W	W	R	NA	W	NA	W	W	NA	W	R	R	R	W	W	R	W	R	W	R	R	R	R
chr1p5339224	1	5339224	NA	W	R	W	NA	NA	NA	NA	R	R	W	W	NA	W	NA	NA	W	W	R	W	W	W	W	W	W	W	R	NA	W	NA	W	W	NA	NA	R	R	R	W	W	R	W	R	W	R	R	R	R
chr1p5339311	1	5339311	NA	W	R	W	NA	NA	NA	NA	R	R	W	W	NA	W	NA	NA	W	W	R	W	W	W	W	W	W	W	R	R	W	NA	W	W	NA	W	R	R	R	W	W	R	W	R	W	R	R	R	R
chr1p5339429	1	5339429	W	W	R	NA	NA	NA	NA	NA	R	R	W	W	NA	W	NA	NA	W	W	R	W	W	W	W	W	W	W	R	NA	W	NA	W	W	NA	NA	R	R	R	W	W	R	W	R	W	R	R	R	R
chr1p5339662	1	5339662	W	W	NA	W	NA	NA	NA	W	NA	NA	W	W	NA	W	NA	NA	W	W	NA	W	W	W	W	W	W	W	R	NA	W	NA	W	W	NA	NA	NA	R	R	W	W	R	W	NA	W	NA	R	NA	NA
chr1p5339679	1	5339679	W	W	NA	W	NA	NA	NA	W	NA	NA	W	W	NA	W	NA	NA	W	W	NA	W	W	W	W	W	W	W	R	NA	W	NA	W	W	NA	NA	NA	R	R	W	W	R	W	NA	W	NA	R	NA	NA
chr1p5339777	1	5339777	W	W	R	W	NA	R	NA	W	R	R	W	W	NA	W	NA	NA	W	W	R	W	W	W	W	W	W	W	R	NA	W	NA	W	W	NA	NA	R	R	R	W	W	R	W	R	W	R	R	NA	NA
chr1p5339814	1	5339814	NA	W	R	W	R	NA	NA	NA	NA	R	W	W	NA	W	NA	NA	W	W	R	W	W	W	W	W	NA	W	R	R	W	NA	W	W	NA	NA	R	R	R	W	W	R	W	R	W	R	NA	R	NA
chr1p5339816	1	5339816	NA	W	R	W	R	NA	NA	NA	NA	R	W	W	NA	W	NA	NA	W	W	R	W	W	W	W	W	NA	W	R	R	W	NA	W	W	NA	NA	R	R	R	W	W	R	W	R	W	R	NA	R	NA
chr1p5339862	1	5339862	NA	W	R	W	R	NA	NA	NA	R	R	W	W	NA	W	NA	NA	W	W	R	W	W	W	W	W	NA	W	R	R	W	NA	W	W	NA	NA	R	R	R	W	W	R	W	R	W	R	R	R	NA
chr1p5343030	1	5343030	NA	W	R	W	NA	NA	NA	NA	R	R	W	W	NA	W	NA	NA	W	W	R	W	W	W	W	W	W	W	R	NA	W	NA	W	W	NA	W	R	R	R	W	W	R	W	R	W	R	R	R	R
chr1p5343072	1	5343072	NA	W	R	W	NA	NA	NA	NA	R	R	W	W	NA	W	NA	NA	W	W	R	W	W	W	W	W	W	W	R	NA	W	NA	W	W	NA	W	R	R	R	W	W	R	W	R	W	R	R	R	R
chr1p5343105	1	5343105	NA	W	R	W	NA	NA	NA	NA	R	R	W	W	NA	W	NA	NA	W	W	R	W	W	W	W	W	W	W	R	NA	W	NA	W	W	NA	W	R	R	R	W	W	R	W	R	W	R	R	R	R
chr1p5343115	1	5343115	NA	W	R	W	NA	NA	NA	NA	R	R	W	W	NA	W	NA	NA	W	W	R	W	W	W	W	W	W	W	R	NA	W	NA	W	W	NA	W	R	R	R	W	W	R	W	R	W	R	R	R	R
chr1p5347702	1	5347702	NA	W	R	NA	R	NA	NA	NA	R	R	W	W	NA	W	NA	NA	W	W	R	W	W	W	W	W	W	W	R	R	W	NA	W	W	NA	W	R	R	R	W	W	R	W	R	W	R	R	R	R
chr1p5350977	1	5350977	W	W	R	W	NA	NA	NA	NA	R	R	W	W	NA	W	NA	NA	W	W	R	W	W	W	W	W	W	W	R	R	W	NA	W	W	NA	NA	R	R	R	W	W	R	W	R	W	R	R	R	R
chr1p5352480	1	5352480	NA	W	R	NA	NA	NA	NA	NA	R	R	W	W	NA	NA	NA	NA	W	W	R	W	W	W	W	W	W	W	R	R	W	R	W	W	NA	NA	R	R	R	W	W	R	W	R	W	R	R	R	NA
chr1p5352593	1	5352593	NA	W	R	W	R	NA	NA	NA	R	R	W	W	NA	W	NA	NA	W	W	R	W	W	W	W	W	W	W	R	R	W	NA	W	W	NA	NA	R	R	R	W	W	R	W	R	W	R	R	R	NA
chr1p5352602	1	5352602	NA	W	R	W	R	NA	NA	NA	R	R	W	W	NA	W	NA	NA	W	W	R	W	W	W	W	W	W	W	R	R	W	NA	W	W	NA	NA	R	R	R	W	W	R	W	R	W	R	R	R	NA
chr1p5352604	1	5352604	NA	W	R	W	R	NA	NA	NA	R	R	W	W	NA	W	NA	NA	W	W	R	W	W	W	W	W	W	W	R	R	W	NA	W	W	NA	NA	R	R	R	W	W	R	W	R	W	R	R	R	NA
chr1p5352613	1	5352613	NA	W	R	W	R	NA	NA	NA	R	R	W	W	NA	W	NA	NA	W	W	R	W	W	W	W	W	W	W	R	R	W	NA	W	W	NA	NA	R	R	R	W	W	R	W	R	W	R	R	R	NA
chr1p5352785	1	5352785	NA	W	R	W	NA	NA	NA	NA	R	R	W	W	NA	W	NA	NA	W	W	R	W	W	W	W	W	NA	W	R	R	W	NA	W	W	NA	NA	NA	R	R	W	W	NA	NA	NA	NA	R	NA	NA	NA
chr1p5373373	1	5373373	NA	W	R	W	NA	NA	NA	NA	R	R	W	W	NA	W	NA	NA	W	W	R	W	W	W	W	W	W	W	R	R	W	NA	W	W	NA	NA	R	R	R	W	W	R	W	R	W	R	R	R	NA
chr1p5373390	1	5373390	W	W	R	W	NA	NA	NA	NA	R	R	W	W	NA	W	NA	NA	W	W	R	W	W	W	W	W	W	W	R	R	W	NA	W	W	NA	NA	R	R	R	W	W	R	W	R	W	R	R	R	NA
chr1p5376489	1	5376489	NA	W	R	W	NA	NA	NA	NA	R	R	W	W	NA	W	NA	NA	W	W	R	W	W	W	W	W	W	W	R	NA	W	NA	W	W	NA	W	R	R	R	W	W	R	W	R	W	R	R	R	R
chr1p5376513	1	5376513	NA	W	R	W	NA	NA	NA	NA	R	R	W	W	NA	W	NA	NA	W	W	R	W	W	W	W	W	W	W	R	NA	W	NA	W	W	NA	W	R	R	R	W	W	R	W	R	W	R	R	R	R
chr1p5395327	1	5395327	NA	W	R	W	R	NA	NA	NA	R	R	W	W	NA	W	NA	NA	W	W	R	W	W	W	W	W	W	W	R	NA	W	NA	W	W	NA	W	R	R	R	W	W	R	R	R	W	R	R	R	R
chr1p5395334	1	5395334	NA	W	R	W	R	NA	NA	NA	R	R	W	W	NA	W	NA	NA	W	W	R	W	W	W	W	W	W	W	R	NA	W	NA	W	W	NA	W	R	R	R	W	W	R	R	R	W	R	R	R	R
chr1p5477109	1	5477109	NA	W	R	W	R	NA	NA	NA	R	R	W	W	NA	NA	NA	NA	W	W	R	W	W	W	W	W	NA	W	R	NA	R	NA	W	W	NA	NA	R	R	R	W	W	R	R	R	W	R	R	R	NA
chr1p5479467	1	5479467	NA	W	R	W	NA	NA	NA	NA	R	R	W	NA	NA	W	NA	NA	W	W	R	W	W	W	W	W	NA	W	R	NA	R	NA	W	W	NA	NA	R	R	R	W	W	R	R	NA	W	R	R	R	NA
chr1p5536535	1	5536535	NA	W	R	W	R	NA	NA	NA	R	R	W	W	NA	W	NA	NA	W	W	R	W	W	W	W	W	W	W	R	NA	R	NA	W	W	NA	W	NA	R	R	W	W	R	R	R	W	R	R	R	NA
chr1p5536634	1	5536634	NA	W	R	W	NA	NA	NA	NA	R	R	W	W	NA	W	NA	NA	W	W	R	W	W	W	W	W	NA	W	R	NA	R	NA	W	W	NA	W	NA	R	R	W	W	R	R	R	W	R	R	R	NA
chr1p5539400	1	5539400	NA	W	R	W	R	NA	NA	NA	R	R	NA	W	NA	W	NA	NA	W	W	R	W	W	W	W	W	NA	W	R	R	R	NA	W	W	NA	NA	NA	R	R	NA	NA	NA	NA	R	W	R	NA	R	NA
chr1p5548242	1	5548242	NA	W	R	W	NA	NA	NA	NA	R	R	W	W	NA	W	NA	NA	W	W	R	W	W	W	W	W	W	W	R	NA	R	NA	W	W	NA	NA	R	R	R	W	W	R	R	R	W	R	R	R	R
dupc1p5577727chr4p539715	1	539715	W	W	R	W	W	NA	NA	NA	R	R	W	W	NA	W	NA	NA	W	W	R	W	W	W	W	W	NA	W	R	R	R	W	W	W	W	NA	NA	R	R	W	NA	R	R	R	W	R	R	R	NA
dupc1p5577727chr4p662803	1	662803	W	NA	R	NA	NA	NA	NA	NA	R	R	W	NA	NA	W	NA	NA	W	W	NA	W	W	W	W	W	W	W	R	R	R	W	W	W	W	NA	NA	R	R	W	NA	R	R	R	NA	R	R	R	NA
dupc1p5577727chr4p918983	1	918983	W	W	R	W	W	W	NA	NA	W	W	W	W	NA	W	NA	NA	W	W	R	W	W	R	W	W	NA	W	R	R	R	W	W	W	W	NA	NA	R	R	R	W	NA	R	R	NA	R	R	R	NA
dupc1p5577727chr4p918985	1	918985	W	W	R	W	W	W	NA	NA	W	W	W	W	NA	W	NA	NA	W	W	R	W	W	R	W	W	NA	W	R	R	R	W	W	W	W	NA	NA	R	R	R	W	NA	R	R	NA	R	R	R	NA
dupc1p5577727chr4p986921	1	986921	W	W	R	W	W	W	NA	NA	W	W	W	W	NA	W	NA	NA	W	W	R	W	W	R	W	W	W	W	R	R	R	W	W	W	W	W	R	R	R	R	W	R	R	R	R	R	R	R	R
chr1p5595740	1	5595740	NA	W	R	W	NA	NA	NA	NA	R	R	W	W	NA	W	NA	NA	W	W	R	W	W	W	W	W	W	W	R	NA	R	NA	W	W	NA	W	R	R	R	W	W	R	R	R	W	R	R	R	R
chr1p5626275	1	5626275	NA	W	R	W	NA	NA	NA	NA	R	R	W	W	NA	W	NA	NA	W	W	R	W	W	W	W	W	W	W	R	NA	R	NA	NA	W	NA	W	R	R	R	W	W	R	R	R	W	R	R	R	R
chr1p5630967	1	5630967	NA	W	R	W	R	NA	NA	NA	R	R	W	W	NA	W	NA	NA	W	W	R	W	W	W	W	W	W	W	R	NA	R	NA	NA	W	NA	W	R	W	R	W	W	R	R	R	W	R	R	R	R
chr1p5636076	1	5636076	NA	W	R	W	NA	NA	NA	NA	R	R	W	W	NA	W	NA	NA	W	W	R	W	W	W	W	W	W	W	R	NA	R	NA	NA	W	NA	NA	R	R	R	W	W	R	R	R	W	R	R	R	NA
chr1p5666760	1	5666760	NA	W	R	W	NA	NA	NA	NA	R	R	W	W	NA	NA	NA	NA	W	W	R	W	W	W	W	W	NA	W	R	R	R	NA	NA	W	NA	NA	R	R	R	W	W	NA	R	R	NA	R	R	R	R
chr1p5666782	1	5666782	NA	W	R	W	NA	NA	NA	NA	R	R	W	W	NA	NA	NA	NA	W	W	R	W	W	W	W	W	NA	W	R	R	R	NA	NA	W	NA	NA	R	R	R	W	W	NA	R	R	NA	R	R	R	R
chr1p5666790	1	5666790	NA	W	R	W	NA	NA	NA	NA	R	R	W	W	NA	NA	NA	NA	W	W	R	W	W	W	W	W	NA	W	R	R	R	NA	NA	W	NA	NA	R	R	R	W	W	NA	R	R	NA	R	R	R	R
chr1p5666799	1	5666799	NA	W	R	W	NA	NA	NA	NA	R	R	W	W	NA	NA	NA	NA	W	W	R	W	W	W	W	W	NA	W	R	R	R	NA	NA	W	NA	NA	R	R	R	W	W	NA	R	R	NA	R	R	R	R
chr1p5669465	1	5669465	NA	W	R	W	NA	NA	NA	NA	R	R	W	W	NA	W	NA	NA	W	W	R	W	W	W	W	W	W	W	R	NA	R	NA	NA	W	NA	W	R	R	R	W	W	R	R	R	W	R	R	R	R
chr1p5669483	1	5669483	NA	W	R	W	R	NA	NA	NA	R	R	W	W	NA	W	NA	NA	W	W	R	W	W	W	W	W	W	W	R	NA	R	NA	NA	W	NA	W	R	R	R	W	W	R	R	R	W	R	R	R	R
chr1p5713639	1	5713639	NA	W	R	W	R	NA	NA	NA	R	R	W	W	NA	W	NA	NA	W	W	R	W	W	W	W	W	W	W	R	R	R	NA	NA	W	NA	W	R	R	R	W	W	R	R	R	W	R	R	R	R
chr1p5737438	1	5737438	NA	NA	R	W	R	NA	NA	NA	R	R	W	NA	NA	W	NA	NA	W	W	R	W	W	NA	W	W	NA	W	R	R	R	R	NA	W	NA	NA	R	R	R	NA	NA	R	R	R	NA	R	R	R	NA
chr1p5741828	1	5741828	NA	W	R	W	NA	NA	NA	NA	R	R	W	W	NA	W	NA	NA	W	W	R	W	W	W	W	W	W	W	R	NA	R	NA	NA	W	NA	NA	R	R	R	W	W	R	R	R	W	R	R	R	R
chr1p5741927	1	5741927	NA	W	R	W	NA	NA	NA	NA	R	R	W	W	NA	W	NA	NA	W	W	R	W	W	W	W	W	NA	W	R	NA	NA	NA	NA	W	NA	NA	R	R	R	W	W	R	R	R	W	R	R	R	R
chr1p5742098	1	5742098	NA	W	R	W	R	NA	NA	NA	R	R	W	W	NA	W	NA	NA	W	W	R	W	W	W	W	W	W	W	R	NA	R	NA	NA	W	NA	W	R	R	R	W	W	R	R	R	W	R	R	R	R
chr1p5749632	1	5749632	NA	W	R	W	R	NA	NA	NA	R	R	W	W	NA	W	NA	NA	W	W	R	W	W	W	W	W	W	W	R	NA	R	NA	NA	W	NA	NA	R	R	R	W	W	R	R	R	NA	R	R	R	R
chr1p5749644	1	5749644	NA	W	R	W	R	NA	NA	NA	R	R	W	W	NA	W	NA	NA	W	W	R	W	W	W	W	W	W	W	R	NA	R	NA	NA	W	NA	NA	R	R	R	W	W	R	R	R	NA	R	R	R	R
chr1p5749732	1	5749732	NA	W	R	W	R	NA	NA	NA	R	R	W	W	NA	W	NA	NA	W	W	R	W	W	W	W	W	W	W	R	NA	R	NA	NA	W	NA	NA	R	R	R	W	W	R	R	R	W	R	R	R	R
chr1p5751407	1	5751407	NA	W	R	W	NA	NA	NA	NA	R	R	W	W	NA	W	NA	NA	W	W	R	W	W	W	W	W	W	W	R	NA	NA	NA	NA	W	NA	NA	R	R	R	W	W	R	R	R	W	R	R	R	NA
chr1p5752608	1	5752608	NA	W	R	NA	NA	NA	NA	NA	R	R	W	W	NA	W	NA	NA	W	W	R	W	W	W	W	W	W	W	R	NA	R	NA	NA	W	NA	NA	R	R	R	W	W	R	R	R	W	R	R	R	R
chr1p5777728	1	5777728	NA	W	R	W	NA	NA	NA	NA	R	R	W	W	NA	W	NA	NA	W	W	R	W	W	W	W	W	NA	W	R	NA	NA	NA	NA	W	NA	NA	NA	R	R	W	W	R	NA	R	W	NA	R	R	NA
chr1p5777847	1	5777847	NA	W	R	W	NA	NA	NA	NA	R	R	W	W	NA	W	NA	NA	W	W	R	W	W	W	W	W	NA	W	R	NA	R	NA	NA	W	NA	NA	NA	R	NA	W	NA	R	NA	NA	W	R	NA	R	NA
chr1p5778646	1	5778646	NA	W	R	W	R	NA	NA	NA	R	R	W	W	NA	W	NA	NA	W	W	R	W	W	W	W	W	NA	W	R	NA	R	NA	NA	W	NA	NA	R	R	R	W	NA	NA	R	R	NA	R	R	R	NA
chr1p5780517	1	5780517	NA	W	R	W	R	NA	NA	NA	R	R	W	W	NA	W	NA	NA	W	W	R	W	W	W	W	W	W	W	R	NA	R	NA	NA	W	NA	W	R	R	R	W	NA	R	R	R	W	R	R	R	NA
chr1p5786515	1	5786515	NA	W	R	W	R	NA	NA	W	R	R	W	W	NA	W	NA	NA	W	W	R	W	W	W	W	W	W	W	R	NA	R	NA	NA	W	NA	NA	R	R	R	W	W	R	R	R	W	R	R	R	R
chr1p5788896	1	5788896	NA	W	R	W	NA	NA	NA	NA	R	R	W	W	NA	W	NA	NA	W	W	R	W	W	W	W	W	NA	W	R	NA	R	NA	NA	W	NA	NA	NA	R	R	W	W	R	R	R	W	R	R	R	R
chr1p5794286	1	5794286	NA	W	R	W	NA	NA	NA	NA	R	R	W	W	NA	W	NA	NA	W	W	R	W	W	W	W	W	W	W	R	NA	R	NA	NA	W	NA	NA	R	R	R	W	W	R	R	R	W	R	R	R	NA
chr1p5794373	1	5794373	NA	W	R	W	NA	NA	NA	NA	R	R	W	W	NA	W	NA	NA	W	W	R	W	W	W	W	W	W	W	R	NA	R	NA	NA	W	NA	W	R	R	R	W	W	R	R	R	W	R	R	R	R
chr1p5806283	1	5806283	NA	W	R	W	NA	NA	NA	NA	R	R	W	W	NA	W	NA	NA	W	W	R	W	W	W	W	W	W	W	R	R	R	NA	NA	W	NA	W	R	R	R	W	W	R	R	R	W	R	R	R	R
chr1p5826178	1	5826178	NA	W	R	W	R	NA	NA	NA	R	R	W	W	NA	W	NA	NA	W	W	R	W	W	W	W	W	W	W	R	NA	R	NA	NA	W	NA	NA	R	R	R	W	W	R	R	R	W	R	R	R	R
chr1p5826197	1	5826197	NA	W	R	W	R	NA	NA	NA	R	R	W	W	NA	W	NA	NA	W	W	R	W	W	W	W	W	W	W	R	NA	R	NA	NA	W	NA	NA	R	R	R	W	W	R	R	R	W	R	R	R	R
chr1p5829321	1	5829321	NA	W	R	W	NA	NA	NA	W	R	R	W	W	NA	W	NA	NA	W	W	R	W	W	W	W	W	NA	W	R	R	R	NA	NA	W	NA	W	R	R	R	W	W	R	R	R	W	R	R	R	R
chr1p5857043	1	5857043	NA	W	R	W	R	NA	NA	NA	R	R	W	W	NA	W	NA	NA	W	W	R	W	W	W	W	W	W	W	R	NA	R	NA	NA	W	NA	NA	R	R	R	W	W	R	R	R	W	R	R	R	NA
chr1p5862033	1	5862033	NA	W	R	W	NA	NA	NA	NA	R	R	W	W	NA	W	NA	NA	W	W	R	W	W	W	W	W	W	W	R	NA	R	NA	NA	W	NA	W	R	R	R	W	W	R	R	R	W	R	R	R	R
chr1p5872614	1	5872614	NA	W	R	W	NA	NA	NA	NA	R	R	W	W	NA	W	NA	NA	W	W	R	W	W	W	W	W	W	W	R	NA	R	NA	NA	W	NA	W	R	R	R	W	W	R	R	R	W	R	R	R	R
chr1p5906384	1	5906384	NA	W	R	W	R	NA	NA	W	R	R	W	W	NA	W	NA	NA	W	W	NA	W	W	W	W	W	W	W	R	R	R	NA	NA	W	NA	NA	R	R	R	NA	NA	NA	NA	R	W	R	R	R	NA
chr1p5906405	1	5906405	NA	W	R	W	R	NA	NA	W	R	R	W	W	NA	W	NA	NA	W	W	NA	W	W	W	W	W	W	W	R	R	R	NA	NA	W	NA	NA	R	R	R	NA	NA	NA	NA	R	W	R	R	R	NA
chr1p5921326	1	5921326	NA	W	R	NA	NA	NA	NA	NA	R	R	W	W	NA	W	NA	NA	W	W	R	W	W	W	W	W	W	W	R	NA	R	NA	NA	W	NA	NA	R	R	W	NA	NA	R	R	R	NA	R	R	R	NA
chr1p5921584	1	5921584	NA	W	R	NA	NA	NA	NA	NA	R	R	W	W	NA	W	NA	NA	W	W	R	W	W	W	W	NA	NA	W	R	R	R	NA	NA	W	NA	NA	R	R	W	W	W	NA	R	R	W	R	R	NA	NA
chr1p5935606	1	5935606	NA	W	R	NA	NA	NA	NA	NA	R	NA	NA	W	NA	W	NA	NA	W	W	R	W	W	W	W	W	W	W	R	NA	R	NA	NA	W	NA	NA	NA	R	W	W	W	NA	R	R	NA	R	R	R	NA
chr1p5935607	1	5935607	NA	W	R	NA	NA	NA	NA	NA	R	NA	NA	W	NA	W	NA	NA	W	W	R	W	W	W	W	W	W	W	R	NA	R	NA	NA	W	NA	NA	NA	R	W	W	W	NA	R	R	NA	R	R	R	NA
chr1p5935662	1	5935662	NA	W	R	W	NA	NA	NA	NA	R	NA	NA	W	NA	W	NA	NA	W	W	R	W	W	W	W	W	W	W	R	NA	R	NA	NA	W	NA	NA	NA	R	W	W	W	NA	R	R	NA	R	R	R	NA
chr1p5935683	1	5935683	NA	W	R	W	R	NA	NA	NA	R	NA	W	W	NA	W	NA	NA	W	W	R	W	W	W	W	W	W	W	R	NA	R	NA	NA	W	NA	NA	R	R	W	W	W	R	R	R	W	R	R	R	NA
chr1p5935709	1	5935709	NA	W	R	NA	NA	NA	NA	NA	R	NA	NA	W	NA	W	NA	NA	W	W	R	W	W	W	W	W	W	W	R	NA	R	NA	NA	W	NA	NA	NA	R	W	W	NA	NA	R	R	NA	R	R	R	NA
chr1p5935714	1	5935714	NA	W	R	NA	NA	NA	NA	NA	R	NA	NA	W	NA	W	NA	NA	W	W	R	W	W	W	W	W	W	W	R	NA	R	NA	NA	W	NA	NA	NA	R	W	W	NA	NA	R	R	NA	R	R	R	NA
chr1p5935786	1	5935786	NA	W	R	NA	NA	NA	NA	NA	R	NA	W	W	NA	W	NA	NA	W	W	R	W	W	W	W	W	W	W	R	NA	R	NA	NA	W	NA	NA	NA	R	W	W	NA	NA	R	R	NA	R	R	R	NA
chr1p5936906	1	5936906	NA	W	R	NA	NA	NA	NA	W	R	R	W	W	NA	NA	NA	NA	W	W	R	W	W	W	W	W	W	W	R	NA	R	NA	NA	W	NA	NA	NA	R	W	W	W	R	NA	R	W	R	R	R	NA
chr1p5940686	1	5940686	NA	W	R	W	NA	NA	NA	NA	R	R	W	W	NA	W	NA	NA	W	W	R	W	W	W	W	W	W	W	R	NA	NA	NA	NA	W	NA	NA	R	R	W	W	NA	R	R	R	W	R	R	R	NA
chr1p5962943	1	5962943	NA	W	R	NA	NA	NA	NA	NA	R	R	W	W	NA	NA	NA	NA	W	W	R	W	W	W	W	W	W	W	R	NA	R	NA	NA	W	NA	W	R	R	W	W	W	R	R	R	W	R	R	R	R
chr1p5965777	1	5965777	NA	W	R	W	NA	NA	NA	NA	R	R	W	W	NA	W	NA	NA	W	W	R	W	W	W	W	W	W	W	R	NA	R	NA	NA	W	NA	W	R	R	W	W	W	R	R	R	W	R	R	R	R
chr1p5966285	1	5966285	NA	W	R	W	R	NA	NA	W	R	R	W	W	NA	W	NA	NA	W	W	R	W	W	W	W	W	NA	W	R	R	R	NA	NA	W	NA	NA	R	R	W	W	W	R	NA	R	W	R	R	R	NA
chr1p5966435	1	5966435	NA	W	R	W	R	NA	NA	NA	R	R	W	W	NA	W	NA	NA	W	W	R	W	W	W	W	NA	W	W	R	NA	R	NA	NA	W	NA	W	R	R	W	W	W	R	R	R	W	R	R	R	R
chr1p5966561	1	5966561	NA	W	R	W	NA	NA	NA	NA	R	R	W	W	NA	NA	NA	NA	W	W	NA	W	W	W	W	W	W	W	R	NA	R	NA	NA	W	NA	W	R	R	W	W	W	R	R	R	W	R	R	R	NA
chr1p5966738	1	5966738	NA	W	R	W	NA	NA	NA	W	R	R	W	W	NA	W	NA	NA	W	W	R	W	W	W	W	W	NA	W	R	R	R	NA	NA	W	NA	NA	R	R	W	W	W	R	R	R	W	R	R	R	R
chr1p5968101	1	5968101	NA	W	R	W	NA	NA	NA	NA	R	R	W	W	NA	W	NA	NA	W	W	R	W	W	W	W	W	W	W	R	NA	R	NA	NA	W	NA	NA	R	R	W	W	W	R	R	R	W	R	R	R	R
chr1p5968351	1	5968351	NA	W	R	W	NA	NA	NA	NA	R	R	W	W	NA	NA	NA	NA	W	W	R	W	W	W	W	W	W	W	R	NA	R	NA	NA	W	NA	NA	R	R	W	W	W	NA	R	R	W	R	R	R	NA
chr1p5968405	1	5968405	NA	W	R	W	NA	NA	NA	NA	R	R	W	W	NA	NA	NA	NA	W	W	R	W	W	W	W	W	W	W	R	NA	R	NA	NA	W	NA	NA	R	R	W	W	W	R	R	R	W	R	R	R	NA
chr1p5968459	1	5968459	NA	W	R	W	NA	NA	NA	NA	R	R	W	W	NA	NA	NA	NA	W	W	R	W	W	W	W	W	W	W	R	NA	R	NA	NA	W	NA	NA	R	R	W	W	W	R	R	R	W	R	R	R	NA
chr1p5996998	1	5996998	NA	W	R	W	NA	NA	NA	NA	R	R	W	W	NA	W	NA	NA	W	W	R	W	W	W	W	W	W	W	R	NA	R	NA	NA	W	NA	NA	R	R	W	W	W	R	R	R	W	R	R	R	NA
chr1p5997500	1	5997500	NA	W	R	W	NA	NA	NA	NA	R	R	W	W	NA	W	NA	NA	W	W	R	W	W	W	W	W	W	W	R	R	R	NA	NA	W	NA	W	R	R	W	W	W	R	R	R	W	R	R	R	W
chr1p6007973	1	6007973	NA	W	R	W	R	NA	NA	NA	R	R	W	W	NA	W	NA	NA	W	W	R	W	W	W	W	W	W	W	R	NA	R	NA	NA	W	NA	NA	R	R	W	W	W	R	R	R	W	R	R	R	NA
chr1p6008137	1	6008137	NA	W	R	W	R	NA	NA	NA	R	R	W	W	NA	W	NA	NA	W	W	R	W	W	W	W	W	W	W	R	R	R	NA	NA	W	NA	W	R	R	W	W	W	R	R	R	W	R	R	R	W
chr1p6008213	1	6008213	NA	W	R	W	NA	NA	NA	NA	R	R	W	W	NA	W	NA	NA	W	W	R	W	W	W	W	W	NA	W	R	NA	R	NA	NA	W	NA	NA	R	R	W	NA	W	R	R	R	W	NA	R	R	NA
chr1p6008275	1	6008275	NA	W	R	W	NA	NA	NA	NA	R	R	W	W	NA	W	NA	NA	W	W	NA	W	W	W	W	W	NA	W	R	NA	R	NA	NA	W	NA	NA	R	R	W	W	W	R	R	R	W	R	R	NA	NA
chr1p6008287	1	6008287	NA	W	R	W	NA	NA	NA	NA	R	R	W	W	NA	W	NA	NA	W	W	NA	W	W	W	W	W	NA	W	R	NA	R	NA	NA	W	NA	NA	R	R	W	W	W	R	R	R	W	R	R	NA	NA
chr1p6050295	1	6050295	NA	W	R	NA	R	NA	NA	NA	R	NA	W	W	R	W	NA	NA	W	W	R	W	W	W	W	W	W	W	R	R	R	NA	NA	W	NA	NA	NA	R	W	W	W	R	NA	NA	NA	R	R	R	NA
chr1p6061471	1	6061471	NA	W	R	W	R	NA	NA	W	R	R	W	W	R	W	NA	NA	W	W	R	W	W	W	W	W	W	W	R	R	R	NA	NA	W	NA	NA	R	R	W	W	W	R	R	R	W	R	R	R	W
chr1p6063409	1	6063409	NA	W	R	W	NA	NA	NA	NA	R	R	W	W	NA	W	NA	NA	W	W	R	W	W	W	W	W	W	W	R	R	R	NA	NA	W	NA	NA	R	R	W	W	W	R	R	R	W	R	R	R	W
chr1p6103652	1	6103652	NA	W	R	W	NA	NA	NA	NA	R	R	W	W	NA	W	NA	NA	W	W	R	W	W	W	W	W	W	W	R	R	R	NA	NA	W	NA	W	R	R	W	W	W	R	R	R	W	R	R	R	NA
chr1p6103847	1	6103847	NA	W	R	W	NA	NA	NA	NA	R	R	W	W	NA	W	NA	NA	W	W	R	W	W	W	W	W	W	W	R	NA	R	NA	NA	W	NA	W	R	R	W	W	W	R	R	R	W	R	R	R	W
chr1p6105181	1	6105181	NA	W	R	W	NA	NA	NA	NA	R	R	W	W	NA	W	NA	NA	W	W	R	W	W	W	W	W	W	W	R	NA	R	NA	NA	W	NA	NA	R	R	W	W	W	R	R	R	W	R	R	R	W
chr1p6116286	1	6116286	NA	W	R	W	NA	NA	NA	NA	R	R	W	W	NA	W	NA	NA	W	W	NA	W	W	W	W	W	NA	W	R	NA	R	NA	NA	W	NA	NA	R	R	W	W	W	R	R	R	W	R	R	R	W
chr1p6120566	1	6120566	NA	W	R	W	R	NA	NA	NA	R	R	W	W	R	W	NA	NA	W	W	R	W	W	W	W	W	W	W	R	R	R	NA	NA	W	NA	NA	R	R	W	W	W	R	R	R	W	R	R	R	NA
chr1p6121561	1	6121561	NA	W	R	W	NA	NA	NA	NA	R	R	W	W	NA	W	NA	NA	W	W	R	W	W	W	W	W	W	W	R	NA	R	NA	NA	W	NA	W	R	R	W	W	W	R	R	R	W	R	R	R	W
chr1p6121793	1	6121793	NA	W	R	W	NA	NA	NA	NA	R	R	W	NA	R	W	NA	NA	W	W	NA	W	W	W	W	W	W	W	R	R	R	NA	NA	W	NA	NA	NA	R	W	W	NA	R	NA	R	NA	R	R	R	NA
chr1p6136482	1	6136482	NA	W	R	W	R	NA	NA	W	R	R	W	NA	R	W	NA	NA	W	W	R	W	W	W	W	W	W	W	R	R	R	NA	NA	W	NA	NA	NA	R	W	W	W	R	R	R	NA	R	R	R	W
chr1p6145784	1	6145784	W	W	R	W	R	NA	NA	W	R	R	W	W	NA	W	NA	NA	W	W	R	W	W	W	W	W	NA	W	R	NA	R	NA	NA	W	NA	NA	R	R	W	W	W	NA	R	R	W	R	R	NA	W
chr1p6145833	1	6145833	W	W	R	W	R	NA	NA	NA	R	R	W	W	NA	W	NA	NA	W	W	NA	W	W	W	W	W	NA	W	R	NA	R	NA	NA	W	NA	NA	R	R	W	NA	W	NA	NA	R	W	R	R	NA	NA
chr1p6151471	1	6151471	NA	W	R	W	R	NA	NA	NA	R	R	W	W	NA	W	NA	NA	W	W	R	W	W	W	W	W	W	W	R	R	R	NA	NA	W	NA	W	R	R	W	W	W	R	R	R	W	R	R	R	W
chr1p6151954	1	6151954	NA	W	R	W	NA	NA	NA	NA	R	R	W	W	R	W	NA	NA	W	W	R	W	W	W	W	W	NA	W	R	NA	R	NA	NA	W	NA	NA	R	R	W	W	W	R	R	R	W	R	R	R	W
chr1p6151955	1	6151955	NA	W	R	W	NA	NA	NA	NA	R	R	W	W	R	W	NA	NA	W	W	R	W	W	W	W	W	NA	W	R	NA	R	NA	NA	W	NA	NA	R	R	W	W	W	R	R	R	W	R	R	R	W
chr1p6153431	1	6153431	NA	W	R	W	NA	NA	NA	NA	R	R	W	W	R	W	NA	NA	W	W	R	W	W	W	W	W	W	W	R	NA	R	NA	NA	W	NA	NA	R	R	W	W	W	R	R	R	W	R	R	R	NA
chr1p6153543	1	6153543	NA	W	R	W	NA	NA	NA	NA	R	R	W	W	R	W	NA	NA	W	W	R	W	W	W	W	W	W	W	R	NA	R	NA	NA	W	NA	W	R	R	W	W	W	R	R	R	W	R	R	R	W
chr1p6158044	1	6158044	NA	W	R	W	R	NA	NA	NA	R	R	W	W	NA	NA	NA	NA	W	W	R	W	W	W	W	W	W	W	R	R	R	NA	NA	W	NA	NA	R	R	W	W	W	R	R	R	W	R	R	R	NA
chr1p6159422	1	6159422	NA	W	R	W	R	NA	NA	NA	R	R	W	W	NA	W	NA	NA	W	W	W	W	W	W	W	W	W	W	R	R	R	NA	NA	W	NA	W	R	R	W	W	W	R	R	R	W	R	R	R	W
chr1p6160150	1	6160150	NA	W	R	W	R	NA	NA	NA	R	R	W	W	NA	W	NA	NA	W	W	W	W	W	W	W	W	W	W	R	NA	R	NA	NA	W	NA	NA	R	R	W	W	W	R	R	R	W	R	R	R	NA
chr1p6160315	1	6160315	NA	W	R	W	NA	NA	NA	NA	R	R	W	W	NA	W	NA	NA	W	W	W	W	W	W	W	W	W	W	R	NA	R	NA	NA	W	NA	W	R	R	W	W	W	R	R	R	W	R	R	R	W
chr1p6164341	1	6164341	NA	W	R	W	NA	NA	NA	NA	R	R	W	W	NA	W	NA	NA	W	W	W	W	W	W	W	W	NA	W	R	NA	R	NA	NA	W	NA	W	R	R	W	W	W	R	R	R	W	R	R	R	W
chr1p6211150	1	6211150	NA	W	R	W	R	NA	NA	NA	R	R	W	W	NA	W	NA	NA	W	W	W	W	R	W	W	NA	W	W	R	NA	R	NA	NA	W	NA	W	R	R	W	W	W	R	W	R	W	R	R	R	W
chr1p6228743	1	6228743	NA	W	R	W	R	NA	R	NA	R	R	W	W	R	W	NA	NA	W	W	W	W	R	W	W	NA	W	W	R	NA	NA	NA	NA	W	NA	NA	NA	R	W	W	W	NA	NA	R	W	R	R	R	NA
chr1p6261122	1	6261122	NA	W	R	W	NA	NA	NA	NA	R	R	W	W	R	NA	NA	NA	W	W	W	W	R	W	W	NA	W	W	R	R	R	NA	NA	W	NA	NA	R	R	W	W	W	R	W	R	W	R	R	R	W
chr1p6262427	1	6262427	NA	W	R	W	NA	NA	NA	NA	R	R	W	W	NA	W	NA	NA	W	W	W	W	R	W	W	NA	W	W	R	R	R	NA	NA	W	NA	NA	NA	R	W	W	W	NA	W	R	W	R	R	R	NA
chr1p6262429	1	6262429	NA	W	R	W	NA	NA	NA	NA	R	R	W	W	NA	W	NA	NA	W	W	W	W	R	W	W	NA	W	W	R	R	R	NA	NA	W	NA	NA	NA	R	W	W	W	NA	W	R	W	R	R	R	NA
chr1p6268050	1	6268050	NA	W	R	W	R	NA	NA	NA	R	R	W	W	R	NA	NA	NA	W	W	W	W	R	W	W	NA	W	W	R	NA	R	NA	NA	W	NA	NA	R	R	W	W	W	R	W	NA	W	R	R	R	NA
chr1p6268132	1	6268132	NA	W	R	W	R	NA	NA	NA	R	R	W	W	R	W	NA	NA	W	W	W	W	R	W	W	NA	W	W	R	NA	R	NA	NA	W	NA	W	R	R	W	W	W	R	W	R	W	R	R	R	NA
chr1p6268285	1	6268285	NA	W	R	W	R	NA	NA	NA	R	R	W	W	NA	NA	NA	NA	W	W	W	W	R	W	W	NA	W	W	R	NA	R	NA	NA	W	NA	NA	R	R	W	W	W	R	W	R	W	R	NA	R	NA
chr1p6268305	1	6268305	NA	W	R	W	R	NA	NA	NA	R	R	W	W	NA	NA	NA	NA	W	W	W	W	R	W	W	NA	W	W	R	NA	R	NA	NA	W	NA	NA	R	R	W	W	W	R	W	R	W	R	NA	R	NA
chr1p6295537	1	6295537	NA	W	R	W	R	NA	NA	NA	R	R	W	W	NA	NA	NA	NA	R	W	W	W	R	W	W	NA	W	W	R	NA	R	NA	NA	W	NA	W	R	R	W	W	W	R	W	R	W	R	R	R	W
chr1p6316476	1	6316476	NA	W	R	W	NA	NA	NA	NA	R	R	W	W	NA	W	NA	NA	R	W	W	W	R	W	W	NA	W	W	R	R	R	NA	NA	W	NA	W	R	R	W	W	W	R	W	R	W	R	R	R	W
chr1p6323438	1	6323438	NA	W	R	W	R	NA	NA	NA	R	R	W	W	NA	W	NA	NA	R	W	W	W	R	W	W	NA	W	W	R	R	R	NA	NA	W	NA	NA	R	R	W	W	W	R	W	R	W	R	R	R	W
chr1p6323483	1	6323483	NA	W	R	W	R	NA	NA	NA	R	R	W	W	NA	W	NA	NA	R	W	W	W	R	W	W	NA	W	W	R	R	R	NA	NA	W	NA	NA	R	R	W	W	W	R	W	R	W	R	R	R	W
chr1p6328058	1	6328058	NA	W	R	W	NA	NA	NA	NA	R	R	W	W	R	NA	NA	NA	R	W	W	W	R	W	W	NA	NA	W	R	NA	R	NA	NA	W	NA	NA	NA	R	W	NA	NA	NA	W	R	W	R	R	R	NA
chr1p6331569	1	6331569	NA	W	R	W	NA	NA	NA	NA	R	R	W	W	NA	W	NA	NA	R	W	W	W	R	W	W	NA	R	W	R	NA	R	NA	NA	W	NA	NA	R	R	W	W	W	R	W	R	W	R	R	R	W
chr1p6331623	1	6331623	NA	W	R	W	NA	NA	NA	NA	R	R	W	W	NA	W	NA	NA	R	W	W	W	R	W	W	NA	R	W	R	NA	R	NA	NA	W	NA	NA	R	R	W	W	W	R	W	R	W	R	R	R	W
chr1p6331645	1	6331645	NA	W	R	W	NA	NA	NA	NA	R	R	W	W	NA	W	NA	NA	R	W	W	W	R	W	W	NA	R	W	R	NA	R	NA	NA	W	NA	NA	R	R	W	W	W	R	W	R	W	R	R	R	W
chr1p6331647	1	6331647	NA	W	R	W	NA	NA	NA	NA	R	R	W	W	NA	W	NA	NA	R	W	W	W	R	W	W	NA	R	W	R	NA	R	NA	NA	W	NA	NA	R	R	W	W	W	R	W	R	W	R	R	R	W
chr1p6331671	1	6331671	NA	W	R	W	NA	NA	NA	NA	R	R	W	W	NA	W	NA	NA	R	W	W	W	R	W	W	NA	R	W	R	NA	R	NA	NA	W	NA	W	R	R	W	W	W	R	W	R	W	R	R	R	W
chr1p6331677	1	6331677	NA	W	R	W	NA	NA	NA	NA	R	R	W	W	NA	W	NA	NA	R	W	W	W	R	W	W	NA	R	W	R	NA	R	NA	NA	W	NA	W	R	R	W	W	W	R	W	R	W	R	R	R	W
chr1p6331710	1	6331710	NA	W	R	W	NA	NA	NA	NA	R	R	W	W	R	W	NA	NA	R	W	W	W	R	W	W	NA	R	W	R	NA	R	NA	NA	W	NA	NA	R	R	W	W	W	R	W	R	W	R	R	R	W
chr1p6341158	1	6341158	NA	W	R	W	NA	NA	NA	NA	R	R	W	W	NA	W	NA	NA	R	W	W	W	R	W	W	NA	R	W	R	NA	R	NA	NA	W	NA	NA	R	R	W	W	W	R	W	R	W	R	R	R	W
chr1p6341393	1	6341393	NA	W	R	W	NA	NA	NA	NA	R	R	W	NA	NA	W	NA	NA	R	W	W	W	R	W	W	NA	NA	W	R	NA	R	NA	NA	W	NA	NA	R	R	W	W	W	R	W	R	W	R	R	R	NA
chr1p6343353	1	6343353	NA	W	R	NA	NA	NA	NA	NA	R	R	W	W	NA	W	NA	NA	R	W	W	W	R	W	W	NA	R	W	R	NA	R	NA	NA	W	NA	W	R	R	W	W	W	R	W	R	W	R	R	R	W
chr1p6343393	1	6343393	NA	W	R	W	NA	NA	NA	NA	R	R	W	W	NA	W	NA	NA	R	W	W	W	R	W	W	NA	R	W	R	NA	R	NA	NA	W	NA	W	R	R	W	W	W	R	W	R	W	R	R	R	W
chr1p6343398	1	6343398	NA	W	R	W	NA	NA	NA	NA	R	R	W	W	NA	W	NA	NA	R	W	W	W	R	W	W	NA	R	W	R	NA	R	NA	NA	W	NA	W	R	R	W	W	W	R	W	R	W	R	R	R	W
chr1p6346284	1	6346284	NA	W	R	W	R	NA	NA	NA	R	R	W	W	R	W	NA	NA	R	W	W	W	R	W	W	NA	R	W	R	R	R	NA	NA	W	NA	W	R	R	W	W	W	R	W	R	W	R	R	R	NA
chr1p6348295	1	6348295	NA	W	R	W	NA	NA	NA	NA	R	R	W	W	NA	NA	NA	NA	R	W	W	W	R	W	W	NA	R	W	R	R	R	NA	NA	W	NA	W	R	R	W	W	W	R	W	R	W	R	R	R	W
chr1p6348307	1	6348307	NA	W	R	W	NA	NA	NA	NA	R	R	W	W	NA	NA	NA	NA	R	W	W	W	R	W	W	NA	R	W	R	R	R	NA	NA	W	NA	W	R	R	W	W	W	R	W	R	W	R	R	R	W
chr1p6679633	1	6679633	NA	W	R	W	R	NA	NA	W	R	R	W	W	R	W	NA	NA	R	W	W	W	R	W	W	NA	R	W	R	R	W	NA	NA	W	NA	NA	R	R	W	W	W	R	W	R	W	W	R	R	NA
chr1p6679689	1	6679689	NA	W	R	W	R	NA	NA	W	R	R	W	W	R	W	NA	NA	R	W	W	W	R	W	W	NA	R	W	R	R	W	NA	NA	W	NA	NA	NA	R	W	W	W	R	W	R	W	W	R	R	NA
chr1p6682293	1	6682293	NA	W	R	W	R	NA	NA	W	R	R	W	W	R	W	NA	NA	R	W	W	W	R	W	W	NA	R	W	R	NA	W	NA	NA	W	NA	W	R	R	W	W	W	R	W	R	W	W	R	R	W
chr1p6682816	1	6682816	NA	W	R	W	R	NA	NA	W	R	R	W	W	NA	W	NA	NA	R	W	W	W	R	W	W	NA	NA	W	R	NA	W	NA	NA	W	NA	NA	R	R	W	W	W	R	W	R	W	W	R	R	NA
chr1p6685619	1	6685619	NA	W	R	W	R	NA	NA	NA	R	R	W	W	NA	W	NA	NA	R	W	W	W	R	W	W	NA	NA	W	R	NA	W	NA	NA	W	NA	NA	NA	R	W	W	NA	NA	W	R	W	W	NA	R	W
chr1p6702016	1	6702016	NA	W	R	W	NA	NA	NA	NA	R	R	W	W	R	W	NA	NA	R	W	W	W	R	W	W	NA	R	W	R	R	W	NA	NA	W	NA	NA	R	R	W	W	W	R	W	R	W	W	R	R	W
chr1p6711549	1	6711549	NA	W	R	W	R	NA	NA	NA	R	NA	W	W	R	W	NA	NA	R	W	W	W	R	W	W	NA	NA	W	R	R	W	NA	NA	W	NA	NA	NA	R	NA	W	NA	R	NA	R	W	W	R	R	NA
chr1p6771760	1	6771760	NA	W	R	W	NA	NA	NA	NA	R	R	W	W	NA	W	NA	NA	R	W	W	W	R	W	W	NA	NA	W	R	NA	W	NA	NA	W	NA	NA	R	R	W	NA	W	NA	NA	R	W	W	R	NA	NA
chr1p6783194	1	6783194	NA	NA	R	W	NA	R	NA	NA	R	R	W	W	R	W	NA	NA	R	W	W	W	R	W	W	NA	R	W	R	R	W	NA	NA	W	NA	NA	NA	R	W	W	W	R	W	R	W	W	R	R	NA
chr1p7010894	1	7010894	NA	W	R	W	NA	NA	NA	NA	NA	R	W	W	NA	NA	NA	NA	R	W	W	W	R	W	R	NA	R	W	R	NA	W	NA	NA	W	NA	NA	R	R	W	W	W	W	W	W	W	W	R	R	NA
chr1p7067044	1	7067044	NA	W	R	W	R	NA	NA	NA	NA	R	W	NA	NA	W	NA	NA	R	W	W	W	R	W	R	W	NA	R	R	R	W	NA	NA	W	W	NA	NA	R	W	W	NA	W	W	NA	NA	W	R	R	NA
chr1p7067119	1	7067119	NA	W	R	W	R	NA	NA	NA	NA	R	W	W	NA	W	NA	NA	R	W	W	W	R	W	R	W	NA	R	R	R	W	NA	NA	W	W	NA	R	R	W	W	NA	W	W	W	W	W	R	R	NA
chr1p7067128	1	7067128	NA	W	R	W	R	NA	NA	NA	NA	R	W	W	NA	W	NA	NA	R	W	W	W	R	W	R	W	NA	R	R	R	W	NA	NA	W	W	NA	R	R	W	W	NA	W	W	W	W	W	R	R	NA
chr1p7078755	1	7078755	NA	W	R	W	NA	NA	NA	NA	NA	R	W	W	R	W	NA	NA	R	W	W	W	R	W	R	W	R	R	NA	NA	W	NA	NA	W	NA	W	R	R	R	W	W	W	W	W	W	W	R	R	NA
chr1p7078765	1	7078765	NA	W	R	W	NA	NA	NA	NA	NA	R	W	W	R	W	NA	NA	R	W	W	W	R	W	R	W	R	R	NA	NA	W	NA	NA	W	NA	NA	R	R	R	W	W	W	W	W	W	W	R	R	NA
chr1p7081534	1	7081534	NA	NA	R	W	NA	NA	NA	NA	NA	R	W	W	NA	W	NA	NA	R	W	NA	W	R	W	R	W	R	R	NA	NA	W	NA	NA	W	NA	NA	NA	R	R	W	NA	NA	W	W	W	W	R	R	NA
chr1p7083247	1	7083247	NA	W	R	W	NA	NA	NA	NA	NA	R	W	W	NA	W	NA	NA	R	W	W	W	R	W	R	W	R	R	NA	NA	W	NA	NA	W	NA	W	R	R	R	W	W	W	W	W	W	W	R	R	R
chr1p7083253	1	7083253	NA	W	R	W	NA	NA	NA	NA	NA	R	W	W	NA	W	NA	NA	R	W	W	W	R	W	R	W	R	R	NA	NA	W	NA	NA	W	NA	W	R	R	R	W	W	W	W	W	W	W	R	R	R
chr1p7083256	1	7083256	NA	W	R	W	NA	NA	NA	NA	NA	R	W	W	NA	W	NA	NA	R	W	W	W	R	W	R	W	R	R	NA	NA	W	NA	NA	W	NA	W	R	R	R	W	W	W	W	W	W	W	R	R	R
chr1p7085420	1	7085420	NA	W	R	W	NA	NA	NA	NA	NA	R	W	W	NA	W	NA	NA	R	W	W	W	R	W	R	NA	NA	R	R	NA	W	NA	NA	W	NA	NA	R	R	R	W	W	W	W	W	W	W	R	R	NA
chr1p7085456	1	7085456	NA	W	R	W	NA	NA	NA	NA	NA	R	W	W	NA	W	NA	NA	R	W	W	W	R	W	R	NA	NA	R	R	NA	W	NA	NA	W	NA	NA	R	R	R	W	W	W	W	W	W	W	R	R	NA
chr1p7085519	1	7085519	NA	W	R	W	NA	NA	NA	NA	NA	R	W	W	R	W	NA	NA	R	W	W	W	R	W	R	W	R	R	R	R	W	NA	NA	W	NA	NA	R	R	R	W	W	W	W	W	W	W	R	R	NA
chr1p7086179	1	7086179	NA	W	R	W	R	NA	NA	NA	NA	R	W	W	R	NA	NA	NA	R	W	W	W	R	W	R	W	NA	R	NA	NA	W	NA	NA	W	W	NA	R	R	NA	W	NA	W	W	W	W	W	R	NA	NA
chr1p7086244	1	7086244	NA	W	R	W	R	NA	NA	NA	NA	R	W	W	NA	NA	NA	NA	R	W	W	W	R	W	R	W	R	R	NA	NA	W	NA	NA	W	NA	NA	R	R	R	W	W	W	W	W	W	W	R	R	NA
chr1p7086323	1	7086323	NA	W	R	W	R	NA	NA	NA	NA	R	W	W	R	W	NA	NA	R	W	W	W	R	W	R	W	R	R	R	R	W	NA	NA	W	NA	W	R	R	R	W	W	W	W	W	W	W	R	R	NA
chr1p7086357	1	7086357	NA	W	R	W	R	NA	NA	NA	NA	R	W	W	R	W	NA	NA	R	W	W	W	R	W	R	W	NA	R	R	NA	W	NA	NA	W	NA	W	R	R	R	W	W	W	W	W	W	W	R	R	NA
chr1p7086399	1	7086399	NA	W	R	W	R	NA	NA	NA	NA	R	W	W	NA	NA	NA	NA	R	W	W	W	R	W	R	W	NA	R	NA	NA	W	NA	NA	W	NA	W	R	R	R	W	W	W	W	W	W	W	R	R	NA
chr1p7217596	1	7217596	NA	W	R	W	R	NA	NA	NA	NA	R	W	W	R	W	NA	NA	R	W	W	W	W	W	R	NA	R	R	NA	R	W	NA	R	W	NA	NA	NA	R	R	W	W	W	W	W	W	W	R	R	R
chr1p7218019	1	7218019	NA	W	R	W	R	NA	NA	W	NA	R	W	W	NA	W	NA	NA	R	W	W	W	W	W	R	W	NA	R	R	R	W	NA	R	W	NA	NA	R	R	R	W	W	W	W	W	W	W	R	R	R
chr1p7253947	1	7253947	NA	W	R	W	NA	NA	NA	NA	NA	R	W	W	NA	W	NA	NA	R	W	W	W	W	W	R	W	R	R	R	NA	W	NA	R	W	NA	W	R	W	R	W	W	W	W	W	W	W	R	R	R
chr1p7256121	1	7256121	NA	W	R	W	NA	NA	NA	NA	NA	R	W	W	NA	NA	NA	NA	R	W	W	W	W	W	R	W	NA	R	NA	NA	W	NA	R	W	NA	NA	R	W	R	W	W	W	W	W	NA	W	R	NA	NA
chr1p7258177	1	7258177	NA	W	R	W	NA	NA	NA	NA	NA	R	W	W	NA	W	NA	NA	R	W	W	W	W	W	R	W	R	R	NA	NA	W	NA	R	W	NA	NA	R	W	R	W	W	W	W	W	W	W	R	R	NA
chr1p7325610	1	7325610	NA	W	R	W	NA	NA	NA	NA	NA	R	W	W	R	W	NA	NA	R	W	W	W	W	W	R	W	R	R	R	NA	W	NA	R	W	NA	W	R	W	R	W	W	W	W	W	W	W	R	R	R
chr1p7388760	1	7388760	NA	W	R	W	NA	NA	NA	NA	NA	R	NA	W	R	W	NA	NA	R	W	W	W	W	W	R	W	R	R	NA	NA	W	NA	R	W	NA	W	R	W	R	W	W	W	W	W	W	W	R	R	R
chr1p7443991	1	7443991	NA	W	R	W	NA	NA	NA	W	NA	R	NA	W	NA	W	NA	NA	R	W	W	W	W	W	R	W	R	R	R	NA	W	NA	R	W	NA	W	R	W	R	W	R	W	W	W	W	W	R	R	R
chr1p7460112	1	7460112	NA	W	R	W	NA	NA	NA	NA	NA	R	NA	W	R	W	NA	NA	R	W	W	W	W	W	R	W	R	R	R	NA	W	NA	R	W	NA	W	R	W	R	W	R	W	W	W	W	W	R	R	R
chr1p7463388	1	7463388	NA	W	R	W	R	NA	NA	NA	NA	R	NA	W	R	W	NA	NA	R	W	W	W	W	W	R	W	NA	R	R	NA	W	NA	R	W	NA	NA	R	W	R	W	R	W	W	W	W	W	R	R	NA
chr1p7468134	1	7468134	NA	W	R	W	NA	NA	NA	NA	NA	R	W	W	NA	W	NA	NA	R	W	W	W	W	W	R	W	R	R	R	R	W	NA	R	W	NA	NA	R	W	R	W	R	W	W	W	W	W	R	R	R
chr1p7484269	1	7484269	NA	W	R	W	R	NA	NA	NA	NA	R	NA	W	R	W	NA	NA	R	W	W	W	W	W	R	W	R	R	R	NA	W	NA	R	W	NA	W	R	W	R	W	R	W	W	W	W	W	R	R	R
chr1p7490477	1	7490477	NA	W	R	W	NA	NA	NA	NA	NA	R	NA	W	NA	W	NA	NA	R	W	W	W	W	W	R	W	R	R	NA	NA	W	NA	R	W	NA	W	R	W	R	W	R	W	W	W	W	W	R	R	R
chr1p7606780	1	7606780	NA	W	R	W	NA	NA	NA	W	NA	R	NA	W	R	W	NA	NA	R	W	W	W	W	W	R	W	R	R	NA	NA	W	NA	R	W	NA	NA	R	W	R	W	R	W	W	W	W	W	R	R	NA
chr1p7844126	1	7844126	NA	R	R	W	R	NA	NA	W	W	R	NA	W	NA	W	NA	NA	R	W	W	W	W	W	R	W	R	R	NA	NA	W	NA	R	W	NA	NA	NA	W	R	W	NA	W	W	W	W	W	R	R	NA
chr1p8029263	1	8029263	NA	W	R	W	NA	NA	NA	W	W	R	NA	W	R	W	NA	NA	R	W	W	W	W	W	R	W	R	R	R	NA	R	NA	R	W	NA	W	R	W	R	W	R	W	W	W	W	W	R	R	W
chr1p8047466	1	8047466	NA	W	R	W	NA	NA	NA	W	W	R	NA	W	R	W	NA	NA	R	W	W	W	W	W	R	W	R	R	R	NA	R	NA	R	W	NA	W	R	W	R	W	R	W	W	W	W	W	R	R	W
chr1p8047481	1	8047481	NA	W	R	W	NA	NA	NA	W	W	R	NA	W	R	W	NA	NA	R	W	W	W	W	W	R	W	R	R	R	NA	R	NA	R	W	NA	W	R	W	R	W	R	W	W	W	W	W	R	R	W
chr1p8136427	1	8136427	NA	W	R	W	NA	NA	NA	W	W	R	NA	W	NA	W	NA	NA	R	W	W	W	W	W	R	W	R	R	R	NA	R	NA	R	W	NA	NA	R	W	R	W	R	W	W	W	W	W	R	NA	W
chr1p8136529	1	8136529	NA	W	R	W	NA	NA	NA	W	W	R	NA	W	NA	W	NA	NA	R	W	W	W	W	W	R	W	NA	R	NA	NA	R	NA	R	W	NA	NA	NA	W	NA	W	R	W	W	W	NA	W	R	R	NA
chr1p8145739	1	8145739	NA	W	R	W	NA	NA	NA	W	W	R	NA	W	R	W	NA	NA	R	W	W	W	W	W	R	W	R	R	NA	NA	R	NA	R	W	NA	NA	R	W	R	NA	R	W	W	W	W	W	R	R	NA
chr1p8150575	1	8150575	NA	W	R	W	NA	NA	NA	W	W	R	NA	W	R	W	NA	NA	R	W	W	W	W	W	R	W	R	R	R	R	R	NA	R	W	NA	W	R	W	R	W	R	W	W	W	W	W	R	R	R
chr1p8153107	1	8153107	NA	W	R	W	R	NA	NA	W	W	R	NA	W	NA	NA	NA	NA	R	W	NA	W	W	W	R	W	NA	R	NA	NA	R	NA	R	NA	NA	NA	NA	W	R	W	NA	W	W	W	W	W	R	R	NA
chr1p8210423	1	8210423	NA	W	R	W	NA	NA	NA	W	W	R	NA	W	R	NA	NA	NA	R	W	W	W	W	W	R	NA	R	R	R	NA	R	NA	R	W	NA	NA	R	W	R	W	R	W	W	W	W	W	R	R	NA
chr1p8210469	1	8210469	NA	W	R	W	NA	NA	NA	W	W	R	NA	W	R	NA	NA	NA	R	W	W	W	W	W	R	NA	R	R	R	NA	R	NA	R	W	NA	NA	R	W	R	W	R	W	W	W	W	W	R	R	NA
chr1p8211293	1	8211293	NA	W	R	W	NA	NA	NA	W	W	R	NA	W	R	W	NA	NA	R	W	W	W	W	W	R	W	R	R	NA	NA	R	NA	R	W	NA	NA	R	W	R	W	R	W	W	W	W	W	R	R	NA
chr1p8213973	1	8213973	NA	W	R	W	R	NA	NA	W	W	R	W	W	R	W	NA	NA	R	W	W	W	W	W	R	W	R	R	R	NA	R	NA	R	W	NA	R	R	W	R	W	R	W	W	W	W	W	R	R	NA
chr1p8326978	1	8326978	NA	W	R	W	NA	NA	NA	W	W	R	NA	W	NA	W	NA	NA	R	W	W	W	R	W	R	W	R	R	R	R	R	NA	R	W	NA	NA	NA	W	R	W	NA	W	W	NA	NA	NA	R	R	NA
chr1p8332818	1	8332818	NA	W	R	W	NA	NA	NA	W	W	R	NA	W	NA	W	NA	NA	R	W	W	W	R	NA	R	W	R	R	R	NA	R	NA	R	W	NA	NA	R	W	R	W	R	W	W	W	W	W	R	R	R
chr1p8335874	1	8335874	NA	W	R	W	W	NA	NA	W	W	R	NA	W	NA	W	NA	NA	R	W	W	W	R	W	R	W	R	R	NA	NA	R	NA	R	W	NA	NA	R	W	R	W	R	W	W	W	W	W	R	R	R
chr1p8356254	1	8356254	NA	W	R	W	R	NA	NA	W	W	R	NA	W	NA	W	NA	NA	R	W	W	W	R	W	R	W	NA	R	NA	NA	R	NA	R	W	NA	NA	R	W	R	W	NA	W	W	W	W	W	R	R	NA
chr1p8358818	1	8358818	NA	W	R	W	NA	NA	NA	W	W	R	NA	W	NA	W	NA	NA	R	W	W	W	R	W	R	W	R	R	R	NA	R	NA	R	W	NA	NA	R	W	R	W	R	W	W	W	W	W	R	R	NA
chr1p8371135	1	8371135	NA	W	R	W	NA	NA	NA	W	W	R	NA	W	NA	W	NA	NA	R	W	W	W	R	W	R	W	R	R	NA	NA	R	NA	R	W	NA	NA	R	W	R	W	R	W	W	W	W	W	R	R	R
chr1p8371216	1	8371216	NA	W	R	W	NA	NA	NA	W	W	R	NA	W	NA	W	NA	NA	R	W	W	W	R	W	R	W	R	R	NA	NA	R	NA	R	W	NA	NA	R	W	R	W	R	W	W	W	W	W	R	R	R
chr1p8386272	1	8386272	NA	W	R	W	R	NA	NA	W	W	R	W	W	NA	NA	NA	NA	R	W	W	W	R	W	R	NA	NA	R	NA	NA	R	NA	R	W	NA	NA	NA	W	R	W	R	W	NA	W	NA	W	R	R	NA
chr1p8386273	1	8386273	NA	W	R	W	R	NA	NA	W	W	R	W	W	NA	NA	NA	NA	R	W	W	W	R	W	R	NA	NA	R	NA	NA	R	NA	R	W	NA	NA	NA	W	R	W	R	W	NA	W	NA	W	R	R	NA
chr1p8387066	1	8387066	NA	W	R	W	NA	NA	NA	W	W	R	NA	W	NA	W	NA	NA	R	W	W	W	R	W	R	W	NA	R	NA	R	R	NA	R	W	NA	NA	NA	W	R	NA	R	W	W	W	W	W	R	R	NA
chr1p8409881	1	8409881	NA	W	R	W	R	NA	NA	W	W	R	NA	W	NA	W	NA	NA	R	W	W	W	R	W	R	W	R	R	R	NA	R	NA	R	W	NA	R	R	W	R	W	R	W	W	W	W	W	R	R	R
chr1p8409891	1	8409891	NA	W	R	W	R	NA	NA	W	W	R	NA	W	NA	W	NA	NA	R	W	W	W	R	W	R	W	R	R	R	NA	R	NA	R	W	NA	R	R	W	R	W	R	W	W	W	W	W	R	R	R
chr1p8410015	1	8410015	NA	W	R	W	NA	NA	NA	W	W	R	W	W	NA	W	NA	NA	R	W	W	W	R	W	R	W	R	R	R	NA	R	NA	R	W	NA	R	R	W	R	W	R	W	W	W	W	W	R	R	R
chr1p8410031	1	8410031	NA	W	R	W	NA	NA	NA	W	W	R	W	W	NA	W	NA	NA	R	W	W	W	R	W	R	W	R	R	R	NA	R	NA	R	W	NA	R	R	W	R	W	R	W	W	W	W	W	R	R	R
chr1p8419940	1	8419940	NA	W	R	W	R	NA	NA	W	W	R	W	W	NA	W	NA	NA	R	W	W	W	R	W	R	W	R	R	R	NA	R	NA	R	W	NA	R	R	W	R	W	R	W	W	W	W	W	R	R	NA
chr1p8425644	1	8425644	NA	W	R	W	NA	NA	NA	NA	W	R	NA	W	NA	W	NA	NA	R	W	W	W	R	W	R	W	R	R	R	NA	R	NA	R	W	NA	NA	R	W	R	W	R	W	W	W	W	W	R	R	R
chr1p8425899	1	8425899	NA	W	R	W	NA	NA	NA	W	W	R	NA	W	NA	W	NA	NA	R	W	W	W	R	W	R	W	R	R	R	R	R	NA	R	W	NA	R	R	W	R	W	R	W	W	W	W	W	R	R	R
chr1p8443089	1	8443089	NA	W	R	W	R	NA	NA	W	W	R	W	W	NA	W	NA	NA	R	W	W	W	R	W	R	W	R	R	R	R	R	NA	R	W	NA	NA	R	W	R	W	R	W	W	W	W	W	R	R	R
chr1p8468102	1	8468102	NA	W	R	W	NA	NA	NA	W	W	R	NA	W	NA	W	NA	NA	R	W	W	W	R	W	R	W	R	R	R	NA	R	NA	R	W	NA	R	R	W	R	W	R	W	W	W	W	W	R	R	R
chr1p8468792	1	8468792	NA	W	R	W	NA	NA	NA	W	W	R	NA	W	NA	W	NA	NA	R	W	W	W	R	W	R	W	NA	R	R	NA	R	NA	R	W	NA	NA	NA	W	R	W	NA	W	W	W	NA	W	R	R	NA
chr1p8470005	1	8470005	NA	W	R	W	NA	NA	NA	W	W	R	NA	W	NA	NA	NA	NA	R	W	W	W	R	W	R	W	NA	R	R	NA	R	NA	R	W	NA	NA	R	W	R	W	R	W	W	W	W	W	R	R	R
chr1p8471561	1	8471561	NA	W	R	W	R	NA	NA	W	W	R	NA	W	NA	W	NA	NA	R	W	W	W	R	W	R	W	NA	R	R	NA	R	NA	R	W	NA	NA	NA	W	R	W	R	W	W	W	W	W	R	R	NA
chr1p8474044	1	8474044	NA	W	R	W	R	NA	NA	W	W	R	NA	W	NA	W	NA	NA	R	W	W	W	R	W	R	W	R	R	R	R	R	NA	R	W	NA	R	R	W	R	W	R	W	W	W	W	W	R	R	R
chr1p8475616	1	8475616	NA	W	R	W	NA	NA	NA	W	W	R	NA	W	NA	NA	NA	NA	R	W	W	W	R	W	R	W	R	R	R	NA	R	NA	R	W	NA	R	R	W	R	W	R	W	W	W	W	W	R	R	NA
chr1p8480626	1	8480626	NA	W	R	W	NA	NA	NA	W	W	R	W	W	NA	W	NA	NA	R	W	W	W	R	W	R	W	R	R	R	NA	R	NA	R	W	NA	R	NA	W	R	W	R	W	W	W	W	W	R	R	R
chr1p8487076	1	8487076	NA	W	R	W	NA	NA	NA	W	W	R	NA	W	NA	NA	NA	NA	R	W	W	W	R	W	R	NA	R	R	R	NA	R	NA	R	W	NA	R	R	W	R	W	R	W	W	W	W	W	R	R	R
chr1p8487081	1	8487081	NA	W	R	W	NA	NA	NA	W	W	R	NA	W	NA	NA	NA	NA	R	W	W	W	R	W	R	NA	R	R	R	NA	R	NA	R	W	NA	R	R	W	R	W	R	W	W	W	W	W	R	R	R
chr1p8487102	1	8487102	NA	W	R	W	NA	NA	NA	W	W	R	NA	W	NA	NA	NA	NA	R	W	W	W	R	W	R	NA	R	R	R	NA	R	NA	R	W	NA	R	R	W	R	W	R	W	W	W	W	W	R	R	R
chr1p8487109	1	8487109	NA	W	R	W	NA	NA	NA	W	W	R	NA	W	NA	NA	NA	NA	R	W	W	W	R	W	R	NA	R	R	R	NA	R	NA	R	W	NA	R	R	W	R	W	R	W	W	W	W	W	R	R	R
chr1p8487115	1	8487115	NA	W	R	W	NA	NA	NA	W	W	R	NA	W	NA	NA	NA	NA	R	W	W	W	R	W	R	NA	R	R	R	NA	R	NA	R	W	NA	R	R	W	R	W	R	W	W	W	W	W	R	R	R
chr1p8496613	1	8496613	NA	W	R	W	NA	NA	NA	W	W	R	NA	W	NA	W	W	NA	R	W	W	W	R	W	R	W	R	R	R	NA	R	NA	NA	W	NA	R	R	W	NA	W	R	W	W	W	W	W	R	R	R
chr1p8496674	1	8496674	NA	W	R	W	R	NA	NA	W	W	R	NA	W	NA	W	NA	NA	R	W	W	W	R	W	R	W	R	R	R	NA	R	NA	R	W	NA	NA	R	NA	R	W	NA	W	W	W	W	W	R	R	R
chr1p8500556	1	8500556	NA	W	R	W	NA	NA	NA	W	W	R	NA	W	NA	W	NA	NA	NA	W	W	W	R	W	R	W	R	R	R	NA	R	NA	R	W	NA	NA	R	W	R	W	R	W	W	W	W	W	R	R	NA
chr1p8500557	1	8500557	NA	W	R	W	NA	NA	NA	W	W	R	NA	W	NA	W	NA	NA	NA	W	W	W	R	W	R	W	R	R	R	NA	R	NA	R	W	NA	NA	R	W	R	W	R	W	W	W	W	W	R	R	NA
chr1p8500564	1	8500564	NA	W	R	W	NA	NA	NA	W	W	R	NA	W	NA	W	NA	NA	NA	W	W	W	R	W	R	W	R	R	R	NA	R	NA	R	W	NA	NA	R	W	R	W	R	W	W	W	W	W	R	R	NA
chr1p8506408	1	8506408	NA	W	R	W	R	NA	NA	W	W	R	NA	W	NA	W	NA	NA	R	W	W	W	R	W	R	W	NA	R	R	NA	R	NA	R	W	NA	NA	R	W	R	W	R	W	W	W	W	W	R	R	NA
chr1p8506429	1	8506429	NA	W	R	W	R	NA	NA	W	W	R	NA	W	NA	W	NA	NA	R	W	W	W	R	W	R	W	NA	R	R	NA	R	NA	R	W	NA	NA	R	W	R	W	R	W	W	W	W	W	R	R	NA
chr1p8510889	1	8510889	NA	W	R	W	R	NA	NA	W	W	W	W	W	NA	W	NA	NA	R	W	W	W	R	NA	R	W	NA	R	R	NA	R	NA	R	W	NA	NA	R	W	R	W	NA	NA	NA	W	W	W	R	R	NA
chr1p8511118	1	8511118	NA	W	R	W	R	NA	NA	W	W	W	NA	W	NA	NA	NA	NA	R	W	W	W	R	W	R	W	R	R	R	NA	R	NA	R	W	NA	R	R	W	R	W	R	W	W	W	W	W	R	R	R
chr1p8514173	1	8514173	NA	W	R	W	NA	NA	NA	W	W	W	NA	W	NA	W	NA	NA	R	W	W	W	R	W	R	W	R	R	R	R	R	NA	R	W	NA	R	R	W	R	W	R	W	W	W	W	W	R	R	R
chr1p8516521	1	8516521	W	W	R	W	NA	NA	NA	W	W	W	NA	W	NA	W	NA	NA	R	W	W	W	R	R	R	W	R	R	R	NA	R	NA	R	W	NA	R	R	W	R	W	R	W	W	W	W	W	R	R	NA
chr1p8516559	1	8516559	NA	W	R	W	NA	NA	NA	W	W	W	NA	W	NA	W	NA	NA	R	W	W	W	R	R	R	W	R	R	R	NA	R	NA	R	W	NA	R	R	W	R	W	R	W	W	W	W	W	R	R	NA
chr1p8516969	1	8516969	NA	W	R	W	NA	NA	NA	W	W	W	NA	W	NA	W	NA	NA	R	W	W	W	R	R	R	W	R	R	R	R	R	NA	R	W	NA	NA	NA	W	R	NA	R	W	W	W	W	W	R	R	NA
chr1p8519811	1	8519811	W	W	R	W	NA	W	NA	W	W	W	W	W	W	W	NA	NA	R	W	W	W	R	W	R	W	NA	R	R	NA	NA	NA	R	W	W	NA	NA	W	R	W	NA	W	W	W	W	W	R	NA	NA
chr1p8519839	1	8519839	W	W	R	W	NA	W	NA	NA	W	W	W	W	W	W	W	NA	R	W	W	W	R	W	R	W	NA	R	R	NA	NA	NA	R	W	W	NA	R	W	R	W	NA	W	W	W	W	W	R	NA	NA
chr1p8519993	1	8519993	NA	W	R	W	NA	NA	NA	W	W	W	W	W	NA	W	W	NA	R	W	NA	W	R	W	R	W	NA	R	R	NA	NA	NA	R	W	NA	NA	R	W	R	W	NA	W	W	W	W	W	R	NA	NA
chr1p8539333	1	8539333	NA	W	R	W	NA	NA	NA	W	W	W	W	W	NA	W	NA	NA	R	W	W	W	R	R	R	W	R	R	R	NA	R	NA	R	W	NA	R	R	W	R	W	R	W	W	W	W	W	R	R	R
chr1p8553325	1	8553325	NA	W	R	W	R	NA	NA	W	W	W	W	W	NA	W	NA	NA	R	W	W	W	R	R	R	W	NA	R	R	R	R	NA	R	W	NA	NA	NA	W	R	W	NA	W	W	W	W	W	R	R	NA
chr1p8555067	1	8555067	NA	W	R	W	R	NA	NA	W	W	W	W	W	NA	W	NA	NA	R	W	W	W	R	R	R	W	R	R	R	R	R	NA	R	W	NA	R	R	W	R	W	R	W	W	W	W	W	R	R	R
chr1p8556261	1	8556261	NA	NA	R	W	NA	NA	NA	W	NA	NA	NA	W	NA	W	NA	NA	R	W	W	W	R	R	R	W	R	R	R	NA	R	NA	R	W	NA	NA	R	W	R	W	R	W	W	W	W	W	R	R	R
chr1p8556262	1	8556262	NA	NA	R	W	NA	NA	NA	W	NA	NA	NA	W	NA	W	NA	NA	R	W	W	W	R	R	R	W	R	R	R	NA	R	NA	R	W	NA	NA	R	W	R	W	R	W	W	W	W	W	R	R	R
chr1p8559336	1	8559336	NA	W	R	W	NA	NA	NA	W	W	W	NA	W	NA	W	NA	NA	R	W	W	W	R	R	R	W	R	R	R	NA	R	NA	R	W	NA	R	R	W	R	W	R	W	W	W	W	W	R	R	R
chr1p8563319	1	8563319	NA	W	R	W	R	NA	NA	W	W	W	NA	W	NA	W	NA	NA	R	W	W	W	R	R	R	W	R	R	R	NA	R	NA	R	W	NA	NA	R	W	R	W	R	W	W	W	W	W	R	R	NA
chr1p8563590	1	8563590	NA	W	R	W	NA	NA	NA	W	W	W	NA	W	NA	W	NA	NA	R	W	W	W	R	R	R	W	R	R	R	R	R	NA	R	W	NA	NA	R	W	R	W	R	W	W	W	W	W	NA	R	R
chr1p8565001	1	8565001	NA	W	R	W	NA	NA	NA	W	W	W	NA	NA	NA	W	NA	NA	R	W	W	W	R	R	R	W	NA	R	R	NA	R	NA	R	W	NA	NA	NA	W	R	NA	NA	W	W	W	W	W	R	R	NA
chr1p8565133	1	8565133	NA	W	R	W	NA	NA	NA	W	W	W	NA	W	NA	W	NA	NA	R	W	W	W	R	R	R	W	R	R	R	NA	R	NA	R	W	NA	R	R	W	R	W	NA	W	W	W	W	W	R	R	R
chr1p8567559	1	8567559	NA	W	R	W	NA	NA	NA	W	W	W	W	W	NA	W	W	NA	R	W	W	W	R	R	R	W	R	R	R	NA	R	NA	R	W	W	NA	NA	W	R	W	R	W	W	W	W	W	R	R	NA
chr1p8573345	1	8573345	NA	W	R	W	R	NA	NA	W	W	W	NA	W	NA	W	NA	NA	R	W	W	W	R	R	R	W	NA	R	R	NA	R	NA	R	W	NA	NA	R	W	R	W	NA	W	W	W	W	W	R	R	NA
chr1p8577742	1	8577742	NA	W	R	W	R	NA	NA	W	W	W	NA	W	NA	W	NA	NA	R	W	W	W	R	R	R	W	R	R	R	NA	R	NA	R	W	NA	NA	R	W	R	W	R	W	W	W	W	W	R	R	R
chr1p8577813	1	8577813	NA	W	R	W	NA	NA	NA	W	W	W	NA	W	NA	W	NA	NA	R	W	W	W	R	R	R	NA	NA	R	R	NA	R	NA	R	W	NA	NA	R	NA	R	W	R	W	W	W	W	W	R	R	R
chr1p8581226	1	8581226	NA	W	R	W	NA	NA	NA	W	W	W	NA	W	NA	W	NA	NA	R	W	W	W	R	R	R	W	NA	R	R	NA	R	NA	R	W	NA	NA	R	W	R	W	R	W	W	W	NA	W	R	R	NA
chr1p8581241	1	8581241	NA	W	R	W	NA	NA	NA	W	W	W	NA	W	NA	W	NA	NA	R	W	W	W	R	R	R	W	NA	R	R	NA	R	NA	R	W	NA	NA	R	W	R	W	R	W	W	W	NA	W	R	R	NA
chr1p8583543	1	8583543	NA	W	R	W	NA	NA	NA	W	W	W	NA	W	NA	W	NA	NA	R	W	W	W	R	R	R	W	NA	R	R	NA	R	NA	R	W	NA	NA	R	W	R	W	R	NA	NA	W	W	W	R	R	NA
chr1p8583563	1	8583563	NA	W	R	W	NA	NA	NA	W	W	W	NA	W	NA	W	NA	NA	R	W	W	W	R	R	R	W	R	R	R	R	R	NA	R	W	NA	NA	R	W	R	W	R	W	W	W	W	W	R	R	R
chr1p8583576	1	8583576	NA	W	R	W	NA	NA	NA	W	W	W	NA	W	NA	W	NA	NA	R	W	W	W	R	R	R	W	R	R	R	R	R	NA	R	W	NA	NA	R	W	R	W	R	W	W	W	W	W	R	R	R
chr1p8583597	1	8583597	NA	W	R	W	NA	NA	NA	W	W	W	NA	W	NA	W	NA	NA	R	W	W	W	R	R	R	W	R	R	R	R	R	NA	R	W	NA	NA	R	W	R	W	R	W	W	W	W	W	R	R	R
chr1p8583675	1	8583675	NA	W	R	W	NA	NA	NA	W	W	W	NA	W	NA	W	NA	NA	R	W	W	W	R	R	R	W	NA	R	R	NA	R	NA	R	W	NA	NA	R	W	R	NA	R	NA	NA	W	W	W	R	R	NA
chr1p8590732	1	8590732	NA	W	R	W	R	NA	NA	W	W	W	NA	W	NA	W	NA	NA	R	W	W	W	R	R	R	W	NA	R	R	NA	R	NA	R	W	NA	NA	R	W	R	W	R	W	W	W	W	W	R	R	NA
chr1p8590756	1	8590756	NA	W	R	W	R	NA	NA	W	W	W	NA	W	NA	W	NA	NA	R	W	W	W	R	R	R	W	NA	R	R	R	R	NA	R	W	NA	NA	R	W	R	W	R	W	W	W	W	W	R	R	NA
chr1p8601186	1	8601186	NA	W	R	W	R	NA	NA	W	W	W	NA	W	NA	W	NA	NA	R	W	W	W	R	R	R	W	R	R	R	NA	R	NA	R	W	NA	R	R	W	R	W	R	W	W	W	W	W	R	R	R
chr1p8605345	1	8605345	NA	W	R	W	NA	NA	NA	W	W	W	NA	W	NA	W	NA	NA	R	W	W	W	R	R	R	W	R	R	R	NA	R	NA	R	W	NA	NA	R	W	R	W	R	W	W	W	W	W	R	R	NA
chr1p8622110	1	8622110	NA	W	R	NA	R	NA	NA	W	W	W	NA	W	NA	NA	NA	NA	R	W	W	W	R	R	R	W	R	R	R	NA	R	NA	R	W	NA	NA	NA	W	R	NA	R	W	NA	W	W	W	R	R	NA
chr1p8622169	1	8622169	NA	W	R	NA	R	NA	NA	W	W	W	NA	W	NA	NA	NA	NA	R	W	W	W	R	R	R	W	R	R	R	NA	R	NA	R	W	NA	NA	R	W	R	W	R	W	W	W	W	W	R	R	R
chr1p8622173	1	8622173	NA	W	R	NA	R	NA	NA	W	W	W	NA	W	NA	NA	NA	NA	R	W	W	W	R	R	R	W	R	R	R	NA	R	NA	R	W	NA	NA	R	W	R	W	R	W	W	W	W	W	R	R	NA
chr1p8633609	1	8633609	NA	W	R	W	NA	NA	NA	W	W	W	NA	W	NA	W	NA	NA	R	W	W	W	R	R	R	W	R	R	R	NA	R	NA	R	W	NA	R	R	W	R	W	R	W	W	W	W	W	R	R	R
chr1p8659839	1	8659839	NA	W	R	W	NA	NA	NA	W	W	W	NA	W	NA	W	NA	NA	R	W	W	W	R	R	R	W	NA	R	R	NA	R	NA	R	W	NA	NA	NA	W	R	W	NA	W	NA	W	NA	W	R	R	R
chr1p8681587	1	8681587	NA	W	R	W	NA	NA	NA	W	W	W	NA	W	NA	W	NA	NA	R	W	W	W	R	R	R	W	R	R	R	NA	R	NA	R	W	NA	NA	R	W	R	W	R	W	W	W	W	W	R	R	R
chr1p8690660	1	8690660	NA	W	R	W	R	NA	NA	W	W	W	NA	W	NA	R	NA	NA	R	W	W	W	R	R	R	W	NA	R	R	R	R	NA	R	W	NA	NA	R	W	R	W	R	W	W	W	W	W	R	R	NA
chr1p8693498	1	8693498	NA	W	R	W	NA	NA	NA	W	W	W	NA	W	NA	R	NA	NA	R	W	W	W	R	R	R	W	R	R	R	NA	R	NA	R	W	NA	R	R	W	R	W	R	W	W	W	W	W	R	R	R
chr1p8693561	1	8693561	NA	W	R	W	NA	NA	NA	W	W	W	NA	W	NA	R	NA	NA	R	W	W	W	R	R	R	W	R	R	R	NA	R	NA	R	W	NA	R	R	W	R	NA	R	W	W	W	W	W	R	R	R
chr1p8703304	1	8703304	NA	W	R	W	NA	NA	NA	W	W	W	NA	W	NA	R	NA	NA	R	W	W	W	R	R	R	W	R	R	R	R	R	NA	R	W	NA	R	R	W	R	W	R	W	W	W	W	W	R	R	R
chr1p8707224	1	8707224	NA	W	R	W	NA	NA	NA	W	W	W	NA	W	NA	R	NA	NA	R	W	NA	W	R	R	R	W	NA	R	R	NA	R	NA	R	W	NA	NA	R	W	R	W	R	NA	W	W	W	W	R	R	NA
chr1p8711035	1	8711035	NA	W	R	W	R	NA	NA	W	W	W	NA	W	NA	R	NA	NA	R	W	W	W	R	R	R	W	NA	R	R	NA	R	NA	R	W	NA	NA	R	W	R	W	R	NA	W	W	W	W	R	R	NA
chr1p8717852	1	8717852	NA	W	R	W	NA	NA	NA	W	W	W	NA	W	NA	R	NA	R	R	W	NA	W	R	R	R	W	R	R	R	NA	NA	NA	R	W	NA	NA	R	W	R	W	NA	NA	NA	W	W	W	R	R	NA
chr1p8726233	1	8726233	NA	W	R	NA	R	NA	NA	W	W	W	W	W	NA	R	NA	NA	R	W	W	W	R	R	R	W	R	R	R	NA	R	NA	R	W	NA	NA	R	W	R	W	R	W	NA	W	W	W	R	R	NA
chr1p8726407	1	8726407	NA	W	R	W	NA	NA	NA	W	W	W	NA	W	NA	R	NA	NA	R	W	W	W	R	R	R	W	NA	R	R	NA	R	NA	R	W	NA	NA	NA	W	R	W	R	W	W	W	W	W	R	R	R
chr1p8734368	1	8734368	NA	W	R	W	R	NA	NA	W	W	W	NA	W	NA	R	NA	NA	R	W	W	W	R	R	R	W	R	R	R	NA	R	NA	R	W	NA	NA	R	W	R	W	R	W	W	W	W	W	R	R	R
chr1p8737103	1	8737103	NA	W	R	W	R	NA	NA	W	W	W	NA	W	NA	R	NA	NA	R	W	W	W	R	R	R	W	R	R	R	NA	R	NA	R	W	NA	NA	R	W	R	W	R	W	NA	W	NA	W	R	R	NA
chr1p8737212	1	8737212	NA	W	R	W	NA	NA	NA	W	W	W	NA	W	NA	R	NA	NA	R	W	W	W	R	R	R	W	R	R	R	R	R	NA	R	W	NA	R	R	W	R	W	R	W	W	W	W	W	R	R	R
chr1p8741291	1	8741291	NA	W	R	W	R	NA	NA	W	W	W	NA	W	NA	R	NA	NA	R	W	W	W	R	R	R	W	R	R	R	NA	NA	NA	R	W	NA	R	R	W	R	W	R	W	W	W	W	W	R	R	R
chr1p8746283	1	8746283	NA	W	R	W	NA	NA	NA	W	W	W	NA	W	NA	R	NA	NA	R	W	W	W	R	R	R	W	R	R	R	R	R	NA	R	W	NA	NA	R	W	R	W	R	W	W	W	W	W	R	R	NA
chr1p8748088	1	8748088	NA	W	R	W	NA	NA	NA	W	W	W	W	W	NA	R	NA	NA	R	W	W	W	R	R	R	W	R	R	R	NA	R	NA	R	W	NA	R	R	W	R	W	R	W	W	W	W	W	R	R	NA
chr1p8749590	1	8749590	NA	W	R	W	NA	NA	NA	W	W	W	NA	W	NA	R	NA	NA	R	W	W	W	R	R	R	W	NA	R	R	NA	R	NA	R	W	NA	NA	R	W	R	W	R	W	W	W	W	W	R	R	R
chr1p8749635	1	8749635	NA	W	R	W	NA	NA	NA	W	W	W	NA	W	NA	R	NA	NA	R	W	W	W	R	R	R	W	NA	R	R	NA	R	NA	R	W	NA	NA	R	W	R	W	R	W	W	W	W	W	R	R	R
chr1p8749652	1	8749652	NA	W	R	W	NA	NA	NA	W	W	W	NA	W	NA	R	NA	NA	R	W	W	W	R	R	R	W	NA	R	R	NA	R	NA	R	W	NA	NA	R	W	R	W	R	W	W	W	W	W	R	R	R
chr1p8752205	1	8752205	NA	W	R	W	NA	NA	NA	W	W	W	W	W	NA	R	NA	NA	R	W	W	W	R	R	R	W	NA	R	R	R	R	NA	R	W	NA	NA	NA	W	R	W	R	W	NA	W	W	W	R	R	NA
chr1p8752311	1	8752311	NA	W	R	W	NA	NA	NA	W	NA	W	W	W	NA	R	NA	NA	R	W	W	W	R	R	R	W	NA	R	R	R	R	NA	R	W	NA	NA	NA	W	R	NA	R	W	NA	W	W	W	R	R	NA
chr1p8752904	1	8752904	NA	W	R	W	NA	NA	NA	W	W	W	NA	W	NA	R	NA	NA	R	W	W	W	R	R	R	W	R	R	R	R	R	NA	R	W	NA	R	R	W	R	W	R	W	W	W	W	W	R	R	NA
chr1p8752929	1	8752929	NA	W	R	W	NA	NA	NA	W	W	W	NA	W	NA	R	NA	NA	R	W	W	W	R	R	R	W	R	R	R	R	R	NA	R	W	NA	R	R	W	R	W	R	W	W	W	W	W	R	R	NA
chr1p8772806	1	8772806	NA	W	R	W	R	NA	NA	W	W	W	NA	W	NA	R	NA	NA	R	W	W	W	R	R	R	W	R	R	R	R	R	NA	R	W	NA	R	R	W	R	W	R	W	W	W	W	W	R	R	R
chr1p8791459	1	8791459	NA	W	R	W	NA	NA	NA	NA	W	W	NA	W	NA	R	NA	NA	R	W	W	W	R	R	R	W	NA	R	R	R	R	NA	R	W	NA	NA	NA	W	R	NA	R	NA	W	W	W	W	R	R	NA
chr1p8791465	1	8791465	NA	W	R	W	NA	NA	NA	NA	W	W	NA	W	NA	R	NA	NA	R	W	W	W	R	R	R	W	NA	R	R	R	R	NA	R	W	NA	NA	NA	W	R	NA	R	NA	W	W	W	W	R	R	NA
chr1p8791549	1	8791549	NA	W	R	W	NA	NA	NA	W	W	W	NA	W	NA	R	R	NA	R	W	W	W	R	R	R	W	NA	R	R	R	R	NA	R	W	NA	NA	R	W	R	W	R	W	W	W	W	W	R	R	NA
chr1p8797308	1	8797308	NA	W	R	W	NA	NA	NA	W	W	W	W	W	NA	R	NA	NA	R	W	NA	W	R	R	R	W	R	R	R	NA	R	NA	R	W	NA	NA	NA	W	R	NA	NA	W	NA	W	NA	NA	R	R	NA
chr1p8797318	1	8797318	NA	W	R	W	NA	NA	NA	W	W	W	W	W	NA	R	NA	NA	R	W	NA	W	R	R	R	W	R	R	R	NA	R	NA	R	W	NA	NA	NA	W	R	NA	NA	W	NA	W	NA	NA	R	R	NA
chr1p8797319	1	8797319	NA	W	R	W	NA	NA	NA	W	W	W	W	W	NA	R	NA	NA	R	W	NA	W	R	R	R	W	R	R	R	NA	R	NA	R	W	NA	NA	NA	W	R	NA	NA	W	NA	W	NA	NA	R	R	NA
chr2p144701	2	144701	NA	W	R	R	W	NA	NA	NA	W	R	R	R	NA	NA	NA	NA	R	W	NA	R	R	R	R	NA	R	W	R	R	R	NA	NA	NA	NA	NA	R	W	R	R	W	W	W	R	W	R	R	R	R
chr2p144754	2	144754	NA	W	R	R	W	NA	NA	NA	W	R	R	R	NA	NA	NA	NA	R	W	NA	R	R	R	R	NA	R	W	R	R	R	NA	NA	NA	NA	NA	R	W	R	R	W	W	W	R	W	R	R	R	R
chr2p146005	2	146005	NA	W	R	R	W	W	NA	NA	W	R	R	R	NA	R	NA	NA	R	W	W	R	R	R	R	NA	R	W	R	R	R	NA	NA	R	NA	R	R	W	R	R	W	W	W	R	W	R	R	R	R
chr2p146755	2	146755	NA	W	R	R	W	NA	NA	NA	W	R	R	R	NA	R	NA	NA	R	W	W	R	R	R	R	NA	NA	W	R	R	R	NA	NA	NA	NA	NA	NA	W	NA	R	W	W	W	R	W	NA	R	R	NA
chr2p158456	2	158456	NA	W	R	R	W	W	NA	NA	W	R	R	R	NA	R	NA	NA	R	W	W	R	R	R	R	NA	R	W	R	R	R	NA	NA	NA	NA	NA	R	W	R	R	W	W	NA	R	W	R	NA	R	NA
chr2p174020	2	174020	NA	W	R	R	W	NA	NA	NA	W	R	R	R	NA	R	NA	NA	R	W	W	R	R	R	W	NA	R	W	R	R	R	NA	NA	R	NA	R	R	W	R	R	W	W	W	R	W	R	R	R	R
chr2p189514	2	189514	NA	W	R	R	W	NA	NA	NA	W	R	R	R	NA	R	NA	NA	R	W	W	R	R	R	W	NA	R	W	R	R	R	NA	NA	NA	NA	NA	R	W	R	R	W	W	W	R	W	R	R	R	R
chr2p189601	2	189601	NA	W	R	R	W	NA	NA	NA	W	R	R	R	NA	R	NA	NA	R	W	W	R	R	R	W	NA	R	W	R	R	R	NA	NA	NA	NA	NA	R	W	R	R	NA	W	W	R	W	R	R	NA	R
chr2p198601	2	198601	NA	W	R	R	W	NA	NA	NA	W	R	NA	R	NA	R	NA	NA	R	W	W	R	R	R	W	NA	R	W	R	R	R	NA	NA	NA	NA	NA	R	W	R	R	W	W	W	R	W	R	R	R	R
chr2p211350	2	211350	NA	W	R	R	W	NA	NA	NA	W	R	R	R	NA	R	NA	NA	R	W	W	R	R	R	W	NA	R	W	R	R	R	NA	NA	NA	NA	R	R	W	R	R	W	W	W	R	W	R	R	R	R
chr2p211669	2	211669	NA	W	R	R	W	NA	NA	NA	W	R	R	R	NA	R	NA	NA	R	W	W	R	R	R	W	NA	R	W	R	R	R	NA	NA	NA	NA	R	R	W	R	R	W	W	W	R	W	R	R	R	NA
chr2p211715	2	211715	NA	NA	R	R	W	NA	NA	NA	W	R	R	R	NA	R	NA	NA	R	W	W	R	R	R	W	NA	R	W	R	R	R	NA	NA	NA	NA	R	R	W	R	R	W	W	W	R	W	R	R	R	NA
chr2p217013	2	217013	NA	W	R	R	W	NA	NA	NA	W	R	R	R	NA	NA	NA	NA	R	W	W	R	R	R	W	NA	R	W	R	R	R	NA	NA	R	NA	R	R	W	R	R	W	W	W	R	W	R	R	R	R
chr2p219915	2	219915	NA	W	R	R	W	NA	NA	NA	W	R	R	R	NA	R	NA	NA	R	W	W	R	R	R	W	NA	NA	W	R	R	R	NA	NA	R	NA	NA	NA	W	R	NA	W	W	W	R	W	R	R	R	R
chr2p341067	2	341067	NA	W	R	R	W	NA	NA	NA	W	R	R	R	NA	R	NA	NA	R	W	W	R	R	R	W	NA	R	W	R	R	R	NA	NA	R	NA	NA	R	W	R	R	W	W	W	R	W	R	R	R	NA
chr2p341116	2	341116	NA	W	R	R	W	NA	NA	NA	W	R	R	R	NA	NA	NA	NA	R	W	W	R	R	R	W	NA	R	W	R	R	R	NA	NA	R	NA	NA	R	W	R	R	W	W	W	R	W	R	R	R	NA
chr2p345622	2	345622	NA	W	R	R	W	NA	NA	NA	W	R	R	R	NA	R	NA	NA	R	W	W	R	R	R	W	NA	R	W	R	R	R	NA	NA	NA	NA	R	R	W	NA	R	W	W	W	R	W	R	R	R	R
chr2p345683	2	345683	NA	W	R	R	W	NA	NA	NA	W	R	R	R	NA	R	NA	NA	R	W	W	R	R	R	W	NA	R	W	R	R	R	NA	NA	NA	NA	R	R	W	R	R	W	W	W	R	W	R	R	R	R
chr2p345684	2	345684	NA	W	R	R	W	NA	NA	NA	W	R	R	R	NA	R	NA	NA	R	W	W	R	R	R	W	NA	R	W	R	R	R	NA	NA	NA	NA	R	R	W	R	R	W	W	W	R	W	R	R	R	R
chr2p349192	2	349192	NA	W	R	R	W	NA	NA	NA	W	R	R	R	NA	R	NA	NA	R	W	W	R	R	R	W	NA	R	W	R	R	R	NA	NA	NA	NA	NA	R	W	R	R	W	W	W	R	W	R	R	R	NA
chr2p349261	2	349261	NA	W	R	R	W	NA	NA	NA	W	R	R	R	NA	R	NA	NA	R	W	W	R	R	R	W	NA	R	W	R	R	R	NA	NA	NA	NA	R	R	W	R	R	W	W	W	R	W	R	R	R	R
chr2p350190	2	350190	NA	NA	R	R	W	NA	NA	NA	W	R	R	R	NA	NA	NA	NA	R	W	W	R	R	R	W	NA	R	W	R	R	R	NA	NA	NA	NA	NA	R	W	R	R	W	W	W	R	W	R	R	R	R
chr2p351833	2	351833	NA	W	R	R	W	NA	NA	NA	W	R	R	R	NA	R	NA	NA	R	W	W	R	R	R	W	NA	R	W	R	R	R	NA	NA	NA	NA	R	R	W	R	R	W	W	W	R	W	R	R	R	R
chr2p353650	2	353650	NA	W	R	R	W	NA	NA	NA	W	R	R	R	NA	R	NA	NA	R	W	W	R	R	R	W	NA	R	W	R	R	R	NA	NA	NA	NA	R	R	W	R	R	W	W	W	R	W	R	R	R	R
chr2p355243	2	355243	NA	W	R	R	W	NA	NA	NA	W	R	R	R	NA	NA	NA	NA	R	W	W	R	R	R	W	NA	R	W	R	R	R	NA	NA	R	NA	NA	R	W	R	R	W	W	W	R	W	R	R	R	R
chr2p355997	2	355997	NA	W	R	R	W	NA	NA	NA	W	R	R	R	NA	R	NA	NA	R	W	W	R	R	R	W	NA	R	W	R	R	R	NA	NA	NA	NA	R	R	W	R	R	W	W	W	R	W	R	R	R	R
chr2p362129	2	362129	NA	W	R	R	W	NA	NA	NA	NA	R	R	R	NA	R	NA	NA	R	W	W	R	R	R	W	NA	R	W	R	R	R	NA	NA	NA	NA	NA	R	W	R	R	W	W	W	R	W	R	R	R	NA
chr2p366190	2	366190	NA	W	R	R	W	NA	NA	NA	W	R	R	R	NA	R	NA	NA	R	W	W	R	R	R	W	NA	R	W	R	R	R	NA	NA	NA	NA	R	R	W	R	R	W	W	W	R	W	R	R	R	R
chr2p366318	2	366318	NA	W	R	R	W	NA	NA	NA	W	R	R	R	NA	R	NA	NA	R	W	NA	R	R	R	W	NA	R	W	R	R	R	NA	NA	R	NA	R	R	W	R	R	W	W	W	R	W	R	R	R	R
chr2p367699	2	367699	NA	W	R	R	W	NA	NA	NA	W	R	R	R	NA	R	NA	NA	R	W	W	R	R	R	W	NA	NA	W	R	R	R	NA	NA	NA	NA	NA	R	W	R	R	NA	W	W	R	W	R	R	R	NA
chr2p380689	2	380689	NA	W	R	R	W	NA	NA	NA	NA	R	R	R	NA	R	NA	NA	R	W	W	R	R	R	W	NA	R	W	R	R	R	NA	NA	NA	NA	R	R	W	R	R	W	W	W	R	W	R	R	R	R
chr2p380778	2	380778	NA	W	R	R	W	NA	NA	NA	NA	R	R	R	NA	R	NA	NA	R	W	W	R	R	R	W	NA	R	W	R	R	R	NA	NA	NA	NA	R	R	W	R	R	W	W	W	R	W	R	R	R	R
chr2p404700	2	404700	NA	W	R	R	W	W	NA	NA	NA	R	R	R	NA	NA	NA	NA	R	W	W	R	R	R	W	NA	R	W	R	R	R	NA	NA	NA	NA	NA	R	W	W	R	W	W	W	R	W	R	R	R	R
chr2p410238	2	410238	NA	W	R	R	W	NA	NA	NA	NA	R	R	R	NA	R	NA	NA	R	W	W	R	R	R	W	NA	R	W	R	R	R	NA	NA	R	NA	R	R	W	W	R	W	W	W	R	W	R	R	R	R
chr2p411474	2	411474	NA	W	R	R	W	NA	NA	NA	NA	R	R	R	NA	R	NA	NA	R	W	W	R	R	R	W	NA	R	W	R	R	R	NA	NA	R	NA	R	R	W	W	R	NA	W	W	R	W	R	R	R	R
chr2p412002	2	412002	NA	W	R	R	W	NA	NA	NA	NA	R	NA	R	NA	R	NA	NA	R	W	NA	R	R	R	W	NA	R	W	R	R	R	NA	NA	NA	NA	NA	NA	W	W	R	NA	NA	NA	NA	NA	R	R	R	NA
chr2p412010	2	412010	NA	W	R	R	W	NA	NA	NA	NA	R	NA	R	NA	R	NA	NA	R	W	NA	R	R	R	W	NA	R	W	R	R	R	NA	NA	NA	NA	NA	NA	W	W	R	NA	NA	NA	NA	NA	R	R	R	NA
chr2p417505	2	417505	NA	W	R	R	W	NA	NA	NA	NA	R	R	R	NA	R	NA	NA	R	W	W	R	R	R	W	NA	R	W	R	R	R	NA	NA	NA	NA	R	R	W	W	R	W	W	W	R	W	R	R	R	R
chr2p417506	2	417506	NA	W	R	R	W	NA	NA	NA	NA	R	R	R	NA	R	NA	NA	R	W	W	R	R	R	W	NA	R	W	R	R	R	NA	NA	NA	NA	R	R	W	W	R	W	W	W	R	W	R	R	R	R
chr2p418946	2	418946	NA	W	R	R	W	W	NA	NA	NA	R	R	NA	NA	R	NA	NA	R	W	W	R	R	R	W	NA	NA	W	NA	R	NA	NA	NA	NA	NA	NA	R	W	W	R	W	NA	W	R	W	R	R	R	NA
chr2p419036	2	419036	NA	W	R	R	W	NA	NA	NA	NA	R	R	R	NA	R	NA	NA	R	W	W	R	R	R	W	NA	R	W	R	R	R	NA	NA	NA	NA	NA	R	W	W	R	W	W	W	R	W	R	R	R	NA
chr2p419050	2	419050	NA	W	R	R	W	NA	NA	NA	NA	R	R	R	NA	R	NA	NA	R	W	W	R	R	R	W	NA	R	W	R	R	R	NA	NA	R	NA	R	R	W	W	R	W	W	W	R	W	R	R	R	R
chr2p419089	2	419089	NA	W	R	R	W	NA	NA	NA	NA	R	R	R	NA	R	NA	NA	R	W	W	R	R	R	W	NA	R	W	R	R	R	NA	NA	R	NA	R	R	W	W	R	W	W	W	R	W	R	R	R	R
chr2p419122	2	419122	NA	W	R	R	W	NA	NA	NA	NA	R	R	R	NA	R	NA	NA	R	W	W	R	R	R	W	NA	R	W	R	R	R	NA	NA	R	NA	R	R	W	W	R	W	W	W	R	W	R	R	R	R
chr2p419140	2	419140	NA	W	R	R	W	NA	NA	NA	NA	R	R	R	NA	R	NA	NA	R	W	W	R	R	R	W	NA	NA	W	R	R	R	NA	NA	NA	NA	NA	R	W	W	R	W	W	W	R	W	R	R	R	NA
chr2p419334	2	419334	NA	W	R	R	W	NA	NA	NA	NA	R	R	R	NA	R	NA	NA	R	W	W	R	R	R	W	NA	R	W	R	R	R	NA	NA	NA	NA	R	R	W	W	R	W	W	W	R	W	R	R	R	R
chr2p419426	2	419426	NA	W	R	R	W	NA	NA	NA	NA	R	R	R	NA	R	NA	NA	R	W	W	R	R	R	W	NA	R	W	R	R	R	NA	NA	NA	NA	R	R	W	W	R	W	W	W	R	W	R	R	R	R
chr2p422042	2	422042	NA	W	R	R	W	NA	NA	NA	NA	R	R	R	NA	R	NA	NA	R	W	W	R	R	R	W	NA	R	W	R	R	R	NA	NA	R	NA	R	R	W	W	R	W	W	W	R	W	R	R	R	R
chr2p422100	2	422100	NA	W	R	R	W	NA	NA	NA	NA	R	R	R	NA	R	NA	NA	R	W	W	R	R	R	W	NA	NA	W	R	R	NA	NA	NA	R	NA	NA	R	W	W	R	NA	NA	W	NA	W	R	NA	R	NA
chr2p425844	2	425844	NA	W	R	R	W	NA	NA	NA	NA	R	R	R	NA	R	NA	NA	R	W	W	R	NA	R	W	NA	NA	W	R	R	R	NA	NA	NA	NA	NA	R	W	W	NA	W	W	W	R	W	R	R	NA	NA
chr2p425963	2	425963	NA	W	R	R	W	NA	NA	NA	NA	R	R	R	NA	R	NA	NA	R	W	W	R	R	R	W	NA	NA	W	R	R	R	NA	NA	R	NA	NA	R	W	W	NA	W	W	W	R	W	R	R	R	NA
chr2p429290	2	429290	NA	W	R	R	W	W	NA	NA	NA	R	R	R	NA	R	NA	NA	R	W	W	R	R	R	W	NA	NA	W	R	R	R	NA	NA	R	NA	NA	R	W	W	R	W	W	W	R	W	R	R	R	NA
chr2p429379	2	429379	NA	W	R	R	W	W	NA	NA	NA	R	R	R	NA	NA	NA	NA	R	W	W	R	R	R	W	NA	NA	W	R	R	R	NA	NA	NA	NA	NA	NA	W	W	R	W	W	W	R	W	R	R	R	NA
chr2p429725	2	429725	NA	W	R	R	W	NA	NA	NA	NA	R	R	R	NA	NA	NA	NA	R	W	W	R	R	R	W	NA	R	W	R	R	R	NA	NA	NA	NA	NA	R	W	W	R	W	W	W	R	W	R	R	R	R
chr2p429750	2	429750	NA	W	R	R	W	NA	NA	NA	NA	R	R	R	NA	NA	NA	NA	R	W	W	R	R	R	W	NA	R	W	R	R	R	NA	NA	NA	NA	NA	R	W	W	R	W	W	W	R	W	R	R	R	R
chr2p429819	2	429819	NA	W	R	R	W	NA	NA	NA	NA	R	R	R	NA	R	NA	NA	R	W	W	R	R	R	W	NA	NA	W	R	R	R	NA	NA	R	NA	NA	R	W	W	R	W	W	W	R	W	R	R	R	R
chr2p429866	2	429866	NA	W	R	R	W	NA	NA	NA	NA	R	R	R	NA	NA	NA	NA	R	W	W	R	R	R	W	NA	R	W	R	R	R	NA	NA	NA	NA	NA	R	W	W	R	W	W	W	R	W	R	R	R	R
chr2p432413	2	432413	NA	W	R	R	W	W	NA	NA	NA	R	R	R	NA	R	NA	NA	R	W	W	R	R	R	W	NA	R	W	R	R	R	NA	NA	NA	NA	NA	R	W	W	R	W	W	W	R	W	R	R	R	NA
chr2p438722	2	438722	NA	W	R	R	W	W	NA	NA	NA	R	R	R	NA	R	NA	NA	R	W	W	R	R	R	W	NA	R	W	R	R	R	NA	NA	NA	NA	R	R	W	W	R	W	W	W	R	W	R	R	R	R
chr2p478944	2	478944	NA	W	R	R	W	NA	NA	NA	NA	R	R	R	NA	R	NA	NA	R	W	W	R	R	R	W	NA	R	W	R	R	R	NA	NA	NA	NA	NA	R	W	W	R	W	W	W	R	W	R	R	R	NA
chr2p479022	2	479022	NA	W	R	R	W	NA	NA	NA	NA	R	R	R	NA	R	NA	NA	R	W	W	R	R	R	W	NA	R	W	R	R	R	NA	NA	NA	NA	NA	R	W	W	NA	W	W	W	R	W	R	R	R	R
chr2p479049	2	479049	NA	W	R	R	W	NA	NA	NA	NA	R	R	R	NA	R	NA	NA	R	W	W	R	R	R	W	NA	R	W	R	R	R	NA	NA	NA	NA	NA	R	W	W	NA	W	W	W	R	W	R	R	R	NA
chr2p479304	2	479304	NA	W	R	R	W	R	NA	NA	NA	R	R	R	NA	R	NA	NA	R	W	W	R	R	R	W	NA	R	W	R	R	R	NA	NA	R	NA	NA	R	W	W	R	NA	W	W	R	NA	R	R	R	R
chr2p504585	2	504585	NA	W	R	R	W	NA	NA	NA	NA	R	R	R	NA	R	NA	NA	R	W	W	R	R	R	W	NA	R	W	R	R	R	NA	NA	NA	NA	NA	R	W	W	R	W	W	W	R	W	R	R	R	R
chr2p504586	2	504586	NA	W	R	R	W	NA	NA	NA	NA	R	R	R	NA	R	NA	NA	R	W	W	R	R	R	W	NA	R	W	R	R	R	NA	NA	NA	NA	NA	R	W	W	R	W	W	W	R	W	R	R	R	R
chr2p504698	2	504698	NA	W	R	R	W	NA	NA	NA	NA	R	R	R	NA	R	NA	NA	R	W	W	R	R	R	W	NA	R	W	R	R	R	NA	NA	NA	NA	R	R	W	W	R	W	W	W	R	W	R	R	R	R
chr2p507973	2	507973	NA	W	R	R	W	NA	NA	NA	NA	R	R	R	NA	R	NA	NA	R	W	W	R	R	R	W	NA	R	W	R	R	R	NA	NA	NA	NA	NA	R	W	W	R	W	W	W	R	W	R	R	R	NA
chr2p508060	2	508060	NA	W	R	R	W	NA	NA	NA	NA	R	R	R	NA	R	NA	NA	R	W	W	R	R	R	W	NA	R	W	R	R	R	NA	NA	NA	NA	NA	R	W	W	R	W	W	W	R	W	R	R	R	NA
chr2p508297	2	508297	NA	W	R	R	W	NA	NA	NA	NA	R	R	R	NA	R	NA	NA	R	NA	NA	R	R	R	NA	NA	R	W	R	R	R	NA	NA	NA	NA	R	R	W	W	R	W	W	W	R	W	R	R	R	R
chr2p514594	2	514594	NA	W	R	R	W	NA	NA	W	NA	R	R	R	NA	R	NA	NA	R	W	W	R	R	R	W	NA	R	W	R	R	R	NA	NA	R	NA	NA	R	W	W	R	W	R	W	R	W	R	R	R	R
chr2p520768	2	520768	NA	W	R	R	W	NA	NA	W	NA	R	R	R	NA	R	NA	NA	R	W	W	R	R	R	W	NA	NA	W	R	R	R	NA	NA	NA	NA	NA	NA	W	W	R	NA	R	NA	R	W	R	R	R	NA
chr2p534059	2	534059	NA	W	NA	R	W	R	NA	W	NA	R	R	NA	NA	R	NA	NA	R	W	W	R	R	R	W	NA	R	W	R	R	NA	NA	NA	R	NA	NA	R	W	W	R	NA	NA	W	R	NA	R	R	R	NA
chr2p535793	2	535793	NA	W	R	R	W	NA	NA	W	NA	R	R	R	NA	NA	NA	NA	R	W	W	R	R	R	W	NA	NA	W	R	R	R	NA	NA	NA	NA	NA	R	W	W	R	W	NA	W	R	NA	R	R	R	W
chr2p537418	2	537418	NA	W	R	R	W	NA	NA	NA	NA	R	R	R	NA	R	NA	NA	R	W	W	R	R	R	W	NA	R	W	R	R	R	NA	NA	NA	NA	R	R	W	W	R	W	R	W	R	W	R	R	R	W
chr2p537427	2	537427	NA	W	R	R	W	NA	NA	NA	NA	R	R	R	NA	R	NA	NA	R	W	W	R	R	R	W	NA	R	W	R	R	R	NA	NA	NA	NA	R	R	W	W	R	W	R	W	R	W	R	R	R	W
chr2p545456	2	545456	NA	W	R	R	W	NA	NA	W	NA	R	R	R	NA	R	NA	NA	R	W	W	R	R	R	W	NA	R	W	R	R	R	NA	NA	NA	NA	NA	R	W	W	R	W	R	W	R	W	R	R	R	W
chr2p545482	2	545482	NA	W	R	R	W	NA	NA	W	NA	R	R	R	NA	R	NA	NA	R	W	W	R	R	R	W	NA	R	W	R	R	R	NA	NA	NA	NA	NA	R	W	W	R	W	R	W	R	W	R	R	R	W
chr2p550665	2	550665	NA	W	R	R	W	NA	NA	NA	NA	R	R	R	NA	R	NA	NA	R	W	W	R	R	R	W	NA	R	W	R	R	R	NA	NA	NA	NA	NA	R	W	W	R	W	R	W	R	W	R	R	R	NA
chr2p552245	2	552245	NA	W	R	R	W	NA	NA	NA	NA	R	R	R	NA	R	NA	NA	R	W	W	R	R	R	W	NA	R	W	R	R	R	NA	NA	NA	NA	NA	R	W	W	R	W	R	W	R	W	R	R	R	NA
chr2p554856	2	554856	NA	W	R	R	W	NA	NA	NA	NA	R	R	R	NA	R	NA	NA	R	W	W	R	R	R	W	NA	R	W	R	R	R	NA	NA	R	NA	R	R	W	W	R	W	R	W	R	NA	R	R	R	W
chr2p554897	2	554897	NA	W	R	R	W	NA	NA	NA	NA	R	R	R	NA	R	NA	NA	R	W	W	R	R	R	W	NA	R	W	R	R	R	NA	NA	NA	NA	R	R	W	W	R	W	R	W	R	NA	R	R	R	W
chr2p560884	2	560884	NA	W	R	R	W	NA	NA	NA	NA	R	R	R	NA	R	NA	NA	R	W	W	R	R	R	W	NA	R	W	R	R	R	NA	NA	R	NA	NA	NA	W	W	R	W	NA	NA	R	NA	NA	NA	R	NA
chr2p560887	2	560887	NA	W	R	R	W	NA	NA	NA	NA	R	R	R	NA	R	NA	NA	R	W	W	R	R	R	W	NA	R	W	R	R	R	NA	NA	R	NA	NA	NA	W	W	R	W	NA	NA	R	NA	NA	NA	R	NA
chr2p560895	2	560895	NA	W	R	R	W	NA	NA	NA	NA	R	R	R	NA	R	NA	NA	R	W	W	R	R	R	W	NA	R	W	R	R	R	NA	NA	R	NA	NA	NA	W	W	R	W	NA	NA	R	NA	NA	NA	R	NA
chr2p560899	2	560899	NA	W	R	R	W	NA	NA	NA	NA	R	R	R	NA	R	NA	NA	R	W	W	R	R	R	W	NA	R	W	R	R	R	NA	NA	R	NA	NA	NA	W	W	R	W	NA	NA	R	NA	NA	NA	R	NA
chr2p560919	2	560919	NA	W	R	R	W	NA	NA	NA	NA	R	R	R	NA	R	NA	NA	R	W	W	R	R	R	W	NA	R	W	R	R	R	NA	NA	R	NA	NA	NA	W	W	R	W	NA	NA	R	NA	NA	NA	R	NA
chr2p560956	2	560956	NA	W	R	R	W	NA	NA	W	NA	R	R	R	NA	R	NA	NA	R	W	W	R	R	R	W	NA	R	W	R	R	R	NA	NA	R	NA	NA	NA	W	W	R	W	NA	NA	R	NA	NA	NA	R	NA
chr2p566826	2	566826	NA	W	R	R	W	NA	NA	NA	NA	R	R	R	NA	R	NA	NA	R	W	W	R	R	R	W	NA	R	W	R	R	R	NA	NA	NA	NA	NA	R	W	W	R	W	R	W	R	W	R	R	R	W
chr2p566827	2	566827	NA	W	R	R	W	NA	NA	NA	NA	R	R	R	NA	R	NA	NA	R	W	W	R	R	R	W	NA	R	W	R	R	R	NA	NA	NA	NA	NA	R	W	W	R	W	R	W	R	W	R	R	R	W
chr2p566869	2	566869	NA	W	R	R	W	NA	NA	NA	NA	R	R	R	NA	R	NA	NA	R	W	W	R	R	R	W	NA	R	W	R	R	R	NA	NA	NA	NA	NA	R	W	W	R	W	R	W	R	W	R	R	R	W
chr2p566876	2	566876	NA	W	R	R	W	NA	NA	NA	NA	R	R	R	NA	R	NA	NA	R	W	W	R	R	R	W	NA	NA	W	R	R	R	NA	NA	NA	NA	NA	R	W	W	R	W	R	W	R	W	R	R	R	W
chr2p567056	2	567056	NA	W	R	R	W	NA	NA	NA	NA	R	R	R	NA	R	NA	NA	R	W	W	R	R	R	W	NA	R	W	R	R	R	NA	NA	NA	NA	NA	NA	W	W	NA	NA	NA	NA	R	NA	NA	R	R	NA
chr2p567060	2	567060	NA	W	R	R	W	NA	NA	NA	NA	R	R	R	NA	R	NA	NA	R	W	W	R	R	R	W	NA	R	W	R	R	R	NA	NA	NA	NA	NA	NA	W	W	NA	NA	NA	NA	R	NA	NA	R	NA	NA
chr2p570494	2	570494	NA	W	R	R	W	NA	NA	NA	NA	R	R	R	NA	R	NA	NA	R	W	W	R	R	R	W	NA	R	W	R	R	R	NA	NA	NA	NA	R	R	W	W	R	W	R	W	R	W	R	R	R	W
chr2p570588	2	570588	NA	W	R	R	W	NA	NA	NA	NA	R	R	R	NA	NA	NA	NA	R	W	W	R	R	R	W	NA	R	W	R	R	R	NA	NA	NA	NA	NA	R	W	W	R	W	R	W	R	W	R	R	R	W
chr2p573598	2	573598	NA	W	R	R	W	NA	NA	NA	NA	R	R	R	NA	R	NA	NA	R	W	W	R	R	R	W	NA	R	W	R	R	R	NA	NA	NA	NA	R	R	W	W	R	W	R	W	R	W	R	R	R	W
chr2p573703	2	573703	NA	W	R	R	W	NA	NA	NA	NA	R	R	R	NA	R	NA	NA	R	W	W	R	R	R	W	NA	R	W	R	R	R	NA	NA	NA	NA	R	R	W	W	R	W	R	W	R	W	R	R	R	NA
chr2p573706	2	573706	NA	W	R	R	W	NA	NA	NA	NA	R	R	R	NA	R	NA	NA	R	W	W	R	R	R	W	NA	R	W	R	R	R	NA	NA	NA	NA	R	R	W	W	NA	W	R	W	R	W	R	R	R	NA
chr2p573758	2	573758	NA	W	R	NA	W	NA	NA	NA	NA	R	R	R	NA	R	NA	NA	R	W	W	R	R	R	W	NA	R	W	R	R	R	NA	NA	NA	NA	NA	NA	W	W	R	W	R	W	R	W	R	R	R	NA
chr2p573883	2	573883	NA	W	R	R	W	NA	NA	NA	NA	R	R	R	NA	R	NA	NA	R	W	W	R	R	R	W	NA	R	W	R	R	R	NA	NA	NA	NA	R	R	W	W	R	W	R	W	R	W	R	R	R	W
chr2p573891	2	573891	NA	W	R	R	W	NA	NA	NA	NA	R	R	R	NA	R	NA	NA	R	W	W	R	R	R	W	NA	R	W	R	R	R	NA	NA	NA	NA	R	R	W	W	R	W	R	W	R	W	R	R	R	W
chr2p575021	2	575021	NA	W	R	R	W	NA	NA	NA	NA	R	R	R	NA	R	NA	NA	R	W	W	R	R	R	W	NA	R	W	R	R	R	NA	NA	NA	NA	NA	R	W	W	R	W	R	W	R	W	R	R	R	W
chr2p575106	2	575106	NA	W	R	R	W	NA	NA	NA	NA	R	R	R	NA	R	NA	NA	R	W	W	R	R	R	W	NA	R	W	R	R	R	NA	NA	NA	NA	NA	R	W	W	R	W	R	W	R	W	R	R	R	W
chr2p575142	2	575142	NA	W	R	R	W	NA	NA	NA	NA	R	R	R	NA	NA	NA	NA	R	W	W	R	R	R	W	NA	R	W	NA	R	R	NA	NA	NA	NA	R	R	W	W	R	W	R	W	R	W	R	R	R	W
chr2p575143	2	575143	NA	W	R	R	W	NA	NA	NA	NA	R	R	R	NA	NA	NA	NA	R	W	W	R	R	R	W	NA	R	W	NA	R	R	NA	NA	NA	NA	R	R	W	W	NA	W	R	W	R	W	R	R	R	W
chr2p575145	2	575145	NA	W	R	R	W	NA	NA	NA	NA	R	R	R	NA	NA	NA	NA	R	W	W	R	R	R	W	NA	R	W	R	R	R	NA	NA	NA	NA	R	R	W	W	R	W	R	W	R	W	R	R	R	W
chr2p575217	2	575217	NA	W	R	R	W	NA	NA	NA	NA	R	R	R	NA	NA	NA	NA	R	W	W	R	R	R	W	NA	R	W	NA	R	R	NA	NA	NA	NA	R	R	W	W	R	W	R	W	R	W	R	R	R	W
chr2p575437	2	575437	NA	W	R	R	NA	NA	NA	NA	NA	R	R	R	NA	R	NA	NA	R	W	W	R	R	R	W	NA	NA	W	R	R	R	NA	NA	R	NA	NA	NA	W	W	R	NA	R	NA	R	W	NA	R	R	NA
chr2p576581	2	576581	NA	W	R	R	W	NA	NA	NA	NA	R	R	R	NA	R	NA	NA	R	W	W	R	R	R	W	NA	R	W	R	R	R	NA	NA	NA	NA	NA	NA	W	W	R	W	R	W	R	W	R	NA	R	NA
chr2p576583	2	576583	NA	W	R	R	W	NA	NA	NA	NA	R	R	R	NA	R	NA	NA	R	W	W	R	R	R	W	NA	R	W	R	R	R	NA	NA	NA	NA	NA	NA	W	W	R	W	R	W	R	W	R	R	R	NA
chr2p576603	2	576603	NA	W	R	R	W	NA	NA	NA	NA	R	R	R	NA	R	NA	NA	R	W	W	R	R	R	W	NA	R	W	R	R	R	NA	NA	NA	NA	NA	NA	W	W	R	W	R	W	R	W	R	R	R	NA
chr2p576609	2	576609	NA	W	R	R	W	NA	NA	NA	NA	R	R	R	NA	R	NA	NA	R	W	W	R	R	R	W	NA	R	W	R	R	R	NA	NA	R	NA	NA	NA	W	W	R	W	R	W	R	W	R	R	R	NA
chr2p576618	2	576618	NA	W	R	R	W	NA	NA	NA	NA	R	R	R	NA	R	NA	NA	R	W	W	R	R	R	W	NA	NA	W	R	R	R	NA	NA	R	NA	NA	NA	W	W	R	W	R	W	R	W	R	R	R	NA
chr2p576634	2	576634	NA	W	R	R	W	NA	NA	NA	NA	R	R	R	NA	R	NA	NA	R	W	W	R	R	R	W	NA	R	W	R	R	R	NA	NA	R	NA	NA	NA	W	W	R	W	R	W	R	W	R	R	R	NA
chr2p576635	2	576635	NA	W	R	R	W	NA	NA	NA	NA	R	R	R	NA	R	NA	NA	R	W	W	R	R	R	W	NA	R	W	R	R	R	NA	NA	R	NA	NA	NA	W	W	R	W	R	W	R	W	R	R	R	NA
chr2p576743	2	576743	NA	W	R	R	W	NA	NA	NA	R	R	R	R	NA	NA	NA	NA	R	W	W	R	R	R	W	NA	R	W	R	R	R	NA	NA	NA	NA	NA	NA	W	W	R	W	R	NA	R	W	R	R	R	NA
chr2p585246	2	585246	NA	W	R	R	W	NA	NA	NA	NA	R	R	R	NA	R	NA	NA	R	W	NA	R	R	R	W	NA	R	W	R	R	R	NA	NA	R	NA	NA	R	W	W	R	NA	R	W	R	W	R	R	R	W
chr2p585276	2	585276	NA	W	R	R	W	NA	NA	NA	NA	R	R	R	NA	R	NA	NA	R	W	NA	R	R	R	W	NA	R	W	R	R	R	NA	NA	NA	NA	NA	R	W	W	R	W	R	W	R	W	R	R	R	W
chr2p585438	2	585438	NA	W	R	R	W	NA	NA	NA	NA	R	R	R	NA	R	NA	NA	R	W	W	R	R	R	W	NA	R	W	R	R	R	NA	NA	NA	NA	R	R	W	W	R	W	R	W	R	W	R	R	R	W
chr2p587224	2	587224	NA	W	R	R	W	NA	NA	NA	NA	R	NA	R	NA	R	NA	NA	R	W	W	R	R	R	W	NA	R	W	R	R	R	NA	NA	NA	NA	NA	R	W	W	R	W	R	W	R	W	R	R	R	NA
chr2p587227	2	587227	NA	W	R	R	W	NA	NA	NA	NA	R	NA	R	NA	R	NA	NA	R	W	W	R	R	R	W	NA	R	W	R	R	R	NA	NA	NA	NA	NA	R	W	W	R	W	R	W	R	W	R	R	R	NA
chr2p587848	2	587848	NA	W	R	R	W	NA	NA	NA	NA	R	R	R	NA	NA	NA	NA	R	W	W	R	R	R	W	NA	R	W	R	R	R	NA	NA	NA	NA	R	R	W	W	R	W	R	W	R	W	R	R	R	W
chr2p587890	2	587890	NA	W	R	R	W	NA	NA	NA	NA	R	R	R	NA	R	NA	NA	NA	W	W	R	R	R	W	NA	R	W	R	R	R	NA	NA	R	NA	NA	NA	W	W	R	W	R	W	R	W	R	R	R	NA
chr2p587929	2	587929	NA	W	R	R	W	NA	NA	NA	NA	R	R	R	NA	R	NA	NA	R	W	W	R	R	R	W	NA	R	W	R	R	R	NA	NA	R	NA	NA	NA	W	W	R	W	R	W	R	W	R	R	R	NA
chr2p587987	2	587987	NA	W	R	R	W	NA	NA	W	NA	R	R	R	NA	R	NA	NA	R	W	W	R	R	R	W	NA	R	W	R	R	R	NA	NA	R	NA	R	R	W	W	R	W	R	W	R	W	R	R	R	W
chr2p588043	2	588043	NA	W	R	R	W	NA	NA	W	NA	R	R	R	NA	R	NA	NA	R	W	W	R	R	R	W	NA	R	W	R	R	R	NA	NA	R	NA	R	R	W	W	R	W	R	W	R	W	R	R	R	W
chr2p589134	2	589134	NA	W	R	R	W	NA	NA	W	NA	R	NA	R	NA	NA	NA	NA	R	NA	W	R	R	R	W	NA	R	W	R	R	R	NA	NA	NA	NA	NA	NA	NA	W	R	W	R	W	R	NA	R	R	R	W
chr2p589152	2	589152	NA	W	R	R	W	NA	NA	NA	NA	R	R	R	NA	NA	NA	NA	R	NA	W	R	R	R	W	NA	R	W	R	R	R	NA	NA	NA	NA	R	R	NA	W	R	W	R	W	R	NA	R	R	R	W
chr2p589161	2	589161	NA	W	R	R	W	NA	NA	NA	NA	R	R	R	NA	NA	NA	NA	R	NA	W	R	R	R	W	NA	R	W	R	R	R	NA	NA	NA	NA	R	R	NA	W	R	W	R	W	R	NA	R	R	R	W
chr2p589185	2	589185	NA	W	R	R	W	NA	NA	NA	NA	R	R	R	NA	NA	NA	NA	R	NA	W	R	R	R	W	NA	R	W	R	R	R	NA	NA	NA	NA	R	R	NA	W	R	W	R	W	R	NA	R	R	R	W
chr2p589293	2	589293	NA	W	R	R	W	NA	NA	NA	NA	R	R	R	NA	R	NA	NA	R	W	W	R	R	R	W	NA	R	W	R	R	R	NA	NA	NA	NA	R	R	W	W	R	W	R	W	R	W	R	R	R	W
chr2p589748	2	589748	NA	W	R	R	W	NA	NA	NA	NA	R	R	R	NA	R	NA	NA	R	W	W	R	R	R	W	NA	R	W	R	R	R	NA	NA	NA	NA	R	R	W	W	R	W	R	W	R	W	R	R	R	W
chr2p589751	2	589751	NA	W	R	R	W	NA	NA	NA	NA	R	R	R	NA	R	NA	NA	R	W	W	R	R	R	W	NA	R	W	R	R	R	NA	NA	NA	NA	R	R	W	W	R	W	R	W	R	W	R	R	R	W
chr2p589754	2	589754	NA	W	R	R	W	NA	NA	NA	NA	R	R	R	NA	R	NA	NA	R	W	W	R	R	R	W	NA	R	W	R	R	R	NA	NA	NA	NA	R	R	W	W	R	W	R	W	R	W	R	R	R	W
chr2p589775	2	589775	NA	W	R	R	W	NA	NA	NA	NA	R	R	R	NA	R	NA	NA	R	W	W	R	R	R	W	NA	R	W	R	R	R	NA	NA	NA	NA	R	R	W	W	R	W	R	W	R	W	R	R	R	W
chr2p589832	2	589832	NA	W	R	R	W	NA	NA	NA	NA	R	R	R	NA	R	NA	NA	R	W	W	R	R	R	W	NA	R	W	R	R	R	NA	NA	NA	NA	R	R	W	W	R	W	R	W	R	W	R	R	R	W
chr2p591206	2	591206	NA	W	R	R	W	NA	NA	W	NA	R	R	R	NA	R	NA	NA	R	W	W	R	R	R	W	NA	R	W	R	R	R	NA	NA	NA	NA	NA	R	W	W	R	W	R	W	R	W	R	R	R	NA
chr2p591254	2	591254	NA	W	R	R	W	NA	NA	W	NA	R	R	R	NA	R	NA	NA	R	W	W	R	R	R	W	NA	R	W	R	R	R	NA	NA	NA	NA	NA	R	W	W	R	W	R	W	R	W	R	R	R	NA
chr2p591276	2	591276	NA	W	R	R	W	NA	NA	W	NA	R	R	R	NA	R	NA	NA	R	W	W	R	R	R	W	NA	R	W	R	R	R	NA	NA	NA	NA	NA	R	W	W	R	W	R	W	R	W	R	R	R	NA
chr2p591280	2	591280	NA	W	R	R	W	NA	NA	W	NA	R	R	R	NA	R	NA	NA	R	W	W	R	R	R	W	NA	R	W	R	R	R	NA	NA	NA	NA	NA	R	W	W	R	W	R	W	R	W	R	R	R	NA
chr2p591283	2	591283	NA	W	R	R	W	NA	NA	W	NA	R	R	R	NA	R	NA	NA	R	W	W	R	R	R	W	NA	R	W	R	R	R	NA	NA	NA	NA	NA	R	W	W	R	W	R	W	R	W	R	R	R	NA
chr2p591288	2	591288	NA	W	R	R	W	NA	NA	W	NA	R	R	R	NA	R	NA	NA	R	W	W	R	R	R	W	NA	R	W	R	R	R	NA	NA	NA	NA	NA	R	W	W	R	W	R	W	R	W	R	R	R	NA
chr2p591302	2	591302	NA	W	R	R	W	NA	NA	W	NA	R	R	R	NA	R	NA	NA	R	W	W	R	R	R	W	NA	R	W	R	R	R	NA	NA	NA	NA	NA	R	W	W	R	W	R	W	R	W	R	R	R	NA
chr2p591317	2	591317	NA	W	R	R	W	NA	NA	W	NA	R	R	R	NA	R	NA	NA	R	W	W	R	R	R	W	NA	NA	W	R	R	R	NA	NA	NA	NA	NA	R	W	W	R	W	R	W	R	W	R	R	R	NA
chr2p591329	2	591329	NA	W	R	R	W	NA	NA	W	NA	R	R	R	NA	R	NA	NA	R	W	W	R	R	R	W	NA	R	W	R	R	R	NA	NA	NA	NA	NA	R	W	W	R	W	R	W	R	W	R	R	R	NA
chr2p591335	2	591335	NA	W	R	R	W	NA	NA	W	NA	R	R	R	NA	R	NA	NA	R	W	W	R	R	R	W	NA	R	W	R	R	R	NA	NA	NA	NA	NA	R	W	W	R	W	R	W	R	W	R	R	R	NA
chr2p591341	2	591341	NA	W	R	R	W	NA	NA	W	NA	R	R	R	NA	R	NA	NA	R	W	W	R	R	R	W	NA	NA	W	R	R	R	NA	NA	NA	NA	NA	R	W	W	R	W	R	W	R	W	R	R	R	NA
chr2p591845	2	591845	NA	W	R	R	W	NA	NA	NA	NA	R	R	NA	NA	R	NA	NA	R	W	W	R	R	R	W	NA	R	W	R	R	R	NA	NA	NA	NA	NA	NA	W	W	R	W	R	W	R	W	R	R	R	W
chr2p591855	2	591855	NA	W	R	R	W	NA	NA	NA	NA	R	R	NA	NA	R	NA	NA	R	W	W	R	R	R	W	NA	R	W	R	R	R	NA	NA	NA	NA	NA	NA	W	W	R	W	R	W	R	W	R	R	R	W
chr2p591878	2	591878	NA	W	R	R	W	NA	NA	NA	NA	R	R	NA	NA	R	NA	NA	R	W	W	R	R	R	W	NA	R	W	R	R	R	NA	NA	NA	NA	NA	NA	W	W	R	W	R	W	R	W	R	R	R	W
chr2p591893	2	591893	NA	W	R	R	W	NA	NA	NA	NA	R	R	NA	NA	R	NA	NA	R	W	W	R	R	R	W	NA	R	W	R	R	R	NA	NA	NA	NA	NA	NA	W	W	R	W	R	W	R	W	R	R	R	W
chr2p594217	2	594217	NA	W	R	R	W	NA	NA	NA	NA	R	R	R	NA	R	NA	NA	R	W	W	R	R	R	W	NA	R	W	R	R	NA	NA	NA	NA	NA	NA	R	W	W	R	W	R	W	R	W	R	R	R	W
chr2p594304	2	594304	NA	W	R	R	W	NA	NA	NA	NA	R	R	R	NA	R	NA	NA	R	W	W	R	R	R	W	NA	R	W	R	R	R	NA	NA	NA	NA	NA	R	W	W	R	W	R	W	R	W	R	R	R	W
chr2p594308	2	594308	NA	W	R	R	W	NA	NA	NA	NA	R	R	R	NA	R	NA	NA	R	W	W	R	R	R	W	NA	R	W	R	R	R	NA	NA	NA	NA	NA	R	W	W	R	W	R	W	R	W	R	R	R	W
chr2p594326	2	594326	NA	W	R	R	W	NA	NA	NA	NA	R	R	R	NA	R	NA	NA	R	W	W	R	R	R	W	NA	R	W	R	R	R	NA	NA	NA	NA	NA	R	W	W	R	W	R	W	R	W	R	R	R	W
chr2p594336	2	594336	NA	W	R	R	W	NA	NA	NA	NA	R	R	R	NA	R	NA	NA	R	W	W	R	R	R	W	NA	R	W	R	R	R	NA	NA	NA	NA	NA	R	W	W	R	W	R	W	R	W	R	R	R	W
chr2p594996	2	594996	NA	W	R	R	W	NA	NA	NA	NA	R	R	R	NA	R	NA	NA	R	W	W	R	R	R	W	NA	R	W	R	R	R	NA	NA	R	NA	NA	R	W	W	R	W	R	W	R	W	R	R	R	W
chr2p598983	2	598983	NA	W	R	R	W	NA	NA	NA	NA	R	R	R	NA	R	NA	NA	R	W	W	R	R	R	W	NA	R	W	R	R	R	NA	NA	NA	NA	NA	R	W	W	R	W	R	W	R	W	R	R	R	W
chr2p598995	2	598995	NA	W	R	R	W	NA	NA	NA	NA	R	R	R	NA	R	NA	NA	R	W	W	R	R	R	W	NA	R	W	R	R	R	NA	NA	NA	NA	NA	R	W	W	R	W	R	W	R	W	R	R	R	W
chr2p599067	2	599067	NA	W	R	R	W	NA	NA	NA	NA	R	R	R	NA	R	NA	NA	R	W	W	R	R	R	W	NA	R	W	R	R	R	NA	NA	NA	NA	NA	R	W	W	R	W	R	W	R	W	R	R	R	W
chr2p599079	2	599079	NA	W	R	R	W	NA	NA	NA	NA	R	R	R	NA	R	NA	NA	R	W	W	R	R	R	W	NA	R	W	R	R	R	NA	NA	NA	NA	NA	R	W	W	R	W	R	W	R	W	R	R	R	W
chr2p601130	2	601130	NA	W	R	R	W	NA	NA	NA	NA	R	R	R	NA	R	NA	NA	R	W	W	R	R	R	W	NA	R	W	R	R	R	NA	NA	NA	NA	R	R	W	W	R	W	R	W	R	W	R	R	R	W
chr2p601167	2	601167	NA	W	R	R	W	NA	NA	NA	NA	R	R	R	NA	R	NA	NA	R	W	W	R	R	R	W	NA	R	W	R	R	R	NA	NA	NA	NA	R	R	W	W	R	W	R	W	R	W	R	R	R	W
chr2p601178	2	601178	NA	W	R	R	W	NA	NA	NA	NA	R	R	R	NA	R	NA	NA	R	W	W	R	R	R	W	NA	R	W	R	R	R	NA	NA	NA	NA	R	R	W	W	R	W	R	W	R	W	R	R	R	W
chr2p601191	2	601191	NA	W	R	R	W	NA	NA	NA	NA	R	R	R	NA	R	NA	NA	R	W	W	R	R	R	W	NA	R	W	R	R	R	NA	NA	NA	NA	R	R	W	W	R	W	R	W	R	W	R	R	R	W
chr2p605778	2	605778	NA	W	R	R	W	NA	NA	W	NA	R	R	R	NA	R	NA	NA	R	W	W	R	R	R	W	NA	R	W	R	R	R	NA	NA	NA	NA	R	NA	W	W	NA	W	R	W	R	W	R	NA	R	W
chr2p605793	2	605793	NA	W	R	R	W	NA	NA	W	NA	R	R	R	NA	R	NA	NA	R	W	W	R	R	R	W	NA	R	W	R	R	R	NA	NA	NA	NA	R	NA	W	W	NA	W	R	W	R	W	R	NA	R	W
chr2p606480	2	606480	NA	W	R	R	W	NA	NA	NA	NA	R	R	R	NA	R	NA	NA	R	W	W	R	R	R	W	NA	R	W	R	R	R	NA	NA	NA	NA	NA	R	W	W	R	W	R	W	R	W	R	R	R	W
chr2p606519	2	606519	NA	W	R	R	W	NA	NA	NA	NA	R	R	R	NA	R	NA	NA	R	W	W	R	R	R	W	NA	R	W	R	R	R	NA	NA	NA	NA	R	R	W	W	R	W	R	W	R	W	R	R	R	W
chr2p606534	2	606534	NA	W	R	R	W	NA	NA	NA	NA	R	R	R	NA	R	NA	NA	R	W	W	R	R	R	W	NA	R	W	R	R	R	NA	NA	NA	NA	R	R	W	W	R	W	R	W	R	W	R	R	R	W
chr2p606564	2	606564	NA	W	R	R	W	NA	NA	NA	NA	R	R	R	NA	R	NA	NA	R	W	W	R	R	R	W	NA	R	W	R	R	R	NA	NA	NA	NA	R	R	W	W	R	W	R	W	R	W	R	R	R	W
chr2p606597	2	606597	NA	W	R	R	W	NA	NA	NA	NA	R	R	R	NA	R	NA	NA	R	W	W	R	R	R	W	NA	R	W	R	R	R	NA	NA	NA	NA	NA	R	W	W	R	W	R	W	R	W	R	R	R	W
chr2p606603	2	606603	NA	W	R	R	W	NA	NA	NA	NA	R	R	R	NA	R	NA	NA	R	W	W	R	R	R	W	NA	R	W	R	R	R	NA	NA	NA	NA	NA	R	W	W	R	W	R	W	R	W	R	R	R	W
chr2p606810	2	606810	NA	W	R	R	W	NA	NA	NA	NA	R	R	NA	NA	NA	NA	NA	R	W	W	R	R	R	W	NA	R	W	R	NA	NA	NA	NA	NA	NA	R	R	W	W	R	W	R	W	R	W	R	R	R	W
chr2p608258	2	608258	NA	W	R	R	W	NA	NA	NA	NA	R	R	R	NA	NA	NA	NA	R	W	W	R	R	R	W	NA	R	W	R	R	R	NA	NA	NA	NA	NA	R	W	W	R	W	R	NA	R	W	R	R	R	W
chr2p611991	2	611991	NA	NA	R	R	W	NA	NA	NA	NA	R	R	R	NA	R	NA	NA	R	W	W	R	R	R	W	NA	R	W	R	R	R	NA	NA	NA	NA	NA	R	W	W	R	W	NA	W	R	W	R	R	R	NA
chr2p612069	2	612069	NA	W	R	R	W	NA	NA	NA	NA	R	R	R	NA	R	NA	NA	R	W	W	R	R	R	W	NA	R	W	R	R	R	NA	NA	NA	NA	R	R	W	W	R	W	R	W	R	W	R	R	R	W
chr2p612089	2	612089	NA	W	R	R	W	NA	NA	NA	NA	R	R	R	NA	R	NA	NA	R	W	W	R	R	R	W	NA	R	W	R	R	R	NA	NA	NA	NA	R	R	W	W	R	W	R	W	R	W	R	R	R	W
chr2p612099	2	612099	NA	W	R	R	W	NA	NA	NA	NA	R	R	R	NA	R	NA	NA	R	W	W	R	R	R	W	NA	R	W	R	R	R	NA	NA	NA	NA	R	R	W	W	R	W	R	W	R	W	R	R	R	W
chr2p612139	2	612139	NA	NA	R	R	W	NA	NA	NA	NA	R	R	R	NA	R	NA	NA	R	W	W	R	R	R	W	NA	R	W	R	R	R	NA	NA	NA	NA	NA	R	W	W	R	W	NA	W	R	W	R	R	R	NA
chr2p617054	2	617054	NA	W	R	R	NA	NA	NA	NA	NA	R	R	R	NA	R	NA	NA	R	W	NA	R	R	R	W	NA	R	NA	R	R	R	NA	NA	NA	NA	R	R	W	W	R	W	R	W	R	W	R	R	R	NA
chr2p617067	2	617067	NA	W	R	R	W	NA	NA	NA	NA	R	R	R	NA	R	NA	NA	R	W	W	R	R	R	W	NA	R	W	R	R	R	NA	NA	NA	NA	R	R	W	W	R	W	R	W	R	W	R	R	R	W
chr2p617120	2	617120	NA	W	R	R	W	NA	NA	NA	NA	R	R	R	NA	R	NA	NA	R	W	W	R	R	R	W	NA	R	W	R	R	R	NA	NA	NA	NA	R	R	W	W	R	W	R	W	R	W	R	R	R	W
chr2p617138	2	617138	NA	W	R	R	W	NA	NA	NA	NA	R	R	R	NA	NA	NA	NA	R	W	W	R	R	R	W	NA	R	W	R	R	R	NA	NA	NA	NA	R	R	W	W	R	W	R	W	R	W	R	R	R	W
chr2p617144	2	617144	NA	W	R	R	W	NA	NA	NA	NA	R	R	R	NA	NA	NA	NA	R	W	W	R	R	R	W	NA	R	W	R	R	R	NA	NA	NA	NA	R	R	W	W	R	W	R	W	R	W	R	R	R	W
chr2p617161	2	617161	NA	W	R	R	W	NA	NA	NA	NA	R	R	R	NA	R	NA	NA	R	W	W	R	R	R	W	NA	R	W	R	R	R	NA	NA	NA	NA	R	R	W	W	R	W	R	W	R	W	R	R	R	W
chr2p617740	2	617740	NA	W	R	R	W	NA	NA	NA	NA	R	NA	R	NA	R	NA	NA	NA	W	W	R	R	R	W	NA	R	W	R	NA	NA	NA	NA	NA	NA	NA	NA	W	W	NA	W	R	W	R	W	R	R	NA	W
chr2p617771	2	617771	NA	W	R	R	W	NA	NA	NA	NA	R	R	R	NA	R	NA	NA	NA	W	W	R	R	R	W	NA	R	W	R	R	NA	NA	NA	NA	NA	NA	NA	W	W	NA	W	R	W	R	W	R	R	NA	W
chr2p617794	2	617794	NA	W	R	R	W	NA	NA	NA	NA	R	R	R	NA	R	NA	NA	NA	W	W	R	R	R	W	NA	R	W	R	R	NA	NA	NA	NA	NA	NA	NA	W	W	NA	W	R	W	R	W	R	R	NA	W
chr2p617837	2	617837	NA	W	R	R	W	NA	NA	NA	NA	R	R	R	NA	R	NA	NA	R	W	W	R	R	R	W	NA	R	W	R	R	R	NA	NA	NA	NA	NA	NA	W	W	NA	W	R	W	R	W	R	R	NA	W
chr2p617965	2	617965	NA	W	R	R	W	NA	NA	NA	NA	R	R	R	NA	R	NA	NA	R	W	W	R	R	R	W	NA	NA	NA	R	R	R	NA	NA	NA	NA	NA	NA	W	W	R	W	NA	W	R	W	R	R	NA	W
chr2p617972	2	617972	NA	W	R	R	W	NA	NA	NA	NA	R	R	R	NA	R	NA	NA	R	W	W	R	R	R	W	NA	NA	NA	R	R	R	NA	NA	NA	NA	NA	NA	W	W	R	W	R	W	R	W	R	R	NA	W
chr2p618020	2	618020	NA	W	R	R	W	NA	NA	NA	NA	R	R	R	NA	NA	NA	NA	R	W	W	R	NA	R	W	NA	R	W	R	R	R	NA	NA	NA	NA	NA	NA	W	W	R	W	NA	W	R	W	R	R	NA	W
chr2p618035	2	618035	NA	W	R	NA	W	NA	NA	NA	NA	R	R	R	NA	NA	NA	NA	R	W	W	R	R	R	W	NA	NA	W	R	R	R	NA	NA	NA	NA	NA	NA	W	W	NA	W	R	W	R	W	R	R	NA	W
chr2p622446	2	622446	NA	W	R	R	W	NA	NA	NA	NA	R	R	R	NA	NA	NA	NA	R	W	W	R	R	R	W	NA	R	W	R	R	R	NA	NA	NA	NA	NA	R	W	W	R	W	R	W	R	W	R	R	R	NA
chr2p631554	2	631554	NA	W	R	R	W	NA	NA	NA	NA	R	R	R	NA	R	NA	NA	R	NA	W	R	R	R	NA	NA	R	NA	R	R	R	NA	NA	NA	NA	NA	R	W	W	R	W	R	W	R	W	R	R	R	NA
chr2p631560	2	631560	NA	W	R	R	W	NA	NA	NA	NA	R	R	R	NA	R	NA	NA	R	NA	W	R	R	R	NA	NA	R	NA	R	R	R	NA	NA	NA	NA	NA	R	W	W	R	W	R	W	R	W	R	R	R	NA
chr2p631569	2	631569	NA	W	R	R	W	NA	NA	NA	NA	R	R	R	NA	NA	NA	NA	R	NA	W	R	R	R	NA	NA	R	NA	R	R	R	NA	NA	NA	NA	NA	R	W	W	R	W	R	W	R	W	R	R	R	NA
chr2p631573	2	631573	NA	W	R	R	W	NA	NA	NA	NA	R	R	R	NA	R	NA	NA	R	NA	W	R	R	R	NA	NA	R	NA	R	R	R	NA	NA	NA	NA	NA	R	W	W	R	W	R	W	R	W	R	R	R	NA
chr2p631587	2	631587	NA	W	R	R	W	NA	NA	NA	NA	R	R	R	NA	R	NA	NA	R	NA	W	R	R	R	NA	NA	R	NA	R	R	R	NA	NA	NA	NA	NA	R	W	W	R	W	R	W	R	W	R	R	R	NA
chr2p662460	2	662460	NA	W	R	R	W	NA	NA	W	NA	R	R	R	NA	NA	NA	NA	R	W	W	R	R	R	W	NA	NA	W	R	R	R	NA	NA	NA	NA	NA	NA	W	W	R	NA	R	W	R	NA	R	R	R	NA
chr2p707298	2	707298	NA	W	R	R	W	NA	NA	W	NA	R	R	R	NA	R	NA	NA	R	W	W	R	R	R	W	NA	R	W	R	NA	R	NA	NA	NA	NA	NA	R	W	W	R	W	R	W	R	W	R	R	R	NA
chr2p739734	2	739734	NA	W	R	R	W	NA	NA	W	NA	R	R	R	NA	R	NA	NA	R	W	W	R	R	R	W	NA	R	W	R	R	R	NA	NA	NA	NA	NA	NA	W	W	R	W	R	W	R	W	R	R	R	NA
chr2p739790	2	739790	NA	W	R	R	W	NA	NA	W	NA	R	R	R	NA	NA	NA	NA	R	W	W	R	R	R	W	NA	NA	W	R	R	NA	NA	NA	NA	NA	NA	R	W	W	NA	W	R	W	R	W	R	R	R	W
chr2p748642	2	748642	NA	W	R	R	W	NA	NA	W	NA	R	R	R	NA	R	NA	NA	R	W	W	R	R	W	W	NA	R	W	R	R	R	NA	NA	R	NA	R	R	W	W	R	W	R	W	R	W	R	R	R	W
chr2p748743	2	748743	NA	NA	R	R	W	NA	NA	W	NA	R	R	R	NA	NA	NA	NA	R	W	W	R	R	W	W	NA	NA	W	R	R	R	NA	NA	R	NA	NA	R	W	W	NA	NA	R	NA	R	NA	R	R	R	NA
chr2p748795	2	748795	NA	NA	R	R	W	NA	NA	W	NA	R	R	R	NA	R	NA	NA	R	W	W	R	R	W	W	NA	NA	W	R	R	R	NA	NA	R	NA	NA	R	W	W	NA	NA	R	NA	R	NA	R	R	R	NA
chr2p748812	2	748812	NA	NA	R	R	W	NA	NA	W	NA	R	R	R	NA	NA	NA	NA	R	W	W	R	R	W	W	NA	NA	W	R	R	R	NA	NA	R	NA	NA	R	W	W	NA	NA	R	NA	R	NA	R	R	R	NA
chr2p748818	2	748818	NA	NA	R	R	W	NA	NA	W	NA	R	R	R	NA	NA	NA	NA	R	W	W	R	R	W	W	NA	NA	W	R	R	R	NA	NA	R	NA	NA	R	W	W	NA	NA	R	NA	R	NA	R	R	R	NA
chr2p748840	2	748840	NA	NA	R	R	W	NA	NA	W	NA	R	R	NA	NA	R	NA	NA	R	W	W	R	R	W	W	NA	NA	W	R	R	R	NA	NA	R	NA	NA	NA	W	W	NA	NA	R	NA	R	NA	R	NA	R	NA
chr2p750618	2	750618	NA	W	R	R	W	NA	NA	W	NA	R	R	R	NA	R	NA	NA	R	W	W	R	R	W	W	NA	NA	W	R	R	R	NA	NA	R	NA	NA	R	W	W	R	W	R	W	R	W	R	R	R	NA
chr2p751518	2	751518	NA	W	R	R	W	NA	NA	W	NA	R	R	R	NA	R	NA	NA	R	W	W	R	R	W	W	NA	NA	W	R	R	R	NA	NA	NA	NA	NA	R	W	W	R	W	R	W	R	W	R	R	R	NA
chr2p751530	2	751530	NA	W	R	R	W	NA	NA	W	NA	R	R	R	NA	R	NA	NA	R	W	W	R	R	W	W	NA	NA	W	R	R	R	NA	NA	NA	NA	NA	R	W	W	R	W	R	W	R	W	R	R	R	W
chr2p751542	2	751542	NA	W	R	R	W	NA	NA	W	NA	R	R	R	NA	R	NA	NA	R	W	W	R	R	W	W	NA	NA	W	R	R	R	NA	NA	NA	NA	NA	R	W	W	R	W	R	W	R	W	R	R	R	W
chr2p751545	2	751545	NA	W	R	R	W	NA	NA	W	NA	R	R	R	NA	R	NA	NA	R	W	W	R	R	W	W	NA	NA	W	R	R	R	NA	NA	NA	NA	NA	R	W	W	R	W	R	W	R	W	R	R	R	W
chr2p751800	2	751800	NA	W	R	R	W	NA	NA	NA	NA	R	R	R	NA	NA	NA	NA	R	W	W	NA	R	W	W	NA	R	W	R	NA	R	NA	NA	R	NA	NA	NA	W	W	R	W	R	NA	R	W	R	R	R	NA
chr2p751819	2	751819	NA	W	R	R	W	NA	NA	NA	NA	R	R	R	NA	NA	NA	NA	R	W	W	NA	R	W	W	NA	R	W	R	NA	R	NA	NA	NA	NA	NA	NA	W	W	R	W	R	NA	R	W	R	R	R	NA
chr2p752217	2	752217	NA	W	R	R	W	NA	NA	W	NA	R	R	R	NA	R	NA	NA	R	W	W	R	R	W	W	NA	R	W	R	R	R	NA	NA	NA	NA	NA	R	W	W	R	W	R	W	R	W	R	R	R	NA
chr2p752223	2	752223	NA	W	R	R	W	NA	NA	W	NA	R	R	R	NA	R	NA	NA	R	W	W	R	R	W	W	NA	R	W	R	R	R	NA	NA	NA	NA	NA	R	W	W	R	W	R	W	R	W	R	R	R	NA
chr2p752235	2	752235	NA	W	R	R	W	NA	NA	W	NA	R	R	R	NA	R	NA	NA	R	W	W	R	R	W	W	NA	R	W	R	R	R	NA	NA	NA	NA	NA	R	W	W	R	W	R	W	R	W	R	R	R	NA
chr2p765746	2	765746	NA	NA	NA	R	W	NA	NA	W	NA	NA	R	NA	NA	R	NA	NA	R	W	W	R	R	W	W	NA	NA	W	R	R	R	NA	NA	NA	W	NA	NA	W	W	R	W	NA	W	R	W	R	R	R	NA
chr2p765767	2	765767	NA	NA	NA	R	W	NA	NA	W	NA	NA	R	NA	NA	R	NA	NA	R	W	W	R	R	W	W	NA	NA	W	R	R	R	NA	NA	NA	NA	NA	NA	W	W	R	W	NA	W	R	W	R	R	R	NA
chr2p765776	2	765776	NA	NA	NA	R	W	NA	NA	W	NA	NA	R	NA	NA	R	NA	NA	R	W	W	R	R	W	W	NA	NA	W	R	R	R	NA	NA	NA	NA	NA	NA	W	W	R	W	NA	W	R	W	R	R	R	NA
chr2p765794	2	765794	NA	NA	NA	R	W	NA	NA	W	NA	NA	R	NA	NA	R	NA	NA	R	W	W	R	R	W	W	NA	NA	W	R	R	NA	NA	NA	NA	W	NA	NA	W	W	R	W	NA	W	R	W	NA	R	R	NA
chr2p765977	2	765977	NA	W	R	R	W	NA	NA	NA	NA	R	R	R	NA	R	NA	NA	R	W	W	R	R	W	W	NA	NA	W	R	R	R	NA	NA	NA	NA	NA	R	W	W	R	W	R	W	R	W	R	R	R	NA
chr2p765978	2	765978	NA	W	R	R	W	NA	NA	NA	NA	R	R	R	NA	R	NA	NA	R	W	W	R	R	W	W	NA	NA	W	R	R	R	NA	NA	NA	NA	NA	R	W	W	R	W	R	W	R	W	R	R	R	W
chr2p765980	2	765980	NA	W	R	R	W	NA	NA	NA	NA	R	R	R	NA	R	NA	NA	R	W	W	R	R	W	W	NA	R	W	R	R	R	NA	NA	NA	NA	NA	R	W	W	R	W	R	W	R	W	R	R	R	W
chr2p773193	2	773193	NA	W	R	R	W	NA	NA	W	NA	R	R	R	NA	R	NA	NA	R	W	W	R	R	W	NA	NA	R	W	R	R	R	NA	NA	NA	NA	R	R	W	W	R	W	R	W	R	W	R	R	R	NA
chr2p776516	2	776516	NA	W	R	R	W	NA	NA	W	NA	R	R	R	NA	R	NA	NA	R	W	W	R	R	W	W	NA	R	W	R	R	R	NA	NA	NA	NA	NA	NA	W	W	R	W	R	W	R	W	NA	R	R	NA
chr2p776573	2	776573	NA	W	R	R	W	NA	NA	W	NA	R	R	R	NA	R	NA	NA	R	W	W	R	R	W	W	NA	R	W	R	R	R	NA	NA	NA	NA	NA	NA	W	W	R	W	R	W	R	W	NA	R	R	NA
chr2p781081	2	781081	NA	W	R	R	W	NA	NA	W	R	R	R	R	NA	R	NA	NA	R	W	W	R	R	W	W	NA	NA	W	R	R	R	NA	NA	R	NA	NA	NA	W	W	R	NA	NA	W	R	NA	R	R	R	NA
chr2p781084	2	781084	NA	W	R	R	W	NA	NA	W	R	R	R	R	NA	R	NA	NA	R	W	W	R	R	W	W	NA	NA	W	R	R	R	NA	NA	R	NA	NA	NA	W	W	R	NA	NA	W	R	NA	R	R	R	NA
chr2p781087	2	781087	NA	W	R	R	W	NA	NA	W	R	R	R	R	NA	R	NA	NA	R	W	W	R	R	W	W	NA	NA	W	R	R	R	NA	NA	R	NA	NA	NA	W	W	R	NA	NA	W	R	NA	R	R	R	NA
chr2p783851	2	783851	NA	W	R	R	W	NA	NA	W	R	R	R	R	NA	R	NA	NA	R	W	W	R	R	W	W	NA	R	W	R	R	R	NA	NA	NA	NA	R	R	W	W	R	W	R	W	R	W	R	R	R	W
chr2p783854	2	783854	NA	W	R	R	W	NA	NA	W	R	R	R	R	NA	R	NA	NA	R	W	W	R	R	W	W	NA	R	W	R	R	R	NA	NA	NA	NA	R	R	W	W	R	W	R	W	R	W	R	R	R	W
chr2p783890	2	783890	R	W	R	R	W	NA	NA	W	R	R	R	R	NA	R	NA	NA	R	W	W	R	R	W	W	NA	R	W	R	R	R	NA	NA	NA	NA	R	R	W	W	R	W	R	W	R	W	R	R	R	W
chr2p783914	2	783914	R	W	R	R	W	NA	NA	W	R	R	R	R	NA	R	NA	NA	R	W	W	R	R	W	W	NA	R	W	R	R	R	NA	NA	NA	NA	R	R	W	W	R	W	R	W	R	W	R	R	R	W
chr2p825211	2	825211	NA	W	R	R	W	NA	NA	W	R	R	R	R	NA	R	NA	NA	R	W	W	R	R	W	W	NA	R	W	R	R	R	NA	NA	R	NA	R	R	W	W	R	W	R	W	R	W	R	W	R	W
chr2p825218	2	825218	NA	W	R	R	W	NA	NA	W	R	R	R	R	NA	R	NA	NA	R	W	W	R	R	W	W	NA	R	W	R	R	R	NA	NA	R	NA	NA	R	W	W	R	W	R	W	R	W	R	W	R	W
chr2p825332	2	825332	NA	W	R	R	W	NA	NA	W	R	R	R	R	NA	R	NA	NA	R	W	W	R	R	W	W	NA	R	W	R	R	R	NA	NA	R	NA	NA	R	W	W	R	W	R	W	R	W	R	W	R	NA
chr2p825401	2	825401	NA	W	R	R	W	NA	NA	W	R	R	R	R	NA	R	NA	NA	R	W	W	R	R	W	W	NA	R	W	R	R	R	NA	NA	NA	NA	NA	NA	W	W	R	W	R	W	R	W	R	W	R	NA
chr2p841751	2	841751	NA	W	R	R	W	NA	NA	W	R	R	R	R	NA	R	NA	NA	R	W	W	R	R	W	W	NA	R	W	R	R	R	NA	NA	NA	NA	R	R	W	W	R	W	R	W	R	W	R	W	R	W
chr2p844308	2	844308	NA	W	R	R	W	NA	NA	W	R	R	R	R	NA	R	NA	NA	R	W	W	R	R	W	W	NA	NA	W	R	R	R	NA	NA	R	NA	R	R	W	W	R	W	R	W	R	W	R	W	R	W
chr2p847086	2	847086	NA	W	R	R	W	NA	NA	W	R	R	R	R	NA	R	NA	NA	R	W	W	R	R	W	W	NA	R	W	R	R	R	NA	NA	NA	NA	NA	NA	W	W	R	W	R	W	R	W	R	W	R	NA
chr2p847347	2	847347	NA	W	R	R	W	NA	NA	W	R	R	R	R	NA	R	NA	NA	R	W	W	R	R	W	W	NA	R	W	R	R	NA	NA	NA	NA	NA	NA	R	W	W	R	NA	NA	W	R	W	R	W	R	NA
chr2p848750	2	848750	NA	W	R	NA	W	NA	NA	W	R	R	R	R	NA	R	NA	NA	R	W	W	R	R	W	W	NA	R	W	R	R	R	NA	NA	R	NA	NA	R	W	W	R	W	R	W	R	W	R	W	R	NA
chr2p850479	2	850479	NA	W	R	R	W	NA	NA	W	R	R	R	R	NA	R	NA	NA	R	W	W	R	R	W	W	NA	R	W	R	R	R	NA	NA	R	NA	R	R	W	W	R	W	R	W	R	W	R	W	R	W
chr2p850538	2	850538	NA	W	R	R	W	NA	NA	W	R	R	R	R	NA	R	NA	NA	R	W	W	R	R	W	W	NA	R	W	R	R	R	NA	NA	R	NA	R	R	W	W	R	W	R	W	R	W	R	W	R	W
chr2p879351	2	879351	NA	W	NA	R	W	NA	NA	W	R	R	R	R	NA	R	NA	NA	R	W	W	R	R	W	W	NA	R	W	R	R	R	NA	NA	R	NA	NA	R	W	W	R	W	R	W	R	W	R	W	R	W
chr2p880414	2	880414	NA	W	R	R	W	NA	NA	W	R	R	R	R	NA	R	NA	NA	R	W	NA	R	R	W	W	NA	R	W	R	R	R	NA	NA	R	NA	NA	R	W	W	R	W	R	W	R	W	R	W	R	NA
chr2p883848	2	883848	NA	W	R	R	W	NA	NA	W	R	R	R	R	NA	R	NA	NA	R	W	W	R	R	W	W	NA	R	W	R	R	R	NA	NA	R	NA	NA	R	W	W	R	W	R	W	R	W	R	W	R	W
chr2p934327	2	934327	NA	W	R	R	W	NA	NA	W	R	R	R	R	NA	R	NA	NA	R	W	W	R	R	W	W	NA	R	W	R	R	R	NA	NA	NA	NA	R	R	W	W	R	W	R	W	R	W	R	W	R	W
chr2p934351	2	934351	NA	W	R	R	W	NA	NA	W	R	R	R	R	NA	R	NA	NA	R	W	W	R	R	W	W	NA	R	W	R	R	R	NA	NA	NA	NA	R	R	W	W	R	W	R	W	R	W	R	W	R	W
chr2p954382	2	954382	NA	W	R	R	W	NA	NA	W	R	R	R	R	NA	R	NA	NA	R	W	W	R	R	W	W	NA	R	W	R	R	R	NA	NA	NA	NA	NA	R	W	W	R	W	R	W	R	W	R	W	R	W
chr2p954412	2	954412	NA	W	R	R	W	NA	NA	W	R	R	R	R	NA	R	NA	NA	R	W	W	R	R	W	W	NA	R	W	R	R	R	NA	NA	R	NA	NA	R	W	W	R	W	R	W	R	W	R	W	R	W
chr2p956951	2	956951	NA	W	R	R	W	NA	NA	W	R	R	R	R	NA	R	NA	NA	R	W	W	R	R	W	W	NA	R	W	R	R	R	NA	NA	R	NA	R	R	W	W	R	W	R	W	R	W	R	W	R	W
chr2p957037	2	957037	NA	W	R	R	W	NA	NA	W	R	R	R	R	NA	R	NA	NA	R	W	W	R	R	W	W	NA	R	W	R	R	R	NA	NA	R	NA	R	R	W	W	R	W	R	W	R	W	R	W	R	W
chr2p959776	2	959776	NA	W	R	R	W	NA	NA	W	R	R	R	R	NA	R	NA	NA	R	W	NA	R	R	W	W	NA	NA	W	R	R	R	NA	NA	R	NA	NA	NA	W	W	NA	NA	R	W	R	NA	R	W	R	NA
chr2p981097	2	981097	NA	W	R	R	W	NA	NA	W	NA	R	R	R	NA	R	NA	NA	R	W	W	R	R	W	W	NA	R	W	NA	R	R	NA	NA	R	NA	R	R	W	W	R	W	R	W	R	W	R	W	R	W
chr2p1065822	2	1065822	NA	W	R	R	W	NA	NA	W	NA	R	R	R	NA	R	NA	NA	R	R	W	R	R	W	W	NA	NA	W	NA	R	R	NA	NA	R	NA	NA	R	R	W	R	NA	NA	W	R	NA	R	W	R	NA
chr2p1065939	2	1065939	NA	W	R	R	W	NA	NA	W	NA	R	R	R	NA	R	NA	NA	R	R	W	NA	R	W	W	NA	NA	W	NA	R	R	NA	NA	R	NA	NA	R	R	W	R	NA	R	W	R	NA	R	W	R	NA
chr2p1069415	2	1069415	NA	W	R	R	W	NA	NA	W	NA	R	R	R	NA	R	NA	NA	R	R	W	R	R	W	W	NA	R	W	NA	R	R	NA	NA	R	NA	NA	R	R	W	R	W	R	W	R	W	R	W	R	W
chr2p1069448	2	1069448	NA	W	R	R	W	NA	NA	W	NA	R	R	R	NA	R	NA	NA	NA	R	W	R	R	W	W	NA	R	W	NA	R	R	NA	NA	NA	NA	NA	R	R	W	R	W	R	W	R	W	R	W	R	W
chr2p1069450	2	1069450	NA	W	R	R	W	NA	NA	W	NA	R	R	R	NA	R	NA	NA	NA	R	W	R	R	W	W	NA	R	W	NA	R	R	NA	NA	NA	NA	NA	R	R	W	R	W	R	W	R	W	R	W	R	W
chr2p1069469	2	1069469	NA	W	R	R	W	NA	NA	W	NA	R	R	R	NA	R	NA	NA	R	R	W	R	R	W	W	NA	R	W	NA	R	R	NA	NA	R	NA	NA	R	R	W	R	W	R	W	R	W	R	W	R	W
chr2p1088105	2	1088105	NA	W	R	R	W	NA	NA	W	NA	R	R	NA	NA	R	NA	NA	R	R	W	R	R	W	W	NA	R	W	NA	R	R	NA	NA	NA	NA	NA	NA	R	W	NA	NA	R	W	R	W	R	W	R	NA
chr2p1088185	2	1088185	NA	W	R	R	W	NA	NA	W	NA	R	R	NA	NA	R	NA	NA	R	R	W	R	R	W	W	NA	R	W	NA	R	R	NA	NA	NA	NA	NA	NA	R	W	NA	NA	R	W	R	W	R	W	R	NA
chr2p1098116	2	1098116	NA	W	R	R	W	NA	NA	W	NA	R	R	R	NA	R	NA	NA	R	R	W	R	R	W	W	NA	R	W	NA	R	R	NA	NA	R	NA	W	R	R	W	W	W	R	R	R	W	R	W	R	W
chr2p1098224	2	1098224	NA	W	R	R	W	NA	NA	W	NA	R	R	R	NA	R	NA	NA	R	R	W	R	R	W	W	NA	R	W	NA	NA	R	NA	NA	R	NA	W	R	R	W	W	W	R	R	R	W	R	W	R	W
chr2p1111332	2	1111332	NA	W	R	R	W	NA	NA	W	NA	R	R	R	NA	R	NA	NA	R	R	W	R	R	W	W	NA	R	W	NA	R	R	NA	NA	R	NA	W	R	R	W	W	W	R	R	R	W	R	W	R	W
chr2p1117620	2	1117620	NA	W	R	R	NA	NA	NA	NA	NA	R	R	R	NA	R	NA	NA	R	R	W	R	NA	W	W	NA	NA	W	NA	NA	R	NA	NA	W	NA	NA	R	R	W	W	W	R	NA	R	W	R	NA	NA	NA
chr2p1117860	2	1117860	NA	W	R	R	NA	NA	NA	NA	NA	R	R	R	NA	R	NA	NA	R	R	W	R	R	W	W	NA	NA	W	NA	NA	R	NA	NA	NA	NA	NA	R	R	W	W	W	R	NA	R	W	R	NA	NA	NA
chr2p1132542	2	1132542	NA	W	R	R	W	NA	NA	W	NA	R	R	NA	NA	R	NA	NA	R	R	NA	R	R	W	W	NA	NA	W	R	R	R	NA	NA	NA	NA	NA	R	R	W	W	W	R	NA	R	W	R	W	R	NA
chr2p1134415	2	1134415	NA	W	R	R	W	NA	NA	W	NA	R	R	R	NA	R	NA	NA	R	R	W	R	R	W	W	NA	R	W	NA	R	R	NA	NA	NA	NA	W	R	R	W	W	W	R	R	R	W	R	W	R	W
chr2p1134636	2	1134636	NA	NA	R	R	W	NA	NA	W	NA	R	R	R	NA	R	NA	NA	NA	R	NA	R	R	W	W	NA	R	W	R	R	R	NA	NA	NA	W	NA	R	R	W	W	W	NA	R	R	W	R	W	NA	NA
chr2p1163572	2	1163572	NA	W	R	R	R	NA	NA	W	NA	R	R	R	NA	R	NA	NA	R	R	W	R	R	W	W	NA	R	W	R	R	R	NA	NA	W	NA	W	NA	R	W	W	W	NA	NA	R	W	R	NA	R	NA
chr2p1187543	2	1187543	NA	W	R	R	NA	NA	NA	W	NA	R	R	R	NA	R	NA	NA	R	R	W	R	R	W	W	NA	R	W	NA	R	R	NA	NA	W	NA	NA	R	R	W	W	W	W	R	R	W	R	W	R	NA
chr2p1257902	2	1257902	NA	W	R	R	NA	NA	NA	W	NA	R	R	R	NA	R	NA	NA	R	R	R	R	R	W	W	NA	R	W	R	R	R	NA	NA	W	NA	W	R	R	W	W	W	W	R	R	W	R	W	R	W
chr2p1260534	2	1260534	NA	W	R	R	NA	NA	NA	NA	NA	R	R	R	NA	R	NA	NA	R	R	R	R	R	W	W	NA	NA	W	R	R	R	NA	NA	W	NA	NA	R	R	W	W	W	W	R	R	W	R	W	R	W
chr2p1262117	2	1262117	NA	W	R	R	NA	NA	NA	W	NA	R	R	R	NA	R	NA	NA	R	R	R	R	R	W	W	NA	R	W	R	R	R	NA	NA	NA	NA	W	R	R	W	W	W	W	R	R	W	R	W	R	NA
chr2p1262121	2	1262121	NA	W	R	R	NA	NA	NA	W	NA	R	R	R	NA	R	NA	NA	R	R	R	R	R	W	W	NA	R	W	R	R	R	NA	NA	NA	NA	W	R	R	W	W	W	W	R	R	W	R	W	R	NA
chr2p1270887	2	1270887	NA	W	R	R	NA	NA	NA	W	NA	NA	R	R	NA	R	NA	NA	R	R	R	R	R	W	W	NA	R	W	R	R	R	NA	NA	W	NA	W	R	R	W	W	W	W	R	R	W	R	W	R	W
chr2p1278328	2	1278328	NA	W	R	R	R	NA	NA	W	NA	R	R	R	NA	R	NA	NA	R	R	R	R	R	W	W	NA	R	W	R	R	R	NA	NA	W	NA	NA	R	R	W	W	W	W	R	R	W	R	W	R	W
chr2p1305752	2	1305752	NA	W	R	R	NA	NA	NA	W	NA	R	R	R	NA	R	NA	NA	R	R	R	R	R	W	W	NA	R	W	NA	R	R	NA	NA	W	NA	W	R	R	W	W	W	W	R	R	W	R	W	R	W
chr2p1320500	2	1320500	NA	W	R	R	NA	NA	NA	W	NA	R	R	R	NA	R	NA	NA	R	R	R	R	R	W	W	NA	R	W	NA	R	R	NA	NA	NA	NA	NA	R	R	W	W	W	W	R	R	W	R	W	R	NA
chr2p1320523	2	1320523	NA	W	R	R	NA	NA	NA	W	NA	R	R	R	NA	R	NA	NA	R	R	R	R	R	W	W	NA	R	W	R	R	NA	NA	NA	NA	NA	NA	R	R	W	W	W	W	R	R	W	R	W	R	NA
chr2p1322613	2	1322613	NA	W	R	R	NA	NA	NA	W	NA	R	R	R	NA	R	NA	NA	R	R	R	R	R	W	W	NA	R	W	NA	NA	R	NA	NA	NA	NA	NA	R	R	W	W	W	W	R	R	W	R	W	R	W
chr2p1322702	2	1322702	NA	W	R	R	R	NA	NA	W	NA	R	R	R	NA	R	NA	NA	R	R	R	R	R	W	W	NA	R	W	NA	R	R	NA	NA	NA	NA	NA	R	R	W	W	W	W	R	R	W	R	W	R	W
chr2p1322712	2	1322712	NA	W	R	R	NA	NA	NA	W	NA	R	R	R	NA	R	NA	NA	R	R	R	R	R	W	W	NA	R	W	NA	R	NA	NA	NA	NA	NA	NA	R	R	W	W	W	W	R	R	W	R	W	R	W
chr2p1322736	2	1322736	NA	W	R	R	NA	NA	NA	W	NA	R	R	R	NA	R	NA	NA	R	R	R	R	R	W	W	NA	R	W	NA	R	R	NA	NA	NA	NA	NA	R	R	W	W	W	W	R	R	W	R	W	R	W
chr2p1322788	2	1322788	NA	W	R	R	NA	NA	NA	W	NA	R	R	R	NA	R	NA	NA	R	R	R	NA	R	W	W	NA	NA	W	NA	R	R	NA	NA	W	NA	NA	R	R	W	NA	W	W	R	R	NA	R	NA	R	NA
chr2p1351414	2	1351414	NA	W	R	R	R	NA	NA	W	NA	R	R	R	NA	R	NA	NA	R	R	NA	R	R	W	W	NA	R	W	NA	R	R	NA	NA	W	NA	NA	NA	R	W	W	NA	W	R	NA	W	R	W	R	NA
chr2p1351418	2	1351418	NA	W	R	R	R	NA	NA	W	NA	R	R	R	NA	R	NA	NA	R	R	NA	R	R	W	W	NA	R	W	NA	R	R	NA	NA	W	NA	NA	NA	R	W	W	NA	W	R	NA	W	NA	W	R	NA
chr2p1351828	2	1351828	NA	W	R	R	R	NA	NA	W	NA	R	R	R	NA	R	NA	NA	R	R	R	R	R	W	W	NA	R	W	NA	R	R	NA	NA	W	NA	W	R	R	W	W	W	W	R	R	W	R	W	R	W
chr2p1437479	2	1437479	NA	W	R	R	R	NA	NA	W	NA	R	R	R	NA	R	NA	NA	R	R	R	R	R	W	W	NA	R	W	R	R	R	NA	NA	W	NA	NA	R	R	W	W	W	W	R	R	W	R	W	R	W
chr2p1437480	2	1437480	NA	W	R	R	R	NA	NA	W	NA	R	R	R	NA	R	NA	NA	R	R	R	R	R	W	W	NA	R	W	R	R	R	NA	NA	W	NA	NA	R	R	W	W	W	W	R	R	W	R	W	R	W
chr2p1468113	2	1468113	NA	W	R	W	NA	NA	NA	W	NA	R	R	R	NA	R	NA	NA	R	R	R	R	R	W	W	NA	R	W	R	R	R	NA	NA	NA	NA	NA	R	R	W	W	W	W	R	R	W	R	W	R	W
chr2p1468596	2	1468596	NA	W	R	W	NA	NA	NA	W	NA	R	R	R	NA	R	NA	NA	R	R	R	R	R	W	W	NA	R	W	NA	R	R	NA	NA	W	NA	NA	R	R	W	W	W	W	R	R	W	R	W	R	W
chr2p1476815	2	1476815	NA	W	R	W	NA	NA	NA	NA	NA	R	R	NA	NA	R	NA	NA	R	R	R	R	R	W	W	NA	NA	W	NA	R	NA	NA	NA	NA	NA	NA	NA	R	W	W	NA	NA	R	R	NA	R	W	R	NA
chr2p1519479	2	1519479	NA	W	R	W	R	NA	NA	W	NA	R	R	R	NA	R	NA	NA	R	R	R	R	R	W	W	NA	R	W	NA	R	R	NA	NA	NA	NA	NA	R	R	W	W	W	W	R	R	W	R	W	R	W
chr2p1662196	2	1662196	NA	W	R	W	NA	NA	NA	W	NA	R	R	R	NA	R	NA	NA	R	R	R	R	R	W	W	NA	NA	W	NA	R	R	NA	NA	NA	NA	NA	R	R	W	W	W	W	R	R	W	R	W	R	NA
chr2p1662206	2	1662206	NA	W	R	W	NA	NA	NA	W	NA	R	R	R	NA	R	NA	NA	R	R	R	R	R	W	W	NA	NA	W	NA	R	R	NA	NA	NA	NA	NA	R	R	W	W	W	W	R	NA	W	R	W	NA	NA
chr2p1673884	2	1673884	NA	W	R	W	NA	NA	NA	W	NA	R	R	R	NA	NA	NA	NA	R	R	R	R	R	W	W	NA	NA	W	NA	NA	R	NA	NA	W	NA	NA	R	R	W	W	W	W	R	R	W	R	W	R	NA
chr2p1682684	2	1682684	NA	W	R	W	NA	NA	NA	W	NA	R	R	R	NA	R	NA	NA	R	R	R	R	R	W	W	NA	R	W	NA	R	R	NA	NA	W	NA	W	R	R	W	W	W	W	R	R	W	R	W	R	NA
chr2p1682712	2	1682712	NA	W	R	W	NA	NA	NA	W	NA	R	R	R	NA	R	NA	NA	R	R	R	R	R	W	W	NA	R	W	NA	R	R	NA	NA	W	NA	W	R	R	W	W	W	W	R	R	W	R	W	R	NA
chr2p1682748	2	1682748	NA	W	R	NA	NA	NA	NA	W	NA	R	R	R	NA	R	NA	NA	R	R	R	R	R	W	W	NA	R	W	NA	R	R	NA	NA	W	NA	W	R	R	W	W	W	W	R	R	W	R	W	R	NA
chr2p1682928	2	1682928	NA	W	R	W	NA	NA	NA	W	NA	R	R	R	NA	R	NA	NA	R	R	R	R	R	W	W	NA	NA	W	R	R	NA	NA	NA	W	NA	NA	NA	R	W	W	NA	W	R	R	W	R	W	R	NA
chr2p1684893	2	1684893	NA	W	R	W	NA	NA	NA	NA	NA	R	R	R	NA	R	NA	NA	R	R	R	R	R	W	W	NA	R	W	NA	R	R	NA	NA	W	NA	W	R	R	W	W	W	W	R	R	W	R	W	R	W
chr2p1684904	2	1684904	NA	W	R	W	NA	NA	NA	NA	NA	R	R	R	NA	R	NA	NA	R	R	R	R	R	W	W	NA	R	W	NA	R	R	NA	NA	NA	NA	W	R	R	W	W	W	W	R	R	W	R	W	R	W
chr2p1684911	2	1684911	NA	W	R	W	NA	NA	NA	NA	NA	R	R	R	NA	R	NA	NA	R	R	R	R	R	W	W	NA	R	W	NA	R	R	NA	NA	NA	NA	W	R	R	W	W	W	W	R	R	W	R	W	R	W
chr2p1684950	2	1684950	NA	W	R	W	NA	NA	NA	W	NA	R	R	R	NA	R	NA	NA	R	R	R	R	R	W	W	NA	R	W	NA	R	R	NA	NA	W	NA	W	R	R	W	W	W	W	R	R	W	R	W	R	W
chr2p1685776	2	1685776	NA	W	R	NA	NA	NA	NA	W	NA	R	R	R	NA	R	NA	NA	R	R	R	R	R	W	W	NA	R	W	NA	R	R	NA	NA	NA	NA	W	R	R	W	W	NA	W	R	R	W	R	W	R	NA
chr2p1689606	2	1689606	NA	W	R	W	R	NA	NA	W	NA	R	R	R	NA	R	NA	NA	R	R	R	R	R	W	W	NA	R	W	R	R	R	NA	NA	NA	NA	NA	R	R	W	W	W	W	R	R	W	R	W	R	NA
chr2p1689708	2	1689708	NA	W	R	W	R	NA	NA	W	NA	R	R	R	NA	R	NA	NA	R	R	R	R	R	W	W	NA	R	W	NA	R	R	NA	NA	W	NA	W	R	R	W	W	W	W	R	R	W	R	W	R	W
chr2p1689740	2	1689740	NA	W	R	W	R	NA	NA	W	NA	R	R	R	NA	R	NA	NA	R	R	R	R	R	W	W	NA	R	W	NA	R	R	NA	NA	W	NA	W	R	R	W	W	W	W	R	R	W	R	W	R	W
chr2p1689750	2	1689750	NA	W	R	W	R	NA	NA	W	NA	R	R	R	NA	R	NA	NA	R	R	R	R	R	W	W	NA	R	W	NA	R	R	NA	NA	W	NA	W	R	R	W	W	W	W	R	R	W	R	W	R	W
chr2p1689774	2	1689774	NA	W	R	W	R	NA	NA	W	NA	R	R	R	NA	R	NA	NA	R	R	R	R	R	W	W	NA	R	W	NA	R	R	NA	NA	W	NA	W	R	R	W	W	W	W	R	R	W	R	W	R	W
chr2p1710516	2	1710516	NA	W	R	W	NA	NA	NA	W	NA	R	R	R	NA	R	NA	NA	R	R	R	R	R	W	W	NA	R	W	NA	R	R	NA	NA	W	NA	NA	R	R	W	W	W	W	R	R	W	R	NA	R	W
chr2p1716162	2	1716162	NA	W	R	W	R	NA	NA	W	NA	R	R	R	NA	R	NA	NA	R	R	R	R	R	W	W	NA	R	W	R	R	R	NA	NA	W	NA	W	R	R	W	W	W	W	R	R	W	R	W	R	W
chr2p1716216	2	1716216	NA	W	R	W	R	NA	NA	W	NA	R	R	R	NA	R	NA	NA	R	R	R	R	R	W	W	NA	R	W	R	R	R	NA	NA	W	NA	W	R	R	W	W	W	W	R	R	W	R	W	R	W
chr2p1716244	2	1716244	NA	W	R	W	R	NA	NA	W	NA	R	R	R	NA	R	NA	NA	R	R	R	R	R	W	W	NA	NA	W	R	R	R	NA	NA	W	NA	NA	R	R	W	W	W	W	R	R	W	R	W	R	W
chr2p1716258	2	1716258	NA	W	R	W	R	NA	NA	W	NA	R	R	R	NA	R	NA	NA	R	R	R	R	R	W	W	NA	NA	W	R	R	NA	NA	NA	W	NA	NA	R	R	W	W	W	W	NA	R	W	R	W	R	NA
chr2p1716606	2	1716606	NA	W	R	W	NA	NA	NA	W	NA	R	R	R	NA	R	NA	NA	R	R	R	R	R	W	W	NA	R	W	NA	R	R	NA	NA	W	NA	W	R	R	W	W	W	W	R	R	W	R	W	R	W
chr2p1716633	2	1716633	NA	W	R	W	NA	NA	NA	W	NA	R	R	R	NA	R	NA	NA	R	R	R	R	R	W	W	NA	R	W	NA	R	R	NA	NA	W	NA	W	R	R	W	W	W	W	R	R	W	R	W	R	W
chr2p1717157	2	1717157	NA	W	R	W	R	NA	NA	W	NA	R	R	R	NA	R	NA	NA	R	R	R	R	R	W	W	NA	NA	W	NA	NA	R	NA	NA	NA	NA	NA	R	R	W	W	NA	W	R	R	NA	R	W	NA	NA
chr2p1717320	2	1717320	NA	W	R	W	NA	NA	NA	W	NA	R	R	R	NA	R	NA	NA	R	R	R	R	R	W	W	NA	NA	W	NA	NA	R	NA	NA	NA	NA	NA	R	R	W	W	NA	W	R	R	NA	NA	W	NA	NA
chr2p1717422	2	1717422	NA	W	R	W	NA	NA	NA	W	NA	R	R	R	NA	R	NA	NA	NA	R	R	R	R	W	W	NA	R	W	R	NA	R	NA	NA	NA	NA	NA	R	R	W	W	W	W	R	R	W	R	W	R	NA
chr2p1717452	2	1717452	NA	W	R	W	NA	NA	NA	W	NA	R	R	R	NA	R	NA	NA	NA	R	R	R	R	W	W	NA	R	W	R	R	R	NA	NA	NA	NA	NA	R	R	W	W	W	W	R	R	W	R	W	R	NA
chr2p1717470	2	1717470	NA	W	R	W	NA	NA	NA	W	NA	R	R	R	NA	R	NA	NA	NA	R	R	R	R	W	W	NA	R	W	R	NA	R	NA	NA	NA	NA	NA	R	R	W	W	W	W	R	R	W	R	W	R	NA
chr2p1717572	2	1717572	NA	W	R	W	NA	NA	NA	W	NA	R	R	R	NA	R	NA	NA	NA	R	R	R	R	W	W	NA	R	W	R	R	NA	NA	NA	NA	NA	NA	R	R	W	W	W	W	R	R	W	R	W	R	NA
chr2p1717593	2	1717593	NA	W	R	W	NA	NA	NA	W	NA	R	R	R	NA	R	NA	NA	NA	R	R	R	R	W	W	NA	R	W	R	NA	R	NA	NA	NA	NA	NA	R	R	W	W	W	W	R	R	W	R	W	R	NA
chr2p1717609	2	1717609	NA	W	R	W	NA	NA	NA	W	NA	R	R	R	NA	R	NA	NA	NA	R	R	R	R	W	W	NA	R	W	R	NA	R	NA	NA	NA	NA	NA	R	R	W	W	W	W	R	NA	W	R	W	R	NA
chr2p1720098	2	1720098	NA	W	R	W	R	NA	NA	W	NA	R	R	R	NA	R	NA	NA	R	R	R	R	R	W	W	NA	R	W	R	R	R	NA	NA	W	NA	NA	R	R	W	W	W	W	R	R	W	R	W	R	W
chr2p1722479	2	1722479	NA	W	R	W	R	NA	NA	W	NA	R	R	R	NA	R	NA	NA	R	R	R	R	R	W	W	NA	R	W	NA	R	R	NA	NA	W	NA	W	R	R	W	W	W	W	R	R	W	R	W	R	W
chr2p1722530	2	1722530	NA	W	R	W	R	NA	NA	W	NA	R	R	R	NA	R	NA	NA	R	R	R	R	R	W	W	NA	R	W	NA	R	R	NA	NA	NA	NA	W	R	R	W	W	W	W	R	R	W	R	W	R	W
chr2p1728424	2	1728424	NA	W	R	W	NA	NA	NA	W	NA	R	R	R	NA	R	NA	NA	R	R	R	R	R	W	W	NA	R	W	R	R	R	NA	NA	NA	NA	NA	NA	R	W	W	W	NA	R	R	W	R	NA	R	NA
chr2p1729726	2	1729726	NA	W	R	W	NA	NA	NA	W	NA	R	R	R	NA	R	NA	NA	R	R	R	R	R	W	W	NA	R	W	NA	R	R	NA	NA	W	NA	W	R	R	W	W	W	W	R	R	W	R	W	R	W
chr2p1729834	2	1729834	NA	W	R	W	R	NA	NA	W	NA	R	R	R	NA	R	NA	NA	R	R	R	R	R	W	W	NA	NA	W	R	R	R	NA	NA	W	NA	NA	R	R	W	W	W	W	R	R	W	R	W	R	W
chr2p1729987	2	1729987	NA	W	R	W	NA	R	NA	W	NA	R	R	R	NA	R	NA	NA	R	R	R	R	R	W	W	NA	R	W	NA	NA	R	NA	NA	W	NA	NA	R	R	W	W	W	W	R	R	W	R	W	R	W
chr2p1730389	2	1730389	NA	W	R	W	R	NA	NA	W	NA	R	R	R	NA	R	NA	NA	R	R	R	R	R	W	W	NA	NA	W	R	R	R	NA	NA	W	NA	NA	R	R	W	W	NA	NA	NA	R	W	R	W	R	NA
chr2p1732800	2	1732800	NA	W	R	W	NA	NA	NA	NA	NA	R	R	R	NA	R	NA	NA	R	R	R	R	R	W	W	NA	R	W	R	R	R	NA	NA	NA	NA	NA	R	R	W	W	W	NA	NA	R	W	NA	W	R	NA
chr2p1732822	2	1732822	NA	W	R	W	NA	NA	NA	NA	NA	R	R	R	NA	R	NA	NA	R	R	R	R	R	W	W	NA	R	W	R	R	R	NA	NA	NA	NA	NA	R	R	W	W	W	NA	R	R	W	NA	W	R	NA
chr2p1732839	2	1732839	NA	W	R	W	NA	NA	NA	NA	NA	R	R	R	NA	R	NA	NA	R	R	R	R	R	W	W	NA	NA	W	R	R	R	NA	NA	NA	NA	NA	R	R	W	W	W	NA	R	R	W	NA	W	NA	NA
chr2p1732982	2	1732982	NA	W	R	W	R	NA	NA	W	NA	R	R	R	NA	R	NA	NA	R	R	R	R	R	W	W	NA	R	W	R	R	R	NA	NA	NA	NA	NA	R	R	W	W	W	W	R	R	W	R	W	R	W
chr2p1733004	2	1733004	NA	W	R	W	R	NA	NA	W	NA	R	R	R	NA	R	NA	NA	R	R	R	R	R	W	W	NA	R	W	R	R	R	NA	NA	NA	NA	NA	R	R	W	W	W	W	R	R	W	R	W	R	W
chr2p1733029	2	1733029	NA	W	R	W	R	NA	NA	W	NA	R	R	R	NA	R	NA	NA	R	R	R	R	R	W	W	NA	R	W	R	R	R	NA	NA	NA	NA	NA	R	R	W	W	W	W	R	R	W	R	W	R	W
chr2p1733067	2	1733067	NA	W	R	W	R	NA	NA	W	NA	R	R	R	NA	R	NA	NA	R	R	R	R	R	W	W	NA	R	W	R	R	R	NA	NA	NA	NA	NA	R	R	W	W	W	W	R	R	W	R	W	R	W
chr2p1733747	2	1733747	NA	W	R	NA	NA	NA	NA	W	NA	R	R	R	NA	R	NA	NA	R	R	R	R	R	W	W	NA	NA	W	NA	R	NA	NA	NA	W	NA	NA	NA	R	W	NA	NA	W	R	R	W	R	W	NA	NA
chr2p1734727	2	1734727	NA	W	R	W	R	NA	NA	W	NA	R	R	R	NA	R	NA	NA	NA	R	R	R	R	W	W	NA	R	W	NA	R	R	NA	NA	W	NA	NA	NA	R	W	W	W	W	R	R	W	R	W	R	NA
chr2p1735711	2	1735711	NA	W	R	W	NA	NA	NA	W	NA	R	R	R	NA	R	NA	NA	R	R	NA	R	R	W	W	NA	NA	W	NA	R	R	NA	NA	W	NA	NA	NA	R	W	W	W	W	NA	R	NA	NA	W	R	NA
chr2p1735759	2	1735759	NA	W	R	W	NA	NA	NA	NA	NA	R	R	R	NA	R	NA	NA	R	R	R	R	R	W	W	NA	NA	W	NA	NA	R	NA	NA	W	NA	NA	NA	R	W	W	W	W	NA	R	NA	R	W	R	NA
chr2p1737999	2	1737999	NA	W	R	W	R	NA	NA	W	NA	R	R	R	NA	R	NA	NA	R	R	R	R	R	W	W	NA	R	W	R	R	R	NA	NA	NA	NA	W	R	R	W	W	W	W	R	R	W	R	W	R	W
chr2p1738030	2	1738030	NA	W	R	W	R	NA	NA	W	NA	R	R	R	NA	R	NA	NA	R	R	R	R	R	W	W	NA	R	W	NA	R	R	NA	NA	NA	NA	W	R	R	W	W	W	W	R	R	W	R	W	R	W
chr2p1738034	2	1738034	NA	W	R	W	R	NA	NA	W	NA	R	R	R	NA	R	NA	NA	R	R	R	R	R	W	W	NA	R	W	NA	R	R	NA	NA	NA	NA	W	R	R	W	W	W	W	R	R	W	R	W	R	W
chr2p1738039	2	1738039	NA	W	R	W	R	NA	NA	W	NA	R	R	R	NA	R	NA	NA	R	R	R	R	R	W	W	NA	R	W	NA	R	R	NA	NA	NA	NA	W	R	R	W	W	W	W	R	R	W	R	W	R	W
chr2p1738401	2	1738401	NA	W	R	W	R	NA	NA	W	NA	R	R	R	NA	R	NA	NA	R	R	R	R	R	W	W	NA	R	W	NA	R	R	NA	NA	W	NA	NA	R	R	W	W	W	W	R	R	W	R	W	R	NA
chr2p1742654	2	1742654	NA	W	R	W	NA	NA	NA	W	NA	R	R	R	NA	R	NA	NA	R	R	R	R	R	W	W	NA	R	W	NA	R	R	NA	NA	W	NA	W	R	R	W	W	W	W	R	R	W	R	W	R	W
chr2p1742675	2	1742675	NA	W	R	W	NA	NA	NA	W	NA	R	R	R	NA	R	NA	NA	R	R	R	R	R	W	W	NA	R	W	NA	R	R	NA	NA	W	NA	W	R	R	W	W	W	W	R	R	W	R	W	R	W
chr2p1742720	2	1742720	NA	W	R	W	NA	NA	NA	W	NA	R	R	R	NA	R	NA	NA	R	R	R	R	R	W	W	NA	R	W	NA	NA	R	NA	NA	W	NA	W	R	R	W	W	W	W	R	R	W	R	W	R	W
chr2p1742729	2	1742729	NA	W	R	W	NA	NA	NA	W	NA	R	R	R	NA	R	NA	NA	R	R	R	R	R	W	W	NA	R	W	NA	NA	R	NA	NA	W	NA	W	R	R	W	W	W	W	R	R	W	R	W	R	W
chr2p1742745	2	1742745	NA	W	R	W	NA	NA	NA	W	NA	R	R	R	NA	R	NA	NA	R	R	R	R	R	W	W	NA	R	W	NA	NA	R	NA	NA	W	NA	W	R	R	W	W	W	W	R	R	W	R	W	R	W
chr2p1747485	2	1747485	NA	W	R	W	R	NA	NA	W	NA	R	R	R	NA	R	W	NA	R	R	R	R	R	W	W	NA	R	W	R	R	R	NA	NA	W	NA	NA	R	R	W	W	W	W	R	R	W	R	W	R	NA
chr2p1747497	2	1747497	NA	W	R	W	R	NA	NA	W	NA	R	R	R	NA	R	W	NA	R	R	R	R	R	W	W	NA	R	W	R	R	R	NA	NA	W	NA	NA	R	R	W	W	W	W	R	R	W	R	W	R	NA
chr2p1751545	2	1751545	NA	W	R	W	R	NA	NA	W	NA	R	R	R	NA	R	NA	NA	R	R	R	R	R	W	W	NA	R	W	R	R	R	NA	NA	W	NA	NA	R	R	W	W	W	W	R	R	W	R	W	R	W
chr2p1753471	2	1753471	NA	W	R	W	NA	NA	NA	W	NA	R	R	R	NA	R	NA	NA	R	R	NA	R	R	W	W	NA	NA	W	R	R	R	NA	NA	NA	NA	NA	R	R	W	W	W	W	R	R	W	R	W	R	W
chr2p1812396	2	1812396	NA	W	R	W	R	NA	NA	W	NA	R	R	R	NA	R	NA	NA	R	R	R	R	R	W	W	NA	R	W	NA	R	R	NA	NA	W	NA	W	R	R	W	W	W	W	R	R	W	R	W	R	W
chr2p1812931	2	1812931	NA	W	R	NA	NA	NA	NA	W	NA	R	R	R	NA	R	NA	NA	R	R	R	R	R	W	W	NA	R	W	NA	R	R	NA	NA	W	NA	NA	R	R	W	W	W	W	R	R	W	R	W	R	NA
chr2p1813246	2	1813246	NA	W	R	W	NA	NA	NA	W	NA	R	R	R	NA	R	NA	NA	R	R	R	R	R	W	W	NA	R	W	R	R	R	NA	NA	NA	NA	W	R	R	W	W	W	W	R	R	W	R	W	R	W
chr2p1825776	2	1825776	NA	W	R	W	NA	NA	NA	W	NA	R	R	R	NA	R	NA	NA	R	R	R	R	R	W	W	NA	R	W	NA	NA	R	NA	NA	NA	NA	NA	NA	R	W	NA	NA	W	NA	R	W	NA	W	R	NA
chr2p1825984	2	1825984	NA	W	R	W	NA	NA	NA	W	NA	R	R	R	NA	R	NA	NA	R	R	R	R	R	W	W	NA	R	W	NA	R	R	NA	NA	NA	NA	NA	R	R	W	W	W	W	R	R	W	R	W	R	W
chr2p1826637	2	1826637	NA	W	R	W	NA	NA	NA	W	NA	R	R	R	NA	R	NA	NA	R	R	R	R	R	W	W	NA	NA	W	NA	R	R	NA	NA	W	NA	NA	R	R	W	W	W	W	NA	R	W	R	W	R	NA
chr2p1828526	2	1828526	NA	W	R	W	R	NA	NA	W	NA	R	R	NA	NA	R	NA	NA	R	R	R	R	R	W	W	NA	R	W	R	R	R	NA	NA	NA	NA	W	R	R	W	NA	W	W	R	R	W	R	W	R	NA
chr2p1828541	2	1828541	NA	W	R	W	R	NA	NA	W	NA	R	R	NA	NA	R	NA	NA	R	R	R	R	R	W	W	NA	R	W	R	R	R	NA	NA	NA	NA	W	R	R	W	W	W	W	R	R	W	R	W	R	NA
chr2p1829513	2	1829513	NA	W	R	W	NA	NA	NA	W	NA	R	R	R	NA	R	NA	NA	R	R	R	R	R	W	W	NA	R	W	NA	R	R	NA	NA	W	NA	W	R	R	W	W	W	W	R	R	W	R	W	R	W
chr2p1829544	2	1829544	NA	W	R	W	NA	NA	NA	W	NA	R	R	R	NA	R	NA	NA	R	R	R	R	R	W	W	NA	R	W	NA	R	R	NA	NA	W	NA	W	R	R	W	W	W	W	R	R	W	R	W	R	W
chr2p1830336	2	1830336	NA	W	R	W	NA	NA	NA	W	NA	R	R	R	NA	R	NA	NA	R	R	R	R	R	W	W	NA	NA	W	NA	R	R	NA	NA	NA	NA	NA	NA	R	W	NA	W	W	R	R	W	R	W	R	NA
chr2p1830372	2	1830372	NA	W	R	W	NA	NA	NA	W	NA	R	R	R	NA	R	NA	NA	R	R	R	R	R	W	W	NA	R	W	R	R	R	NA	NA	NA	NA	NA	NA	R	W	W	W	W	R	R	W	R	W	R	W
chr2p1839533	2	1839533	NA	W	R	W	R	R	NA	W	NA	R	R	R	NA	R	NA	NA	R	R	R	R	R	W	W	NA	R	W	R	R	R	NA	NA	NA	NA	NA	R	R	W	W	W	W	R	R	W	R	W	R	W
chr2p1839571	2	1839571	NA	W	R	W	R	R	NA	W	NA	R	R	R	NA	R	NA	NA	R	R	R	R	R	W	W	NA	R	W	R	R	R	NA	NA	NA	NA	NA	R	R	W	W	W	W	R	R	W	R	W	R	W
chr2p1853097	2	1853097	NA	W	R	W	NA	NA	NA	W	NA	R	R	R	NA	R	NA	NA	R	R	R	R	R	W	W	NA	R	W	NA	R	R	NA	NA	NA	NA	NA	R	R	W	W	W	W	R	R	W	R	W	R	W
chr2p1858349	2	1858349	NA	W	R	W	R	NA	NA	W	NA	R	R	R	NA	R	NA	NA	R	R	R	R	R	NA	W	NA	R	W	R	R	R	NA	NA	NA	NA	NA	R	R	W	W	W	W	R	R	W	R	W	R	W
chr2p1862677	2	1862677	NA	W	R	W	NA	NA	NA	W	NA	R	R	R	NA	R	NA	NA	R	R	R	R	R	W	W	NA	NA	W	R	R	R	NA	NA	W	NA	NA	R	R	W	W	W	W	NA	NA	W	R	W	R	NA
chr2p1862739	2	1862739	NA	W	R	W	NA	NA	NA	W	NA	R	R	R	NA	R	NA	NA	R	R	R	R	R	W	W	NA	NA	W	R	R	R	NA	NA	W	NA	NA	R	R	W	W	W	W	R	NA	W	R	W	R	NA
chr2p1877727	2	1877727	NA	W	R	W	NA	NA	NA	W	NA	R	R	R	NA	R	NA	NA	R	R	R	R	R	W	R	NA	R	W	NA	R	R	NA	NA	NA	NA	NA	R	R	W	W	NA	W	R	R	W	R	W	R	NA
chr2p1888884	2	1888884	NA	W	R	NA	R	NA	NA	W	NA	R	R	R	NA	R	NA	NA	R	R	R	R	R	W	R	NA	R	W	R	R	R	NA	NA	NA	NA	NA	R	R	W	W	W	W	R	R	W	R	W	R	W
chr2p1898815	2	1898815	NA	W	R	W	NA	NA	NA	NA	NA	NA	R	R	NA	R	NA	NA	R	R	R	R	R	W	R	NA	R	W	NA	R	R	NA	NA	NA	NA	NA	NA	R	W	W	W	W	NA	R	W	R	W	R	W
chr2p1908426	2	1908426	NA	W	R	W	R	NA	NA	W	NA	R	NA	R	NA	R	NA	NA	R	R	R	R	R	W	R	NA	NA	W	R	R	R	NA	NA	NA	NA	NA	NA	R	W	NA	NA	W	R	R	W	R	W	NA	NA
chr2p1921739	2	1921739	NA	W	R	W	NA	NA	NA	W	NA	R	R	W	NA	R	NA	NA	R	R	R	R	R	W	R	NA	R	W	NA	R	R	NA	NA	NA	NA	NA	R	R	W	W	W	W	R	R	W	R	W	R	W
chr2p1987480	2	1987480	NA	R	R	W	R	NA	NA	W	NA	R	R	W	NA	R	NA	NA	R	R	NA	R	R	W	R	NA	R	W	R	R	NA	NA	NA	W	NA	NA	W	R	W	W	W	W	R	R	W	R	W	R	NA
chr2p1987552	2	1987552	NA	R	R	W	R	NA	NA	W	NA	R	R	W	NA	R	NA	NA	R	R	R	R	R	W	R	NA	R	W	NA	R	R	NA	NA	W	NA	NA	W	R	W	W	W	W	R	R	W	R	W	R	NA
chr2p1988968	2	1988968	NA	R	R	W	R	NA	NA	W	NA	R	R	W	NA	R	NA	NA	R	R	R	R	R	W	R	NA	NA	W	NA	R	R	NA	NA	W	NA	NA	W	R	W	W	W	W	R	R	W	R	W	R	W
chr2p2000796	2	2000796	NA	R	R	W	NA	NA	NA	W	NA	R	R	W	NA	R	NA	NA	R	R	R	R	R	W	R	NA	R	W	NA	R	R	NA	NA	W	NA	W	W	R	W	W	W	W	R	R	W	R	W	R	W
chr2p2018797	2	2018797	NA	R	R	W	NA	NA	NA	W	NA	R	R	W	NA	R	NA	NA	R	R	W	R	R	W	R	NA	R	W	R	R	R	NA	NA	W	NA	W	W	R	W	W	W	W	R	R	W	R	W	R	W
chr2p2029221	2	2029221	NA	R	R	W	R	NA	NA	W	NA	R	R	W	NA	R	NA	NA	R	R	W	R	R	W	R	NA	R	W	NA	R	R	NA	NA	W	NA	W	W	R	W	W	W	W	R	R	W	R	W	R	W
chr2p2035935	2	2035935	NA	R	R	W	NA	NA	NA	W	NA	R	R	W	NA	R	NA	NA	R	R	W	R	R	W	R	NA	R	W	R	R	R	NA	NA	W	NA	W	W	R	W	W	R	W	R	R	W	R	W	R	W
chr2p2036118	2	2036118	NA	R	R	NA	R	NA	NA	W	NA	R	NA	W	NA	R	NA	NA	R	R	NA	R	R	W	R	NA	NA	W	NA	R	R	NA	NA	W	NA	NA	W	R	W	W	NA	W	R	R	W	R	W	NA	NA
chr2p2038333	2	2038333	NA	R	R	W	NA	NA	NA	W	NA	R	R	W	NA	R	NA	NA	R	R	W	R	R	W	R	NA	NA	W	R	R	R	NA	NA	W	NA	NA	W	R	W	W	R	W	R	R	W	R	W	R	NA
chr2p2040611	2	2040611	NA	R	R	W	NA	NA	NA	W	NA	R	NA	W	NA	R	NA	NA	R	R	W	R	R	W	R	NA	R	W	NA	R	R	NA	NA	W	NA	NA	W	R	W	W	NA	W	R	R	W	R	W	R	NA
chr2p2040624	2	2040624	NA	R	R	W	NA	NA	NA	W	NA	R	NA	W	NA	R	NA	NA	R	R	W	R	R	W	R	NA	R	W	NA	R	R	NA	NA	W	NA	NA	W	R	W	W	NA	W	R	R	W	R	W	R	NA
chr2p2043114	2	2043114	NA	R	R	NA	R	NA	NA	W	NA	R	R	NA	NA	R	NA	NA	R	R	NA	R	R	W	R	NA	R	W	NA	R	R	NA	NA	W	NA	NA	NA	R	W	W	R	W	R	R	W	R	W	R	NA
chr2p2044981	2	2044981	NA	R	R	NA	NA	NA	NA	W	NA	R	R	W	NA	R	NA	NA	R	R	W	R	R	W	R	NA	R	NA	NA	R	R	NA	NA	NA	NA	W	W	R	W	W	R	NA	R	R	W	R	NA	R	W
chr2p2044995	2	2044995	NA	R	R	NA	NA	NA	NA	W	NA	R	R	W	NA	R	NA	NA	R	R	W	R	R	W	R	NA	R	NA	NA	R	R	NA	NA	NA	NA	W	W	R	W	W	R	NA	R	R	W	R	NA	R	W
chr2p2045055	2	2045055	NA	R	R	W	NA	NA	NA	W	NA	R	R	W	NA	R	W	NA	R	R	W	R	R	W	R	NA	NA	W	R	R	R	NA	NA	W	NA	NA	W	R	W	W	R	W	R	R	W	R	W	R	NA
chr2p2046790	2	2046790	NA	R	R	W	NA	NA	NA	W	NA	R	R	W	NA	R	NA	NA	R	R	W	R	R	W	R	NA	NA	W	R	R	R	NA	NA	W	NA	W	W	R	W	W	R	W	R	R	W	R	W	R	NA
chr2p2048828	2	2048828	NA	R	R	W	NA	NA	NA	W	NA	R	R	W	NA	R	NA	NA	R	R	W	R	R	W	R	NA	R	W	NA	R	R	NA	NA	W	NA	W	W	R	W	W	W	W	R	R	W	R	W	R	W
chr2p2048841	2	2048841	NA	R	R	W	NA	NA	NA	W	NA	R	R	W	NA	R	NA	NA	R	R	W	R	R	W	R	NA	R	W	NA	R	R	NA	NA	W	NA	W	W	R	W	W	W	W	R	R	W	R	W	R	W
chr2p2049177	2	2049177	NA	R	R	W	R	NA	NA	W	NA	R	R	W	NA	R	NA	NA	R	R	W	R	R	W	R	NA	R	W	NA	R	R	NA	NA	W	NA	NA	W	R	W	W	W	W	R	R	W	R	W	R	NA
chr2p2050608	2	2050608	NA	R	R	W	R	NA	NA	W	NA	R	R	W	NA	R	NA	NA	R	R	W	R	R	W	R	NA	R	W	R	R	R	NA	NA	W	NA	NA	NA	R	W	W	NA	W	R	R	W	R	W	R	NA
chr2p2054865	2	2054865	NA	R	R	W	NA	NA	NA	W	NA	R	R	W	NA	R	NA	NA	R	R	W	R	R	W	R	NA	R	W	NA	R	R	NA	NA	W	NA	W	W	R	R	W	W	W	R	R	W	R	W	R	W
chr2p2107091	2	2107091	NA	R	R	NA	NA	NA	NA	W	NA	R	R	W	NA	R	NA	NA	R	R	W	R	R	W	R	NA	R	W	NA	R	R	NA	NA	W	NA	W	W	R	R	W	W	W	R	R	W	R	W	R	W
chr2p2109326	2	2109326	NA	R	R	W	NA	NA	NA	W	NA	R	R	W	NA	R	NA	NA	R	R	W	R	R	W	R	NA	R	W	R	R	R	NA	NA	W	NA	NA	W	R	R	W	W	W	R	R	W	R	W	R	W
chr2p2115607	2	2115607	NA	R	R	W	R	NA	NA	W	NA	R	R	W	NA	R	NA	NA	R	R	W	R	R	W	R	NA	R	W	R	R	R	NA	NA	W	NA	NA	W	R	R	W	W	W	R	R	W	R	W	R	W
chr2p2120248	2	2120248	NA	R	R	W	R	NA	NA	W	NA	R	R	W	NA	R	NA	NA	R	R	W	R	R	W	R	NA	R	W	NA	R	R	NA	NA	W	NA	W	W	R	R	W	W	W	R	R	W	R	W	R	NA
chr2p2124311	2	2124311	NA	R	R	W	NA	NA	NA	W	NA	R	R	W	NA	R	NA	NA	R	R	W	R	R	W	R	NA	R	W	R	R	R	NA	NA	W	NA	NA	W	R	R	W	W	W	R	R	W	R	W	R	W
chr2p2129630	2	2129630	NA	R	R	NA	R	NA	NA	W	NA	R	R	W	NA	R	NA	NA	R	R	W	R	R	W	R	NA	R	W	NA	NA	R	NA	NA	W	NA	W	W	R	R	W	W	W	R	R	W	R	W	R	W
chr2p2133303	2	2133303	NA	R	R	W	NA	NA	NA	W	NA	R	R	W	NA	R	NA	NA	R	R	W	R	R	W	R	NA	R	W	NA	R	R	NA	NA	W	NA	NA	W	R	R	W	W	W	R	R	W	R	W	R	NA
chr2p2135226	2	2135226	NA	R	R	W	NA	NA	NA	W	NA	R	R	W	NA	R	NA	NA	R	R	W	R	R	W	R	NA	R	W	R	R	R	NA	NA	W	NA	W	W	R	R	W	W	W	R	R	W	R	W	R	W
chr2p2142088	2	2142088	NA	R	R	W	NA	NA	NA	W	NA	R	R	W	NA	R	NA	NA	R	R	W	R	R	W	R	NA	R	W	R	NA	R	NA	NA	W	NA	NA	W	R	R	W	W	W	R	R	W	R	W	R	W
chr2p2142551	2	2142551	NA	R	R	W	NA	NA	NA	W	NA	R	R	W	NA	R	NA	NA	R	R	NA	R	R	W	R	NA	R	W	NA	R	R	NA	NA	W	NA	W	W	R	R	W	W	W	R	R	W	R	W	R	W
chr2p2152001	2	2152001	NA	R	R	W	R	NA	NA	W	NA	R	R	W	NA	NA	NA	NA	R	R	W	R	R	W	R	NA	R	W	R	R	R	NA	NA	W	NA	NA	W	R	R	W	W	W	R	R	W	R	W	R	W
chr2p2152050	2	2152050	NA	R	R	W	R	NA	NA	W	NA	R	R	W	NA	R	NA	NA	R	R	W	R	R	W	R	NA	R	W	R	R	R	NA	NA	W	NA	NA	W	R	R	W	W	W	R	R	W	R	W	R	W
chr2p2169688	2	2169688	NA	R	R	W	R	NA	NA	W	NA	R	R	W	NA	R	NA	NA	R	R	W	R	R	W	R	NA	R	W	R	R	R	NA	NA	W	NA	NA	W	R	R	W	W	W	R	R	W	R	W	R	NA
chr2p2170237	2	2170237	NA	R	R	W	NA	NA	NA	W	NA	R	R	W	NA	R	NA	NA	R	R	W	R	R	W	R	NA	R	W	NA	R	R	NA	NA	W	NA	W	W	R	R	W	W	W	R	R	W	R	W	R	W
chr2p2172536	2	2172536	NA	R	R	W	R	NA	NA	W	NA	R	R	W	NA	R	NA	NA	R	R	W	R	R	W	R	NA	R	W	NA	R	R	NA	NA	W	NA	W	W	R	R	W	W	W	R	R	W	R	W	R	W
chr2p2172708	2	2172708	NA	R	R	W	NA	NA	NA	W	NA	R	R	W	NA	R	NA	NA	R	R	W	R	R	W	R	NA	NA	W	NA	R	R	NA	NA	W	NA	W	W	R	R	W	W	W	R	R	W	R	W	R	NA
chr2p2176306	2	2176306	NA	R	R	NA	R	NA	NA	W	NA	R	NA	W	NA	R	NA	NA	R	R	W	R	R	W	R	NA	R	W	NA	R	NA	NA	NA	W	NA	NA	W	R	R	W	W	NA	R	R	W	R	W	R	NA
chr2p2176330	2	2176330	NA	R	R	NA	R	NA	NA	W	NA	R	NA	W	NA	R	NA	NA	R	R	W	R	R	W	R	NA	R	W	R	R	NA	NA	NA	W	NA	NA	W	R	R	W	W	NA	R	R	W	R	W	R	NA
chr2p2178827	2	2178827	NA	R	R	W	R	NA	NA	W	NA	R	R	W	NA	R	NA	NA	R	R	W	R	R	W	R	NA	R	W	NA	R	R	NA	NA	W	NA	W	W	R	R	W	W	W	R	R	W	R	W	R	W
chr2p2183270	2	2183270	NA	R	R	W	NA	NA	NA	W	NA	R	R	W	NA	R	NA	NA	R	R	W	R	R	W	R	NA	NA	W	R	R	R	NA	NA	W	NA	NA	NA	R	NA	W	NA	W	R	R	NA	R	W	R	W
chr2p2183386	2	2183386	NA	R	R	W	NA	NA	NA	W	NA	R	R	W	NA	R	NA	NA	R	R	W	R	R	W	R	NA	R	W	NA	R	R	NA	NA	W	NA	W	W	R	R	W	W	W	R	R	W	R	W	R	W
chr2p2192717	2	2192717	NA	R	R	W	NA	NA	NA	W	NA	R	R	W	NA	R	NA	NA	R	R	W	R	R	W	R	NA	R	W	NA	NA	R	NA	NA	W	NA	NA	W	R	R	W	W	W	R	R	W	R	W	R	W
chr2p2192819	2	2192819	NA	R	R	W	NA	NA	NA	W	NA	R	R	W	NA	R	NA	NA	R	R	NA	R	R	W	R	NA	R	W	R	R	R	NA	NA	W	NA	NA	NA	R	R	W	W	W	NA	R	W	R	W	NA	NA
chr2p2207983	2	2207983	NA	R	R	W	NA	W	NA	W	NA	R	R	W	NA	R	NA	NA	R	R	W	R	R	W	R	NA	R	W	R	R	R	NA	NA	W	NA	NA	W	R	R	W	W	W	R	R	W	R	R	R	W
chr2p2217020	2	2217020	NA	NA	R	W	R	W	NA	W	NA	R	NA	W	NA	R	NA	NA	R	R	W	R	R	W	R	NA	NA	W	NA	R	NA	NA	NA	W	NA	NA	W	R	R	NA	NA	NA	R	R	W	NA	R	NA	NA
chr2p2218267	2	2218267	NA	R	R	W	NA	W	NA	W	NA	NA	R	W	NA	NA	W	NA	R	R	W	R	R	W	R	NA	NA	W	R	R	R	NA	NA	W	NA	NA	NA	R	R	NA	W	NA	R	R	NA	R	R	R	NA
chr2p2218487	2	2218487	NA	R	R	NA	R	W	NA	W	NA	R	R	W	NA	R	W	NA	R	R	W	R	R	W	R	NA	R	W	R	R	R	NA	NA	W	NA	NA	W	R	R	W	NA	NA	NA	R	W	R	R	R	NA
chr2p2223250	2	2223250	NA	R	R	NA	NA	W	NA	W	NA	R	R	W	NA	NA	NA	NA	R	R	W	R	R	W	R	NA	R	W	NA	R	R	NA	NA	W	NA	NA	W	R	R	W	W	W	R	R	W	R	R	R	W
chr2p2225733	2	2225733	NA	R	R	W	NA	W	NA	W	NA	R	R	W	NA	W	NA	NA	R	R	W	R	R	W	R	NA	R	W	R	R	R	NA	NA	W	NA	W	W	R	R	W	W	W	R	R	W	R	R	R	NA
chr2p2231577	2	2231577	NA	R	R	W	R	W	NA	NA	NA	R	R	W	NA	W	NA	NA	R	R	W	R	R	W	R	NA	NA	W	NA	R	R	NA	NA	NA	NA	W	W	R	R	W	W	W	R	R	W	R	R	R	W
chr2p2231814	2	2231814	NA	R	R	W	NA	W	NA	W	NA	R	R	W	NA	W	NA	NA	R	R	W	R	R	W	R	NA	R	W	NA	R	R	NA	NA	W	NA	NA	W	R	R	W	W	W	R	R	W	R	R	R	W
chr2p2237992	2	2237992	NA	NA	R	NA	R	W	NA	W	NA	R	R	W	NA	NA	NA	NA	R	R	W	R	R	W	W	NA	NA	W	NA	R	R	NA	NA	W	NA	NA	NA	R	R	W	NA	NA	NA	R	NA	R	R	R	NA
chr2p2239723	2	2239723	NA	R	R	W	NA	W	NA	W	NA	R	R	W	NA	W	NA	NA	R	R	W	R	R	W	W	NA	R	W	NA	R	R	NA	NA	W	NA	W	W	R	R	W	W	W	R	R	W	R	R	R	W
chr2p2239751	2	2239751	NA	R	R	W	NA	W	NA	W	NA	R	R	W	NA	W	NA	NA	R	R	W	R	R	W	W	NA	R	W	NA	R	R	NA	NA	W	NA	W	W	R	R	W	W	W	R	R	W	R	R	R	W
chr2p2239753	2	2239753	NA	R	R	W	NA	W	NA	W	NA	R	R	W	NA	W	NA	NA	R	R	W	R	R	W	W	NA	R	W	NA	R	R	NA	NA	W	NA	W	W	R	R	W	W	W	R	R	W	R	R	R	W
chr2p2239888	2	2239888	NA	R	R	W	R	W	NA	W	NA	R	R	W	NA	W	NA	NA	R	R	W	R	R	W	W	NA	R	W	NA	NA	R	NA	NA	W	NA	NA	W	R	R	W	W	W	R	R	W	R	R	R	W
chr2p2240036	2	2240036	NA	R	R	W	R	W	NA	W	NA	R	R	W	NA	W	NA	NA	R	R	W	R	R	W	W	NA	R	W	R	R	R	NA	NA	W	NA	W	W	R	R	W	W	W	R	R	W	R	R	R	NA
chr2p2244954	2	2244954	NA	R	R	NA	NA	W	NA	W	NA	R	R	NA	NA	W	NA	NA	R	R	NA	R	R	W	W	NA	NA	W	NA	R	R	NA	NA	W	NA	NA	NA	R	R	NA	W	W	R	R	W	R	R	R	NA
chr2p2253292	2	2253292	NA	R	R	NA	R	NA	NA	NA	NA	R	R	W	NA	NA	NA	NA	R	R	W	R	R	W	W	NA	R	W	R	R	R	NA	R	W	NA	W	W	R	R	NA	W	W	R	R	NA	R	R	R	W
chr2p2253353	2	2253353	NA	R	R	W	NA	W	NA	W	NA	R	R	W	NA	W	NA	NA	R	R	W	NA	R	W	W	NA	R	W	R	R	R	NA	R	W	NA	W	W	R	R	W	W	W	R	R	W	R	R	R	W
chr2p2253436	2	2253436	NA	R	R	W	NA	W	NA	W	NA	R	R	W	NA	W	NA	NA	R	R	W	R	R	W	W	NA	R	W	NA	R	R	NA	R	W	NA	W	W	R	R	W	W	W	R	R	W	R	R	R	W
chr2p2260017	2	2260017	NA	R	R	W	NA	W	NA	W	NA	R	R	W	NA	W	NA	NA	R	R	W	R	R	W	W	NA	R	W	R	R	R	NA	NA	W	NA	W	W	R	R	W	W	W	R	R	W	R	R	R	W
chr2p2261704	2	2261704	NA	R	R	W	R	W	NA	W	NA	R	R	W	NA	W	NA	NA	R	R	W	R	R	W	W	NA	R	W	NA	R	R	NA	NA	W	NA	W	W	R	R	W	W	W	R	R	W	R	R	R	W
chr2p2268727	2	2268727	NA	R	R	W	R	W	NA	W	NA	R	R	W	NA	W	NA	NA	R	R	W	R	R	W	W	NA	R	W	R	R	R	NA	NA	W	NA	W	W	R	R	W	W	W	R	R	W	R	R	R	W
chr2p2276740	2	2276740	NA	R	R	W	R	W	NA	W	NA	R	R	W	NA	W	NA	NA	NA	R	W	R	R	W	W	NA	R	W	R	NA	R	NA	NA	W	NA	W	W	R	R	W	W	W	R	R	W	R	R	R	W
chr2p2285519	2	2285519	NA	R	R	W	NA	W	NA	W	NA	R	R	W	NA	W	NA	NA	R	R	W	R	R	W	W	NA	R	W	NA	R	R	NA	NA	W	NA	NA	W	R	R	W	W	W	R	R	W	R	R	R	R
chr2p2296362	2	2296362	NA	R	R	W	NA	W	NA	W	NA	R	R	W	NA	W	NA	NA	R	R	W	R	R	W	W	NA	R	W	R	R	R	NA	NA	W	NA	NA	W	R	R	W	W	W	R	R	W	R	R	R	NA
chr2p2299997	2	2299997	NA	R	R	W	NA	W	NA	W	NA	R	R	W	NA	W	NA	NA	R	R	W	R	R	W	W	NA	R	W	R	R	R	NA	NA	W	NA	W	W	R	R	W	W	W	R	R	W	R	R	R	R
chr2p2302656	2	2302656	NA	R	R	W	R	W	NA	W	NA	R	R	W	NA	W	NA	NA	R	R	W	R	R	W	W	NA	R	W	R	R	R	NA	NA	W	NA	W	W	R	R	W	W	W	R	R	W	R	R	R	R
chr2p2305119	2	2305119	NA	R	R	W	NA	W	NA	W	NA	R	R	W	NA	W	NA	NA	R	R	W	R	R	W	W	NA	R	W	NA	R	R	NA	NA	W	NA	W	W	R	R	W	W	W	R	R	W	R	R	R	R
chr2p2309803	2	2309803	NA	R	R	W	R	W	NA	W	NA	R	R	W	NA	W	NA	NA	R	R	W	R	R	W	W	NA	R	W	R	R	R	NA	NA	W	NA	W	W	R	R	W	W	W	R	R	W	R	R	R	R
chr2p2341805	2	2341805	NA	R	R	W	R	W	NA	W	NA	R	R	W	NA	W	NA	NA	R	R	W	R	R	W	W	NA	R	W	R	R	R	NA	NA	W	NA	W	W	R	R	W	NA	W	R	R	W	R	R	R	NA
chr2p2341855	2	2341855	NA	R	R	W	NA	W	NA	W	NA	R	R	W	NA	W	NA	NA	R	R	W	R	R	W	W	NA	R	W	R	R	R	NA	NA	W	NA	W	W	R	R	W	NA	W	R	R	W	R	R	R	NA
chr2p2342754	2	2342754	NA	R	NA	W	NA	W	NA	W	NA	R	R	W	NA	NA	NA	NA	R	R	W	NA	R	W	W	NA	R	W	R	R	R	NA	NA	W	NA	W	W	R	R	W	NA	W	R	R	W	NA	R	R	NA
chr2p2409757	2	2409757	NA	R	R	W	NA	W	NA	W	NA	R	R	W	NA	W	NA	NA	R	R	W	R	R	W	W	NA	W	W	NA	R	R	NA	NA	W	NA	NA	W	R	R	W	W	W	R	R	W	R	R	NA	NA
chr2p2608432	2	2608432	NA	R	R	W	R	W	NA	W	NA	R	R	W	R	W	NA	NA	R	R	W	W	R	R	W	NA	W	W	R	W	R	NA	NA	R	NA	NA	NA	R	R	W	W	W	R	W	R	R	R	R	NA
chr2p2608449	2	2608449	NA	R	R	W	R	W	NA	W	NA	R	R	W	R	W	NA	NA	R	R	W	W	R	R	W	NA	W	W	R	W	R	NA	NA	R	NA	NA	NA	R	R	W	W	W	R	W	R	R	R	R	NA
chr2p2609311	2	2609311	NA	R	R	W	R	W	NA	W	NA	R	R	W	R	W	NA	NA	R	R	W	W	R	R	W	NA	W	W	NA	NA	R	NA	NA	R	NA	W	W	R	R	W	W	W	R	W	R	R	R	R	R
chr2p2609326	2	2609326	NA	R	R	W	R	W	NA	W	NA	R	R	W	R	W	NA	NA	R	R	W	W	R	R	W	NA	W	W	NA	NA	R	NA	NA	R	NA	W	W	R	R	W	W	W	R	W	R	R	R	R	R
chr2p2610596	2	2610596	NA	R	R	NA	R	W	NA	W	NA	R	R	W	R	W	NA	NA	R	R	W	W	R	R	W	NA	NA	W	R	NA	R	NA	NA	R	NA	NA	W	R	R	W	W	W	R	W	R	R	R	R	NA
chr2p2613602	2	2613602	NA	R	R	W	NA	W	NA	W	NA	R	R	W	R	W	NA	NA	R	R	W	W	R	R	W	NA	W	W	NA	NA	R	NA	NA	R	NA	W	W	R	R	W	W	W	R	W	R	R	R	R	R
chr2p2617057	2	2617057	NA	W	R	W	R	W	NA	W	NA	R	R	W	R	W	NA	NA	R	R	W	W	R	R	W	NA	W	W	R	W	R	NA	NA	R	NA	W	W	R	R	W	NA	W	NA	W	NA	R	R	R	NA
chr2p2617166	2	2617166	NA	W	R	W	NA	W	NA	W	NA	R	R	W	R	W	NA	NA	R	R	W	W	R	NA	W	NA	W	W	NA	NA	R	NA	NA	NA	NA	W	W	R	R	W	W	W	R	W	R	R	R	R	R
chr2p2617201	2	2617201	NA	W	R	W	NA	W	NA	W	NA	R	R	W	R	W	NA	NA	R	R	W	W	R	R	W	NA	W	W	NA	NA	R	NA	NA	NA	NA	W	W	R	R	W	W	W	R	W	R	R	R	R	R
chr2p2619822	2	2619822	NA	W	R	W	NA	W	NA	NA	NA	R	R	W	R	W	NA	NA	R	R	W	W	R	R	W	NA	W	W	R	NA	R	NA	NA	R	NA	NA	W	R	R	W	W	W	R	W	R	R	R	R	NA
chr2p2619828	2	2619828	NA	W	R	W	NA	W	NA	NA	NA	R	R	W	R	W	NA	NA	R	R	W	W	R	R	W	NA	W	W	R	NA	R	NA	NA	R	NA	NA	W	R	R	W	W	W	R	W	R	R	R	R	NA
chr2p2619854	2	2619854	NA	W	R	W	NA	W	NA	NA	NA	R	R	W	R	W	NA	NA	R	R	W	W	R	R	W	NA	W	W	R	NA	R	NA	NA	R	NA	NA	W	R	R	W	W	W	R	W	R	R	R	R	NA
chr2p2619983	2	2619983	NA	W	R	W	NA	W	NA	W	NA	R	R	W	R	W	NA	NA	R	R	W	W	R	R	W	NA	W	W	NA	NA	R	NA	NA	R	NA	NA	W	R	R	W	W	W	R	W	R	R	R	R	R
chr2p2620073	2	2620073	NA	W	R	W	NA	W	NA	W	NA	R	R	W	R	W	NA	NA	R	R	W	W	R	R	W	NA	W	W	R	NA	R	NA	NA	R	NA	NA	W	R	R	W	W	W	R	W	R	R	R	R	R
chr2p2622150	2	2622150	NA	W	R	W	NA	W	NA	W	NA	R	R	W	R	W	NA	NA	R	R	W	W	R	R	W	NA	W	W	NA	NA	R	NA	NA	R	NA	NA	W	R	R	W	W	W	R	W	R	R	R	R	R
chr2p2625815	2	2625815	NA	W	R	W	NA	W	NA	W	NA	R	R	W	R	W	NA	NA	R	R	W	W	R	R	W	NA	W	W	NA	NA	R	NA	NA	R	NA	NA	W	R	R	W	W	W	R	W	R	R	R	R	R
chr2p2625825	2	2625825	NA	W	R	W	NA	W	NA	W	NA	R	R	W	R	W	NA	NA	R	R	W	W	R	R	W	NA	W	W	NA	NA	R	NA	NA	R	NA	NA	W	R	R	W	W	W	R	W	R	R	R	R	R
chr2p2625858	2	2625858	NA	W	R	W	R	W	NA	W	NA	R	R	W	R	W	NA	NA	R	R	W	W	R	R	W	NA	W	W	R	NA	R	NA	NA	R	NA	NA	W	R	R	W	W	W	R	W	R	R	R	R	R
chr2p2625865	2	2625865	NA	W	R	W	R	W	NA	W	NA	R	R	W	R	W	NA	NA	R	R	W	W	R	R	W	NA	W	W	R	NA	R	NA	NA	R	NA	NA	W	R	R	W	W	W	R	W	R	R	R	R	R
chr2p2625898	2	2625898	NA	W	R	W	R	W	NA	W	NA	R	R	W	R	W	NA	NA	R	R	W	W	R	R	W	NA	W	W	R	NA	R	NA	NA	R	NA	NA	W	R	R	W	W	W	R	W	R	R	R	R	R
chr2p2637419	2	2637419	NA	W	R	W	NA	W	NA	W	NA	R	R	W	R	W	NA	NA	R	R	W	W	R	R	W	NA	W	W	R	NA	R	NA	NA	NA	NA	W	W	R	R	W	W	W	R	W	R	R	R	R	R
chr2p2644500	2	2644500	NA	W	R	W	R	W	NA	W	NA	R	R	W	R	W	NA	NA	R	R	W	W	R	R	W	NA	NA	W	R	NA	R	NA	NA	R	NA	NA	W	R	R	W	W	W	R	W	R	R	R	R	R
chr2p2681595	2	2681595	NA	W	R	W	NA	W	NA	W	NA	R	R	W	R	W	NA	NA	R	R	W	W	R	R	W	NA	W	W	NA	W	R	NA	NA	NA	NA	W	W	R	R	W	W	W	R	W	R	R	R	R	R
chr2p2690712	2	2690712	NA	W	R	W	R	W	NA	W	NA	R	R	W	R	W	NA	NA	R	R	W	W	R	R	W	NA	W	W	R	W	R	NA	NA	R	NA	NA	W	R	R	W	W	W	R	W	R	R	R	R	R
chr2p2696620	2	2696620	NA	W	R	W	NA	W	NA	W	NA	R	R	W	R	W	NA	NA	R	R	W	W	R	R	W	NA	NA	W	R	NA	R	NA	NA	NA	NA	NA	W	R	R	W	W	W	R	W	R	R	R	R	NA
chr2p2706743	2	2706743	NA	W	R	W	NA	W	NA	W	NA	R	R	W	R	W	NA	NA	R	R	W	W	R	R	W	NA	W	W	R	NA	R	NA	NA	R	NA	NA	W	R	R	W	W	W	R	W	R	R	R	R	R
chr2p2707302	2	2707302	NA	W	R	W	R	W	NA	W	NA	R	R	W	R	W	NA	NA	R	R	W	W	R	R	W	NA	W	W	NA	W	R	NA	NA	NA	NA	W	W	R	R	W	W	W	R	W	R	R	R	R	R
chr2p2707570	2	2707570	NA	W	R	W	R	W	NA	W	NA	R	R	W	R	W	NA	NA	R	R	NA	W	R	R	W	NA	NA	W	NA	NA	R	NA	NA	R	NA	NA	W	R	R	W	W	W	R	W	R	R	R	R	R
chr2p2713828	2	2713828	NA	W	R	W	R	W	NA	W	NA	R	R	W	R	W	NA	NA	R	R	W	W	R	R	W	NA	W	W	R	W	R	NA	NA	R	NA	W	W	R	R	W	W	W	R	W	R	R	R	R	R
chr2p2863260	2	2863260	NA	W	R	W	NA	NA	NA	NA	NA	R	R	R	R	W	NA	NA	W	R	W	W	NA	R	W	W	W	W	NA	NA	R	NA	NA	NA	NA	W	W	R	R	R	W	W	W	W	R	R	R	R	NA
chr2p2867085	2	2867085	NA	NA	R	NA	NA	R	NA	NA	NA	R	R	R	R	W	NA	NA	W	R	NA	W	W	R	W	W	NA	W	NA	NA	R	NA	NA	R	NA	NA	NA	R	R	R	W	W	W	W	R	R	R	R	NA
chr2p2891580	2	2891580	NA	W	R	W	NA	NA	NA	NA	NA	R	R	R	R	NA	NA	NA	W	R	W	W	W	R	W	W	NA	W	R	NA	R	NA	NA	R	NA	NA	W	R	R	R	NA	W	W	W	R	R	R	R	NA
chr2p2912863	2	2912863	NA	W	R	W	NA	NA	NA	NA	NA	R	R	R	R	W	NA	NA	W	R	W	W	W	R	W	W	W	W	R	NA	R	NA	NA	R	NA	NA	W	R	R	R	W	W	W	W	R	R	R	R	R
chr2p2920588	2	2920588	NA	W	R	W	NA	R	W	NA	NA	R	R	R	R	W	NA	NA	W	R	W	NA	W	R	W	W	W	W	R	W	R	NA	NA	R	NA	NA	W	R	R	R	W	W	W	W	R	R	R	R	NA
chr2p2922034	2	2922034	NA	W	R	NA	NA	NA	NA	NA	NA	R	R	R	R	W	NA	NA	W	R	W	W	W	R	W	W	W	W	NA	NA	R	NA	NA	NA	NA	W	W	R	R	R	W	W	W	W	R	R	R	R	R
chr2p2922391	2	2922391	NA	W	R	W	NA	NA	NA	NA	NA	R	R	R	R	W	NA	NA	W	R	W	W	W	R	W	W	NA	W	NA	NA	R	NA	NA	R	NA	NA	NA	R	R	R	W	W	W	W	R	R	R	R	NA
chr2p2931100	2	2931100	NA	W	R	W	NA	NA	NA	NA	NA	R	R	R	R	W	NA	NA	W	R	W	W	W	R	W	W	W	W	NA	NA	R	NA	NA	NA	NA	W	W	R	R	R	W	W	W	W	R	R	R	R	R
chr2p2937356	2	2937356	NA	W	R	W	NA	NA	NA	NA	NA	R	R	R	R	W	NA	NA	W	R	W	W	W	R	W	W	W	W	R	NA	R	NA	NA	NA	NA	NA	W	R	R	R	W	W	W	W	R	R	R	R	R
chr2p2942138	2	2942138	NA	W	R	W	NA	NA	NA	NA	NA	R	R	R	R	W	NA	NA	W	R	W	W	W	R	W	W	W	W	NA	NA	R	NA	NA	NA	NA	W	W	R	R	R	W	W	W	W	R	R	R	R	R
chr2p2942139	2	2942139	NA	W	R	W	NA	NA	NA	NA	NA	R	R	R	R	W	NA	NA	W	R	W	W	W	R	W	W	W	W	NA	NA	R	NA	NA	NA	NA	W	W	R	R	R	W	W	W	W	R	R	R	R	R
chr2p2948287	2	2948287	NA	W	R	W	R	NA	NA	NA	NA	R	R	R	R	NA	NA	NA	W	R	W	W	W	R	W	W	W	W	NA	NA	R	NA	NA	R	NA	W	W	R	R	R	W	W	W	NA	R	R	R	R	R
chr2p2949352	2	2949352	NA	W	R	W	R	NA	NA	NA	NA	R	R	R	R	W	NA	NA	W	R	W	W	W	R	W	W	W	W	NA	W	R	NA	NA	R	NA	W	W	R	R	R	W	W	W	W	R	R	R	R	R
chr2p2950671	2	2950671	NA	W	R	W	R	NA	NA	NA	NA	R	R	R	R	W	NA	NA	W	R	W	W	W	R	W	W	W	W	NA	NA	R	NA	NA	R	NA	NA	W	R	R	R	W	W	W	W	R	R	R	R	NA
chr2p2981910	2	2981910	NA	W	R	W	NA	NA	NA	NA	NA	R	R	R	R	W	NA	NA	W	R	W	W	R	R	W	W	W	W	NA	NA	R	NA	NA	R	NA	W	W	R	R	R	W	W	W	W	R	R	R	R	R
chr2p2981951	2	2981951	NA	W	R	W	R	NA	NA	NA	NA	R	R	R	R	W	NA	NA	W	R	W	W	R	R	W	W	W	W	R	NA	R	NA	NA	R	NA	W	W	R	R	R	W	W	W	W	R	R	R	R	R
chr2p2983952	2	2983952	NA	W	R	W	R	NA	NA	NA	NA	R	R	R	R	W	NA	NA	W	R	W	W	R	R	W	W	W	W	NA	NA	R	NA	NA	R	NA	W	W	R	R	R	W	W	W	W	R	R	R	R	R
chr2p2984127	2	2984127	NA	W	R	W	NA	R	NA	NA	NA	R	R	R	R	NA	NA	NA	W	R	W	W	R	R	W	W	W	W	R	W	R	NA	NA	R	NA	NA	NA	R	R	R	W	W	W	W	R	R	R	R	NA
chr2p2984194	2	2984194	NA	W	R	W	NA	NA	NA	NA	NA	R	R	R	R	W	NA	NA	W	R	W	W	R	R	W	W	W	W	NA	NA	R	NA	NA	R	NA	NA	NA	R	R	R	NA	W	NA	W	R	R	R	R	NA
chr2p3001036	2	3001036	NA	W	R	W	NA	NA	NA	NA	NA	R	R	R	NA	W	NA	NA	W	NA	NA	W	R	R	W	W	NA	W	NA	W	NA	NA	NA	NA	NA	NA	NA	R	R	R	W	W	W	W	R	R	R	R	NA
chr2p3013160	2	3013160	NA	W	R	NA	NA	NA	NA	NA	NA	R	R	R	R	W	NA	NA	W	R	W	W	NA	R	W	W	NA	W	R	NA	R	NA	NA	NA	NA	NA	NA	R	R	R	W	NA	W	W	R	R	R	NA	NA
chr2p3022960	2	3022960	NA	W	R	NA	NA	NA	NA	NA	NA	R	R	R	R	W	NA	NA	W	R	W	W	R	R	W	W	W	W	NA	NA	R	NA	NA	NA	NA	W	W	R	R	R	W	W	W	W	R	R	R	R	R
chr2p3058535	2	3058535	NA	W	R	W	NA	R	NA	NA	NA	R	R	R	R	W	NA	NA	W	R	W	W	R	R	W	W	W	W	NA	NA	R	NA	NA	R	NA	NA	NA	R	R	R	W	W	W	W	R	R	NA	R	NA
chr2p3058594	2	3058594	NA	W	R	W	NA	NA	NA	NA	NA	R	R	R	R	W	NA	NA	W	R	W	W	R	R	W	W	W	W	R	W	R	NA	NA	NA	NA	NA	W	R	R	NA	W	W	W	W	R	R	R	R	NA
chr2p3061496	2	3061496	NA	W	R	W	NA	NA	NA	NA	NA	R	R	R	R	W	NA	NA	W	R	W	W	R	R	W	W	W	W	R	NA	R	NA	NA	R	NA	NA	W	R	R	R	W	W	W	W	R	R	R	R	R
chr2p3072346	2	3072346	NA	W	R	W	NA	NA	W	NA	NA	R	R	R	R	W	NA	NA	W	R	W	W	R	R	W	W	W	W	NA	W	R	NA	NA	R	NA	W	W	R	R	R	W	W	W	W	R	R	R	R	R
chr2p3073581	2	3073581	NA	W	R	W	R	R	NA	NA	NA	R	R	R	R	W	NA	NA	W	R	W	W	R	R	W	W	NA	W	R	W	R	NA	NA	NA	NA	NA	W	R	R	R	W	W	W	W	R	R	R	R	NA
chr2p3073647	2	3073647	NA	W	R	W	NA	R	NA	NA	NA	R	R	R	R	W	NA	NA	W	R	W	W	R	R	W	W	W	W	R	NA	R	NA	NA	R	NA	NA	W	R	R	R	W	W	W	W	R	R	R	R	NA
chr2p3078269	2	3078269	NA	W	R	W	R	R	NA	NA	NA	R	R	R	R	W	NA	NA	W	R	W	W	R	R	W	W	W	W	NA	NA	R	NA	NA	NA	NA	W	W	R	R	R	W	W	W	W	R	R	R	R	R
chr2p3078283	2	3078283	NA	W	R	W	R	R	NA	NA	NA	R	R	R	R	W	NA	NA	W	R	W	W	R	R	W	W	W	W	NA	NA	R	NA	NA	NA	NA	W	W	R	R	R	W	W	W	W	R	R	R	R	R
chr2p3079908	2	3079908	NA	W	R	W	NA	NA	W	NA	NA	R	R	R	R	W	NA	NA	W	R	W	W	R	R	W	W	NA	W	R	NA	R	NA	NA	R	W	NA	NA	R	R	R	W	NA	W	W	R	R	NA	R	NA
chr2p3079960	2	3079960	NA	W	R	W	NA	NA	W	NA	NA	R	R	R	R	W	NA	NA	W	R	W	W	R	R	W	W	NA	W	R	NA	R	NA	NA	R	W	NA	NA	R	R	R	W	NA	W	W	R	NA	R	R	NA
chr2p3095550	2	3095550	NA	W	R	W	NA	NA	NA	NA	NA	R	R	R	R	NA	NA	NA	W	R	W	W	R	R	W	W	W	W	NA	NA	R	NA	NA	NA	NA	W	W	R	R	R	W	W	W	W	R	R	R	R	R
chr2p3097425	2	3097425	NA	W	R	W	NA	R	NA	NA	NA	R	NA	R	R	W	NA	NA	W	R	W	W	R	R	W	W	W	W	R	W	R	NA	NA	R	NA	NA	W	R	R	R	W	W	W	W	R	R	R	R	R
chr2p3102152	2	3102152	NA	W	NA	W	R	NA	NA	NA	NA	NA	R	R	R	W	NA	NA	W	R	W	W	R	R	W	W	W	W	NA	NA	R	NA	NA	NA	NA	NA	W	R	R	R	W	W	W	W	R	R	R	R	NA
chr2p3102596	2	3102596	NA	W	R	W	NA	NA	NA	NA	NA	R	R	R	R	W	NA	NA	W	R	W	W	R	R	W	W	W	W	R	W	R	NA	NA	NA	NA	W	W	R	R	R	W	W	NA	W	R	R	R	R	NA
chr2p3102843	2	3102843	NA	W	R	W	NA	NA	NA	NA	NA	R	R	R	R	W	NA	NA	W	R	W	W	R	R	W	W	NA	W	NA	NA	NA	NA	NA	NA	NA	NA	NA	R	R	R	W	W	W	W	NA	R	NA	NA	NA
chr2p3113042	2	3113042	NA	W	R	W	R	NA	NA	W	NA	R	R	R	R	W	NA	NA	W	R	W	W	R	R	W	W	W	W	R	NA	R	NA	NA	R	NA	NA	W	R	R	R	W	W	W	W	R	R	R	R	NA
chr2p3113077	2	3113077	NA	W	R	W	R	NA	NA	W	NA	R	R	R	R	W	NA	NA	W	R	W	W	R	R	W	W	W	W	R	NA	R	NA	NA	R	NA	W	W	R	R	R	W	W	W	W	R	R	R	R	NA
chr2p3118266	2	3118266	NA	W	R	W	R	NA	NA	NA	NA	R	R	R	R	W	NA	NA	W	R	W	W	R	R	W	W	NA	W	NA	W	R	NA	NA	R	NA	W	W	R	R	R	W	W	W	W	R	R	R	R	R
chr2p3122332	2	3122332	NA	W	R	W	R	NA	NA	NA	NA	R	R	R	NA	NA	NA	NA	W	R	W	W	R	R	W	W	NA	W	R	W	NA	NA	NA	R	NA	NA	NA	R	R	NA	W	W	W	W	R	NA	R	NA	NA
chr2p3122377	2	3122377	NA	W	R	W	R	NA	NA	NA	NA	R	R	R	NA	NA	NA	NA	W	R	W	W	R	R	W	W	NA	W	R	W	R	NA	NA	R	NA	NA	NA	R	R	R	W	W	W	W	R	NA	R	NA	NA
chr2p3123912	2	3123912	NA	W	R	W	NA	NA	NA	NA	NA	R	R	R	R	W	NA	NA	W	R	W	W	R	R	W	W	NA	W	NA	NA	R	NA	NA	NA	NA	NA	NA	R	R	R	W	W	NA	W	R	R	R	R	NA
chr2p3126169	2	3126169	NA	W	R	W	NA	NA	NA	NA	NA	R	R	R	R	W	NA	NA	W	R	W	W	R	R	W	W	W	W	NA	NA	R	NA	NA	NA	NA	W	W	R	R	R	W	W	W	W	R	R	R	R	R
chr2p3144294	2	3144294	NA	W	R	W	NA	NA	NA	NA	NA	R	R	R	R	NA	NA	NA	W	R	W	W	R	R	W	W	NA	W	R	NA	R	NA	NA	NA	NA	NA	NA	R	R	R	NA	W	NA	W	R	R	R	R	NA
chr2p3205660	2	3205660	NA	W	R	W	NA	NA	NA	NA	NA	R	R	R	NA	W	NA	NA	W	R	W	W	R	R	W	W	W	W	R	W	R	W	NA	R	NA	NA	W	R	R	R	W	W	W	W	R	R	R	R	R
chr2p3298966	2	3298966	NA	W	R	W	R	NA	NA	NA	NA	R	R	R	R	W	NA	NA	W	R	W	W	R	R	W	W	W	W	R	NA	R	NA	R	R	NA	W	W	R	W	R	W	W	W	W	R	R	R	R	R
chr2p3301137	2	3301137	NA	W	R	W	NA	R	NA	W	NA	R	R	R	R	W	NA	NA	W	R	W	W	R	R	W	W	W	NA	NA	W	R	NA	R	R	NA	NA	W	R	NA	R	W	W	W	W	R	R	R	R	NA
chr2p3301251	2	3301251	NA	W	R	W	NA	R	NA	NA	NA	R	R	R	R	W	NA	NA	W	R	W	W	R	R	W	W	W	W	NA	NA	R	W	R	NA	NA	NA	W	R	W	R	W	W	W	W	R	R	R	R	R
chr2p3313359	2	3313359	NA	W	R	W	NA	NA	NA	NA	NA	R	R	R	R	W	NA	NA	W	R	W	W	R	R	W	W	NA	W	NA	NA	R	NA	R	R	NA	NA	W	R	W	R	NA	W	W	W	R	R	R	NA	NA
chr2p3336810	2	3336810	NA	W	R	W	NA	NA	NA	NA	NA	NA	R	R	NA	NA	NA	NA	W	R	W	W	R	R	W	W	W	W	NA	NA	R	W	R	R	NA	W	W	R	W	R	W	W	W	W	R	R	R	R	R
chr2p3364541	2	3364541	NA	W	R	W	NA	NA	NA	NA	NA	R	R	R	R	W	NA	NA	W	R	W	W	R	R	W	W	W	W	NA	NA	R	NA	NA	NA	NA	W	W	R	W	R	W	W	W	W	R	R	R	R	R
chr2p3364585	2	3364585	NA	W	R	W	R	R	NA	NA	NA	R	R	NA	R	W	NA	NA	W	R	W	W	R	R	W	W	NA	W	R	NA	R	NA	R	NA	NA	NA	NA	R	W	R	NA	W	W	W	R	R	R	R	NA
chr2p3365328	2	3365328	NA	W	R	W	NA	NA	NA	NA	NA	R	R	R	R	W	NA	NA	W	R	W	W	R	R	W	W	W	W	NA	W	R	NA	R	NA	NA	NA	W	R	W	R	W	W	W	W	R	R	R	R	NA
chr2p3370405	2	3370405	NA	W	R	W	NA	NA	NA	NA	NA	R	R	R	R	W	NA	NA	W	R	W	W	R	R	W	W	W	W	R	W	R	NA	R	NA	NA	NA	NA	R	W	NA	W	W	W	W	NA	R	R	R	NA
chr2p3370468	2	3370468	NA	W	R	W	NA	NA	NA	NA	NA	R	R	R	R	W	NA	NA	W	R	W	W	R	R	W	W	W	W	R	W	R	NA	R	NA	NA	NA	NA	R	W	R	W	W	W	W	R	R	R	R	NA
chr2p3377366	2	3377366	NA	W	R	NA	R	R	NA	NA	NA	R	R	NA	R	W	NA	NA	W	R	W	W	R	R	W	W	NA	W	NA	NA	R	NA	R	NA	NA	NA	NA	R	W	R	NA	NA	W	W	NA	R	NA	R	NA
chr2p3377408	2	3377408	NA	W	R	NA	R	R	NA	NA	NA	R	R	R	R	W	NA	NA	W	R	W	W	R	R	W	W	NA	W	NA	NA	R	W	R	NA	NA	NA	W	R	W	R	NA	W	W	W	R	R	R	R	NA
chr2p3377440	2	3377440	NA	W	R	W	R	R	NA	NA	NA	R	R	R	R	W	NA	NA	W	R	W	W	R	R	W	W	NA	W	NA	NA	R	W	R	NA	NA	NA	W	R	W	R	W	W	W	W	R	R	R	R	NA
chr2p3377462	2	3377462	NA	W	R	W	R	R	NA	NA	NA	R	R	NA	R	W	NA	NA	W	R	W	W	R	R	W	W	NA	W	NA	NA	R	W	R	NA	NA	NA	W	R	W	R	W	W	W	W	NA	R	NA	R	NA
chr2p3377799	2	3377799	NA	W	R	W	NA	NA	NA	NA	R	R	R	R	R	W	NA	NA	W	R	W	W	R	R	W	W	NA	W	R	NA	R	NA	R	R	NA	NA	W	R	W	R	W	W	W	W	R	R	R	R	R
chr2p3381979	2	3381979	NA	W	R	W	NA	NA	NA	NA	NA	R	R	R	NA	W	NA	NA	W	R	W	W	R	R	W	W	W	W	NA	W	R	NA	R	NA	NA	W	W	R	W	R	W	W	W	W	NA	R	R	R	R
chr2p3382165	2	3382165	NA	W	R	W	NA	NA	NA	NA	NA	R	R	R	R	W	NA	NA	W	R	W	W	R	R	W	W	W	W	R	NA	R	NA	R	R	NA	NA	W	R	W	R	W	W	W	W	R	R	R	R	R
chr2p3400790	2	3400790	NA	W	R	R	W	NA	NA	NA	NA	R	R	R	NA	R	NA	NA	W	R	W	W	R	R	W	W	W	W	R	NA	R	NA	R	R	NA	W	W	R	W	R	W	W	W	W	R	R	R	R	R
chr2p3413118	2	3413118	NA	W	R	R	W	NA	NA	NA	NA	R	R	R	R	NA	NA	NA	W	R	W	W	R	R	W	W	W	W	R	NA	R	NA	NA	NA	NA	W	W	R	W	R	W	W	W	W	R	R	R	R	R
chr2p3413129	2	3413129	NA	W	R	R	W	NA	NA	NA	NA	R	R	R	R	NA	NA	NA	W	R	W	W	R	R	W	W	W	W	R	NA	R	NA	R	NA	NA	W	W	R	W	R	W	W	W	W	R	R	R	R	R
chr2p3414651	2	3414651	NA	W	R	R	W	NA	NA	NA	NA	R	R	R	NA	W	NA	NA	W	R	W	W	R	R	W	W	W	NA	NA	NA	R	NA	NA	NA	NA	W	W	R	W	NA	W	W	W	W	R	R	R	R	NA
chr2p3415141	2	3415141	NA	W	R	R	W	NA	W	NA	NA	R	NA	NA	R	W	NA	NA	W	R	NA	W	R	R	W	W	NA	W	R	NA	R	NA	R	R	NA	NA	NA	R	W	NA	W	W	NA	W	NA	R	R	R	NA
chr2p3415403	2	3415403	NA	W	R	R	W	NA	NA	NA	NA	R	R	R	R	W	NA	NA	W	R	W	W	R	R	W	W	W	W	R	NA	R	NA	R	R	NA	NA	W	R	W	R	W	W	W	W	R	R	R	R	NA
chr2p3419284	2	3419284	NA	W	R	R	W	NA	NA	NA	NA	R	R	R	R	W	NA	NA	W	R	W	W	R	R	W	W	W	W	NA	NA	R	NA	R	W	NA	W	W	R	W	R	W	W	W	W	R	R	R	R	R
chr2p3419658	2	3419658	NA	W	R	R	W	NA	NA	NA	NA	R	R	R	NA	W	NA	NA	W	R	W	W	R	R	W	W	W	W	R	NA	R	NA	R	W	NA	W	W	R	W	R	W	W	W	W	R	R	R	R	R
chr2p3424057	2	3424057	NA	W	R	R	W	R	NA	NA	NA	R	R	R	R	W	NA	NA	W	R	W	W	R	R	W	W	W	W	NA	NA	R	NA	R	W	NA	NA	W	R	W	R	W	W	W	W	R	R	R	R	NA
chr2p3429622	2	3429622	NA	W	R	R	W	NA	NA	NA	NA	R	R	R	NA	NA	NA	NA	W	R	W	W	R	R	W	W	W	W	R	NA	R	NA	R	W	NA	NA	W	R	W	R	W	W	W	W	R	R	R	R	R
chr2p3429713	2	3429713	NA	W	R	R	W	NA	NA	NA	NA	R	R	R	R	W	NA	NA	W	R	W	W	R	R	W	W	W	W	R	W	R	NA	R	W	NA	W	W	R	W	R	W	W	W	W	R	R	R	R	R
chr2p3429797	2	3429797	NA	W	R	R	W	NA	NA	NA	NA	R	R	R	NA	W	NA	NA	W	R	W	W	R	R	W	W	W	W	R	NA	R	NA	R	W	NA	NA	W	R	W	R	W	W	W	W	R	R	R	R	R
chr2p3429812	2	3429812	NA	W	R	R	W	NA	NA	NA	NA	R	R	R	NA	W	NA	NA	W	R	W	W	R	R	W	W	W	W	R	NA	R	NA	R	W	NA	NA	W	R	W	R	W	W	W	W	R	R	R	R	R
chr2p3447560	2	3447560	NA	W	R	R	W	NA	NA	NA	NA	R	R	R	NA	W	NA	NA	W	R	W	W	R	R	W	W	W	W	NA	NA	R	NA	R	W	NA	NA	NA	R	W	R	W	W	W	W	R	R	NA	R	NA
chr2p3447658	2	3447658	NA	W	R	R	W	NA	NA	NA	NA	R	R	R	R	W	NA	NA	W	R	W	W	R	R	W	W	W	W	R	W	R	NA	R	W	NA	NA	W	R	W	R	W	W	W	W	R	R	R	R	R
chr2p3448133	2	3448133	NA	W	R	R	W	NA	NA	NA	NA	R	R	R	R	W	NA	NA	W	R	W	W	R	R	W	W	NA	W	NA	NA	NA	NA	R	W	NA	NA	W	R	W	R	NA	W	W	W	R	R	NA	R	NA
chr2p3448315	2	3448315	NA	W	R	R	W	NA	NA	NA	NA	R	R	R	R	W	NA	NA	W	R	W	W	R	R	W	W	W	W	NA	NA	R	NA	R	W	NA	NA	W	R	W	R	W	W	W	W	R	R	NA	R	NA
chr2p3448474	2	3448474	NA	W	R	R	W	NA	NA	NA	NA	R	R	R	R	NA	NA	NA	NA	R	W	W	R	R	W	W	W	W	NA	NA	R	NA	R	NA	NA	NA	W	R	W	R	W	W	W	W	R	R	R	R	NA
chr2p3453134	2	3453134	NA	W	R	R	W	NA	NA	NA	NA	R	R	R	R	W	NA	NA	W	R	W	W	R	R	W	W	W	W	NA	NA	R	NA	R	W	NA	NA	W	R	W	R	W	W	W	W	R	R	R	R	NA
chr2p3454355	2	3454355	NA	W	R	R	W	NA	NA	NA	NA	R	R	R	R	W	NA	NA	W	R	W	W	R	R	W	W	W	W	R	W	R	NA	R	W	NA	W	W	R	W	R	W	W	W	W	R	R	R	R	R
chr2p3454409	2	3454409	NA	W	R	R	W	NA	NA	NA	NA	R	R	R	R	W	NA	NA	W	R	W	W	R	R	W	W	W	W	R	W	R	NA	R	W	NA	W	W	R	W	R	W	W	W	W	R	R	R	R	R
chr2p3455913	2	3455913	NA	W	R	R	W	NA	NA	NA	NA	R	R	R	R	NA	NA	NA	W	R	W	W	R	R	W	W	W	W	R	W	R	W	R	W	NA	NA	W	R	W	R	W	W	W	W	R	R	R	R	NA
chr2p3459924	2	3459924	NA	W	R	R	W	NA	NA	NA	NA	R	R	R	NA	NA	NA	NA	W	R	W	W	R	R	W	W	W	W	NA	NA	R	NA	R	W	NA	W	W	R	W	R	W	W	W	W	R	R	R	R	R
chr2p3486828	2	3486828	NA	W	R	R	W	NA	NA	NA	NA	R	R	R	R	W	NA	NA	W	R	W	W	R	R	W	W	W	W	R	NA	R	NA	NA	W	NA	W	W	R	W	R	W	W	W	W	R	R	R	R	R
chr2p3526944	2	3526944	NA	W	R	R	W	NA	NA	NA	NA	R	R	R	R	W	NA	NA	W	R	W	W	R	R	W	W	NA	W	R	W	R	NA	NA	W	NA	W	W	R	W	R	W	W	W	W	R	R	R	R	NA
chr2p3528361	2	3528361	NA	W	R	R	W	NA	W	NA	NA	R	NA	R	NA	W	NA	NA	W	R	W	W	R	R	W	W	NA	W	R	W	R	W	NA	W	NA	NA	NA	R	W	R	W	W	NA	W	NA	R	NA	R	NA
chr2p3532403	2	3532403	NA	W	R	R	W	NA	NA	NA	NA	R	R	R	NA	W	NA	NA	W	R	W	W	R	R	W	W	W	W	R	NA	R	NA	NA	W	NA	W	W	R	W	R	W	W	W	W	R	R	R	R	R
chr2p3533673	2	3533673	NA	W	R	R	W	NA	NA	NA	NA	R	R	R	R	W	NA	NA	W	R	W	W	R	R	W	W	W	W	R	W	R	NA	NA	W	NA	W	W	R	W	R	W	W	W	W	R	R	R	R	R
chr2p3533697	2	3533697	NA	W	R	R	W	NA	NA	NA	NA	R	R	R	R	W	NA	NA	W	R	W	W	R	R	W	W	W	W	R	W	R	NA	NA	W	NA	W	W	R	W	R	W	W	W	W	R	R	R	R	R
chr2p3548918	2	3548918	NA	W	R	R	W	NA	NA	NA	NA	R	R	R	NA	NA	NA	NA	W	R	W	W	R	R	W	W	W	W	NA	NA	R	NA	NA	W	NA	NA	W	R	W	R	W	W	W	W	R	R	R	R	NA
chr2p3549733	2	3549733	NA	W	R	R	W	NA	NA	NA	NA	R	R	R	R	W	NA	NA	W	R	W	W	R	R	W	W	W	W	R	NA	R	NA	NA	W	NA	W	W	R	W	R	W	W	W	W	R	R	R	R	R
chr2p3618674	2	3618674	NA	NA	R	R	W	NA	NA	NA	NA	NA	NA	NA	NA	W	NA	NA	W	R	W	W	R	R	W	NA	W	W	R	NA	R	NA	NA	W	NA	NA	NA	R	W	R	NA	W	NA	W	NA	R	R	R	NA
chr2p3624341	2	3624341	NA	W	R	R	W	NA	NA	NA	NA	R	R	R	R	W	NA	NA	W	R	W	W	R	R	W	W	W	W	R	W	R	NA	NA	W	NA	NA	W	R	W	R	W	W	W	W	R	R	R	R	NA
chr2p3625191	2	3625191	NA	W	R	R	W	NA	NA	NA	NA	R	R	R	R	W	NA	NA	W	R	W	W	R	R	W	W	W	W	R	NA	R	NA	NA	W	NA	NA	W	R	W	R	W	W	W	W	R	R	R	R	NA
chr2p3654605	2	3654605	NA	W	R	R	W	NA	NA	NA	NA	R	R	R	R	W	NA	NA	W	R	W	W	R	R	W	W	W	W	NA	NA	R	NA	NA	W	NA	W	W	R	W	R	W	W	W	W	R	R	R	R	R
chr2p3655523	2	3655523	NA	W	R	R	W	NA	NA	NA	NA	R	R	R	R	W	NA	NA	W	R	W	W	R	R	W	W	W	W	NA	NA	R	NA	NA	W	NA	NA	W	R	W	R	W	W	W	W	R	R	R	R	NA
chr2p3666625	2	3666625	NA	W	R	R	W	NA	NA	W	NA	R	R	R	R	W	NA	NA	W	R	W	W	R	R	W	W	W	W	NA	R	R	NA	NA	W	NA	NA	W	R	W	R	W	W	W	W	R	R	R	R	R
chr2p3666643	2	3666643	NA	W	R	R	W	NA	NA	W	NA	R	R	R	R	W	NA	NA	W	R	W	W	R	R	W	W	W	W	NA	R	R	NA	NA	W	NA	NA	W	R	W	R	W	W	W	W	R	R	R	R	R
chr2p3667906	2	3667906	NA	W	R	R	W	NA	NA	NA	NA	R	R	R	NA	W	NA	NA	W	R	W	W	R	R	W	W	W	W	R	R	R	NA	NA	W	NA	W	W	R	W	R	W	W	W	W	R	R	R	R	R
chr2p3669134	2	3669134	NA	W	R	R	W	NA	NA	NA	NA	R	R	R	NA	W	NA	NA	W	R	W	W	R	R	W	W	NA	W	NA	R	NA	NA	NA	W	NA	NA	W	R	W	R	W	W	W	W	R	R	R	R	NA
chr2p3669217	2	3669217	NA	W	R	R	W	R	NA	NA	NA	R	R	R	R	W	NA	NA	W	R	W	W	R	R	W	W	W	W	R	R	R	W	NA	W	NA	NA	W	R	W	R	W	W	W	W	R	R	R	R	NA
chr2p3672689	2	3672689	NA	NA	R	R	W	NA	NA	NA	NA	R	R	R	R	NA	NA	NA	W	R	NA	W	R	R	W	W	W	W	R	R	R	NA	NA	NA	NA	W	W	R	W	R	W	W	W	W	R	R	R	R	R
chr2p3672777	2	3672777	NA	W	R	R	W	NA	NA	NA	NA	R	R	R	R	W	NA	NA	W	R	W	W	R	R	W	W	W	W	R	R	R	NA	NA	W	NA	W	W	R	W	R	W	W	W	W	R	R	R	R	R
chr2p3672852	2	3672852	NA	W	R	R	W	NA	NA	NA	NA	R	R	NA	R	NA	NA	NA	W	R	W	W	R	R	W	W	W	W	NA	R	R	NA	NA	W	NA	NA	W	R	W	R	NA	W	W	W	NA	NA	R	R	NA
chr2p3674735	2	3674735	NA	W	R	R	W	NA	NA	NA	NA	R	R	R	R	W	NA	NA	W	R	W	W	R	R	W	W	NA	W	NA	R	R	NA	NA	W	NA	NA	W	R	W	R	W	W	W	W	R	R	R	R	NA
chr2p3674968	2	3674968	NA	W	R	R	W	R	NA	NA	NA	R	R	R	R	W	NA	NA	W	R	W	W	R	R	W	W	W	W	R	R	R	NA	NA	W	NA	NA	W	R	W	R	W	W	W	W	R	R	R	R	R
chr2p3675800	2	3675800	NA	W	R	R	W	R	NA	NA	NA	R	R	R	R	NA	NA	NA	W	R	W	W	R	R	W	W	NA	W	NA	R	R	NA	NA	W	NA	NA	W	R	NA	R	NA	W	W	W	R	R	R	R	NA
chr2p3675803	2	3675803	NA	W	R	R	W	R	NA	NA	NA	NA	R	R	R	NA	NA	NA	W	R	W	W	R	R	W	W	NA	W	R	R	R	NA	NA	W	NA	NA	W	R	NA	NA	NA	W	W	W	R	R	R	R	NA
chr2p3675923	2	3675923	NA	W	R	R	W	NA	NA	NA	NA	R	R	R	R	W	NA	NA	W	R	W	W	R	R	W	W	W	W	R	R	R	NA	NA	W	NA	NA	W	R	W	NA	W	W	W	W	R	R	NA	R	NA
chr2p3676026	2	3676026	NA	W	R	R	W	NA	NA	NA	NA	R	R	R	R	W	NA	NA	W	R	W	W	R	R	W	W	W	W	R	R	R	NA	NA	W	NA	NA	W	R	W	R	W	W	W	W	R	R	R	R	R
chr2p3679975	2	3679975	NA	W	R	R	W	NA	NA	NA	NA	R	R	R	NA	W	NA	NA	W	R	W	W	R	R	W	W	NA	W	NA	R	R	NA	NA	W	NA	NA	W	R	W	R	NA	W	W	W	R	R	R	R	NA
chr2p3680137	2	3680137	NA	W	R	R	W	NA	NA	NA	NA	R	R	R	NA	W	NA	NA	W	R	W	W	R	R	W	W	NA	W	R	R	R	NA	NA	W	NA	NA	W	R	W	R	NA	NA	W	W	R	R	R	R	NA
chr2p3684915	2	3684915	NA	W	R	R	NA	NA	NA	NA	NA	R	R	R	R	W	NA	NA	NA	R	W	W	R	R	W	W	W	W	R	R	R	NA	NA	W	NA	W	W	R	W	R	W	W	W	W	R	R	R	R	R
chr2p3684949	2	3684949	NA	W	R	R	W	NA	NA	NA	NA	R	R	R	R	W	NA	NA	W	R	W	W	R	R	W	W	W	W	R	R	R	NA	NA	W	NA	W	W	R	W	R	W	W	W	W	R	R	R	R	R
chr2p3686254	2	3686254	NA	W	R	R	W	NA	NA	NA	NA	R	R	R	R	W	NA	NA	W	R	W	W	R	R	W	W	W	W	R	R	R	NA	NA	W	NA	NA	W	R	W	R	W	W	W	W	R	R	R	R	NA
chr2p3691651	2	3691651	NA	W	R	R	W	NA	NA	NA	NA	R	R	R	R	W	NA	NA	W	R	W	W	R	R	W	W	W	W	R	R	R	NA	NA	W	NA	NA	W	R	W	R	W	W	W	W	R	R	R	R	R
chr2p3694459	2	3694459	NA	W	R	R	W	R	NA	NA	NA	R	R	R	NA	W	NA	NA	W	R	W	W	R	R	W	W	W	W	NA	R	R	NA	NA	W	NA	W	W	R	W	R	W	W	W	W	R	R	R	R	NA
chr2p3694460	2	3694460	NA	W	R	R	W	R	NA	NA	NA	R	R	R	NA	W	NA	NA	W	R	W	W	R	R	W	W	W	W	NA	R	R	NA	NA	W	NA	W	W	R	W	R	W	W	W	W	R	R	R	R	NA
chr2p3697920	2	3697920	NA	W	R	R	W	R	W	NA	NA	R	R	R	R	W	NA	NA	W	R	W	W	R	R	W	W	W	W	NA	R	R	NA	NA	W	NA	NA	W	R	W	R	W	W	W	W	R	R	R	R	NA
chr2p3698323	2	3698323	NA	W	R	R	W	NA	NA	NA	NA	R	R	R	NA	W	NA	NA	W	R	NA	W	R	R	W	W	NA	W	NA	R	R	NA	NA	W	NA	NA	NA	R	W	NA	W	W	W	W	R	R	R	R	NA
chr2p3704271	2	3704271	NA	W	R	R	W	NA	W	NA	NA	R	R	R	R	NA	NA	NA	W	R	W	W	R	R	NA	W	W	NA	R	R	R	NA	NA	W	NA	NA	NA	R	W	R	W	NA	W	W	R	R	R	R	R
chr2p3704760	2	3704760	NA	W	R	R	W	NA	NA	NA	NA	R	R	R	R	W	NA	NA	W	R	W	W	R	R	W	W	W	W	R	R	R	NA	NA	W	NA	W	W	R	W	R	W	W	W	W	R	R	R	R	R
chr2p3706467	2	3706467	NA	W	R	R	W	NA	NA	W	NA	R	NA	R	R	W	NA	NA	W	R	W	W	R	R	W	W	W	W	R	R	R	NA	NA	W	NA	NA	W	R	W	R	W	W	W	W	R	R	R	R	NA
chr2p3712486	2	3712486	NA	W	R	R	W	NA	NA	NA	NA	R	R	R	R	W	NA	NA	W	R	W	W	R	R	W	W	W	W	R	R	R	NA	NA	W	NA	W	W	R	W	R	W	W	W	W	R	R	R	R	R
chr2p3712550	2	3712550	NA	W	R	R	W	NA	NA	NA	NA	R	NA	R	NA	W	NA	NA	W	R	W	W	R	R	W	W	W	W	NA	R	R	NA	NA	W	NA	NA	W	R	W	R	W	W	NA	W	R	R	R	R	R
chr2p3712551	2	3712551	NA	W	R	R	W	NA	NA	NA	NA	R	NA	R	NA	W	NA	NA	W	R	W	W	R	R	W	W	W	W	NA	R	R	NA	NA	W	NA	NA	W	R	W	R	W	W	NA	W	R	R	R	R	R
chr2p3722035	2	3722035	NA	W	R	R	W	NA	NA	NA	NA	R	NA	R	R	NA	NA	NA	W	R	W	W	R	R	W	W	W	W	NA	R	R	NA	NA	W	NA	W	W	R	W	R	W	W	W	W	W	R	R	R	NA
chr2p3722050	2	3722050	NA	W	R	R	W	NA	NA	NA	NA	R	NA	R	R	NA	NA	NA	W	R	W	W	R	R	W	W	W	W	NA	R	R	NA	NA	W	NA	W	W	R	W	R	W	W	W	W	W	R	R	R	NA
chr2p3722093	2	3722093	NA	W	R	R	W	NA	NA	NA	NA	R	NA	R	R	W	NA	NA	W	R	W	W	R	R	W	W	W	W	NA	R	R	NA	NA	W	NA	NA	W	R	W	R	W	W	W	W	W	R	R	R	R
chr2p3722096	2	3722096	NA	W	R	R	W	NA	NA	NA	NA	R	NA	R	R	W	NA	NA	W	R	W	W	R	R	W	W	W	W	R	R	R	NA	NA	W	NA	NA	W	R	W	R	W	W	W	W	W	R	R	R	R
chr2p3723310	2	3723310	NA	W	R	R	W	NA	NA	NA	NA	R	NA	R	NA	W	NA	NA	W	R	W	W	R	R	W	W	W	W	R	R	R	NA	NA	W	NA	NA	W	R	W	R	W	W	W	W	W	R	R	R	NA
chr2p3729734	2	3729734	NA	W	R	R	W	NA	NA	NA	NA	R	NA	R	NA	W	NA	NA	W	R	W	W	R	R	W	W	NA	W	NA	R	NA	NA	NA	W	NA	NA	NA	R	W	NA	W	NA	W	W	NA	R	NA	R	NA
chr2p3730147	2	3730147	NA	W	R	R	W	R	W	NA	NA	R	R	R	R	W	NA	NA	W	R	W	W	R	R	W	W	W	W	NA	R	R	NA	NA	W	NA	W	W	R	W	R	W	W	W	W	W	R	R	R	R
chr2p3730594	2	3730594	NA	W	R	R	W	NA	NA	NA	NA	R	NA	R	R	W	NA	NA	W	R	W	W	R	R	W	W	W	W	NA	R	R	NA	NA	W	NA	W	W	R	W	R	W	W	W	W	W	R	R	R	R
chr2p3730624	2	3730624	NA	W	R	R	W	NA	NA	NA	NA	R	NA	R	R	W	NA	NA	W	R	W	W	R	R	W	W	W	W	NA	R	R	NA	NA	W	NA	W	W	R	W	R	W	W	W	W	W	R	R	R	R
chr2p3735142	2	3735142	NA	W	R	R	W	NA	NA	NA	NA	R	NA	R	NA	NA	NA	NA	W	R	W	W	R	R	W	W	W	W	NA	R	R	NA	NA	W	NA	NA	W	R	W	R	W	W	W	W	W	R	R	R	NA
chr2p3751378	2	3751378	NA	W	R	R	W	NA	W	NA	NA	R	NA	R	R	W	NA	NA	W	R	W	W	R	R	W	W	W	W	NA	R	R	NA	NA	W	NA	NA	W	R	W	R	W	W	W	W	W	R	R	R	NA
chr2p3751529	2	3751529	NA	W	R	R	W	NA	W	NA	NA	R	NA	R	R	W	NA	NA	W	R	W	W	R	R	W	W	W	W	NA	R	R	NA	NA	W	NA	NA	W	R	W	NA	NA	W	W	W	W	R	R	R	NA
chr2p3751582	2	3751582	NA	W	R	R	W	NA	W	NA	NA	R	NA	R	R	W	NA	NA	W	R	W	W	R	R	W	W	W	W	NA	R	R	NA	NA	W	NA	NA	W	R	W	R	W	W	W	W	W	R	R	R	NA
chr2p3762454	2	3762454	NA	W	R	R	W	NA	NA	NA	NA	R	NA	R	NA	W	NA	NA	W	R	W	W	R	R	W	W	W	W	NA	R	R	NA	NA	W	NA	NA	W	R	W	R	W	W	NA	W	W	R	R	R	NA
chr2p3762544	2	3762544	NA	W	R	R	W	NA	NA	NA	NA	R	NA	R	R	W	NA	NA	W	R	W	W	R	R	W	W	W	W	NA	R	R	NA	NA	W	NA	W	W	R	W	R	W	W	NA	W	W	R	R	R	NA
chr2p3762550	2	3762550	NA	W	R	R	W	NA	NA	NA	NA	R	NA	R	R	W	NA	NA	W	R	W	W	R	R	W	W	W	W	NA	R	R	NA	NA	W	NA	W	W	R	W	R	W	W	NA	W	W	R	R	R	NA
chr2p3763580	2	3763580	NA	W	R	R	W	NA	NA	NA	NA	R	NA	R	NA	W	NA	NA	NA	R	W	W	R	R	W	NA	NA	W	NA	R	R	NA	NA	W	NA	W	W	R	W	R	W	W	W	W	W	R	R	R	R
chr2p3763663	2	3763663	NA	W	R	R	W	NA	NA	NA	NA	R	NA	R	R	W	NA	NA	W	R	W	W	R	R	W	W	W	W	R	R	R	NA	NA	W	NA	W	W	R	W	R	W	W	W	W	W	R	R	R	R
chr2p3777047	2	3777047	NA	W	R	R	W	NA	W	NA	NA	R	R	R	R	W	NA	NA	W	R	W	W	R	R	W	W	W	W	NA	R	R	NA	NA	W	NA	W	W	R	W	W	W	W	W	W	W	R	R	R	R
chr2p3777062	2	3777062	NA	W	R	R	W	NA	W	NA	NA	R	R	R	R	W	NA	NA	W	R	W	W	R	R	W	W	W	W	NA	R	R	NA	NA	W	NA	W	W	R	W	W	W	W	W	W	W	R	R	R	R
chr2p3780581	2	3780581	NA	W	R	R	W	NA	W	NA	NA	R	R	R	R	W	NA	NA	W	R	W	W	R	R	W	W	W	W	R	R	R	NA	NA	W	NA	NA	W	R	W	W	W	W	W	W	W	R	R	R	NA
chr2p3782729	2	3782729	NA	W	R	R	W	NA	NA	W	NA	R	NA	NA	R	W	NA	NA	W	R	W	W	R	R	W	W	NA	W	R	R	R	NA	NA	W	W	NA	W	R	W	NA	W	W	W	NA	NA	R	NA	R	NA
chr2p3784786	2	3784786	NA	W	NA	R	W	NA	NA	NA	NA	R	NA	R	NA	W	NA	NA	W	R	W	W	R	R	W	W	NA	W	R	R	R	NA	NA	W	NA	NA	W	R	W	W	W	W	W	W	W	R	R	R	NA
chr2p3786002	2	3786002	NA	W	R	R	W	NA	NA	NA	NA	R	NA	R	NA	W	NA	NA	W	R	W	W	R	R	W	W	W	W	NA	R	R	NA	NA	W	NA	NA	W	R	W	W	W	W	W	W	W	R	R	R	R
chr2p3786008	2	3786008	NA	W	R	R	W	NA	NA	NA	NA	R	NA	R	NA	W	NA	NA	W	R	W	W	R	R	W	W	W	W	NA	R	R	NA	NA	W	NA	NA	W	R	W	W	W	W	W	W	W	R	R	R	R
chr2p3877274	2	3877274	NA	W	R	W	W	NA	NA	NA	NA	R	NA	W	R	W	NA	NA	W	R	W	W	R	R	W	W	W	W	R	R	R	NA	NA	W	NA	W	W	R	W	W	W	W	W	W	W	R	R	R	R
chr2p3883961	2	3883961	NA	W	R	NA	W	NA	NA	NA	NA	R	NA	W	NA	W	NA	NA	W	R	W	W	R	R	W	W	W	W	NA	R	R	NA	NA	W	NA	W	W	R	W	W	W	W	W	W	W	R	R	R	R
chr2p3883977	2	3883977	NA	W	R	W	W	NA	NA	NA	NA	R	NA	W	R	W	NA	NA	W	R	W	W	R	R	W	W	W	W	NA	R	R	NA	NA	W	NA	W	W	R	W	W	W	W	W	W	W	R	R	R	R
chr2p3902086	2	3902086	NA	W	R	W	W	NA	NA	NA	NA	R	NA	W	R	W	NA	NA	W	R	W	W	R	R	W	W	W	W	NA	R	R	NA	NA	W	NA	NA	R	R	W	W	W	W	W	W	W	R	R	R	R
chr2p3904479	2	3904479	NA	W	R	W	W	NA	NA	NA	NA	R	NA	W	NA	W	NA	NA	W	R	W	W	R	R	W	W	NA	W	NA	R	R	NA	NA	W	NA	NA	NA	R	W	W	W	W	NA	W	W	R	R	R	NA
chr2p3906643	2	3906643	NA	W	R	W	W	NA	NA	NA	NA	R	NA	W	NA	W	NA	NA	W	R	W	W	R	R	W	W	W	W	R	R	R	NA	NA	W	NA	NA	R	R	W	W	W	W	W	W	W	R	R	R	NA
chr2p3907031	2	3907031	NA	W	R	W	W	NA	NA	NA	NA	R	NA	W	R	W	NA	NA	W	R	W	W	R	R	W	W	W	W	R	R	R	NA	NA	W	NA	NA	R	R	W	W	W	W	W	W	W	R	R	R	R
chr2p3907178	2	3907178	NA	W	R	NA	W	NA	NA	NA	NA	R	R	W	NA	W	NA	NA	W	R	W	W	R	R	W	W	W	W	R	R	R	NA	NA	W	NA	NA	R	R	W	W	NA	W	W	W	W	R	R	R	NA
chr2p3907184	2	3907184	NA	W	R	NA	W	NA	NA	NA	NA	R	R	W	NA	W	NA	NA	W	R	W	W	R	R	W	W	W	W	R	R	R	NA	NA	W	NA	NA	R	R	W	W	NA	W	W	W	W	R	R	R	NA
chr2p3907309	2	3907309	NA	W	R	W	W	NA	NA	NA	NA	R	R	W	R	W	NA	NA	W	R	W	W	R	R	W	W	W	W	NA	R	R	NA	NA	W	NA	NA	R	R	W	W	W	W	W	W	W	R	R	R	NA
chr2p3907326	2	3907326	NA	W	R	W	W	NA	NA	NA	NA	R	R	W	R	W	NA	NA	W	R	W	W	R	R	W	W	W	W	NA	R	R	NA	NA	W	NA	NA	R	R	W	W	W	W	W	W	W	R	R	R	NA
chr2p3944394	2	3944394	NA	W	R	W	W	NA	NA	NA	NA	R	NA	W	R	W	NA	NA	W	R	W	W	R	R	W	W	W	W	R	R	R	NA	NA	W	NA	NA	R	R	W	W	W	W	W	W	W	R	R	R	R
chr2p4037561	2	4037561	NA	W	R	W	W	NA	NA	NA	R	R	NA	W	NA	NA	NA	NA	W	R	W	W	R	R	W	NA	W	W	R	R	R	NA	NA	W	NA	W	R	R	W	W	W	W	W	W	R	R	W	R	R
chr2p4037599	2	4037599	NA	W	R	W	W	NA	NA	NA	R	R	NA	W	NA	NA	NA	NA	W	R	W	W	R	R	W	NA	W	W	R	R	R	NA	NA	W	NA	W	R	R	W	W	W	W	W	W	R	R	W	R	R
chr2p4049788	2	4049788	NA	W	R	NA	W	NA	NA	NA	R	R	R	W	NA	W	NA	NA	W	R	W	W	R	R	W	NA	W	W	NA	R	R	NA	NA	W	NA	NA	R	R	W	W	W	W	W	W	R	R	W	R	NA
chr2p4073580	2	4073580	NA	W	R	W	W	NA	NA	NA	R	R	NA	NA	R	W	NA	NA	W	R	W	W	R	R	W	NA	W	W	NA	R	R	NA	NA	W	NA	NA	R	R	W	W	W	W	W	W	R	R	W	NA	NA
chr2p4074061	2	4074061	NA	W	R	W	W	NA	NA	NA	R	R	NA	W	NA	W	NA	NA	W	R	NA	W	R	R	W	NA	NA	W	NA	R	R	NA	NA	W	NA	NA	NA	NA	W	W	NA	W	W	W	R	R	NA	NA	NA
chr2p4074070	2	4074070	NA	W	R	W	W	NA	NA	NA	R	R	NA	W	NA	W	NA	NA	W	R	NA	W	R	R	W	NA	NA	W	NA	R	R	NA	NA	W	NA	NA	NA	R	W	W	NA	W	W	W	R	R	NA	R	NA
chr2p4075203	2	4075203	NA	W	R	W	W	NA	NA	NA	R	R	NA	W	R	W	NA	NA	W	R	W	W	R	R	W	NA	W	W	NA	R	R	NA	NA	W	NA	W	R	R	W	W	W	W	W	W	R	R	W	R	R
chr2p4085694	2	4085694	NA	W	R	W	NA	NA	NA	NA	R	NA	NA	W	NA	NA	NA	NA	W	R	W	W	R	R	W	NA	NA	W	NA	NA	R	NA	NA	W	NA	NA	NA	NA	W	W	NA	W	NA	W	NA	NA	NA	R	NA
chr2p4085716	2	4085716	NA	W	R	W	NA	NA	NA	NA	R	R	NA	W	NA	NA	NA	NA	W	R	W	W	R	R	W	NA	NA	W	NA	R	R	NA	NA	W	NA	NA	NA	R	W	W	W	W	NA	W	R	R	W	R	NA
chr2p4085723	2	4085723	NA	W	R	W	NA	NA	NA	NA	R	R	NA	W	NA	NA	NA	NA	W	R	W	W	R	R	W	NA	NA	W	NA	R	R	NA	NA	W	NA	NA	NA	R	W	W	W	W	NA	W	R	R	W	R	NA
chr2p4085732	2	4085732	NA	W	R	W	NA	NA	NA	NA	R	R	NA	W	NA	NA	NA	NA	W	R	W	W	R	R	W	NA	NA	W	NA	R	R	NA	NA	W	NA	NA	NA	R	W	W	W	W	NA	W	R	R	W	R	NA
chr2p4085775	2	4085775	NA	W	R	W	NA	W	NA	NA	R	R	NA	W	NA	NA	NA	NA	W	R	W	W	R	R	W	NA	NA	W	NA	R	R	NA	NA	W	NA	NA	NA	R	W	W	W	W	NA	W	R	R	W	R	NA
chr2p4085784	2	4085784	NA	W	R	W	NA	NA	NA	NA	R	R	NA	W	NA	NA	NA	NA	W	R	W	W	R	R	W	NA	NA	W	NA	R	R	NA	NA	W	NA	NA	NA	R	W	W	W	W	NA	W	R	R	W	R	NA
chr2p4089093	2	4089093	NA	W	R	W	NA	NA	NA	NA	R	R	NA	W	R	W	NA	NA	W	R	W	W	R	R	W	NA	NA	W	NA	R	R	NA	NA	W	NA	NA	NA	R	W	W	NA	NA	NA	W	NA	R	NA	R	NA
chr2p4089286	2	4089286	NA	W	R	W	NA	NA	NA	NA	R	R	NA	W	R	W	NA	NA	W	R	W	W	R	R	W	NA	NA	W	NA	R	R	NA	NA	W	NA	NA	NA	R	W	W	NA	NA	NA	W	NA	R	W	R	NA
chr2p4089742	2	4089742	NA	W	R	W	NA	NA	NA	NA	R	R	NA	W	R	NA	NA	NA	W	R	W	W	R	R	W	NA	NA	W	R	R	NA	NA	NA	NA	NA	NA	R	R	W	W	W	W	W	W	R	R	W	R	NA
chr2p4089988	2	4089988	NA	NA	R	W	W	NA	NA	NA	R	NA	NA	W	NA	W	NA	NA	W	R	NA	W	R	R	W	NA	NA	W	R	R	R	NA	NA	W	NA	NA	NA	R	NA	W	NA	W	W	W	R	R	W	R	NA
chr2p4090085	2	4090085	NA	W	R	W	W	NA	NA	NA	R	R	NA	W	R	W	NA	NA	W	R	W	W	R	R	W	NA	W	W	NA	R	R	NA	NA	W	NA	NA	R	R	W	W	W	W	W	W	R	R	W	R	R
chr2p4090350	2	4090350	NA	W	R	W	NA	NA	NA	NA	R	R	NA	W	NA	W	NA	NA	W	R	W	W	R	R	W	NA	NA	W	NA	R	R	NA	NA	W	NA	NA	R	R	W	NA	NA	W	W	W	NA	R	W	R	NA
chr2p4090387	2	4090387	NA	W	R	W	NA	NA	NA	NA	R	R	NA	W	NA	NA	NA	NA	W	R	W	W	R	R	W	NA	NA	W	NA	R	R	NA	NA	W	NA	NA	R	R	W	NA	NA	W	W	W	NA	R	W	NA	NA
chr2p4090408	2	4090408	NA	W	R	W	NA	NA	NA	NA	R	R	NA	W	NA	NA	NA	NA	W	R	W	W	R	R	W	NA	NA	W	NA	R	R	NA	NA	W	NA	NA	NA	R	W	NA	NA	W	W	W	NA	R	W	R	NA
chr2p4093102	2	4093102	NA	W	R	W	W	NA	NA	NA	R	R	NA	W	NA	W	NA	NA	W	R	W	W	R	R	W	NA	W	W	R	R	R	NA	NA	W	NA	NA	NA	R	W	W	W	W	W	W	R	R	W	R	NA
chr2p4094610	2	4094610	NA	W	R	W	NA	NA	NA	NA	R	R	R	W	R	W	NA	NA	W	R	W	W	R	R	W	NA	W	W	R	R	R	NA	NA	W	NA	NA	R	R	W	W	W	W	W	W	R	R	W	R	NA
chr2p4100333	2	4100333	NA	W	R	W	NA	NA	NA	NA	R	R	NA	W	NA	W	NA	NA	W	R	W	W	R	R	W	NA	NA	W	NA	R	R	NA	NA	W	NA	NA	R	R	W	W	W	W	W	W	R	R	W	R	NA
chr2p4118324	2	4118324	NA	W	R	W	W	NA	NA	NA	R	R	NA	W	NA	W	NA	NA	W	R	W	W	R	R	W	NA	W	W	NA	R	R	NA	NA	W	NA	W	R	R	W	W	W	W	W	W	R	R	W	R	R
chr2p4118872	2	4118872	NA	W	R	W	W	NA	NA	NA	R	R	NA	W	NA	W	NA	NA	W	R	W	W	R	R	W	NA	W	W	NA	R	R	NA	NA	W	NA	W	R	R	W	W	W	W	W	W	R	R	W	R	R
chr2p4119905	2	4119905	NA	W	R	W	NA	NA	NA	NA	R	R	NA	W	R	W	NA	NA	W	R	W	W	R	R	W	NA	W	W	NA	R	R	R	NA	W	NA	NA	R	R	W	W	W	W	W	W	R	R	W	R	R
chr2p4122269	2	4122269	NA	W	R	W	NA	NA	NA	NA	R	R	NA	W	NA	W	NA	NA	W	R	W	W	R	R	W	NA	NA	W	R	R	R	NA	NA	W	NA	NA	R	R	W	W	W	W	W	W	R	R	W	R	NA
chr2p4122303	2	4122303	NA	W	R	W	NA	NA	NA	W	R	R	R	W	R	W	NA	NA	W	R	W	W	R	R	W	NA	W	W	R	R	R	NA	NA	W	NA	NA	R	R	W	W	W	W	W	W	R	R	W	R	R
chr2p4122336	2	4122336	NA	W	R	W	NA	NA	NA	NA	R	R	NA	W	NA	W	NA	NA	W	R	W	W	R	R	W	NA	NA	W	R	R	R	NA	NA	W	NA	NA	R	R	W	W	W	W	W	W	R	R	W	R	NA
chr2p4122338	2	4122338	NA	W	R	W	NA	NA	NA	NA	R	R	NA	W	NA	W	NA	NA	W	R	W	W	R	R	W	NA	NA	W	R	R	R	NA	NA	W	NA	NA	R	R	W	W	W	W	W	W	R	R	W	R	NA
chr2p4123204	2	4123204	NA	W	R	W	NA	NA	NA	NA	R	R	NA	W	NA	W	NA	NA	W	R	W	W	R	R	W	NA	NA	W	NA	R	R	NA	NA	W	NA	NA	R	R	W	W	W	NA	W	W	R	R	W	R	NA
chr2p4127182	2	4127182	NA	W	R	W	NA	NA	NA	NA	R	R	NA	W	NA	W	NA	NA	W	R	W	W	R	R	W	NA	W	W	NA	R	R	NA	NA	W	NA	NA	R	R	W	W	W	W	W	W	R	R	W	R	R
chr2p4127259	2	4127259	NA	W	R	W	NA	NA	NA	NA	R	R	NA	W	NA	W	NA	NA	W	R	W	W	R	R	W	NA	W	W	NA	NA	R	NA	NA	W	NA	W	R	R	W	W	W	W	W	W	NA	R	W	R	R
chr2p4134164	2	4134164	NA	W	R	W	NA	NA	NA	NA	R	R	NA	W	NA	NA	NA	NA	W	R	W	W	R	R	W	NA	W	W	NA	R	R	NA	NA	W	NA	W	R	R	W	W	W	W	W	W	R	R	W	R	R
chr2p4142233	2	4142233	NA	W	R	W	W	NA	NA	NA	R	R	NA	W	R	W	NA	NA	W	R	NA	W	R	R	W	NA	W	W	R	R	R	NA	NA	W	NA	NA	R	R	W	W	W	W	W	W	R	R	W	R	R
chr2p4142442	2	4142442	NA	W	R	W	NA	NA	NA	NA	R	R	NA	W	R	W	NA	NA	W	R	W	W	R	R	W	NA	W	W	NA	R	R	NA	NA	W	NA	NA	R	R	W	W	W	W	W	W	R	R	W	R	R
chr2p4142678	2	4142678	NA	W	R	W	NA	NA	NA	NA	R	R	NA	W	R	W	NA	NA	W	R	W	W	R	R	W	NA	NA	W	R	R	NA	NA	NA	W	NA	NA	NA	R	W	W	NA	W	W	W	R	R	W	R	NA
chr2p4143040	2	4143040	NA	W	R	W	NA	NA	NA	NA	R	R	NA	W	NA	NA	NA	NA	W	R	W	W	R	R	W	NA	NA	W	R	R	NA	NA	NA	NA	NA	NA	R	R	W	W	W	NA	W	W	R	R	W	NA	NA
chr2p4143106	2	4143106	NA	W	R	W	NA	NA	NA	NA	R	R	NA	W	NA	NA	NA	NA	W	R	W	W	R	R	W	NA	NA	W	R	R	NA	NA	NA	NA	NA	NA	R	R	W	W	W	NA	W	W	R	R	W	R	NA
chr2p4143261	2	4143261	NA	W	R	W	NA	NA	NA	NA	R	R	NA	W	R	W	NA	NA	W	R	NA	W	R	R	W	NA	W	W	R	R	R	NA	NA	W	NA	NA	R	R	W	W	W	W	W	W	R	R	W	R	R
chr2p4143369	2	4143369	NA	W	R	W	NA	NA	NA	NA	R	R	NA	W	R	W	NA	NA	W	R	NA	W	NA	R	W	NA	NA	W	NA	R	R	NA	NA	W	NA	NA	R	R	W	W	W	W	W	W	R	R	W	R	NA
chr2p4143604	2	4143604	NA	W	R	NA	NA	NA	NA	NA	R	R	NA	W	NA	W	NA	NA	W	R	W	W	R	R	W	NA	W	W	NA	R	R	NA	NA	W	NA	NA	R	R	W	W	W	W	W	W	R	R	W	R	NA
chr2p4212150	2	4212150	NA	W	R	W	NA	NA	NA	NA	R	R	NA	W	NA	W	NA	NA	W	R	W	W	R	R	W	NA	W	W	NA	R	R	NA	NA	W	NA	W	R	W	W	W	W	W	W	W	R	R	W	R	R
chr2p4212174	2	4212174	NA	W	R	W	NA	NA	NA	NA	R	R	NA	W	NA	W	NA	NA	W	R	W	W	R	R	W	NA	W	W	NA	R	R	NA	NA	W	NA	W	R	W	W	W	W	W	W	W	R	R	W	R	R
chr2p4214517	2	4214517	NA	W	R	W	NA	NA	NA	NA	R	R	NA	W	NA	W	NA	NA	W	R	W	W	R	R	W	NA	W	W	R	R	R	NA	NA	W	NA	NA	R	W	W	W	W	W	W	W	R	R	W	R	R
chr2p4215457	2	4215457	NA	W	R	W	W	R	NA	NA	R	R	NA	W	NA	W	NA	NA	W	R	W	W	R	R	W	NA	W	W	R	R	R	NA	NA	W	NA	NA	R	W	W	W	W	W	W	W	R	R	W	R	NA
chr2p4215473	2	4215473	NA	W	R	W	W	R	NA	NA	R	R	NA	W	NA	W	NA	NA	W	R	W	W	R	R	W	NA	W	W	R	R	R	NA	NA	W	NA	NA	R	W	W	W	W	W	W	W	R	R	W	R	NA
chr2p4215504	2	4215504	NA	W	R	W	W	NA	NA	NA	R	R	NA	W	NA	W	NA	NA	W	R	W	W	R	R	W	NA	NA	W	NA	R	R	NA	NA	W	NA	NA	R	W	W	W	W	W	W	W	NA	R	W	R	NA
chr2p4228637	2	4228637	NA	W	R	W	NA	NA	NA	NA	R	R	NA	W	R	W	NA	NA	W	R	W	W	R	R	W	NA	W	W	NA	R	NA	NA	NA	W	NA	NA	R	W	W	W	W	W	NA	W	NA	R	W	R	NA
chr2p4229625	2	4229625	NA	W	R	W	NA	NA	NA	NA	R	R	NA	W	NA	NA	NA	NA	W	R	W	W	R	R	W	NA	W	W	NA	R	R	NA	NA	W	NA	R	R	W	W	W	W	W	W	W	R	R	W	R	NA
chr2p4235805	2	4235805	NA	W	R	W	W	R	NA	NA	R	R	NA	W	R	W	NA	NA	W	R	W	W	R	R	W	NA	W	W	R	R	R	NA	NA	W	NA	NA	R	W	W	W	W	W	W	W	R	R	W	R	R
chr2p4237963	2	4237963	NA	W	R	W	NA	R	NA	NA	R	R	NA	W	R	W	NA	NA	W	R	W	W	R	R	W	NA	NA	W	NA	R	R	NA	NA	W	NA	NA	NA	W	W	W	W	W	W	W	R	R	W	R	NA
chr2p4238019	2	4238019	NA	W	R	W	NA	NA	NA	NA	R	R	NA	W	NA	W	NA	NA	W	R	W	W	R	R	W	NA	NA	W	NA	R	R	NA	NA	W	NA	NA	NA	W	W	W	W	W	W	NA	R	R	W	R	NA
chr2p4239599	2	4239599	NA	W	R	W	NA	NA	NA	NA	R	R	NA	W	NA	W	NA	NA	W	R	W	W	R	R	W	NA	W	W	NA	R	R	NA	NA	W	NA	R	R	W	W	W	W	W	W	W	R	R	W	R	R
chr2p4244549	2	4244549	NA	W	R	W	NA	NA	NA	NA	R	R	NA	W	NA	W	NA	NA	W	R	W	W	R	R	W	NA	NA	W	NA	R	R	NA	NA	W	NA	NA	R	W	W	W	W	W	W	W	R	R	W	R	NA
chr2p4254304	2	4254304	NA	W	R	W	NA	NA	NA	NA	R	R	NA	W	R	W	NA	NA	W	R	W	W	R	R	W	NA	W	W	NA	R	R	NA	NA	W	NA	R	R	W	W	W	W	W	W	W	R	R	W	R	R
chr2p4254739	2	4254739	NA	W	R	W	NA	NA	NA	NA	R	R	NA	W	NA	W	NA	NA	W	R	W	W	R	R	W	NA	W	W	NA	R	R	NA	NA	W	NA	NA	R	W	W	W	W	W	W	W	R	R	W	R	NA
chr2p4254917	2	4254917	NA	W	R	W	NA	NA	NA	NA	R	R	NA	W	NA	W	NA	NA	W	R	W	W	R	R	W	NA	W	W	R	R	NA	NA	NA	NA	NA	NA	NA	W	W	W	NA	W	NA	W	NA	R	W	R	NA
chr2p4255043	2	4255043	NA	W	R	W	NA	NA	NA	NA	R	R	NA	W	NA	NA	NA	NA	W	R	W	W	R	R	W	NA	W	W	R	R	R	NA	NA	W	NA	R	R	W	W	W	W	W	W	W	R	R	W	R	NA
chr2p4262146	2	4262146	NA	W	R	W	NA	NA	NA	NA	R	R	NA	W	NA	W	NA	NA	W	R	W	W	R	R	W	NA	NA	W	R	R	R	NA	NA	W	NA	NA	R	W	W	W	W	W	W	W	R	R	W	R	R
chr2p4266954	2	4266954	NA	W	NA	W	W	NA	W	W	R	R	NA	W	NA	W	NA	NA	W	R	W	W	R	NA	W	W	W	W	NA	R	NA	W	NA	W	NA	NA	NA	W	W	W	W	W	W	W	NA	R	W	R	NA
chr2p4267058	2	4267058	NA	W	R	W	W	NA	W	W	R	R	NA	W	R	W	NA	NA	W	R	W	W	R	R	W	NA	W	W	NA	R	R	W	NA	W	NA	NA	R	W	W	W	W	NA	W	W	R	R	W	R	R
chr2p4267073	2	4267073	NA	W	R	W	W	NA	W	W	R	R	NA	W	R	W	NA	NA	W	R	W	W	R	R	W	NA	W	W	NA	R	R	W	NA	W	NA	NA	R	W	W	W	W	W	W	W	R	R	W	R	R
chr2p4267156	2	4267156	NA	W	NA	W	W	NA	W	W	R	R	NA	W	NA	W	NA	NA	W	R	W	W	R	R	W	NA	W	W	NA	R	NA	W	NA	W	NA	NA	NA	W	W	W	W	W	W	W	NA	R	W	R	NA
chr2p4267159	2	4267159	NA	W	NA	W	W	NA	W	W	R	R	NA	W	R	W	NA	NA	W	R	W	W	R	R	W	NA	W	W	NA	NA	NA	W	NA	W	NA	NA	NA	W	W	W	W	W	W	W	NA	R	W	R	NA
chr2p4267560	2	4267560	NA	W	R	W	NA	NA	NA	NA	R	R	NA	W	R	W	NA	NA	W	R	W	W	R	R	W	NA	W	W	NA	R	R	NA	NA	W	NA	R	R	W	W	W	W	W	W	W	R	R	W	R	R
chr2p4275559	2	4275559	NA	W	R	W	W	NA	NA	NA	R	R	NA	W	NA	W	NA	NA	W	R	W	W	R	R	W	NA	W	W	R	R	R	NA	NA	W	NA	NA	R	W	W	W	W	W	W	W	R	R	W	R	NA
chr2p4277376	2	4277376	NA	W	R	W	W	NA	NA	NA	R	R	NA	W	R	W	NA	NA	W	R	W	W	R	R	W	NA	NA	W	NA	R	R	NA	NA	W	NA	NA	R	W	W	W	W	W	W	W	R	R	W	R	NA
chr2p4277432	2	4277432	NA	W	R	W	W	NA	NA	NA	R	R	NA	W	R	W	NA	NA	W	R	W	W	R	R	W	NA	NA	W	NA	R	R	NA	NA	W	NA	NA	R	W	W	W	W	W	W	W	R	R	W	R	NA
chr2p4297094	2	4297094	NA	W	R	W	W	NA	NA	NA	R	R	NA	W	NA	W	NA	NA	W	R	W	W	R	R	W	NA	W	W	NA	R	R	NA	NA	W	NA	R	NA	W	W	W	W	W	W	W	R	R	W	R	R
chr2p4322669	2	4322669	NA	W	R	W	NA	NA	NA	NA	R	R	NA	W	R	W	NA	NA	W	W	W	W	R	R	W	NA	W	W	R	R	R	NA	NA	W	NA	R	R	W	W	W	W	W	W	W	R	R	W	R	R
chr2p4322675	2	4322675	NA	W	R	W	NA	NA	NA	NA	R	R	NA	W	R	W	NA	NA	W	W	W	W	R	R	W	NA	W	W	R	R	R	NA	NA	W	NA	R	R	W	W	W	W	W	W	W	R	R	W	R	R
chr2p4330944	2	4330944	NA	W	R	NA	NA	NA	NA	NA	R	R	NA	W	NA	W	NA	NA	W	R	W	W	R	R	W	NA	W	W	NA	R	R	NA	NA	W	NA	R	R	NA	W	W	W	W	W	W	R	R	W	R	R
chr2p4352851	2	4352851	NA	W	R	W	W	NA	NA	NA	R	R	NA	W	NA	W	NA	NA	W	R	W	W	R	R	W	NA	W	W	R	R	R	NA	NA	W	NA	NA	R	W	W	W	W	W	W	W	R	R	W	R	R
chr2p4353563	2	4353563	NA	W	R	W	NA	R	NA	NA	R	R	NA	W	NA	W	NA	NA	W	R	W	W	R	R	W	NA	W	W	NA	R	R	NA	NA	W	NA	NA	R	W	W	W	W	W	W	W	R	R	W	R	NA
chr2p4361078	2	4361078	NA	W	R	W	NA	NA	NA	NA	R	R	NA	W	R	W	NA	NA	W	R	W	W	R	R	W	NA	NA	W	R	R	NA	NA	NA	W	NA	NA	R	W	W	W	W	W	W	W	R	R	W	R	NA
chr2p4361090	2	4361090	NA	W	R	W	NA	NA	NA	NA	R	R	NA	W	R	W	NA	NA	W	R	W	W	R	R	W	NA	NA	W	R	R	NA	NA	NA	W	NA	NA	R	W	W	W	W	W	W	W	R	R	W	R	NA
chr2p4361098	2	4361098	NA	W	R	W	NA	NA	NA	NA	R	R	NA	W	R	W	NA	NA	W	R	W	W	R	R	W	NA	NA	W	NA	R	NA	NA	NA	W	NA	NA	R	W	W	W	W	W	W	W	R	R	W	R	NA
chr2p4361128	2	4361128	NA	W	R	W	NA	NA	NA	NA	R	R	NA	W	R	W	NA	NA	W	R	W	W	R	R	W	NA	W	W	R	R	R	NA	NA	W	NA	R	R	W	W	W	W	W	W	W	R	R	W	R	R
chr2p4361135	2	4361135	NA	W	R	W	NA	NA	NA	NA	R	R	NA	W	R	W	NA	NA	W	R	W	W	R	R	W	NA	W	W	R	R	R	NA	NA	W	NA	R	R	W	W	W	W	W	W	W	R	R	W	R	R
chr2p4361253	2	4361253	NA	W	R	W	NA	NA	NA	NA	R	R	NA	W	R	W	NA	NA	W	R	W	NA	R	R	W	NA	NA	W	NA	R	R	NA	NA	W	NA	NA	R	W	W	W	W	W	W	W	R	R	W	R	R
chr2p4361301	2	4361301	NA	W	R	W	NA	NA	NA	NA	R	R	NA	W	R	W	NA	NA	W	R	W	W	R	R	W	NA	W	W	NA	R	R	NA	NA	W	NA	NA	R	W	W	W	W	W	W	W	R	R	W	R	R
chr2p4361395	2	4361395	NA	W	NA	NA	W	NA	NA	NA	R	R	NA	NA	NA	W	NA	NA	W	R	W	W	R	R	W	NA	W	W	R	R	R	NA	NA	W	NA	R	NA	W	W	W	W	W	W	W	NA	R	W	R	R
chr2p4370371	2	4370371	NA	W	R	W	W	NA	NA	NA	R	R	NA	W	NA	W	NA	NA	W	R	W	W	R	R	W	NA	NA	W	R	R	R	NA	NA	W	NA	R	R	W	W	W	W	W	W	W	R	R	W	R	NA
chr2p4370966	2	4370966	NA	W	R	W	W	NA	NA	NA	R	R	R	W	R	W	NA	NA	W	R	W	W	R	R	W	NA	W	W	R	R	R	NA	NA	W	NA	NA	NA	W	W	W	W	W	NA	W	NA	R	W	NA	NA
chr2p4371140	2	4371140	NA	W	R	W	W	R	NA	NA	R	R	NA	W	NA	W	NA	NA	W	R	W	W	R	R	W	NA	W	W	NA	R	R	NA	NA	W	NA	R	R	W	W	W	W	W	W	W	R	R	W	R	R
chr2p4371161	2	4371161	NA	W	R	W	W	R	NA	NA	R	R	NA	W	NA	W	NA	NA	W	R	W	W	R	R	W	NA	W	W	NA	R	R	NA	NA	W	NA	R	R	W	W	W	W	W	W	W	R	R	W	R	R
chr2p4375750	2	4375750	NA	W	R	W	NA	NA	NA	W	R	R	NA	W	NA	W	NA	NA	W	R	W	W	R	R	W	NA	W	NA	R	R	NA	NA	NA	W	NA	NA	R	W	W	W	W	W	W	W	R	R	W	R	R
chr2p4375880	2	4375880	NA	W	R	W	W	NA	NA	W	R	R	NA	W	NA	W	NA	NA	W	R	W	W	R	R	W	NA	W	W	R	R	R	NA	NA	W	NA	NA	R	W	W	W	W	W	W	W	R	R	W	R	R
chr2p4377624	2	4377624	NA	W	R	W	NA	NA	NA	NA	R	R	NA	W	NA	W	NA	NA	W	R	W	W	R	R	W	NA	W	W	NA	R	R	NA	NA	W	NA	R	R	W	W	W	W	W	W	W	R	R	W	R	R
chr2p4378980	2	4378980	NA	W	R	W	W	NA	NA	W	R	R	NA	W	NA	W	NA	NA	W	R	W	W	R	R	W	NA	W	W	NA	R	R	NA	NA	W	NA	NA	R	W	W	W	W	W	W	W	R	R	W	R	NA
chr2p4378981	2	4378981	NA	W	R	W	W	NA	NA	W	R	R	NA	W	NA	W	NA	NA	W	R	W	W	R	R	W	NA	W	W	NA	R	R	NA	NA	W	NA	NA	R	W	W	W	W	W	W	W	R	R	W	R	NA
chr2p4378983	2	4378983	NA	W	R	W	W	NA	NA	W	R	R	NA	W	NA	W	NA	NA	W	R	W	W	R	R	W	NA	W	W	NA	R	R	NA	NA	W	NA	NA	R	W	W	W	W	W	W	W	R	R	W	R	NA
chr2p4381167	2	4381167	NA	W	R	W	NA	NA	NA	NA	R	R	R	W	R	W	NA	NA	W	R	W	W	R	R	W	NA	NA	W	R	R	R	NA	NA	W	NA	NA	R	W	W	W	W	W	W	W	R	R	W	R	NA
chr2p4381170	2	4381170	NA	W	R	W	NA	NA	NA	NA	R	R	R	W	R	W	NA	NA	W	R	W	W	R	R	W	NA	NA	W	R	R	R	NA	NA	W	NA	NA	R	W	W	W	W	W	W	W	R	R	W	R	NA
chr2p4384214	2	4384214	NA	W	R	W	NA	NA	NA	NA	R	R	NA	W	R	W	NA	NA	W	R	W	W	R	R	W	NA	NA	W	NA	R	R	NA	NA	W	NA	NA	R	W	W	W	W	W	W	W	R	R	W	R	NA
chr2p4387265	2	4387265	NA	W	R	W	NA	NA	NA	NA	R	R	NA	W	R	W	NA	NA	W	R	W	W	R	R	W	NA	W	W	R	R	R	NA	NA	W	NA	R	R	W	W	W	W	W	W	W	R	R	W	R	NA
chr2p4387452	2	4387452	NA	W	R	W	W	NA	NA	NA	R	R	NA	W	NA	W	NA	NA	W	R	W	W	R	R	W	NA	W	W	NA	R	R	NA	NA	W	NA	NA	NA	W	W	W	W	W	W	W	R	R	W	R	NA
chr2p4388069	2	4388069	NA	W	R	W	NA	NA	NA	NA	R	R	R	W	R	W	NA	NA	W	R	W	W	R	R	W	NA	W	W	NA	R	R	NA	NA	W	NA	R	R	W	W	W	W	W	W	W	R	R	W	R	R
chr2p4402682	2	4402682	NA	W	R	NA	W	NA	NA	NA	R	R	NA	W	NA	W	NA	NA	W	R	W	W	R	R	W	NA	NA	W	NA	R	NA	NA	NA	W	NA	NA	R	W	W	W	W	W	W	W	NA	R	W	NA	R
chr2p4402695	2	4402695	NA	W	R	NA	W	NA	NA	NA	R	R	NA	W	NA	W	NA	NA	W	R	W	W	R	R	W	NA	NA	W	NA	R	NA	NA	NA	W	NA	NA	R	W	W	W	W	W	W	W	NA	R	W	NA	NA
chr2p4402808	2	4402808	NA	W	R	NA	NA	NA	NA	NA	R	R	NA	NA	NA	W	NA	NA	W	R	W	W	R	R	W	NA	NA	W	NA	R	NA	NA	NA	W	NA	NA	R	NA	W	W	W	W	W	W	NA	R	W	R	R
chr2p4402841	2	4402841	NA	W	R	NA	W	NA	NA	NA	R	R	NA	NA	NA	W	NA	NA	W	R	W	W	R	R	W	NA	NA	W	NA	R	NA	NA	NA	W	NA	NA	R	W	W	W	W	W	W	W	NA	R	W	R	R
chr2p4406849	2	4406849	NA	W	R	W	W	NA	NA	NA	R	R	NA	W	NA	W	NA	NA	W	R	W	W	R	R	W	NA	NA	W	NA	R	R	NA	NA	W	NA	NA	NA	W	W	W	W	NA	W	W	R	R	W	R	NA
chr2p4406864	2	4406864	NA	W	R	W	W	NA	NA	NA	R	R	NA	W	NA	W	NA	NA	W	R	W	W	R	R	W	NA	NA	W	NA	R	NA	NA	NA	W	NA	NA	NA	W	W	W	W	NA	W	W	NA	R	W	R	NA
chr2p4407585	2	4407585	NA	NA	R	W	W	NA	NA	NA	R	R	NA	W	R	W	NA	NA	W	R	W	W	R	R	W	NA	W	W	NA	R	R	NA	NA	W	NA	NA	R	W	W	NA	W	W	W	W	R	R	W	R	NA
chr2p4407592	2	4407592	NA	NA	R	W	W	NA	NA	NA	R	R	NA	W	R	W	NA	NA	W	R	W	W	R	R	W	NA	W	W	NA	R	R	NA	NA	W	NA	NA	R	W	W	NA	W	W	W	W	R	R	W	R	NA
chr2p4421311	2	4421311	NA	W	R	W	W	R	NA	NA	R	R	NA	W	NA	W	NA	NA	W	R	W	W	R	R	W	NA	W	W	NA	R	R	NA	NA	W	NA	NA	R	W	W	W	W	W	W	W	R	R	W	R	NA
chr2p4421324	2	4421324	NA	W	R	W	W	R	NA	NA	R	R	NA	W	NA	W	NA	NA	W	R	W	W	R	R	W	NA	W	W	R	R	R	NA	NA	W	NA	NA	R	W	W	W	W	W	W	W	R	R	W	R	NA
chr2p4425254	2	4425254	NA	W	R	W	W	R	NA	W	R	R	NA	W	NA	W	NA	NA	W	R	W	W	R	R	W	NA	W	W	NA	R	R	NA	NA	W	NA	R	R	W	W	W	W	W	W	W	R	R	W	R	R
chr2p4426631	2	4426631	NA	W	R	W	W	NA	NA	NA	R	R	NA	W	NA	W	NA	NA	W	R	W	W	R	R	W	NA	W	W	NA	R	R	NA	NA	W	NA	NA	R	W	W	W	W	W	W	W	R	R	W	R	NA
chr2p4426726	2	4426726	NA	W	R	W	W	NA	NA	NA	R	R	NA	W	R	W	NA	NA	W	R	W	W	R	R	W	NA	W	W	R	R	R	NA	NA	W	NA	NA	R	W	W	W	W	W	W	W	R	R	W	R	NA
chr2p4431116	2	4431116	NA	W	R	W	W	R	NA	NA	R	R	NA	W	R	W	NA	NA	W	R	W	W	R	R	W	NA	W	W	NA	R	R	NA	NA	W	NA	R	R	W	W	W	W	W	W	W	R	R	W	R	R
chr2p4444870	2	4444870	NA	W	R	W	NA	NA	NA	NA	R	R	NA	W	NA	W	NA	NA	W	R	W	W	R	R	W	NA	NA	W	NA	R	R	NA	NA	W	NA	R	R	W	W	W	W	W	W	W	R	R	W	R	R
chr2p4444874	2	4444874	NA	W	R	W	NA	NA	NA	NA	R	R	NA	W	NA	W	NA	NA	W	R	W	W	R	R	W	NA	NA	W	NA	R	R	NA	NA	W	NA	R	R	W	W	W	W	W	W	W	R	R	W	R	R
chr2p4450028	2	4450028	NA	W	R	W	W	NA	NA	NA	R	R	R	W	R	W	NA	NA	W	R	NA	NA	R	R	W	NA	W	W	NA	R	NA	NA	NA	W	NA	NA	R	W	W	W	NA	NA	NA	W	NA	NA	W	NA	NA
chr2p4454393	2	4454393	NA	W	R	W	NA	NA	NA	NA	R	R	NA	W	NA	W	NA	NA	W	R	W	W	R	R	W	NA	NA	W	NA	R	R	NA	NA	W	NA	NA	R	W	W	W	W	W	W	W	R	R	W	R	NA
chr2p4455002	2	4455002	NA	W	R	W	W	NA	NA	NA	R	R	NA	W	NA	W	NA	NA	W	R	W	W	R	R	W	NA	NA	W	NA	R	R	NA	NA	W	NA	NA	NA	W	W	W	W	W	W	W	R	NA	W	R	NA
chr2p4456023	2	4456023	NA	W	R	W	NA	NA	NA	NA	R	R	NA	W	NA	NA	NA	NA	W	R	W	W	R	R	W	NA	NA	W	R	R	R	NA	NA	W	NA	NA	R	W	W	W	W	W	W	W	NA	R	W	R	NA
chr2p4456106	2	4456106	NA	W	R	W	NA	NA	NA	NA	R	R	NA	W	NA	NA	NA	NA	W	R	W	W	R	R	W	NA	NA	W	NA	NA	R	NA	NA	NA	NA	NA	R	W	W	W	W	W	W	W	NA	R	W	R	NA
chr2p4456721	2	4456721	NA	W	R	W	NA	R	NA	NA	R	R	R	W	NA	W	NA	NA	W	R	W	W	R	R	W	NA	W	W	R	R	R	NA	NA	W	NA	NA	R	W	W	W	W	W	W	W	R	R	W	R	R
chr2p4459237	2	4459237	NA	W	R	W	W	R	NA	NA	R	R	NA	W	R	W	NA	NA	W	R	W	W	R	R	W	NA	NA	W	NA	R	NA	NA	NA	W	NA	NA	R	W	W	W	NA	W	NA	W	R	R	W	NA	NA
chr2p4460375	2	4460375	NA	W	R	W	W	NA	NA	NA	R	R	R	W	R	W	NA	NA	W	R	W	W	R	R	W	NA	W	W	NA	R	R	NA	NA	W	NA	NA	NA	W	W	W	W	W	W	W	R	R	W	R	R
chr2p4468844	2	4468844	NA	W	R	NA	NA	R	NA	NA	R	R	NA	W	NA	W	NA	NA	W	R	W	W	R	R	W	NA	W	W	R	R	R	NA	NA	W	NA	NA	R	W	W	W	W	W	W	W	R	R	W	R	NA
chr2p4489733	2	4489733	NA	W	R	NA	NA	NA	NA	NA	R	R	NA	W	R	W	NA	NA	W	R	W	W	R	R	W	NA	W	W	R	R	R	NA	NA	W	NA	R	R	W	W	W	W	W	W	W	R	R	W	R	R
chr2p4491786	2	4491786	NA	W	R	W	NA	NA	NA	NA	R	R	NA	W	NA	W	NA	NA	W	R	W	W	R	R	W	NA	W	W	R	R	R	NA	NA	W	NA	NA	R	W	W	W	W	W	W	W	R	R	W	R	R
chr2p4494032	2	4494032	NA	W	R	W	NA	R	NA	NA	R	R	NA	W	R	W	NA	NA	W	R	W	W	R	R	W	NA	W	W	NA	R	R	NA	NA	W	NA	R	R	W	W	W	W	W	W	W	R	R	W	R	NA
chr2p4494151	2	4494151	NA	W	R	W	NA	NA	NA	NA	R	R	NA	W	R	W	NA	NA	W	R	W	W	R	NA	W	NA	W	W	R	R	R	NA	NA	W	NA	R	NA	W	W	W	W	W	W	W	R	R	W	R	R
chr2p4512031	2	4512031	NA	W	R	W	NA	NA	NA	NA	R	R	NA	W	NA	W	NA	NA	W	R	W	W	R	R	W	NA	NA	W	R	R	R	NA	NA	W	NA	NA	NA	W	W	W	W	W	W	W	R	R	W	R	NA
chr2p4521538	2	4521538	NA	W	R	W	NA	NA	NA	NA	R	R	NA	W	R	W	NA	NA	W	R	NA	W	R	R	W	NA	NA	W	R	R	R	NA	NA	W	NA	NA	R	W	W	W	W	W	NA	W	R	R	W	R	NA
chr2p4521775	2	4521775	NA	W	R	W	NA	NA	NA	NA	R	R	NA	W	NA	W	NA	NA	W	R	W	W	R	R	W	NA	W	W	NA	NA	R	NA	NA	W	NA	R	R	W	W	W	W	W	W	W	R	R	W	R	NA
chr2p4521901	2	4521901	NA	W	R	W	NA	NA	NA	NA	R	R	NA	W	NA	W	NA	NA	W	R	W	W	R	R	W	NA	W	W	NA	R	R	NA	NA	W	NA	NA	R	W	W	W	W	W	W	W	R	R	W	R	R
chr2p4523950	2	4523950	NA	W	R	W	NA	NA	NA	NA	R	R	R	W	R	W	NA	NA	W	R	W	W	R	R	W	NA	W	W	R	R	R	NA	NA	W	NA	NA	R	W	W	W	W	W	W	W	R	R	W	R	NA
chr2p4531595	2	4531595	NA	W	R	W	W	NA	NA	NA	R	R	NA	W	NA	W	NA	NA	W	R	W	W	R	R	W	NA	W	W	NA	R	R	NA	NA	W	NA	R	R	W	W	W	W	W	W	W	R	R	W	R	R
chr2p4533522	2	4533522	NA	W	R	W	NA	R	NA	NA	R	R	NA	W	R	W	NA	NA	W	R	W	W	R	R	W	NA	W	W	R	R	R	NA	NA	W	NA	R	R	W	W	W	W	W	W	W	R	R	W	R	R
chr2p4537778	2	4537778	NA	W	R	W	W	NA	NA	NA	R	R	NA	NA	R	W	NA	NA	W	R	W	W	R	R	W	NA	W	W	NA	R	R	NA	NA	W	NA	R	R	W	W	W	W	W	W	W	R	R	W	R	R
chr2p4537781	2	4537781	NA	W	R	W	W	NA	NA	NA	R	R	NA	NA	R	W	NA	NA	W	R	W	W	R	R	W	NA	W	W	NA	R	R	NA	NA	W	NA	R	R	W	W	W	W	W	W	W	R	R	W	R	R
chr2p4537816	2	4537816	NA	W	R	W	W	NA	NA	NA	R	R	R	W	R	W	NA	NA	W	R	W	W	R	R	W	NA	W	W	NA	R	R	NA	NA	W	NA	R	R	W	W	W	W	W	W	W	R	R	W	R	R
chr2p4542620	2	4542620	NA	W	R	W	W	NA	NA	NA	R	R	NA	W	NA	W	NA	NA	W	R	W	W	R	R	W	NA	R	W	NA	R	R	NA	NA	W	NA	R	R	W	W	W	W	W	W	W	R	R	W	R	R
chr2p4545685	2	4545685	NA	W	R	W	NA	NA	NA	NA	R	R	NA	W	R	W	NA	NA	W	R	W	W	R	R	W	NA	R	W	NA	R	R	NA	NA	W	NA	NA	R	W	W	W	W	W	W	W	R	R	W	R	R
chr2p4567942	2	4567942	NA	W	R	W	W	NA	NA	NA	R	R	NA	W	R	W	NA	NA	W	R	W	W	R	R	W	NA	R	W	NA	NA	R	NA	NA	W	NA	R	R	W	W	W	R	W	W	W	R	R	W	R	R
chr2p4568021	2	4568021	NA	W	R	W	NA	NA	NA	NA	R	R	NA	W	NA	W	NA	NA	W	R	W	W	R	R	W	NA	R	W	NA	NA	R	NA	NA	W	NA	NA	R	W	W	W	R	W	W	W	NA	R	W	R	NA
chr2p4578447	2	4578447	NA	W	R	W	W	NA	NA	NA	R	R	NA	W	R	W	NA	NA	W	R	W	W	R	R	W	NA	R	W	NA	NA	R	NA	NA	W	NA	R	R	W	W	W	R	W	W	W	R	R	W	R	R
chr2p4578495	2	4578495	NA	W	R	W	W	NA	NA	NA	R	R	NA	W	R	W	NA	NA	W	R	W	W	R	R	W	NA	R	W	R	NA	R	NA	NA	W	NA	R	R	W	W	W	R	W	W	W	R	R	W	R	R
chr2p4581000	2	4581000	NA	W	R	W	NA	NA	NA	NA	R	R	NA	W	R	W	NA	NA	W	R	W	W	R	R	W	NA	R	W	R	NA	R	NA	NA	W	NA	R	R	W	W	W	R	W	W	W	R	R	W	R	NA
chr2p4581985	2	4581985	NA	W	R	W	W	NA	NA	NA	R	R	NA	W	NA	NA	NA	NA	W	R	W	W	R	R	W	NA	NA	W	NA	NA	NA	NA	NA	W	NA	NA	NA	W	W	NA	NA	NA	W	W	R	R	W	R	NA
chr2p4582688	2	4582688	NA	W	R	W	W	NA	NA	NA	R	R	NA	W	NA	W	NA	NA	W	R	W	W	R	R	W	NA	R	W	R	R	R	NA	NA	W	NA	NA	NA	W	W	W	NA	W	W	W	R	R	W	R	NA
chr2p4583488	2	4583488	NA	W	R	W	NA	NA	NA	NA	R	R	NA	W	R	W	NA	NA	W	R	W	W	R	R	W	NA	R	W	NA	R	R	NA	NA	W	NA	R	R	W	W	W	R	W	W	W	R	R	W	R	NA
chr2p4583824	2	4583824	NA	W	R	W	NA	NA	NA	NA	R	R	NA	NA	NA	W	NA	NA	W	R	W	W	R	R	W	NA	NA	W	R	R	R	NA	NA	W	NA	NA	NA	W	W	W	NA	W	W	W	NA	R	W	NA	NA
chr2p4589296	2	4589296	NA	W	R	W	W	NA	NA	NA	R	R	NA	W	R	W	NA	NA	W	R	W	W	R	R	W	NA	R	W	NA	R	R	NA	NA	W	NA	R	R	W	W	W	R	W	W	W	R	R	R	R	R
chr2p4589721	2	4589721	NA	W	R	W	W	R	NA	NA	R	R	R	W	R	W	NA	NA	W	R	W	W	R	R	W	NA	R	W	NA	NA	R	NA	NA	W	NA	R	R	W	W	W	R	W	W	W	R	R	R	R	R
chr2p4597154	2	4597154	NA	W	R	W	NA	NA	NA	W	R	R	R	W	R	NA	NA	NA	W	R	NA	W	R	W	NA	NA	R	W	R	R	R	NA	NA	W	NA	NA	R	W	W	W	NA	NA	W	W	R	R	R	NA	NA
chr2p4600429	2	4600429	NA	NA	R	NA	NA	NA	NA	NA	R	NA	NA	W	NA	W	NA	NA	W	R	W	W	R	R	W	NA	NA	W	NA	R	R	NA	NA	W	NA	NA	R	W	W	W	R	W	NA	W	NA	NA	R	R	NA
chr2p4600624	2	4600624	NA	W	R	W	NA	NA	NA	NA	R	R	NA	W	NA	W	NA	NA	W	R	W	W	R	R	W	NA	R	W	NA	NA	R	NA	NA	W	NA	R	R	W	W	W	R	W	W	W	R	R	R	R	R
chr2p4601935	2	4601935	NA	W	R	W	W	R	NA	NA	R	R	R	W	R	W	NA	NA	W	R	W	W	R	R	W	NA	R	W	R	NA	R	NA	NA	W	NA	NA	R	W	W	W	R	W	W	W	R	R	R	R	R
chr2p4601947	2	4601947	NA	W	R	W	W	R	NA	NA	R	R	R	W	R	W	NA	NA	W	R	W	W	R	R	W	NA	R	W	R	NA	R	NA	NA	W	NA	NA	R	W	W	W	R	W	W	W	R	R	R	R	R
chr2p4604921	2	4604921	NA	W	R	W	W	NA	NA	NA	R	R	R	W	NA	W	NA	NA	W	R	W	W	R	R	W	NA	R	W	NA	NA	R	NA	NA	W	NA	R	R	W	W	W	R	W	W	W	R	R	R	R	R
chr2p4605584	2	4605584	NA	W	R	NA	NA	R	NA	NA	R	R	R	W	NA	W	NA	NA	W	R	W	W	R	R	W	NA	R	W	NA	NA	R	NA	NA	W	NA	NA	NA	W	W	W	R	W	W	W	R	R	R	NA	NA
chr2p4605595	2	4605595	NA	W	R	W	NA	R	NA	NA	R	R	R	W	R	W	NA	NA	W	R	W	W	R	R	W	NA	R	W	NA	R	R	NA	NA	W	NA	NA	R	W	W	W	R	W	W	W	R	R	R	R	NA
chr2p4606893	2	4606893	NA	W	R	W	W	R	NA	NA	R	R	NA	W	NA	W	NA	NA	W	R	NA	W	R	R	W	NA	NA	W	R	NA	R	NA	NA	W	NA	R	R	W	W	NA	R	NA	W	W	R	R	R	NA	NA
chr2p4613921	2	4613921	NA	W	R	W	W	R	NA	NA	R	R	NA	W	R	W	NA	NA	W	R	W	W	R	R	W	NA	R	W	R	NA	R	NA	NA	W	NA	R	R	W	W	W	R	W	W	W	R	R	R	R	R
chr2p4614064	2	4614064	NA	W	R	W	W	NA	NA	NA	R	R	NA	W	R	W	NA	NA	W	R	W	W	R	R	W	NA	R	W	NA	R	R	NA	NA	W	NA	R	R	W	W	W	R	W	W	W	R	R	R	R	NA
chr2p4616384	2	4616384	NA	W	R	NA	NA	NA	NA	NA	R	R	NA	W	NA	W	NA	NA	W	R	W	W	R	R	W	NA	R	W	NA	NA	R	NA	NA	W	NA	NA	NA	W	W	W	R	W	W	W	R	R	R	R	NA
chr2p4619511	2	4619511	NA	W	R	W	NA	NA	NA	NA	R	R	NA	W	NA	W	NA	NA	W	R	W	W	R	R	W	NA	R	W	NA	NA	R	NA	NA	W	NA	R	R	W	W	W	R	W	W	W	R	R	R	R	R
chr2p4619679	2	4619679	NA	W	R	W	NA	NA	NA	NA	R	R	R	W	NA	W	NA	NA	W	R	W	W	R	R	W	NA	R	W	R	R	R	NA	NA	W	NA	NA	R	W	W	W	R	W	W	W	R	R	R	R	R
chr2p4619733	2	4619733	NA	W	R	W	NA	NA	NA	NA	R	R	R	W	NA	W	NA	NA	W	R	W	W	R	R	W	NA	R	W	R	R	R	NA	NA	W	NA	NA	R	W	W	W	R	W	W	W	R	R	R	R	R
chr2p4621213	2	4621213	NA	W	R	W	W	NA	NA	NA	R	R	R	W	R	W	NA	NA	W	R	W	W	R	R	W	NA	R	W	NA	NA	R	NA	NA	W	NA	NA	R	W	W	W	R	W	W	W	R	R	R	R	R
chr2p4623876	2	4623876	NA	W	R	NA	NA	NA	NA	NA	R	R	NA	W	NA	W	NA	NA	W	R	W	W	R	R	W	NA	R	W	NA	NA	R	NA	NA	W	NA	R	R	W	W	W	R	W	W	W	R	R	R	R	R
chr2p4623882	2	4623882	NA	W	R	NA	NA	NA	NA	NA	R	R	NA	W	NA	W	NA	NA	W	R	W	W	R	R	W	NA	R	W	NA	NA	R	NA	NA	W	NA	R	R	W	W	W	R	W	W	W	R	R	R	R	R
chr2p4626265	2	4626265	NA	W	R	W	NA	NA	NA	NA	R	R	NA	W	NA	W	NA	NA	W	R	W	W	R	R	W	NA	R	W	NA	NA	R	NA	NA	W	NA	NA	R	W	W	W	R	W	W	W	R	R	R	R	NA
chr2p4626266	2	4626266	NA	W	R	W	NA	NA	NA	NA	R	R	NA	W	NA	W	NA	NA	W	R	W	W	R	R	W	NA	R	W	NA	NA	R	NA	NA	W	NA	NA	R	W	W	W	R	W	W	W	R	R	R	R	NA
chr2p4644097	2	4644097	NA	W	R	W	NA	NA	NA	NA	R	R	NA	W	R	W	NA	NA	W	R	W	W	R	R	W	NA	R	W	NA	NA	R	NA	NA	W	NA	R	R	W	W	W	R	W	W	W	R	R	R	R	R
chr2p4644160	2	4644160	NA	W	R	W	NA	NA	NA	NA	R	R	NA	W	R	W	NA	NA	W	R	W	W	R	R	W	NA	R	W	NA	NA	R	NA	NA	W	NA	R	R	W	W	W	R	W	W	W	R	R	R	R	R
chr2p4657572	2	4657572	NA	W	NA	NA	NA	NA	NA	NA	R	R	R	W	R	W	NA	NA	W	R	W	W	R	R	W	NA	NA	W	R	NA	NA	NA	NA	W	NA	NA	NA	NA	W	W	NA	W	W	W	NA	NA	NA	R	NA
chr2p4693522	2	4693522	NA	R	R	W	NA	R	NA	NA	R	W	R	W	R	NA	NA	NA	W	R	W	W	R	R	W	NA	R	W	R	R	R	NA	NA	W	NA	R	R	W	W	W	NA	W	W	W	R	R	R	R	NA
chr2p4704111	2	4704111	NA	R	R	W	NA	NA	NA	NA	R	W	NA	W	NA	W	NA	NA	W	R	W	W	R	R	W	NA	R	W	NA	NA	R	NA	R	W	NA	NA	R	W	W	W	R	W	W	W	R	R	R	R	R
chr2p4704112	2	4704112	NA	R	R	W	NA	NA	NA	NA	R	W	NA	W	NA	W	NA	NA	W	R	W	W	R	R	W	NA	R	W	NA	NA	R	NA	R	W	NA	NA	R	W	W	W	R	W	W	W	R	R	R	R	R
chr2p4704189	2	4704189	NA	R	R	W	NA	NA	NA	NA	R	W	NA	W	R	W	NA	NA	W	R	W	W	R	R	W	NA	R	W	NA	NA	R	NA	R	W	NA	R	R	W	W	W	R	W	W	W	R	R	R	R	R
chr2p4704216	2	4704216	NA	R	R	W	NA	NA	NA	NA	R	W	NA	W	R	W	NA	NA	W	R	W	W	R	R	W	NA	R	W	NA	NA	R	NA	R	W	NA	R	R	W	W	W	R	W	W	W	R	R	R	R	R
chr2p4704227	2	4704227	NA	R	R	W	NA	NA	NA	NA	R	W	NA	W	R	W	NA	NA	W	R	W	W	R	R	W	NA	R	W	NA	NA	R	NA	R	W	NA	NA	R	W	W	W	R	W	W	W	R	R	R	R	R
chr2p4704232	2	4704232	NA	R	R	W	NA	NA	NA	NA	R	W	NA	W	R	W	NA	NA	W	R	W	W	R	R	W	NA	R	W	NA	NA	R	NA	R	W	NA	NA	R	W	W	W	R	W	W	W	R	R	R	R	R
chr2p4704534	2	4704534	NA	R	R	W	NA	NA	NA	R	R	W	NA	W	NA	W	NA	NA	W	R	W	W	R	R	W	NA	R	W	R	NA	R	NA	R	W	NA	R	R	W	W	W	R	W	W	W	R	R	R	R	R
chr2p4704547	2	4704547	NA	R	R	W	NA	NA	NA	R	R	W	NA	W	NA	W	NA	NA	W	R	W	W	R	R	W	NA	R	W	R	NA	R	NA	R	W	NA	R	R	W	W	W	R	W	W	W	R	R	R	R	R
chr2p4704615	2	4704615	NA	R	R	W	NA	R	NA	R	R	W	NA	W	R	W	NA	NA	W	R	W	W	R	R	W	NA	R	W	R	NA	R	NA	R	W	NA	R	R	W	W	W	R	W	W	W	R	R	R	R	R
chr2p4704860	2	4704860	NA	R	R	W	NA	NA	NA	R	R	W	NA	W	NA	W	NA	NA	W	R	W	W	R	R	W	NA	NA	W	NA	NA	R	NA	R	W	NA	NA	R	W	W	NA	R	W	W	W	R	R	R	R	NA
chr2p4704867	2	4704867	NA	R	R	W	NA	NA	NA	R	R	W	NA	W	NA	W	NA	NA	W	R	W	W	R	R	W	NA	NA	W	NA	NA	R	NA	R	W	NA	NA	R	W	W	NA	R	W	W	W	R	R	R	R	NA
chr2p4704921	2	4704921	NA	R	R	W	NA	NA	NA	R	R	W	NA	W	NA	W	NA	NA	W	R	W	W	R	R	W	NA	R	W	R	NA	R	NA	R	W	NA	NA	R	W	W	W	R	W	W	W	R	R	R	R	R
chr2p4704953	2	4704953	NA	R	R	W	NA	NA	NA	R	R	W	NA	W	NA	W	NA	NA	W	R	W	W	R	R	W	NA	R	W	R	NA	R	NA	R	W	NA	NA	R	W	W	W	R	W	W	W	R	R	R	R	R
chr2p4706475	2	4706475	NA	R	R	W	W	NA	NA	R	R	W	NA	W	NA	W	NA	NA	W	R	W	W	R	R	W	NA	NA	W	R	NA	R	NA	R	W	NA	NA	R	W	W	W	R	W	NA	NA	R	R	R	NA	NA
chr2p4710039	2	4710039	NA	R	R	W	W	R	NA	R	R	W	NA	W	NA	W	NA	NA	W	R	W	W	R	R	W	NA	R	W	R	NA	R	NA	R	W	NA	R	R	W	W	W	R	W	W	W	R	R	R	R	NA
chr2p4711030	2	4711030	NA	R	R	W	W	R	NA	R	R	W	R	W	R	NA	NA	NA	W	R	W	W	R	R	W	NA	R	W	R	R	R	NA	R	W	NA	NA	R	W	W	W	R	W	W	W	R	R	R	R	R
chr2p4711062	2	4711062	NA	R	R	W	NA	R	NA	R	R	W	R	W	NA	NA	NA	NA	W	R	W	W	R	R	W	NA	R	W	R	R	R	NA	R	W	NA	NA	R	W	W	W	R	W	W	W	R	R	R	R	R
chr2p4711071	2	4711071	NA	R	R	W	NA	R	NA	R	R	W	R	NA	NA	NA	NA	NA	W	R	W	W	R	R	W	NA	R	W	R	R	R	NA	R	W	NA	NA	R	W	W	W	R	W	W	W	R	R	R	R	R
chr2p4711076	2	4711076	NA	R	R	W	NA	R	NA	R	R	W	R	NA	NA	NA	NA	NA	W	R	W	W	R	R	W	NA	R	W	R	R	R	NA	R	W	NA	NA	R	W	W	W	R	W	W	W	R	R	R	R	R
chr2p4714540	2	4714540	NA	R	R	W	W	NA	NA	R	R	W	NA	W	NA	W	NA	NA	W	R	W	W	R	R	W	NA	R	W	R	R	R	NA	R	W	NA	R	R	W	W	W	R	W	W	W	R	R	R	R	R
chr2p4714583	2	4714583	NA	R	R	W	W	NA	NA	R	R	W	NA	W	R	W	NA	NA	W	R	W	W	R	R	W	NA	R	W	R	R	R	NA	R	W	NA	R	R	W	W	W	R	W	W	W	R	R	R	R	R
chr2p4715312	2	4715312	NA	R	R	W	W	NA	NA	R	R	W	NA	W	NA	NA	NA	NA	W	R	W	W	R	R	W	NA	R	W	R	NA	R	NA	R	W	NA	R	R	W	W	W	R	W	W	W	R	R	R	R	NA
chr2p4719007	2	4719007	NA	R	R	W	NA	R	NA	R	R	W	NA	W	R	W	NA	NA	W	R	W	W	R	R	W	NA	NA	W	NA	NA	R	NA	R	W	NA	NA	R	W	W	W	NA	NA	NA	W	R	R	R	R	R
chr2p4724383	2	4724383	NA	R	R	W	W	NA	NA	R	R	W	NA	W	R	W	NA	NA	W	R	W	W	R	R	W	NA	R	W	R	R	R	NA	R	W	NA	NA	R	W	W	NA	R	W	W	W	R	R	R	R	NA
chr2p4762066	2	4762066	NA	R	R	W	W	R	NA	R	R	W	NA	W	R	W	NA	NA	W	R	W	W	R	R	W	NA	R	W	R	NA	R	NA	R	W	NA	NA	R	W	W	W	R	W	W	W	R	R	R	R	R
chr2p4768147	2	4768147	NA	R	R	W	W	NA	NA	R	R	W	NA	W	R	W	NA	NA	W	R	W	W	R	R	W	NA	NA	W	R	NA	R	NA	R	W	NA	NA	R	W	W	W	R	W	W	W	R	R	NA	R	NA
chr2p4771836	2	4771836	NA	R	R	W	W	R	NA	R	R	W	R	W	R	W	NA	NA	W	R	W	W	R	R	W	NA	R	W	R	NA	R	NA	R	W	NA	NA	NA	W	W	W	R	W	W	W	R	R	R	R	NA
chr2p4773232	2	4773232	NA	R	R	W	NA	NA	NA	NA	R	W	NA	W	R	W	NA	NA	W	R	W	W	R	R	W	NA	NA	W	R	NA	R	NA	R	W	NA	NA	NA	W	W	W	R	W	W	NA	NA	R	R	R	NA
chr2p4782395	2	4782395	NA	R	R	W	NA	NA	NA	R	R	W	NA	W	NA	W	NA	NA	W	R	W	W	R	R	W	NA	R	W	R	R	R	NA	R	W	NA	NA	R	W	W	W	R	W	W	W	R	R	R	R	R
chr2p4782545	2	4782545	NA	R	R	W	NA	R	NA	R	R	W	NA	W	NA	W	NA	NA	W	R	W	W	R	R	W	NA	R	W	R	NA	R	NA	R	W	NA	NA	R	W	W	W	R	W	W	W	R	R	R	R	NA
chr2p4782665	2	4782665	NA	R	R	W	W	NA	NA	R	R	W	R	W	R	W	NA	NA	W	R	W	W	R	R	W	NA	R	W	NA	NA	R	NA	R	W	NA	R	R	W	W	W	R	W	W	W	R	R	R	R	R
chr2p4782681	2	4782681	NA	R	R	W	W	NA	NA	R	R	W	R	W	R	W	NA	NA	W	R	W	W	R	R	W	NA	R	W	NA	NA	R	NA	R	W	NA	R	R	W	W	W	R	W	W	W	R	R	R	R	R
chr2p4787097	2	4787097	NA	R	R	W	NA	NA	NA	R	R	W	NA	NA	R	NA	NA	NA	W	R	W	W	R	R	W	NA	NA	W	NA	NA	NA	NA	R	W	NA	NA	NA	W	W	NA	NA	W	NA	NA	R	R	R	R	NA
chr2p4787274	2	4787274	NA	R	R	W	NA	NA	NA	R	R	W	NA	NA	R	NA	NA	NA	W	R	W	W	R	R	W	NA	NA	W	NA	NA	NA	NA	R	W	NA	NA	NA	W	W	NA	NA	W	NA	W	R	R	R	R	NA
chr2p4796649	2	4796649	NA	R	R	W	NA	NA	NA	NA	R	W	NA	W	R	W	NA	NA	W	R	W	W	R	R	W	NA	R	W	R	NA	W	NA	R	W	NA	R	R	W	W	W	R	W	W	W	R	R	R	R	R
chr2p4796696	2	4796696	NA	R	R	W	NA	NA	NA	NA	R	W	NA	W	NA	W	NA	NA	W	R	W	W	R	R	W	NA	R	W	R	NA	W	NA	R	W	NA	R	R	W	W	W	R	W	W	W	R	R	R	R	R
chr2p4796841	2	4796841	NA	R	R	W	NA	NA	NA	NA	R	W	NA	W	R	W	NA	NA	W	R	W	NA	R	R	W	NA	R	W	NA	NA	W	NA	R	W	NA	NA	R	W	W	W	R	W	W	W	R	R	R	R	R
chr2p4796850	2	4796850	NA	R	R	W	NA	NA	NA	NA	R	W	NA	W	NA	W	NA	NA	W	R	W	NA	R	R	W	NA	R	W	NA	R	W	NA	R	W	NA	NA	R	W	W	W	R	W	W	W	R	R	R	R	R
chr2p4808304	2	4808304	NA	R	R	W	NA	R	NA	NA	R	W	NA	W	NA	W	NA	NA	W	R	W	W	R	R	W	NA	R	W	NA	NA	W	NA	R	W	NA	NA	R	W	W	W	R	W	W	W	R	R	R	R	NA
chr2p4831933	2	4831933	NA	R	R	W	NA	NA	NA	NA	R	W	NA	W	NA	W	NA	NA	W	R	W	W	R	R	W	NA	R	W	NA	NA	W	NA	R	W	NA	NA	NA	W	W	NA	NA	NA	W	W	NA	R	R	R	NA
chr2p4832003	2	4832003	NA	R	R	W	NA	NA	NA	NA	R	W	NA	W	NA	W	NA	NA	W	R	W	W	R	R	W	NA	R	W	NA	NA	W	NA	R	W	NA	NA	NA	W	W	W	R	W	W	W	R	R	R	R	NA
chr2p4832195	2	4832195	NA	R	R	NA	W	R	NA	NA	R	W	R	W	R	W	NA	NA	W	R	W	W	R	R	W	NA	R	W	NA	R	W	NA	R	W	NA	R	R	W	W	W	R	W	W	W	R	R	R	R	R
chr2p4832236	2	4832236	NA	R	R	NA	W	NA	NA	NA	R	W	R	W	R	W	NA	NA	W	R	W	W	R	R	W	NA	R	W	NA	NA	W	NA	R	W	NA	R	R	W	W	W	R	W	W	W	R	R	R	R	R
chr2p4832386	2	4832386	NA	R	R	W	W	NA	NA	NA	R	W	R	W	NA	W	NA	NA	W	R	W	W	R	R	W	NA	R	W	NA	R	W	NA	R	W	NA	NA	R	W	W	W	R	W	W	W	R	R	R	R	R
chr2p4832423	2	4832423	NA	R	R	W	W	NA	NA	NA	R	W	R	W	NA	W	NA	NA	W	R	W	W	R	R	W	NA	R	W	NA	R	W	NA	R	W	NA	NA	R	W	W	W	R	W	W	W	R	R	R	R	R
chr2p4834697	2	4834697	NA	R	R	W	NA	NA	NA	R	R	W	NA	W	R	W	NA	NA	W	R	W	W	R	R	W	NA	R	W	NA	R	W	NA	R	W	NA	NA	R	W	W	W	R	W	W	W	NA	R	R	R	NA
chr2p4834842	2	4834842	NA	R	R	W	NA	NA	NA	R	R	NA	R	W	R	W	NA	NA	W	R	W	W	R	R	W	NA	R	W	R	NA	NA	NA	R	W	NA	NA	R	W	W	W	R	NA	NA	W	R	R	R	R	NA
chr2p4834876	2	4834876	NA	R	R	W	NA	NA	NA	R	R	W	R	W	R	W	NA	NA	W	R	W	W	R	R	W	NA	R	W	R	NA	W	NA	R	W	NA	R	R	W	W	W	R	W	W	W	R	R	R	R	NA
chr2p4834885	2	4834885	NA	R	R	W	NA	NA	NA	R	R	W	R	W	R	W	NA	NA	W	R	W	W	R	R	W	NA	R	W	R	NA	W	NA	R	W	NA	R	R	W	W	W	R	W	W	W	R	R	R	R	NA
chr2p4834937	2	4834937	NA	R	R	W	NA	NA	NA	R	R	W	R	W	R	W	NA	R	W	R	W	W	R	R	W	NA	R	W	R	R	W	R	R	W	NA	R	R	W	W	W	R	NA	W	W	R	R	R	R	R
chr2p4835033	2	4835033	NA	R	R	W	NA	NA	NA	NA	R	W	NA	W	R	W	NA	NA	W	R	W	W	R	R	W	NA	R	W	R	NA	W	NA	NA	W	NA	R	NA	W	W	W	R	W	W	W	R	R	R	R	NA
chr2p4835065	2	4835065	NA	R	R	W	NA	NA	NA	NA	R	W	NA	W	NA	W	NA	NA	W	R	W	W	R	R	W	NA	R	W	R	NA	W	NA	NA	W	NA	R	NA	W	W	W	R	W	W	W	R	R	R	R	NA
chr2p4835129	2	4835129	NA	R	R	W	NA	NA	NA	NA	R	W	NA	W	R	W	NA	NA	W	R	W	W	R	R	W	NA	R	W	NA	NA	W	NA	R	W	NA	NA	R	W	W	W	R	W	W	W	R	R	R	R	R
chr2p4835134	2	4835134	NA	R	R	W	NA	NA	NA	NA	R	W	NA	W	R	W	NA	NA	W	R	W	W	R	R	W	NA	R	W	NA	NA	W	NA	R	W	NA	NA	R	W	W	W	R	W	W	W	R	R	R	R	R
chr2p4835282	2	4835282	NA	R	R	W	W	NA	NA	NA	R	W	NA	NA	NA	W	NA	NA	W	R	W	W	R	R	W	NA	NA	W	R	NA	W	NA	R	W	NA	NA	NA	W	W	W	NA	W	W	W	NA	NA	NA	R	NA
chr2p4835297	2	4835297	NA	R	R	W	W	NA	NA	NA	R	W	NA	NA	NA	NA	NA	NA	W	R	W	W	R	R	W	NA	NA	W	R	NA	W	NA	R	W	NA	NA	NA	W	W	W	NA	W	W	W	NA	NA	NA	R	NA
chr2p4835318	2	4835318	NA	R	R	NA	W	NA	NA	NA	R	W	R	W	NA	W	NA	NA	W	R	W	W	R	R	W	NA	NA	W	R	NA	W	NA	R	W	NA	NA	R	W	W	W	R	W	W	W	R	R	R	R	NA
chr2p4835321	2	4835321	NA	R	R	NA	W	NA	NA	NA	R	W	R	W	NA	W	NA	NA	W	R	W	W	R	R	W	NA	NA	W	R	NA	W	NA	R	W	NA	NA	R	W	W	W	R	W	W	W	R	R	R	R	NA
chr2p4835330	2	4835330	NA	R	R	NA	W	NA	NA	NA	R	W	R	W	NA	W	NA	NA	W	R	W	W	R	R	W	NA	NA	W	R	NA	W	NA	R	W	NA	NA	R	W	W	W	R	W	W	W	R	R	R	R	NA
chr2p4835462	2	4835462	NA	R	R	W	NA	NA	NA	NA	R	W	NA	W	R	W	NA	NA	W	NA	W	W	R	R	W	NA	R	W	NA	NA	W	NA	R	W	NA	NA	R	W	W	W	R	W	W	W	NA	R	NA	NA	NA
chr2p4835487	2	4835487	NA	R	R	W	NA	NA	NA	NA	R	W	NA	W	NA	W	NA	NA	W	NA	W	W	R	R	W	NA	R	W	NA	NA	W	NA	R	W	NA	NA	R	W	W	W	R	W	W	W	NA	R	NA	NA	NA
chr2p4835559	2	4835559	NA	R	R	W	NA	NA	NA	NA	R	W	R	W	R	W	NA	NA	W	R	W	W	R	R	W	NA	R	W	R	R	W	NA	R	W	NA	NA	R	W	W	W	R	W	W	W	R	R	R	R	R
chr2p4835587	2	4835587	NA	R	R	W	NA	NA	NA	NA	R	W	R	W	R	W	NA	NA	W	R	W	W	R	R	W	NA	R	W	NA	NA	W	NA	R	W	NA	NA	R	W	W	W	R	W	W	W	NA	R	R	R	NA
chr2p4835593	2	4835593	NA	R	R	W	NA	NA	NA	NA	R	W	NA	W	R	W	NA	NA	W	R	W	W	R	R	W	NA	R	W	NA	NA	W	NA	R	W	NA	NA	NA	W	W	W	R	W	W	W	NA	R	R	R	NA
chr2p4835598	2	4835598	NA	R	R	W	NA	NA	NA	NA	R	W	NA	W	R	W	NA	NA	W	R	W	W	R	R	W	NA	R	W	NA	NA	W	NA	R	W	NA	NA	R	W	W	W	R	W	W	W	NA	R	R	R	NA
chr2p4835624	2	4835624	NA	R	R	W	NA	NA	NA	NA	R	W	NA	W	NA	W	NA	NA	W	R	W	W	R	R	W	NA	R	W	NA	NA	W	NA	R	W	NA	NA	R	W	W	W	R	W	W	W	NA	R	R	R	NA
chr2p4835628	2	4835628	NA	R	R	W	NA	NA	NA	NA	R	W	NA	W	R	W	NA	NA	W	R	W	W	R	R	W	NA	R	W	NA	NA	W	NA	R	W	NA	NA	R	W	W	W	R	W	W	W	NA	R	NA	R	NA
chr2p4835645	2	4835645	NA	R	R	W	NA	NA	NA	NA	R	W	NA	W	NA	W	NA	NA	W	R	W	W	R	R	W	NA	R	W	NA	NA	W	NA	R	W	NA	NA	R	W	W	W	R	W	W	W	NA	R	R	R	NA
chr2p4839611	2	4839611	NA	R	R	W	W	NA	NA	NA	R	W	NA	W	NA	W	NA	NA	W	R	W	W	R	R	W	NA	R	W	NA	NA	W	NA	R	W	NA	R	R	W	W	W	R	W	W	W	R	R	R	R	R
chr2p4852860	2	4852860	NA	R	R	W	NA	NA	NA	NA	R	W	NA	W	R	W	NA	NA	W	R	W	W	R	R	W	NA	R	W	R	R	W	NA	R	NA	NA	R	R	W	W	W	R	W	W	W	R	R	R	R	NA
chr2p4854192	2	4854192	NA	R	R	NA	W	NA	NA	NA	R	W	NA	W	R	W	NA	NA	W	R	W	W	R	R	W	NA	R	W	R	NA	W	NA	R	W	NA	NA	NA	W	W	W	R	W	W	W	R	R	R	R	R
chr2p4856871	2	4856871	NA	R	R	W	W	NA	NA	NA	R	W	R	W	R	W	NA	NA	W	R	W	W	R	R	W	NA	R	W	R	R	W	NA	R	NA	NA	R	R	W	W	W	R	W	W	W	R	R	R	R	R
chr2p4856883	2	4856883	NA	R	R	W	W	R	NA	NA	R	W	R	W	R	W	NA	NA	W	R	W	W	R	R	W	NA	R	W	R	R	W	NA	R	NA	NA	R	R	W	W	W	R	W	W	W	R	R	R	R	R
chr2p4857024	2	4857024	NA	R	R	W	NA	NA	NA	NA	R	W	NA	W	NA	W	NA	NA	W	R	W	W	R	R	W	NA	NA	W	R	NA	W	NA	R	NA	NA	R	R	W	W	W	R	W	W	W	R	R	NA	R	R
chr2p4857025	2	4857025	NA	R	R	W	NA	NA	NA	NA	R	W	NA	W	NA	W	NA	NA	W	R	W	W	R	R	W	NA	R	W	R	NA	W	NA	R	NA	NA	R	R	W	W	W	R	W	W	W	R	R	R	R	R
chr2p4858745	2	4858745	NA	R	R	W	NA	NA	NA	NA	R	W	NA	W	R	W	NA	NA	W	R	W	W	R	R	W	NA	R	W	R	R	W	NA	R	W	NA	R	R	W	W	W	R	W	W	W	R	R	R	R	R
chr2p4858793	2	4858793	NA	R	R	W	NA	NA	NA	NA	R	W	NA	W	R	W	NA	NA	W	R	W	W	R	R	W	NA	R	W	R	R	W	NA	R	W	NA	R	R	W	W	W	R	W	W	W	R	R	R	R	R
chr2p4859549	2	4859549	NA	R	R	W	W	NA	NA	NA	R	W	NA	W	NA	W	NA	NA	W	R	W	W	R	R	W	NA	R	W	R	NA	W	NA	R	NA	NA	R	R	W	W	W	R	W	W	W	R	R	R	R	R
chr2p4869383	2	4869383	NA	R	R	W	NA	NA	NA	NA	R	W	NA	W	R	W	NA	NA	W	R	W	W	R	R	W	NA	R	W	NA	R	W	NA	R	W	NA	NA	R	W	W	W	R	W	W	W	R	R	R	R	NA
chr2p4869468	2	4869468	NA	R	R	W	NA	NA	NA	NA	R	W	NA	W	NA	W	NA	NA	W	R	W	W	R	R	W	NA	NA	W	NA	NA	W	NA	R	W	NA	NA	R	W	W	W	R	W	W	W	R	R	NA	R	NA
chr2p4879161	2	4879161	NA	R	R	W	W	NA	NA	NA	R	W	NA	W	NA	W	NA	NA	W	R	W	W	R	R	W	NA	R	W	NA	NA	W	NA	R	NA	NA	R	R	R	W	W	R	W	W	W	R	R	R	R	R
chr2p4922050	2	4922050	NA	R	R	W	NA	NA	NA	NA	R	W	NA	W	R	NA	NA	NA	W	R	W	NA	R	R	W	NA	R	W	NA	R	W	NA	R	NA	NA	R	R	R	W	W	R	W	W	W	R	R	R	R	R
chr2p4969668	2	4969668	NA	R	R	W	NA	NA	NA	NA	R	W	NA	W	R	W	NA	NA	W	R	W	W	R	R	W	W	R	W	NA	R	W	NA	R	W	NA	NA	R	R	W	W	R	W	W	W	R	R	R	NA	NA
chr2p5022510	2	5022510	NA	W	R	NA	NA	NA	NA	NA	R	NA	NA	W	NA	W	NA	NA	W	R	W	W	R	R	W	NA	R	W	NA	NA	W	NA	R	W	NA	NA	NA	R	W	NA	NA	NA	NA	W	NA	NA	R	R	NA
chr2p5024280	2	5024280	NA	W	R	W	NA	NA	NA	NA	R	W	NA	W	R	W	NA	NA	W	R	W	W	R	R	W	W	R	W	R	NA	W	NA	R	NA	NA	R	R	R	W	W	R	W	W	W	R	R	R	R	R
chr2p5024317	2	5024317	NA	W	R	W	NA	NA	NA	NA	R	W	NA	W	R	W	NA	NA	W	R	W	W	R	R	W	W	R	W	R	NA	W	NA	R	NA	NA	R	R	R	W	W	R	W	W	W	R	R	R	R	R
chr2p5024335	2	5024335	NA	W	R	W	NA	NA	NA	NA	R	W	NA	W	R	W	NA	NA	W	R	W	W	R	R	W	W	R	W	R	NA	W	NA	R	NA	NA	NA	R	R	W	W	R	W	W	W	R	R	R	R	R
chr2p5026413	2	5026413	NA	W	R	W	W	NA	NA	NA	R	W	R	W	R	W	NA	NA	W	R	W	W	R	R	W	W	R	W	NA	R	W	NA	R	W	NA	R	R	R	W	W	R	W	W	W	R	R	R	R	R
chr2p5026468	2	5026468	NA	W	R	W	W	NA	NA	NA	R	W	R	W	R	W	NA	NA	W	R	W	W	R	R	W	W	R	W	NA	R	W	NA	R	W	NA	R	R	R	W	W	R	W	W	W	R	R	R	R	R
chr2p5044438	2	5044438	NA	W	R	W	NA	NA	NA	R	R	W	NA	W	R	NA	NA	NA	W	R	W	W	R	R	W	W	NA	W	NA	NA	W	NA	R	NA	NA	NA	NA	R	W	W	R	NA	W	W	R	R	R	R	NA
dupc2p5075151chr1p1168587	2	5075151	W	W	R	W	NA	NA	NA	R	R	W	W	W	W	W	W	W	W	R	W	W	R	R	W	W	NA	W	W	W	W	NA	R	W	W	NA	R	R	W	W	NA	NA	NA	W	R	R	R	R	NA
dupc2p5075151chr1p1168594	2	5075151	W	W	R	W	NA	NA	NA	R	R	W	W	W	W	W	W	W	W	R	W	W	R	R	W	W	NA	W	W	W	W	NA	R	W	W	NA	R	R	W	W	NA	NA	NA	W	R	R	R	R	NA
dupc2p5075151chr1p1168596	2	5075151	W	W	R	W	NA	NA	NA	NA	R	W	W	W	W	W	W	W	W	R	W	W	R	R	W	W	NA	W	W	W	W	NA	R	W	W	NA	R	R	W	W	NA	NA	NA	W	R	R	R	R	NA
dupc2p5075151chr1p1168601	2	5075151	W	W	R	W	NA	NA	NA	R	R	W	W	W	W	W	W	W	W	R	W	W	R	R	W	W	NA	W	W	W	W	NA	R	W	W	NA	R	R	W	W	NA	NA	NA	W	R	R	R	R	NA
dupc2p5075151chr1p1168605	2	5075151	W	W	R	W	NA	NA	NA	R	R	W	W	W	W	W	W	W	W	R	W	W	R	R	W	W	NA	W	W	W	W	NA	R	W	W	NA	R	R	W	W	NA	NA	NA	W	R	R	R	R	NA
dupc2p5075151chr1p1168608	2	5075151	W	W	R	W	NA	NA	NA	NA	R	W	W	W	W	W	W	W	W	R	W	W	R	R	W	W	NA	W	W	W	W	NA	R	W	W	NA	R	R	W	W	NA	NA	NA	W	R	R	R	R	NA
dupc2p5075151chr1p1168621	2	5075151	W	W	R	W	NA	NA	NA	NA	R	W	W	W	W	W	W	W	W	R	W	W	R	R	W	W	NA	W	W	W	W	NA	R	W	W	NA	R	R	W	W	NA	NA	NA	W	R	R	R	R	NA
dupc2p5075151chr1p1170091	2	5075151	W	W	R	W	NA	NA	NA	NA	R	W	NA	W	W	W	W	W	W	R	W	W	R	R	W	W	R	W	W	W	W	NA	R	W	W	NA	R	R	W	W	R	W	W	W	R	R	R	R	R
dupc2p5075151chr1p1172048	2	5075151	W	W	R	W	NA	NA	NA	R	R	W	W	W	W	W	W	W	W	R	W	W	R	R	W	W	R	W	R	W	W	NA	R	W	W	NA	R	R	W	W	R	W	W	W	R	R	R	R	R
dupc2p5075151chr1p1172066	2	5075151	W	W	R	W	NA	NA	NA	R	R	W	W	W	W	W	W	W	W	R	W	W	R	R	W	W	R	W	R	W	W	NA	R	W	W	NA	R	R	W	W	R	W	W	W	R	R	R	R	R
dupc2p5075151chr1p1182745	2	5075151	W	NA	R	W	NA	NA	NA	W	R	W	W	NA	NA	W	W	W	W	R	W	W	R	R	W	W	NA	W	R	W	W	NA	R	W	W	NA	NA	R	W	W	NA	W	W	W	NA	R	R	R	NA
dupc2p5075151chr1p1192010	2	5075151	W	W	R	W	NA	NA	NA	R	R	W	R	W	NA	NA	W	W	W	R	W	W	R	R	W	W	R	W	R	R	W	NA	R	W	W	R	R	R	W	W	R	W	W	W	R	R	R	R	R
dupc2p5075151chr1p1207115	2	5075151	W	W	R	W	NA	NA	NA	W	R	W	R	W	NA	W	W	W	W	R	W	W	R	R	W	W	NA	W	W	W	W	NA	R	W	W	NA	R	R	W	W	NA	W	W	W	NA	NA	R	R	NA
dupc2p5075151chr1p1207843	2	5075151	W	W	R	W	NA	NA	NA	NA	R	W	W	W	R	W	W	W	W	R	W	W	R	R	W	W	R	W	W	W	W	NA	R	W	W	R	R	R	W	W	R	W	W	W	R	R	R	R	NA
dupc2p5075151chr1p1208014	2	5075151	W	W	R	W	NA	NA	NA	NA	R	W	NA	W	W	W	W	W	W	R	W	W	R	R	W	W	NA	W	NA	W	W	NA	R	W	NA	NA	R	R	W	W	R	W	W	W	R	R	R	R	NA
dupc2p5075151chr1p1211898	2	5075151	W	W	R	W	NA	NA	NA	W	R	W	W	W	R	W	W	W	W	R	W	W	R	R	W	W	R	W	W	W	W	NA	R	W	W	R	R	R	W	W	R	W	W	W	R	R	R	R	R
dupc2p5075151chr1p1217858	2	5075151	W	W	R	W	NA	NA	NA	W	R	W	W	W	R	NA	W	W	W	R	W	W	R	R	W	W	R	W	NA	W	W	NA	R	W	W	R	R	R	W	W	R	W	W	W	R	R	R	R	R
dupc2p5075151chr1p1316146	2	5075151	W	W	R	W	NA	NA	NA	W	R	W	W	W	NA	NA	W	W	W	R	W	W	R	R	W	W	R	W	R	R	W	NA	R	W	W	R	R	R	W	W	R	W	W	W	R	R	R	R	R
dupc2p5075151chr1p1352282	2	5075151	W	W	R	W	NA	NA	NA	W	R	W	W	W	R	W	W	W	W	R	W	W	R	R	W	W	NA	W	NA	W	NA	NA	NA	W	W	NA	R	R	W	W	NA	W	W	W	R	R	R	R	NA
dupc2p5075151chr1p1396006	2	5075151	W	W	R	W	NA	NA	NA	W	R	W	W	W	NA	NA	W	W	W	R	W	W	R	R	W	W	NA	W	W	W	W	NA	R	W	W	R	R	R	W	W	R	W	W	W	R	R	R	R	NA
dupc2p5075151chr1p1403530	2	5075151	W	W	R	W	NA	NA	NA	W	R	W	R	W	R	W	W	W	W	R	W	W	R	R	W	W	R	W	W	W	W	NA	R	W	W	NA	R	R	W	W	R	W	W	W	R	R	R	R	R
dupc2p5075151chr1p1432224	2	5075151	W	W	R	W	NA	NA	NA	W	R	W	W	W	NA	W	W	W	W	R	W	W	R	R	W	W	R	W	R	NA	W	NA	NA	W	W	NA	R	R	W	W	R	W	W	W	R	R	R	R	NA
dupc2p5075151chr1p1432259	2	5075151	W	W	R	W	NA	NA	NA	W	R	W	W	W	NA	W	W	W	W	R	W	W	R	R	W	W	R	W	R	NA	W	NA	R	W	W	NA	R	R	W	W	R	W	W	W	R	R	R	R	NA
dupc2p5075151chr1p1437735	2	5075151	W	W	R	W	NA	NA	NA	W	R	W	W	W	NA	W	W	W	W	R	W	W	R	R	W	W	R	W	NA	NA	W	NA	R	NA	W	R	R	R	W	W	R	W	W	W	R	R	R	R	R
dupc2p5075151chr1p1438146	2	5075151	W	W	R	W	NA	NA	NA	W	R	W	W	W	R	W	W	W	W	R	W	W	R	R	W	W	R	W	R	W	W	NA	R	W	W	NA	R	R	W	W	R	W	W	W	R	R	R	R	NA
dupc2p5075151chr1p1448337	2	5075151	W	W	R	W	NA	NA	NA	NA	R	W	W	W	W	W	W	W	W	R	W	W	R	R	W	W	NA	W	R	W	W	NA	R	W	W	NA	R	R	W	W	R	NA	W	W	R	R	R	R	R
dupc2p5075151chr1p1448370	2	5075151	W	W	R	W	NA	NA	NA	NA	R	W	W	W	W	W	W	W	W	R	W	W	R	R	W	W	NA	W	NA	W	W	NA	R	W	W	NA	R	R	W	W	R	W	W	W	R	R	R	R	R
dupc2p5075151chr1p1448463	2	5075151	W	W	R	W	NA	NA	NA	R	R	W	W	W	W	W	W	W	W	R	W	W	R	R	W	W	NA	W	R	W	W	NA	R	W	W	NA	R	R	W	W	R	W	W	W	R	R	R	R	R
dupc2p5075151chr1p1448483	2	5075151	W	W	R	W	NA	NA	NA	NA	R	W	W	W	W	W	W	W	W	R	W	W	R	R	W	W	NA	W	R	W	W	NA	R	W	W	NA	R	R	W	W	R	W	W	W	R	R	R	R	R
dupc2p5075151chr1p1448517	2	5075151	W	W	R	W	NA	NA	NA	NA	R	W	W	W	W	W	W	W	W	R	W	W	R	R	W	W	NA	W	R	W	W	NA	R	W	W	NA	R	R	W	W	R	NA	W	W	R	R	R	R	R
dupc2p5075151chr1p1456930	2	5075151	W	W	R	W	NA	NA	NA	W	R	W	W	W	NA	W	W	W	W	R	W	W	R	R	W	W	R	W	W	W	W	NA	R	NA	W	R	R	R	W	W	R	W	W	W	R	R	R	R	NA
dupc2p5075151chr1p1472068	2	5075151	W	W	R	W	NA	NA	NA	NA	R	W	NA	W	NA	W	W	W	W	R	W	W	R	R	W	W	R	W	R	NA	W	NA	R	W	W	NA	R	R	W	W	R	W	W	W	R	R	R	R	NA
dupc2p5075151chr1p1487521	2	5075151	W	W	R	W	NA	NA	NA	NA	R	W	W	W	W	W	W	W	W	R	W	W	R	R	W	W	R	W	R	W	W	NA	R	W	W	R	R	R	W	W	R	W	W	W	R	R	R	R	R
dupc2p5075151chr1p1492778	2	5075151	W	W	R	W	NA	NA	NA	W	R	W	W	W	W	W	W	W	W	R	W	W	R	R	W	W	R	W	W	W	W	NA	R	NA	W	R	R	R	W	W	R	W	W	W	R	R	R	R	R
dupc2p5075151chr1p1552840	2	5075151	W	W	R	W	NA	NA	NA	W	R	W	W	W	W	W	W	W	W	R	W	W	R	R	W	W	NA	W	NA	R	W	NA	R	W	W	NA	R	R	W	W	NA	W	W	W	R	R	R	R	NA
dupc2p5075151chr1p1557356	2	5075151	W	W	R	W	NA	NA	NA	W	R	W	R	W	R	NA	W	W	W	R	W	W	R	R	W	W	R	W	W	R	W	NA	R	W	W	R	R	R	W	W	R	W	W	W	R	R	R	R	R
dupc2p5075151chr1p1570391	2	5075151	W	W	R	W	NA	NA	NA	W	R	W	NA	W	NA	NA	W	W	W	R	W	W	R	R	W	W	NA	W	R	R	W	NA	R	W	W	NA	R	R	W	NA	R	W	NA	W	NA	R	R	R	NA
chr2p5086276	2	5086276	NA	W	R	W	NA	NA	NA	NA	NA	W	NA	W	NA	W	NA	NA	W	R	W	W	R	R	W	NA	R	W	NA	NA	W	NA	R	NA	NA	R	R	R	W	W	R	W	W	W	R	R	R	R	R
chr2p5210203	2	5210203	NA	W	R	W	NA	NA	NA	NA	R	W	R	W	NA	NA	NA	NA	W	R	W	W	R	R	W	NA	R	W	R	NA	W	NA	R	W	NA	NA	R	R	W	W	R	W	W	R	R	R	R	R	NA
chr2p5210480	2	5210480	NA	W	R	W	NA	R	NA	NA	R	W	NA	W	R	R	NA	NA	W	R	W	W	R	R	W	NA	R	W	NA	R	W	NA	R	W	NA	NA	NA	R	W	W	R	NA	W	R	R	R	R	R	NA
chr2p5211242	2	5211242	NA	W	R	NA	W	NA	NA	NA	R	W	NA	W	NA	R	NA	NA	W	R	W	W	R	R	W	NA	R	W	NA	NA	W	NA	R	NA	NA	NA	R	R	W	W	R	W	W	R	R	R	R	R	NA
chr2p5211243	2	5211243	NA	W	R	NA	W	NA	NA	NA	R	W	NA	W	NA	R	NA	NA	W	R	W	W	R	R	W	NA	R	W	NA	NA	W	NA	R	NA	NA	NA	R	R	W	W	R	W	W	R	R	R	R	R	NA
chr2p5217533	2	5217533	NA	W	R	W	W	R	NA	NA	R	W	NA	W	R	R	NA	NA	W	R	W	W	R	R	W	NA	NA	W	R	NA	W	NA	R	W	NA	NA	NA	R	W	W	NA	W	W	R	NA	R	R	NA	NA
chr2p5242226	2	5242226	NA	W	R	W	W	NA	NA	NA	R	W	NA	W	R	NA	NA	NA	W	R	W	W	R	R	W	NA	R	W	NA	R	W	NA	R	W	NA	NA	R	R	W	W	R	W	W	R	R	R	R	R	NA
chr2p5325546	2	5325546	NA	W	R	W	NA	NA	NA	NA	R	W	NA	W	R	R	NA	NA	W	R	W	W	R	R	W	W	R	W	R	NA	W	NA	R	W	NA	NA	NA	R	W	W	R	W	W	R	NA	R	R	R	NA
chr2p5325708	2	5325708	NA	W	R	W	W	NA	NA	NA	R	W	NA	W	R	R	NA	NA	W	R	W	W	R	R	W	W	NA	W	NA	NA	W	NA	R	W	NA	NA	R	R	W	NA	R	W	W	R	NA	R	R	R	NA
chr2p5329360	2	5329360	NA	W	R	W	W	NA	NA	NA	R	NA	R	W	R	R	NA	NA	W	R	NA	NA	R	R	W	W	R	W	NA	R	W	NA	R	W	NA	NA	R	R	W	W	R	W	W	R	R	R	R	R	NA
chr2p5329520	2	5329520	NA	W	R	W	NA	NA	NA	NA	R	W	R	W	NA	R	NA	NA	W	R	W	W	R	R	W	NA	R	W	NA	NA	W	NA	R	NA	NA	R	R	R	W	W	R	W	W	R	R	R	R	NA	R
chr2p5329580	2	5329580	NA	W	R	W	NA	NA	NA	NA	R	W	R	NA	NA	R	NA	NA	W	R	W	W	R	R	W	NA	R	W	NA	NA	W	NA	R	W	NA	R	R	R	W	W	R	W	W	R	R	R	R	R	R
chr2p5340183	2	5340183	NA	W	R	W	W	NA	NA	NA	R	W	NA	W	R	R	NA	NA	W	R	W	W	R	R	W	W	R	W	R	NA	W	NA	R	NA	NA	R	R	R	W	W	R	W	W	R	R	R	R	R	R
chr2p5414804	2	5414804	NA	W	R	W	NA	NA	NA	R	R	W	NA	W	NA	R	NA	NA	W	R	W	W	R	R	W	W	R	W	NA	NA	W	NA	R	W	NA	NA	NA	R	W	W	R	W	W	R	R	R	R	R	NA
chr2p5415042	2	5415042	NA	W	R	W	NA	NA	NA	NA	R	W	NA	W	NA	R	NA	NA	W	R	W	W	R	R	W	W	NA	W	NA	NA	W	NA	R	W	NA	NA	R	R	W	W	R	W	NA	R	R	R	R	R	NA
chr2p5417036	2	5417036	NA	W	R	W	NA	R	NA	NA	R	W	NA	W	NA	R	NA	NA	W	R	W	W	R	R	W	W	R	W	NA	NA	W	NA	R	W	NA	R	R	R	W	W	R	W	W	R	R	R	R	R	R
chr2p5417681	2	5417681	NA	W	R	W	NA	NA	NA	NA	R	W	NA	W	NA	R	NA	NA	W	R	W	W	R	R	W	W	NA	W	NA	NA	NA	NA	R	NA	NA	NA	R	R	W	W	R	W	W	R	R	R	R	R	R
chr2p5417824	2	5417824	NA	W	R	W	W	NA	NA	NA	R	W	NA	W	NA	R	NA	NA	W	R	W	W	R	R	W	W	NA	W	NA	NA	W	NA	R	NA	NA	NA	R	R	W	W	R	W	W	R	R	R	R	R	R
chr2p5489730	2	5489730	NA	W	R	W	NA	R	NA	NA	R	W	R	W	R	R	NA	NA	W	R	W	W	R	R	W	W	NA	W	R	NA	W	NA	R	W	NA	NA	R	R	W	W	R	W	W	R	R	R	R	R	NA
chr2p5489829	2	5489829	NA	W	R	W	NA	NA	NA	NA	R	W	NA	W	R	R	NA	NA	W	R	W	W	R	R	W	W	NA	W	R	NA	W	NA	R	W	NA	NA	R	R	W	W	R	W	W	R	R	R	R	R	NA
chr2p5491709	2	5491709	NA	W	R	W	NA	NA	NA	NA	R	W	NA	W	NA	NA	NA	NA	W	R	W	W	R	R	W	W	R	W	NA	NA	W	NA	R	W	NA	NA	R	R	W	W	R	W	W	R	R	R	R	R	NA
chr2p5491710	2	5491710	NA	W	R	W	NA	NA	NA	NA	R	W	NA	W	NA	NA	NA	NA	W	R	W	W	R	R	W	W	R	W	NA	NA	W	NA	R	W	NA	NA	R	R	W	W	R	W	W	R	R	R	R	R	NA
chr2p5516309	2	5516309	NA	W	R	W	W	NA	NA	NA	R	W	NA	W	NA	R	NA	NA	W	R	W	W	R	R	W	W	R	W	R	R	W	NA	R	W	NA	NA	R	R	W	W	R	NA	W	R	R	R	R	R	NA
chr2p5523738	2	5523738	NA	W	R	W	W	R	NA	W	R	W	NA	W	R	R	NA	NA	W	R	W	W	R	R	W	W	R	W	R	NA	W	NA	R	W	NA	NA	R	R	W	W	R	W	W	R	R	R	R	R	NA
chr2p5634137	2	5634137	NA	W	R	W	W	NA	NA	NA	R	W	NA	W	R	R	NA	NA	W	R	W	W	R	R	W	W	R	W	R	R	W	NA	R	W	R	NA	R	R	W	W	R	W	W	W	R	R	R	R	R
chr2p5634216	2	5634216	NA	W	R	W	W	NA	NA	NA	R	W	NA	W	R	R	NA	NA	W	R	W	W	R	R	W	W	NA	W	NA	R	W	NA	R	W	R	NA	R	R	W	W	R	W	W	W	R	R	R	R	R
chr2p5647921	2	5647921	NA	W	R	W	W	NA	NA	R	R	W	NA	W	NA	R	NA	NA	W	R	W	W	R	R	W	W	R	W	R	R	W	NA	R	W	NA	R	R	R	W	W	R	W	W	W	R	R	R	R	NA
chr2p5653829	2	5653829	NA	W	R	W	W	NA	NA	NA	R	W	NA	W	R	R	NA	NA	W	R	W	W	R	R	W	W	R	W	R	R	W	NA	R	W	NA	NA	R	R	W	W	R	W	W	W	R	R	R	R	NA
chr2p5653883	2	5653883	NA	W	R	W	NA	NA	NA	NA	R	W	NA	W	NA	R	NA	NA	W	R	W	W	R	R	W	W	R	W	NA	NA	W	NA	NA	W	NA	R	R	R	W	W	R	W	W	W	R	R	R	R	R
chr2p5658637	2	5658637	NA	W	R	W	NA	NA	NA	NA	R	NA	NA	W	NA	R	NA	NA	W	R	NA	W	R	R	W	W	R	W	NA	NA	W	NA	R	W	NA	NA	NA	R	NA	NA	NA	W	W	W	R	NA	R	R	NA
chr2p5658722	2	5658722	NA	W	R	W	NA	NA	NA	NA	R	NA	NA	W	R	R	NA	NA	W	R	NA	W	R	R	W	W	NA	W	NA	NA	W	NA	R	W	NA	NA	NA	R	W	NA	NA	W	W	W	R	NA	NA	R	NA
chr2p5672518	2	5672518	NA	W	R	W	W	NA	NA	NA	R	W	NA	W	R	R	NA	NA	W	R	W	W	R	R	W	W	R	W	NA	NA	W	NA	R	W	NA	NA	R	R	W	W	R	W	W	W	R	R	R	R	R
chr2p5672720	2	5672720	NA	W	R	W	NA	NA	NA	NA	R	W	NA	W	R	R	NA	NA	W	R	W	W	R	R	W	W	NA	W	NA	R	W	NA	R	W	NA	NA	R	R	W	W	R	W	W	W	NA	R	R	NA	NA
chr2p5672743	2	5672743	NA	W	R	W	NA	NA	NA	NA	R	W	NA	W	R	R	NA	NA	W	R	W	W	R	R	W	W	NA	W	NA	NA	W	NA	R	W	NA	NA	R	R	W	W	R	W	W	W	NA	R	R	NA	NA
chr2p5672774	2	5672774	NA	W	R	W	NA	NA	NA	NA	R	W	NA	W	R	R	NA	NA	W	R	W	W	R	R	W	W	NA	W	NA	R	W	NA	R	W	NA	NA	R	R	W	W	R	W	W	W	NA	R	R	NA	NA
chr2p5700525	2	5700525	R	W	R	W	W	NA	NA	NA	R	W	NA	W	NA	R	NA	NA	W	R	W	W	R	R	W	W	NA	W	NA	NA	W	NA	R	W	NA	NA	NA	R	W	W	R	NA	NA	W	R	NA	NA	R	NA
chr2p5700659	2	5700659	R	W	R	W	W	NA	NA	NA	R	W	NA	W	NA	R	NA	NA	W	R	W	W	R	R	W	W	NA	W	NA	NA	W	NA	R	W	NA	NA	NA	R	W	W	R	NA	W	W	R	R	R	R	NA
chr2p5700672	2	5700672	R	W	R	W	W	NA	NA	NA	R	W	NA	W	NA	R	NA	NA	W	R	W	W	R	R	W	W	NA	W	NA	NA	NA	NA	R	W	NA	NA	NA	R	W	W	R	NA	NA	W	R	R	R	R	NA
chr2p5700729	2	5700729	R	W	R	W	W	NA	NA	NA	R	W	NA	W	NA	R	NA	NA	W	R	W	W	R	R	W	W	NA	W	NA	NA	NA	NA	R	W	NA	NA	NA	R	W	W	R	NA	NA	W	R	R	R	R	NA
chr2p5702650	2	5702650	NA	W	R	NA	NA	NA	NA	NA	R	W	NA	NA	NA	R	NA	NA	W	R	W	W	R	R	NA	W	R	NA	NA	R	W	NA	R	NA	NA	R	R	R	W	NA	R	W	NA	W	R	R	R	R	R
chr2p5702659	2	5702659	NA	W	R	NA	NA	NA	NA	NA	R	W	NA	NA	NA	R	NA	NA	W	R	W	W	R	R	NA	W	R	NA	NA	R	W	NA	R	NA	NA	R	R	R	W	NA	R	W	NA	W	R	R	R	R	R
chr2p5714692	2	5714692	NA	W	R	W	W	NA	NA	NA	R	W	NA	W	R	R	NA	NA	W	R	W	W	R	R	W	W	R	W	NA	NA	W	NA	R	NA	NA	R	R	R	W	W	R	W	W	W	R	R	R	R	R
chr2p5714722	2	5714722	NA	W	R	W	NA	NA	NA	NA	R	W	NA	W	R	R	NA	NA	W	R	W	W	R	R	W	W	R	W	NA	NA	W	NA	R	NA	NA	R	R	R	W	W	R	W	W	W	R	R	R	R	R
chr2p5716446	2	5716446	NA	W	R	W	NA	NA	NA	NA	R	W	NA	W	NA	R	NA	NA	W	R	W	W	R	R	W	W	R	W	R	NA	W	NA	R	NA	NA	NA	R	R	W	W	R	W	W	W	R	R	R	R	R
chr2p5726087	2	5726087	NA	W	R	W	W	NA	NA	R	R	W	NA	NA	NA	R	NA	NA	W	R	W	W	R	R	W	W	NA	W	NA	NA	W	NA	R	W	NA	NA	R	R	W	W	NA	W	W	W	NA	R	R	R	NA
chr2p5726127	2	5726127	NA	W	R	W	W	NA	NA	R	R	W	NA	NA	NA	R	NA	NA	W	R	W	W	R	R	W	W	NA	W	NA	NA	W	NA	R	W	NA	NA	R	R	W	W	NA	W	W	W	NA	R	R	R	NA
chr2p5872095	2	5872095	NA	W	R	W	NA	NA	NA	NA	R	W	NA	W	R	R	NA	NA	W	R	W	W	R	R	W	W	R	W	NA	NA	W	NA	R	NA	NA	NA	R	R	W	W	R	W	W	W	R	R	R	R	NA
chr2p5873007	2	5873007	NA	W	R	W	NA	NA	NA	NA	R	W	R	W	NA	R	NA	NA	W	R	W	W	R	R	W	W	R	W	R	NA	W	NA	R	NA	NA	NA	R	R	W	W	R	W	W	W	R	R	R	R	R
chr2p5873008	2	5873008	NA	W	R	W	NA	NA	NA	NA	R	W	R	W	NA	R	NA	NA	W	R	W	W	R	R	W	W	R	W	R	NA	W	NA	R	NA	NA	NA	R	R	W	W	R	W	W	W	R	R	R	R	R
chr2p5884574	2	5884574	NA	W	R	W	NA	NA	NA	NA	R	W	NA	W	NA	R	NA	NA	W	R	W	W	R	R	W	W	NA	W	R	NA	W	NA	R	NA	NA	R	R	R	W	W	R	W	W	W	R	R	R	R	R
chr2p5884591	2	5884591	NA	W	R	W	NA	NA	NA	NA	R	W	NA	W	NA	R	NA	NA	W	R	W	W	R	R	W	W	R	W	R	NA	W	NA	R	NA	NA	R	R	R	W	W	R	W	W	W	R	R	R	R	R
chr2p5888537	2	5888537	NA	W	R	W	W	NA	NA	NA	R	W	NA	W	NA	R	NA	NA	W	R	W	W	R	R	W	W	R	W	NA	NA	W	NA	R	NA	NA	NA	R	R	W	W	R	W	W	W	R	R	R	R	R
chr2p5919819	2	5919819	NA	W	R	W	NA	NA	NA	R	R	W	NA	W	R	R	NA	NA	W	R	W	W	R	R	W	W	NA	W	R	NA	NA	NA	R	W	NA	NA	R	R	W	W	R	W	W	W	NA	R	R	R	R
chr2p5964406	2	5964406	R	W	R	W	NA	NA	NA	NA	R	W	R	NA	R	R	NA	NA	W	R	W	W	R	R	W	W	NA	R	R	R	W	NA	R	W	NA	NA	NA	NA	W	W	NA	W	W	W	R	R	R	R	NA
chr2p5974935	2	5974935	NA	W	R	W	NA	NA	NA	NA	R	W	NA	W	NA	R	NA	NA	W	R	W	W	R	R	W	W	R	R	NA	NA	W	NA	NA	W	NA	R	R	R	W	W	R	W	W	W	R	R	R	NA	NA
chr2p5975004	2	5975004	NA	W	R	W	NA	NA	NA	NA	R	W	NA	W	NA	R	NA	NA	W	R	W	W	R	R	W	W	R	R	NA	NA	W	NA	R	W	NA	R	R	R	W	W	R	W	W	W	R	R	R	R	NA
chr2p5975038	2	5975038	NA	W	R	W	NA	NA	NA	NA	R	W	R	W	NA	R	NA	NA	W	R	W	W	R	R	W	W	R	R	R	NA	W	NA	R	W	NA	R	R	R	W	W	R	W	W	W	R	R	R	R	R
chr2p5975228	2	5975228	NA	W	R	W	W	NA	NA	NA	NA	W	NA	W	NA	NA	NA	NA	W	R	W	W	R	NA	W	W	R	R	R	NA	W	NA	R	W	NA	NA	NA	R	W	W	R	W	W	W	R	R	R	R	R
chr2p5976319	2	5976319	NA	W	R	W	NA	NA	NA	NA	R	W	NA	W	R	R	NA	NA	W	R	W	W	R	R	W	W	R	R	NA	NA	W	NA	R	W	NA	NA	R	R	W	W	R	W	W	W	NA	R	R	R	NA
chr2p5976352	2	5976352	NA	W	R	W	NA	NA	NA	NA	R	W	NA	W	R	R	NA	NA	W	R	W	W	R	R	W	W	R	R	NA	NA	W	NA	R	W	NA	NA	R	R	W	W	R	W	W	W	NA	R	R	R	NA
chr2p5976397	2	5976397	NA	W	R	W	NA	NA	NA	NA	R	W	NA	W	NA	NA	NA	NA	W	R	W	W	NA	R	W	W	NA	R	NA	NA	W	NA	R	NA	NA	NA	R	R	W	NA	R	W	NA	W	R	R	R	R	NA
chr2p5976399	2	5976399	NA	W	R	W	NA	NA	NA	NA	R	W	NA	W	NA	NA	NA	NA	W	R	W	W	NA	R	W	W	NA	R	NA	NA	W	NA	R	NA	NA	NA	R	R	W	NA	R	W	NA	W	R	R	R	R	NA
chr2p5976446	2	5976446	NA	W	R	W	W	NA	NA	NA	R	W	NA	W	NA	R	NA	NA	W	R	W	W	R	R	W	W	NA	R	NA	NA	W	NA	R	NA	NA	R	R	R	W	W	R	W	W	W	R	R	R	R	R
chr2p5976456	2	5976456	NA	W	R	W	W	NA	NA	NA	R	W	NA	W	NA	R	NA	NA	W	R	W	W	R	R	W	W	R	R	NA	NA	W	NA	R	NA	NA	R	R	R	W	W	R	W	W	W	R	R	R	R	R
chr2p5976585	2	5976585	NA	W	R	W	W	NA	NA	NA	R	W	R	W	R	R	NA	NA	W	R	W	W	R	R	W	W	R	R	R	NA	W	NA	R	NA	NA	R	R	R	W	W	R	W	W	W	R	R	R	R	R
chr2p5976619	2	5976619	NA	W	R	W	W	NA	NA	NA	R	W	R	W	R	R	NA	NA	W	R	W	W	R	R	W	W	R	R	R	NA	W	NA	R	W	NA	R	R	R	W	W	R	W	W	W	R	R	R	R	R
chr2p5979329	2	5979329	NA	W	R	W	W	NA	NA	NA	R	W	NA	W	NA	R	NA	NA	W	R	W	W	R	R	W	W	R	R	NA	NA	W	NA	R	NA	NA	R	R	R	W	W	R	W	W	W	R	R	R	R	R
chr2p5995303	2	5995303	NA	W	R	W	NA	NA	NA	NA	R	W	R	W	NA	R	NA	NA	W	R	W	W	R	R	W	W	R	R	NA	NA	W	NA	R	NA	NA	R	R	R	W	W	R	W	W	W	R	R	R	R	R
chr2p5995836	2	5995836	NA	W	R	W	NA	NA	NA	NA	R	W	NA	NA	R	R	NA	NA	W	R	W	W	R	R	W	W	R	R	NA	R	W	NA	R	NA	NA	R	R	R	W	W	R	W	W	W	R	R	R	R	R
chr2p5996649	2	5996649	NA	W	R	W	NA	NA	NA	NA	R	W	NA	W	NA	R	NA	NA	W	R	W	W	R	R	W	W	R	R	NA	NA	W	NA	R	W	NA	R	R	R	W	W	R	W	W	W	R	R	R	R	R
chr2p5996653	2	5996653	NA	W	R	W	NA	NA	NA	NA	R	W	NA	W	NA	R	NA	NA	W	R	W	W	R	R	W	W	R	R	NA	NA	W	NA	R	W	NA	R	R	R	W	W	R	W	W	W	R	R	R	R	R
chr2p5996992	2	5996992	NA	W	R	W	NA	NA	NA	NA	R	W	NA	W	NA	R	NA	NA	W	R	W	W	R	R	W	W	NA	R	NA	NA	W	NA	R	W	NA	R	R	R	W	W	R	W	W	W	R	R	R	R	R
chr2p5996993	2	5996993	NA	W	R	W	NA	NA	NA	NA	R	W	NA	W	NA	R	NA	NA	W	R	W	W	R	R	W	W	R	R	NA	NA	W	NA	R	W	NA	R	R	R	W	W	R	W	W	W	R	R	R	R	R
chr2p5997023	2	5997023	NA	W	R	W	NA	NA	NA	NA	R	W	NA	W	NA	R	NA	NA	W	R	W	W	R	R	W	W	R	R	NA	NA	W	NA	R	W	NA	R	R	R	W	W	R	W	W	W	R	R	R	R	R
chr2p5997025	2	5997025	NA	W	R	W	NA	NA	NA	NA	R	W	NA	W	NA	R	NA	NA	W	R	W	W	R	R	W	W	R	R	NA	NA	W	NA	R	W	NA	R	R	R	W	W	R	W	W	W	R	R	R	R	R
chr2p6007125	2	6007125	NA	W	R	W	W	NA	NA	NA	R	W	NA	W	R	NA	NA	NA	W	R	W	W	R	R	W	W	R	R	NA	R	W	NA	R	W	NA	NA	R	R	W	W	R	NA	W	W	R	R	R	R	R
chr2p6010004	2	6010004	NA	W	R	W	NA	NA	NA	NA	R	W	NA	W	R	R	NA	NA	W	R	W	W	R	R	W	W	R	R	NA	NA	W	NA	R	NA	NA	R	R	R	W	W	R	W	W	W	R	R	R	R	R
chr2p6010302	2	6010302	NA	W	R	W	NA	R	NA	NA	R	W	NA	W	NA	R	NA	NA	W	R	W	W	R	R	W	W	NA	R	NA	NA	W	NA	R	W	NA	NA	NA	R	W	W	R	W	W	W	R	R	R	R	NA
chr2p6010303	2	6010303	NA	W	R	W	NA	R	NA	NA	R	W	NA	W	NA	R	NA	NA	W	R	W	W	R	R	W	W	NA	R	NA	NA	W	NA	R	W	NA	NA	NA	R	W	W	R	W	W	W	R	R	R	R	NA
chr2p6010312	2	6010312	NA	W	R	W	NA	R	NA	NA	R	W	NA	W	NA	R	NA	NA	W	R	W	W	R	R	W	W	NA	R	NA	NA	W	NA	R	W	NA	NA	NA	R	W	W	R	W	W	W	R	R	R	NA	NA
chr2p6013024	2	6013024	NA	W	R	W	W	NA	NA	NA	R	W	R	W	R	NA	NA	NA	W	R	W	W	R	R	W	W	NA	R	R	NA	W	NA	R	NA	NA	NA	R	R	NA	W	R	W	W	W	R	R	R	R	NA
chr2p6024394	2	6024394	NA	W	R	W	NA	NA	NA	NA	R	W	NA	W	R	R	NA	NA	W	R	W	NA	R	R	W	W	R	R	NA	NA	W	NA	R	W	NA	R	R	R	W	W	R	W	W	NA	R	R	R	R	R
chr2p6039075	2	6039075	NA	W	R	W	NA	NA	NA	NA	R	W	NA	W	NA	NA	NA	NA	W	R	W	W	R	R	W	W	NA	R	NA	NA	NA	NA	R	W	NA	NA	R	R	W	NA	NA	NA	W	W	R	R	R	R	NA
chr2p6039076	2	6039076	NA	W	R	W	NA	NA	NA	NA	R	W	NA	W	NA	NA	NA	NA	W	R	W	W	NA	R	W	W	NA	R	NA	NA	NA	NA	R	W	NA	NA	R	R	W	NA	NA	NA	W	W	R	R	R	R	NA
chr2p6041036	2	6041036	NA	W	R	W	W	NA	NA	NA	R	W	NA	W	R	R	NA	NA	W	R	W	W	R	R	W	W	R	R	R	R	W	NA	R	W	NA	NA	R	R	W	W	R	W	W	W	R	R	R	R	NA
chr2p6042910	2	6042910	NA	W	R	W	NA	NA	NA	NA	R	W	NA	W	R	R	NA	NA	W	R	W	W	R	R	W	W	R	R	NA	NA	W	NA	R	W	NA	NA	NA	R	W	W	R	W	W	W	R	R	R	R	NA
chr2p6043516	2	6043516	NA	W	R	W	NA	NA	NA	R	R	W	R	W	R	R	NA	NA	W	R	W	W	R	R	W	W	R	R	R	R	W	NA	R	NA	NA	R	R	R	W	W	R	W	W	W	R	R	R	R	R
chr2p6043571	2	6043571	NA	W	R	W	NA	NA	NA	R	R	W	NA	W	R	R	NA	NA	W	R	W	W	R	R	W	W	R	R	R	R	W	NA	R	NA	NA	R	R	R	W	W	R	W	W	W	R	R	R	R	R
chr2p6083049	2	6083049	NA	W	R	W	R	NA	NA	NA	R	W	NA	W	R	R	NA	NA	W	W	W	W	R	R	W	W	R	R	R	NA	W	NA	R	W	NA	R	R	R	W	W	R	W	W	W	R	R	R	R	R
chr2p6095183	2	6095183	NA	W	R	W	R	NA	NA	NA	R	W	NA	W	NA	R	NA	NA	W	W	W	W	R	R	W	W	R	R	R	NA	W	NA	R	NA	NA	R	R	R	W	W	R	W	W	W	R	R	R	R	R
chr2p6116931	2	6116931	NA	W	R	W	R	NA	NA	R	R	W	NA	W	R	R	NA	NA	W	W	W	W	R	R	W	W	R	R	R	NA	W	NA	R	W	NA	R	R	R	W	W	R	W	W	W	R	R	R	R	R
chr2p6122150	2	6122150	NA	W	R	W	R	NA	NA	R	R	W	NA	W	R	R	NA	NA	W	W	W	W	R	R	W	W	R	R	R	R	W	NA	R	W	NA	R	R	R	W	W	R	W	W	W	R	R	R	R	R
chr2p6232557	2	6232557	NA	W	R	W	R	NA	NA	NA	NA	W	W	R	NA	R	NA	NA	W	W	W	W	R	R	W	W	W	R	R	NA	W	NA	R	W	NA	NA	R	R	W	W	R	W	W	W	R	R	R	R	R
chr2p6260520	2	6260520	NA	W	R	W	R	NA	NA	NA	NA	W	W	R	NA	R	NA	NA	W	W	W	W	R	R	W	W	NA	R	NA	NA	W	NA	R	R	NA	NA	R	R	W	W	R	W	W	W	NA	R	R	R	NA
chr2p6261894	2	6261894	NA	W	R	W	R	NA	NA	NA	NA	W	W	R	R	R	NA	NA	W	W	W	W	R	R	W	W	W	R	R	NA	W	NA	R	R	NA	R	R	R	W	W	R	W	W	W	R	R	R	R	R
chr2p6262197	2	6262197	NA	W	R	W	R	NA	NA	NA	NA	W	W	R	NA	R	NA	NA	W	W	W	W	R	R	W	W	W	R	NA	NA	W	NA	R	NA	NA	R	R	R	W	W	R	W	W	W	R	R	R	R	R
chr2p6262225	2	6262225	NA	W	R	W	R	NA	NA	NA	NA	W	W	R	NA	R	NA	NA	W	W	W	W	R	R	W	W	W	R	NA	NA	W	NA	R	NA	NA	R	R	R	W	W	R	W	W	W	R	R	R	R	R
chr2p6277259	2	6277259	NA	W	R	W	R	NA	NA	NA	NA	W	W	R	R	R	NA	NA	W	W	W	W	R	R	W	W	W	R	NA	NA	W	NA	R	R	NA	NA	R	R	W	W	R	NA	NA	W	NA	R	R	R	NA
chr2p6282299	2	6282299	NA	W	R	W	R	NA	NA	R	NA	W	W	R	R	R	NA	NA	W	W	W	W	R	R	W	W	W	R	R	R	W	NA	R	R	NA	R	R	R	W	W	R	W	W	W	R	R	R	R	NA
chr2p6282332	2	6282332	NA	W	R	W	R	NA	NA	R	NA	W	W	R	R	R	NA	NA	W	W	W	W	R	R	W	W	W	R	R	R	W	NA	R	R	NA	R	R	R	W	W	R	W	W	W	R	R	R	R	NA
chr2p6282362	2	6282362	NA	W	R	W	R	NA	NA	R	NA	W	W	R	R	R	NA	NA	W	W	W	W	R	R	W	W	W	R	R	R	W	NA	R	R	NA	NA	R	R	W	W	R	W	W	W	R	R	R	R	NA
chr2p6285144	2	6285144	NA	W	R	W	R	NA	NA	NA	NA	W	W	R	R	R	NA	NA	W	W	W	W	R	R	W	W	W	R	R	NA	W	NA	R	R	NA	NA	R	R	W	W	R	W	W	W	R	R	R	R	NA
chr2p6285359	2	6285359	NA	W	R	W	R	NA	NA	NA	NA	W	W	R	NA	R	NA	NA	W	W	W	W	R	R	W	W	NA	R	NA	R	NA	NA	R	R	NA	NA	NA	R	W	NA	NA	W	W	W	NA	R	R	NA	NA
chr2p6288680	2	6288680	NA	W	R	W	R	NA	NA	NA	NA	W	W	R	NA	R	NA	NA	W	W	W	W	R	R	W	W	W	R	NA	NA	W	NA	R	R	NA	R	R	R	W	W	R	W	W	W	R	R	R	R	R
chr2p6290177	2	6290177	NA	W	R	W	R	NA	NA	NA	NA	W	W	R	NA	R	NA	NA	W	W	W	W	R	R	W	W	W	R	NA	NA	W	NA	NA	R	NA	R	R	R	W	W	R	W	W	W	R	R	R	R	R
chr2p6290207	2	6290207	NA	W	R	W	R	NA	NA	NA	NA	W	W	R	R	R	NA	NA	W	W	W	W	R	R	W	W	W	R	NA	NA	W	NA	R	R	NA	R	R	R	W	W	R	W	W	W	R	R	R	R	R
chr2p6290215	2	6290215	NA	W	R	W	R	NA	NA	NA	NA	W	W	R	R	R	NA	NA	W	W	W	W	R	R	W	W	W	R	NA	NA	W	NA	R	R	NA	NA	R	R	W	W	R	W	W	W	R	R	R	R	R
chr2p6292557	2	6292557	NA	W	R	W	R	NA	NA	R	NA	W	NA	NA	R	NA	NA	NA	W	W	NA	W	R	R	W	NA	NA	R	R	NA	W	NA	R	R	NA	NA	R	R	W	NA	R	W	NA	NA	R	R	R	R	NA
chr2p6299485	2	6299485	NA	W	R	W	R	NA	NA	NA	NA	W	W	R	NA	NA	NA	NA	W	W	W	W	R	R	W	W	NA	R	NA	NA	W	NA	R	R	NA	NA	NA	R	W	W	NA	NA	W	W	R	R	R	R	NA
chr2p6300970	2	6300970	NA	W	R	W	R	NA	NA	NA	NA	W	W	R	NA	NA	NA	NA	W	W	W	W	R	R	W	W	W	R	R	NA	W	NA	R	R	NA	R	R	R	W	W	R	W	W	W	R	R	R	R	R
chr2p6301558	2	6301558	NA	W	R	W	R	NA	NA	NA	NA	W	W	R	R	R	NA	NA	W	W	W	W	R	R	W	NA	W	R	NA	R	W	NA	R	R	NA	R	R	R	W	W	R	W	W	W	R	R	R	R	R
chr2p6301619	2	6301619	NA	W	R	W	R	NA	NA	NA	NA	W	W	R	R	R	NA	NA	W	W	W	W	R	R	W	W	W	R	NA	R	W	NA	R	R	NA	R	R	R	W	W	R	W	W	W	R	R	R	R	R
chr2p6303292	2	6303292	NA	W	R	W	NA	NA	NA	NA	NA	W	W	R	R	R	NA	NA	W	W	W	W	R	R	W	W	NA	R	NA	NA	W	NA	R	R	NA	NA	NA	R	W	W	NA	NA	NA	W	R	R	R	R	NA
chr2p6303322	2	6303322	NA	W	R	W	R	NA	NA	NA	NA	W	W	R	NA	R	NA	NA	W	W	W	W	R	R	W	W	NA	R	NA	NA	W	NA	R	R	NA	NA	NA	R	W	W	NA	NA	NA	W	R	R	R	R	NA
chr2p6303331	2	6303331	NA	W	R	W	R	NA	NA	NA	NA	W	W	R	R	R	NA	NA	W	W	W	W	R	R	W	W	W	R	NA	NA	W	NA	R	R	NA	NA	NA	R	W	W	R	W	NA	W	R	R	R	R	NA
chr2p6303334	2	6303334	NA	W	R	W	R	NA	NA	NA	NA	W	W	R	R	R	NA	NA	W	W	W	W	R	R	W	W	W	R	NA	NA	W	NA	R	R	NA	NA	NA	R	W	W	R	W	NA	W	R	R	R	R	NA
chr2p6303338	2	6303338	NA	W	R	W	R	NA	NA	NA	NA	W	W	R	R	R	NA	NA	W	W	W	W	R	R	W	W	W	R	NA	R	W	NA	R	R	NA	NA	R	R	W	W	R	W	W	W	R	R	R	R	NA
chr2p6303346	2	6303346	NA	W	R	W	R	NA	NA	NA	NA	W	W	R	R	R	NA	NA	W	W	W	W	R	R	W	W	W	R	NA	R	W	NA	R	R	NA	NA	R	R	W	W	R	W	W	W	R	R	R	R	NA
chr2p6303370	2	6303370	NA	W	R	W	R	NA	NA	NA	NA	W	W	R	R	R	NA	NA	W	W	W	W	R	R	W	W	W	R	NA	R	W	NA	R	R	NA	NA	R	R	W	W	R	W	W	W	R	R	R	R	NA
chr2p6318873	2	6318873	NA	W	R	W	R	NA	NA	NA	NA	W	W	R	NA	NA	NA	NA	W	W	W	W	R	R	W	W	NA	R	NA	R	W	NA	R	R	NA	R	R	R	W	W	R	W	W	W	R	R	R	R	NA
chr2p6325526	2	6325526	NA	W	R	W	R	NA	NA	NA	NA	W	W	R	R	NA	NA	NA	W	W	W	W	R	R	W	W	W	R	R	NA	W	NA	R	R	NA	R	R	R	W	W	R	W	W	W	R	R	R	R	R
chr2p6330489	2	6330489	NA	W	R	W	R	NA	NA	R	NA	W	W	R	R	R	NA	NA	W	W	W	W	R	R	W	W	W	R	R	NA	W	NA	R	R	NA	NA	R	R	W	W	R	W	W	W	R	R	R	R	NA
chr2p6330514	2	6330514	NA	W	R	W	R	NA	NA	R	NA	W	W	R	R	R	NA	NA	W	W	W	W	R	R	W	W	W	R	R	NA	W	NA	R	R	NA	NA	R	R	W	W	R	W	W	W	R	R	R	R	NA
chr2p6330649	2	6330649	NA	W	R	W	R	NA	NA	NA	NA	W	W	R	NA	NA	NA	NA	W	W	W	W	R	R	W	W	W	R	R	NA	W	NA	R	R	NA	R	R	R	W	W	R	W	W	W	R	R	R	R	R
chr2p6340294	2	6340294	NA	W	R	W	R	NA	NA	NA	NA	W	W	R	NA	R	NA	NA	W	W	W	W	R	R	W	W	NA	R	NA	NA	W	NA	R	R	NA	NA	NA	R	W	W	NA	NA	NA	W	NA	R	R	R	NA
chr2p6370067	2	6370067	NA	W	R	W	R	NA	NA	NA	NA	W	W	R	NA	R	NA	NA	W	W	W	W	R	R	W	W	W	R	R	NA	W	NA	R	R	NA	R	R	R	W	W	R	W	W	W	R	R	R	R	R
chr2p6370110	2	6370110	NA	W	R	W	R	NA	NA	NA	NA	W	W	R	R	R	NA	NA	W	W	W	W	R	R	W	W	NA	R	R	R	W	NA	R	R	NA	NA	R	R	W	W	R	W	W	W	NA	R	R	R	NA
chr2p6381530	2	6381530	NA	W	R	W	R	NA	NA	NA	NA	W	W	R	NA	R	NA	NA	W	W	W	W	R	R	W	W	W	R	NA	NA	W	NA	R	R	NA	NA	R	R	W	W	R	W	W	W	R	R	R	R	NA
chr2p6381587	2	6381587	NA	W	R	W	R	NA	NA	NA	NA	W	W	R	NA	R	NA	NA	W	W	W	W	R	R	W	W	W	R	NA	NA	W	NA	R	R	NA	NA	R	R	W	W	R	W	W	W	R	R	R	R	NA
chr2p6384355	2	6384355	NA	W	R	W	R	NA	NA	NA	NA	W	W	R	NA	R	NA	NA	W	W	W	W	R	R	W	W	NA	NA	R	NA	W	NA	R	NA	NA	R	NA	R	W	W	R	W	W	W	R	R	R	NA	R
chr2p6384458	2	6384458	NA	W	R	W	R	NA	NA	NA	NA	W	W	R	R	R	NA	NA	W	W	W	W	R	R	W	W	W	R	R	R	W	NA	R	R	NA	R	R	R	W	W	R	W	W	W	R	R	R	R	R
chr2p6385354	2	6385354	NA	W	R	W	R	NA	NA	NA	NA	W	W	R	NA	NA	NA	NA	W	W	W	W	R	R	W	W	W	R	R	NA	W	NA	R	R	NA	NA	R	R	W	W	R	W	W	W	R	R	R	R	NA
chr2p6386845	2	6386845	NA	W	R	W	R	NA	NA	NA	NA	W	W	R	R	R	NA	NA	W	W	W	W	R	R	W	W	W	R	R	NA	W	NA	R	R	NA	R	R	R	W	W	R	W	W	W	R	R	R	R	R
chr2p6387482	2	6387482	NA	W	R	W	R	NA	NA	R	NA	W	W	R	R	R	NA	NA	W	W	W	W	R	R	W	W	W	R	R	NA	W	NA	R	R	NA	R	R	R	W	W	R	W	W	W	R	R	R	R	R
chr2p6391169	2	6391169	NA	W	R	W	R	NA	NA	NA	NA	W	W	R	NA	R	NA	NA	W	W	W	W	R	R	W	W	W	R	NA	NA	W	NA	R	R	NA	NA	R	R	W	W	R	W	W	W	NA	R	R	R	R
chr2p6391179	2	6391179	NA	W	R	W	R	NA	NA	NA	NA	W	W	R	R	R	NA	NA	W	W	W	W	R	R	W	W	W	R	NA	NA	W	NA	R	R	NA	NA	NA	R	W	W	R	W	W	W	NA	R	R	R	R
chr2p6392996	2	6392996	NA	W	R	W	R	NA	NA	R	NA	W	W	R	NA	R	NA	NA	W	W	W	W	R	R	W	W	W	R	NA	NA	W	NA	R	R	NA	NA	R	R	W	W	R	W	W	W	R	R	R	R	R
chr2p6393110	2	6393110	NA	W	R	W	R	NA	NA	NA	NA	W	W	R	R	R	NA	NA	W	W	W	W	R	R	W	W	W	R	NA	NA	W	NA	R	R	NA	R	R	R	W	W	R	W	W	W	R	R	R	R	R
chr2p6393275	2	6393275	NA	W	R	W	R	NA	NA	NA	NA	W	W	R	NA	R	NA	NA	W	W	W	W	R	R	W	W	W	R	R	NA	W	NA	R	R	NA	NA	R	R	W	W	R	W	W	W	R	R	R	R	R
chr2p6402371	2	6402371	NA	W	R	W	R	NA	NA	NA	NA	W	W	R	R	R	NA	NA	W	W	W	W	R	R	W	W	W	R	NA	NA	W	NA	R	R	NA	R	R	R	W	W	R	W	W	W	R	R	R	R	R
chr2p6422813	2	6422813	NA	W	R	W	R	NA	NA	R	NA	W	W	R	NA	R	NA	NA	W	W	W	W	R	R	W	W	W	R	NA	NA	W	NA	R	R	NA	NA	R	R	W	W	R	W	W	W	R	R	R	R	NA
chr2p6422912	2	6422912	NA	W	R	W	R	NA	NA	NA	NA	W	W	R	R	R	NA	NA	W	W	W	W	R	R	W	W	W	R	R	NA	W	NA	R	R	NA	R	R	R	W	W	R	W	W	W	R	R	R	R	R
chr2p6422936	2	6422936	NA	W	R	W	R	NA	NA	NA	NA	W	W	R	NA	R	NA	NA	W	W	W	W	R	R	W	W	W	R	R	NA	W	NA	R	R	NA	R	R	R	W	W	R	W	W	W	R	R	R	R	R
chr2p6422945	2	6422945	NA	W	R	W	R	NA	NA	NA	NA	W	W	R	NA	R	NA	NA	W	W	W	W	R	R	W	W	W	R	R	NA	W	NA	R	R	NA	R	R	R	W	W	R	W	W	W	R	R	R	R	R
chr2p6422951	2	6422951	NA	W	R	W	R	NA	NA	NA	NA	W	W	R	NA	R	NA	NA	W	W	W	W	R	R	W	W	W	R	R	NA	W	NA	R	R	NA	R	R	R	W	W	R	W	W	W	R	R	R	R	R
chr2p6424485	2	6424485	NA	W	R	W	R	NA	NA	NA	NA	W	W	R	NA	R	NA	NA	W	W	W	W	R	R	W	W	W	R	NA	R	W	NA	R	R	NA	R	R	R	W	W	R	W	W	W	R	R	R	R	R
chr2p6424488	2	6424488	NA	W	R	W	R	NA	NA	NA	NA	W	W	R	NA	R	NA	NA	W	W	W	W	R	R	W	W	W	R	NA	R	W	NA	R	R	NA	R	R	R	W	W	R	W	W	W	R	R	R	R	R
chr2p6424493	2	6424493	NA	W	R	W	R	NA	NA	NA	NA	W	W	R	NA	R	NA	NA	W	W	W	W	R	R	W	W	W	R	NA	R	W	NA	R	R	NA	R	R	R	W	W	R	W	W	W	R	R	R	R	R
chr2p6426256	2	6426256	NA	W	R	W	R	NA	NA	NA	NA	W	W	R	R	R	NA	NA	W	W	W	W	R	R	W	W	W	R	NA	R	W	NA	R	R	NA	NA	R	R	W	W	R	W	W	W	R	R	R	R	NA
chr2p6426258	2	6426258	NA	W	R	W	R	NA	NA	NA	NA	W	W	R	R	R	NA	NA	W	W	W	W	R	R	W	W	W	R	NA	R	W	NA	R	R	NA	NA	R	R	W	W	R	W	W	W	R	R	R	R	NA
chr2p6426312	2	6426312	NA	W	R	W	R	NA	NA	NA	NA	W	W	R	R	R	NA	NA	W	W	W	W	R	R	W	W	W	R	NA	R	W	NA	R	R	NA	NA	R	R	W	W	R	W	W	W	R	R	R	R	R
chr2p6426390	2	6426390	NA	W	R	W	R	NA	NA	NA	NA	W	W	R	R	R	NA	NA	W	W	W	W	R	R	W	W	W	R	NA	R	W	NA	R	R	NA	NA	R	R	W	W	R	W	W	W	R	R	R	R	NA
chr2p6436401	2	6436401	NA	W	R	W	R	NA	NA	NA	NA	W	W	R	R	R	NA	NA	W	W	W	W	R	R	W	W	NA	R	R	R	W	W	R	R	NA	NA	R	R	W	W	NA	W	NA	W	R	R	R	R	NA
chr2p6436993	2	6436993	NA	W	R	W	R	NA	NA	NA	NA	NA	W	R	NA	R	NA	NA	W	W	W	W	R	R	W	W	W	R	R	R	W	NA	R	R	NA	NA	NA	R	W	W	R	W	W	W	NA	R	R	R	NA
chr2p6442385	2	6442385	NA	W	R	W	R	NA	NA	NA	NA	W	W	R	NA	R	NA	NA	W	W	W	W	R	R	W	W	W	R	NA	NA	W	NA	R	R	NA	R	R	R	W	W	R	W	W	W	R	R	R	R	R
chr2p6444988	2	6444988	NA	W	R	W	R	NA	NA	NA	NA	W	W	R	NA	R	NA	NA	W	W	W	W	R	R	W	W	W	NA	NA	NA	W	NA	NA	R	NA	R	R	R	W	W	R	W	W	W	R	R	R	R	R
chr2p6445030	2	6445030	NA	W	R	W	R	NA	NA	NA	NA	W	W	R	NA	R	NA	NA	W	W	W	W	R	R	W	W	W	R	NA	NA	W	NA	NA	R	NA	R	R	R	W	W	R	W	W	W	R	R	R	R	R
chr2p6448705	2	6448705	NA	W	R	W	R	NA	NA	NA	NA	W	W	R	R	R	NA	NA	W	W	W	W	R	R	W	W	W	R	R	NA	W	NA	NA	R	NA	NA	NA	R	W	W	R	W	NA	W	NA	R	NA	R	NA
chr2p6448734	2	6448734	NA	W	R	W	R	NA	NA	NA	NA	W	W	R	R	R	NA	NA	W	W	W	W	R	R	W	W	W	R	R	NA	W	NA	R	R	W	NA	R	R	W	W	R	W	W	W	R	R	R	R	NA
chr2p6451663	2	6451663	NA	W	R	W	R	NA	NA	NA	NA	W	W	R	R	R	NA	NA	W	W	W	W	R	R	W	W	W	R	R	NA	W	NA	R	R	NA	W	R	R	W	W	R	W	W	W	R	R	R	R	R
chr2p6451691	2	6451691	NA	W	R	W	R	NA	NA	NA	NA	W	W	R	R	R	NA	NA	W	W	W	W	R	R	W	W	W	R	R	NA	W	NA	R	R	NA	W	R	R	W	W	R	W	W	W	R	R	R	R	R
chr2p6461653	2	6461653	NA	W	R	W	R	NA	NA	NA	NA	W	W	R	R	R	NA	NA	W	W	W	W	R	R	W	W	NA	R	NA	NA	W	NA	R	R	NA	W	R	R	W	W	R	W	W	W	R	R	R	R	NA
chr2p6463116	2	6463116	NA	W	R	W	R	NA	NA	NA	NA	W	W	NA	NA	R	NA	NA	W	W	W	W	R	R	W	W	W	R	R	R	W	NA	R	R	NA	NA	NA	R	W	W	NA	NA	W	W	R	R	R	R	R
chr2p6467291	2	6467291	NA	W	R	W	R	NA	NA	NA	NA	W	W	R	R	R	NA	R	W	W	W	W	R	R	W	W	NA	R	R	NA	W	NA	NA	R	NA	NA	NA	R	W	W	NA	NA	NA	W	NA	NA	R	R	R
chr2p6467293	2	6467293	NA	W	R	W	R	NA	NA	NA	NA	W	W	R	R	R	NA	R	W	W	W	W	R	R	W	W	NA	R	R	NA	W	NA	NA	R	NA	NA	NA	R	W	W	NA	NA	W	W	NA	NA	R	R	R
chr2p6473711	2	6473711	NA	W	R	W	R	NA	NA	NA	NA	W	W	R	R	NA	NA	NA	W	W	W	W	R	R	W	W	W	R	NA	NA	W	NA	R	R	NA	W	R	R	W	W	NA	W	W	W	R	R	R	R	NA
chr2p6473714	2	6473714	NA	W	R	W	R	NA	NA	NA	NA	W	W	R	R	NA	NA	NA	W	W	W	W	R	R	W	W	W	R	NA	NA	W	NA	R	R	NA	W	R	R	W	W	NA	W	W	W	R	R	R	R	NA
chr2p6473719	2	6473719	NA	W	R	W	R	NA	NA	NA	NA	W	W	R	R	NA	NA	NA	W	W	W	W	R	R	W	W	W	R	NA	NA	W	NA	R	R	NA	W	R	R	W	W	NA	W	W	W	R	R	R	R	NA
chr2p6473768	2	6473768	NA	W	R	W	R	NA	NA	NA	NA	W	W	R	R	R	NA	NA	W	W	NA	W	R	R	W	W	W	R	NA	NA	W	NA	R	R	NA	W	R	R	W	W	NA	W	W	W	R	R	R	R	NA
chr2p6534981	2	6534981	NA	W	R	W	R	NA	NA	NA	NA	W	W	R	NA	NA	NA	NA	W	W	W	W	R	R	W	W	NA	R	R	R	NA	NA	R	R	NA	NA	NA	R	W	W	R	W	W	W	NA	R	R	NA	NA
chr2p6535848	2	6535848	NA	W	R	W	R	NA	NA	NA	NA	W	W	R	NA	R	NA	NA	W	W	W	W	R	R	W	W	W	R	NA	NA	W	NA	R	R	NA	NA	R	R	W	W	R	W	W	W	R	R	R	R	R
chr2p6536778	2	6536778	NA	W	R	W	R	NA	NA	NA	NA	W	W	R	NA	NA	NA	NA	W	W	NA	W	R	R	W	W	W	R	R	NA	W	NA	R	R	NA	W	R	R	W	W	R	W	W	W	R	R	R	R	R
chr2p6537365	2	6537365	NA	W	R	W	R	NA	NA	NA	NA	W	W	R	NA	R	NA	NA	W	W	W	W	NA	R	W	W	NA	R	NA	R	W	NA	R	R	NA	NA	NA	R	W	W	NA	NA	NA	W	R	R	R	NA	NA
chr2p6537555	2	6537555	NA	W	R	W	NA	NA	NA	NA	NA	W	W	R	NA	NA	NA	NA	W	W	W	W	R	R	W	W	NA	NA	NA	R	W	NA	NA	NA	NA	NA	NA	NA	W	NA	NA	W	W	W	NA	R	NA	NA	NA
chr2p6537619	2	6537619	NA	W	R	W	R	NA	NA	NA	NA	W	W	R	NA	R	NA	NA	W	W	W	W	R	R	W	W	W	NA	R	NA	W	NA	R	R	NA	NA	R	NA	W	W	R	W	W	W	NA	R	R	R	NA
chr2p6537668	2	6537668	NA	W	R	W	R	NA	NA	NA	NA	W	W	R	NA	R	NA	NA	W	W	W	W	R	R	W	W	NA	R	NA	NA	W	NA	R	R	NA	NA	R	R	W	W	R	W	W	W	R	R	R	R	R
chr2p6551286	2	6551286	NA	W	R	W	R	NA	NA	NA	NA	W	W	R	R	R	NA	NA	W	W	W	W	R	R	W	W	W	R	NA	NA	W	NA	R	R	NA	W	NA	R	W	W	R	NA	W	W	R	R	R	R	R
chr2p6551301	2	6551301	NA	W	R	W	R	NA	NA	NA	NA	W	W	R	R	R	NA	NA	W	W	W	W	R	R	W	W	W	R	NA	NA	W	NA	R	R	NA	W	NA	R	W	W	R	NA	W	W	R	R	R	R	R
chr2p6551311	2	6551311	NA	W	R	W	R	NA	NA	NA	NA	W	W	R	R	R	NA	NA	W	W	W	W	R	R	W	W	W	R	NA	NA	W	NA	R	R	NA	W	NA	R	W	W	R	NA	W	W	R	R	R	R	R
chr2p6551319	2	6551319	NA	W	R	W	R	NA	NA	R	NA	W	W	R	R	R	NA	NA	W	W	W	W	R	R	W	W	W	R	NA	NA	W	NA	R	R	NA	W	NA	R	W	W	R	NA	W	W	R	R	R	R	R
chr2p6551329	2	6551329	NA	W	R	W	R	NA	NA	R	NA	W	W	R	R	R	NA	NA	W	W	W	W	R	R	W	W	W	R	NA	NA	W	NA	R	R	NA	W	NA	R	W	W	R	NA	NA	W	R	R	R	R	R
chr2p6551359	2	6551359	NA	W	R	W	R	NA	NA	R	NA	W	W	R	R	R	NA	NA	W	W	W	W	R	R	W	W	W	R	NA	NA	W	NA	R	R	NA	W	NA	R	W	W	R	NA	W	W	R	R	R	R	R
chr2p6551369	2	6551369	NA	W	R	NA	R	NA	NA	NA	NA	NA	W	R	R	R	NA	NA	W	W	W	W	R	R	W	W	W	R	NA	NA	W	NA	R	R	NA	NA	NA	R	W	W	R	NA	W	W	R	R	R	R	R
chr2p6551379	2	6551379	NA	W	R	NA	R	NA	NA	NA	NA	NA	W	R	R	R	NA	NA	W	W	W	W	R	R	W	W	W	R	NA	NA	W	NA	R	R	NA	NA	NA	R	W	W	R	NA	W	W	R	R	R	R	R
chr2p6551383	2	6551383	NA	W	R	NA	R	NA	NA	R	NA	NA	W	R	R	R	NA	NA	W	W	W	W	R	R	W	W	W	R	NA	NA	W	NA	R	R	NA	NA	NA	R	W	W	R	NA	W	W	R	R	R	R	R
chr2p6551415	2	6551415	NA	W	R	W	R	NA	NA	NA	NA	W	W	R	NA	R	NA	NA	W	W	W	W	R	R	W	W	W	R	R	NA	W	NA	R	R	NA	W	R	R	W	W	R	W	W	W	R	R	R	R	R
chr2p6551422	2	6551422	NA	W	R	W	R	NA	NA	NA	NA	W	W	R	NA	R	NA	NA	W	W	W	W	R	R	W	W	W	R	R	NA	W	NA	R	R	NA	W	R	R	W	W	R	W	W	W	R	R	R	R	R
chr2p6551439	2	6551439	NA	W	R	W	R	NA	NA	NA	NA	W	W	R	NA	R	NA	NA	W	W	W	W	R	R	W	W	W	R	R	NA	W	NA	R	R	NA	W	R	R	W	W	R	W	W	W	R	R	R	R	R
chr2p6551448	2	6551448	NA	W	R	W	R	NA	NA	NA	NA	W	W	R	NA	R	NA	NA	W	W	W	W	R	R	W	W	W	R	R	NA	W	NA	R	R	NA	W	R	R	W	W	R	W	W	W	R	R	R	R	R
chr2p6551463	2	6551463	NA	W	R	W	R	NA	NA	NA	NA	W	W	R	NA	R	NA	NA	W	W	W	W	R	R	W	W	W	R	R	NA	W	NA	R	R	NA	W	R	R	W	W	R	W	W	W	R	R	R	R	R
chr2p6551472	2	6551472	NA	W	R	W	R	NA	NA	NA	NA	W	W	R	NA	R	NA	NA	W	W	W	W	R	R	W	W	W	R	R	NA	W	NA	R	R	NA	W	R	R	W	W	R	W	W	W	R	R	R	R	R
chr2p6553753	2	6553753	NA	W	R	W	R	NA	NA	NA	NA	W	W	R	R	R	NA	NA	W	W	W	W	R	R	W	W	W	R	NA	NA	W	NA	R	R	NA	NA	R	R	W	W	R	W	W	W	R	R	R	R	R
chr2p6556491	2	6556491	NA	W	R	W	R	NA	NA	R	NA	W	W	R	R	R	NA	NA	NA	W	W	NA	R	R	NA	NA	W	R	R	R	W	NA	R	R	NA	NA	R	R	NA	W	R	W	W	W	R	R	R	R	NA
chr2p6556535	2	6556535	NA	W	R	W	R	NA	NA	R	NA	W	W	R	R	R	NA	NA	W	W	W	W	R	R	W	W	W	R	R	R	W	NA	R	R	NA	NA	R	R	W	W	R	W	W	W	R	R	R	R	NA
chr2p6556552	2	6556552	NA	W	R	W	R	NA	NA	R	NA	W	W	R	R	R	NA	NA	W	W	W	W	R	R	W	W	W	R	R	R	W	NA	R	R	NA	NA	R	R	W	W	R	W	W	W	R	R	R	R	NA
chr2p6602126	2	6602126	NA	W	R	W	R	NA	NA	NA	NA	W	W	R	NA	R	NA	NA	W	W	W	W	R	R	W	W	W	R	R	NA	W	NA	R	R	NA	W	R	R	W	W	R	W	W	W	R	R	R	R	R
chr2p6611444	2	6611444	NA	W	R	W	R	NA	NA	NA	NA	W	W	NA	NA	R	NA	NA	W	W	W	W	R	R	NA	W	NA	R	R	NA	NA	NA	R	R	NA	NA	NA	NA	R	W	R	W	W	NA	NA	R	R	R	NA
chr2p6627958	2	6627958	NA	W	R	W	R	NA	NA	NA	NA	W	W	R	R	R	NA	NA	W	W	W	W	R	R	W	W	W	R	NA	NA	W	NA	R	R	NA	W	R	R	R	W	R	W	W	W	R	R	R	R	R
chr2p6644112	2	6644112	NA	W	R	W	R	NA	NA	NA	NA	W	W	R	R	R	NA	NA	W	W	W	W	R	R	W	W	W	R	R	NA	W	NA	R	R	NA	W	R	R	R	W	R	W	W	W	R	R	R	R	NA
chr2p6644163	2	6644163	NA	W	R	W	R	NA	NA	NA	NA	W	W	R	R	R	NA	NA	W	W	W	W	R	R	W	W	W	R	R	NA	W	NA	R	R	NA	W	R	R	R	W	R	W	W	W	R	R	R	R	NA
chr2p6644620	2	6644620	NA	W	R	W	R	NA	NA	NA	NA	W	W	R	NA	R	NA	NA	W	W	W	W	R	R	W	W	NA	R	NA	R	W	NA	R	R	NA	NA	R	R	R	W	R	W	W	W	NA	R	R	R	NA
chr2p6647856	2	6647856	NA	W	R	W	R	NA	NA	NA	NA	W	W	R	NA	R	NA	NA	W	W	W	W	R	R	W	W	W	R	R	R	W	NA	R	R	NA	W	R	R	R	W	R	W	W	W	R	R	R	R	R
chr2p6647870	2	6647870	NA	W	R	W	R	NA	NA	NA	NA	W	W	R	NA	R	NA	NA	W	W	W	W	R	R	W	W	W	R	R	R	W	NA	R	R	NA	W	R	R	R	W	R	W	W	W	R	R	R	R	R
chr2p6647942	2	6647942	NA	W	R	W	R	NA	NA	NA	NA	W	W	R	R	R	NA	NA	W	W	W	W	R	R	W	W	W	R	R	NA	W	NA	R	R	NA	W	R	R	R	W	R	W	W	W	R	R	R	R	R
chr2p6648393	2	6648393	NA	W	R	W	R	NA	NA	R	NA	W	W	R	NA	R	NA	NA	W	W	W	W	R	R	W	W	W	R	R	NA	W	NA	R	R	NA	W	R	R	R	W	R	W	W	W	R	R	R	R	NA
chr2p6649804	2	6649804	NA	W	R	W	R	NA	NA	NA	NA	W	W	R	NA	NA	NA	NA	W	W	W	W	R	R	W	W	W	R	NA	NA	W	NA	R	R	NA	NA	NA	R	R	W	R	W	W	W	NA	R	R	NA	NA
chr2p6649834	2	6649834	NA	W	R	W	R	NA	NA	NA	NA	W	W	R	NA	NA	NA	NA	W	W	W	W	R	R	W	W	W	R	NA	NA	W	NA	R	R	NA	NA	NA	R	R	W	R	W	W	W	NA	R	R	NA	NA
chr2p6649984	2	6649984	NA	W	R	W	R	NA	NA	NA	NA	W	W	R	R	R	NA	NA	W	W	W	W	R	R	W	W	NA	R	R	NA	W	NA	R	R	NA	NA	R	R	R	W	R	NA	W	W	R	R	R	R	NA
chr2p6713732	2	6713732	NA	W	R	W	R	NA	NA	NA	NA	R	NA	R	NA	NA	NA	NA	W	R	W	W	R	R	W	W	NA	R	R	NA	W	NA	NA	R	NA	NA	NA	R	R	W	R	W	W	W	R	R	R	R	NA
chr2p6714539	2	6714539	NA	W	R	W	R	NA	NA	NA	NA	R	NA	R	NA	R	NA	NA	W	R	W	W	R	R	W	W	W	R	NA	NA	W	NA	NA	R	NA	NA	R	R	R	W	R	W	W	W	R	R	R	R	NA
chr2p6714599	2	6714599	NA	W	R	W	R	NA	NA	NA	NA	R	NA	R	NA	R	NA	NA	W	R	W	W	R	R	W	W	W	R	NA	NA	W	NA	NA	R	NA	W	R	R	R	W	R	W	W	W	R	R	R	R	R
chr2p6714605	2	6714605	NA	W	R	W	R	NA	NA	NA	NA	R	NA	R	NA	R	NA	NA	W	R	W	W	R	R	W	W	W	R	NA	NA	W	NA	NA	R	NA	W	R	R	R	W	R	W	W	W	R	R	R	R	NA
chr2p6746922	2	6746922	NA	W	R	W	R	NA	NA	NA	NA	R	W	R	NA	R	NA	NA	W	R	W	W	R	R	W	W	W	R	R	R	W	NA	NA	R	NA	W	R	R	R	W	R	W	W	W	R	R	R	R	R
chr2p6746985	2	6746985	NA	W	R	W	R	NA	NA	NA	NA	R	NA	R	NA	R	NA	NA	W	R	W	W	R	R	W	W	W	R	NA	R	W	NA	NA	R	NA	W	R	R	R	W	R	W	W	W	NA	R	R	R	R
chr2p6750880	2	6750880	NA	W	R	W	R	NA	NA	R	NA	R	W	R	NA	R	NA	NA	W	R	W	W	R	R	W	W	W	R	R	NA	W	NA	NA	R	NA	W	R	R	R	W	R	W	W	W	R	NA	R	R	NA
chr2p6750907	2	6750907	NA	W	R	W	R	NA	NA	R	NA	R	W	R	NA	R	NA	NA	W	R	W	W	R	R	W	W	W	R	R	NA	W	NA	NA	R	NA	W	R	R	R	W	R	W	W	W	R	NA	R	R	NA
chr2p6826482	2	6826482	NA	W	R	W	R	NA	NA	NA	NA	R	W	R	NA	R	NA	NA	W	R	W	W	R	R	W	W	W	R	R	NA	W	NA	NA	R	NA	NA	NA	R	R	W	NA	W	W	W	R	R	R	R	R
chr2p6979477	2	6979477	NA	W	R	W	R	NA	NA	R	NA	R	NA	W	NA	R	NA	NA	W	R	W	R	R	R	W	W	W	R	NA	R	R	NA	NA	R	NA	W	R	W	W	W	R	W	W	W	R	R	R	W	R
chr2p7049175	2	7049175	NA	W	R	W	R	NA	NA	R	NA	R	NA	W	NA	R	NA	NA	W	R	W	R	R	R	W	W	NA	R	NA	R	R	NA	NA	R	NA	NA	R	W	W	W	NA	W	W	W	R	R	R	W	NA
chr2p7049196	2	7049196	NA	W	R	W	R	NA	NA	R	NA	R	NA	W	NA	R	NA	NA	W	R	W	R	R	R	W	W	NA	R	NA	R	R	NA	NA	R	NA	NA	R	W	W	W	NA	W	W	W	R	R	R	W	NA
chr2p7085805	2	7085805	NA	W	R	W	R	NA	NA	R	NA	R	W	W	R	R	NA	NA	W	R	W	R	R	R	W	W	W	R	R	R	R	NA	NA	R	NA	R	R	W	W	W	W	W	NA	W	R	R	R	R	R
chr2p7085818	2	7085818	NA	W	R	W	R	NA	NA	R	NA	R	W	W	NA	R	NA	NA	W	R	W	R	R	R	W	W	W	R	R	R	R	NA	NA	R	NA	R	R	W	W	W	W	W	NA	W	R	R	R	R	R
chr2p7085873	2	7085873	NA	W	R	W	R	NA	NA	R	NA	R	NA	W	NA	R	NA	NA	NA	R	W	R	R	R	W	W	W	R	NA	R	R	NA	NA	R	NA	R	R	W	W	W	W	W	NA	W	R	R	R	R	NA
chr2p7085876	2	7085876	NA	W	R	W	R	NA	NA	R	NA	R	NA	W	NA	R	NA	NA	NA	R	W	R	R	R	W	W	W	R	NA	R	R	NA	NA	R	NA	R	R	W	W	W	W	W	NA	W	R	R	R	R	NA
chr2p7086075	2	7086075	NA	W	R	W	R	NA	NA	R	NA	R	NA	W	R	R	NA	NA	W	R	W	R	R	R	W	W	W	R	R	R	R	NA	NA	R	NA	NA	R	W	W	W	W	W	W	W	R	R	R	R	NA
chr2p7086152	2	7086152	NA	W	R	W	R	NA	NA	R	NA	R	NA	W	R	R	NA	NA	W	R	W	R	R	R	W	W	W	R	R	R	R	NA	NA	R	NA	NA	R	W	W	W	W	W	W	W	R	R	R	R	R
chr2p7087092	2	7087092	NA	W	R	W	R	NA	NA	R	NA	R	W	W	NA	R	NA	NA	W	R	W	R	R	R	W	W	W	R	NA	R	R	NA	NA	R	NA	NA	NA	W	W	W	W	W	W	W	R	R	R	R	NA
chr2p7087104	2	7087104	NA	W	R	W	R	NA	NA	R	NA	R	W	W	NA	R	NA	NA	W	R	W	R	R	R	W	W	W	R	NA	R	R	NA	NA	R	NA	NA	NA	W	W	W	W	W	W	W	R	R	R	R	NA
chr2p7087110	2	7087110	NA	W	R	W	R	NA	NA	R	NA	R	W	W	NA	R	NA	NA	W	R	W	R	R	R	W	W	W	R	NA	R	R	NA	NA	R	NA	NA	NA	W	W	W	W	W	W	W	R	R	R	R	NA
chr2p7087127	2	7087127	NA	W	R	W	R	NA	NA	R	NA	R	W	W	NA	R	NA	NA	W	R	W	R	R	R	W	W	W	R	NA	R	R	NA	NA	R	NA	NA	NA	W	W	W	W	W	W	W	R	R	R	R	NA
chr2p7087140	2	7087140	NA	W	R	W	R	NA	NA	R	NA	R	W	W	NA	R	NA	NA	W	R	W	R	R	R	W	W	W	R	NA	R	R	NA	NA	R	NA	NA	NA	W	W	W	W	W	W	W	R	R	R	R	NA
chr2p7087183	2	7087183	NA	W	R	W	R	NA	NA	R	NA	R	W	NA	NA	R	NA	NA	W	R	W	R	R	R	W	NA	W	R	NA	R	R	NA	NA	R	NA	NA	NA	W	W	W	W	W	W	NA	R	R	R	R	NA
chr2p7087188	2	7087188	NA	W	R	W	R	NA	NA	R	NA	R	W	NA	NA	R	NA	NA	W	R	W	R	R	R	W	NA	W	R	NA	R	R	NA	NA	R	NA	NA	NA	W	W	W	W	W	W	NA	R	R	R	R	NA
chr2p7099191	2	7099191	NA	W	R	W	R	NA	NA	R	NA	R	NA	W	NA	R	NA	NA	W	R	W	R	R	R	W	W	W	R	R	R	R	NA	NA	R	NA	R	R	W	W	W	W	W	W	W	R	R	R	R	R
chr2p7099193	2	7099193	NA	W	R	W	R	NA	NA	R	NA	R	NA	W	NA	R	NA	NA	W	R	W	R	R	R	W	W	W	R	R	R	R	NA	NA	R	NA	R	R	W	W	W	W	W	W	W	R	R	R	R	R
chr2p7099220	2	7099220	NA	W	R	W	R	NA	NA	R	NA	R	NA	W	NA	R	NA	NA	W	R	W	R	R	R	W	W	W	R	R	R	R	NA	NA	R	NA	R	R	W	W	W	W	W	W	W	R	R	R	R	R
chr2p7099221	2	7099221	NA	W	R	W	R	NA	NA	R	NA	R	NA	W	NA	R	NA	NA	W	R	W	R	R	R	W	W	W	R	R	R	R	NA	NA	R	NA	R	R	W	W	W	W	W	W	W	R	R	R	R	R
chr2p7099235	2	7099235	NA	W	R	W	R	NA	NA	R	NA	R	NA	W	NA	R	NA	NA	W	R	W	R	R	R	W	W	W	R	R	R	R	NA	NA	R	NA	R	R	W	W	W	W	W	W	W	R	R	R	R	R
chr2p7099246	2	7099246	NA	W	R	W	R	NA	NA	R	NA	R	NA	W	NA	R	NA	NA	W	R	W	R	R	R	W	W	W	R	R	R	R	NA	NA	R	NA	R	R	W	W	W	W	W	W	W	R	R	R	R	R
chr2p7164635	2	7164635	NA	W	R	W	R	NA	NA	R	NA	R	NA	W	NA	NA	NA	NA	W	R	W	R	R	R	W	W	W	R	R	R	R	NA	NA	R	NA	R	R	W	W	W	W	W	W	W	R	R	R	R	R
chr2p7187624	2	7187624	NA	W	R	W	R	NA	NA	R	NA	R	NA	W	NA	NA	NA	NA	W	R	W	R	R	R	W	W	W	R	R	R	R	NA	NA	R	NA	R	R	W	W	R	W	W	W	W	R	R	R	R	R
chr2p7187723	2	7187723	NA	W	R	W	R	NA	NA	R	NA	R	NA	W	NA	R	NA	NA	W	R	W	R	R	R	W	W	W	R	NA	R	R	NA	NA	R	NA	NA	R	W	W	R	W	W	W	W	R	R	R	R	R
chr2p7187784	2	7187784	W	W	R	W	R	NA	NA	R	NA	R	W	NA	NA	R	NA	NA	W	R	W	R	R	R	W	W	W	R	NA	R	R	NA	NA	R	NA	NA	NA	W	W	R	NA	NA	NA	W	NA	NA	R	R	NA
chr3p5314	3	5314	NA	R	R	W	R	NA	NA	W	NA	W	NA	R	NA	W	NA	NA	W	R	R	W	W	W	W	NA	W	W	R	NA	R	NA	NA	NA	NA	NA	W	R	W	R	R	R	R	W	W	W	W	W	W
chr3p5315	3	5315	NA	R	R	W	R	NA	NA	W	NA	W	NA	R	NA	W	NA	NA	W	R	R	W	W	W	W	NA	W	W	R	NA	R	NA	NA	NA	NA	NA	W	R	W	R	R	R	R	W	W	W	W	W	W
chr3p7204	3	7204	NA	R	R	W	NA	NA	NA	NA	NA	W	NA	R	NA	W	NA	NA	W	R	R	W	W	W	W	NA	W	W	NA	NA	R	NA	NA	NA	NA	NA	W	R	W	R	R	R	R	W	W	W	W	W	NA
chr3p7214	3	7214	NA	R	R	W	NA	NA	NA	NA	NA	W	NA	R	NA	W	NA	NA	W	R	R	W	W	W	W	NA	W	W	NA	NA	R	NA	NA	NA	NA	NA	W	R	W	R	R	R	R	W	W	W	W	W	NA
chr3p7274	3	7274	NA	R	R	W	NA	NA	NA	NA	NA	W	W	R	R	W	NA	NA	W	R	R	W	W	W	W	NA	W	W	R	R	R	NA	NA	W	NA	NA	W	R	W	R	R	R	R	W	W	W	W	W	NA
chr3p23123	3	23123	NA	R	R	W	NA	NA	NA	NA	NA	W	NA	R	NA	W	NA	NA	W	R	R	W	W	W	W	NA	NA	W	R	NA	R	NA	NA	NA	NA	NA	NA	R	W	R	R	R	R	W	NA	W	W	W	W
chr3p23259	3	23259	NA	R	R	W	NA	NA	NA	NA	NA	W	W	R	R	W	NA	NA	W	R	R	W	W	W	W	NA	NA	W	NA	NA	R	NA	NA	NA	NA	NA	W	R	W	R	R	R	R	W	NA	W	W	W	W
chr3p56099	3	56099	NA	R	R	W	NA	NA	NA	NA	NA	W	NA	R	NA	W	NA	NA	W	R	R	W	W	W	W	NA	NA	W	NA	NA	NA	NA	NA	NA	NA	NA	NA	R	W	NA	R	R	NA	W	NA	W	W	W	NA
chr3p56438	3	56438	NA	R	R	NA	NA	NA	NA	NA	NA	W	NA	R	NA	W	NA	NA	W	R	R	W	W	W	W	NA	W	W	R	NA	R	NA	NA	NA	NA	R	NA	R	W	R	R	R	R	W	W	W	W	W	W
chr3p70026	3	70026	NA	R	R	W	NA	NA	NA	NA	NA	W	NA	R	NA	NA	NA	NA	W	R	R	W	W	W	W	NA	W	W	NA	NA	R	NA	NA	NA	NA	R	W	R	W	R	R	R	R	W	W	W	W	W	W
chr3p70173	3	70173	NA	R	R	W	R	NA	NA	NA	NA	W	W	R	R	W	NA	NA	W	R	R	W	W	W	W	NA	W	W	NA	R	R	NA	NA	W	NA	R	W	R	W	R	R	R	R	W	W	W	W	W	W
chr3p70272	3	70272	NA	R	R	NA	NA	NA	NA	NA	NA	W	NA	R	R	NA	NA	NA	W	R	R	W	W	W	W	NA	W	W	R	NA	R	NA	NA	NA	NA	R	W	R	W	R	R	R	R	W	W	W	W	W	W
chr3p70423	3	70423	NA	R	R	W	R	NA	NA	NA	NA	W	NA	R	NA	W	NA	NA	W	R	R	W	W	W	W	NA	W	W	R	NA	R	NA	NA	NA	NA	NA	W	R	W	R	R	R	R	W	W	W	W	W	NA
chr3p70491	3	70491	NA	R	R	NA	NA	NA	NA	NA	NA	W	NA	NA	NA	NA	NA	NA	W	R	R	W	W	W	W	NA	NA	W	NA	NA	NA	NA	NA	NA	NA	NA	W	R	W	NA	R	R	NA	W	NA	W	W	W	NA
chr3p70497	3	70497	NA	R	R	NA	NA	NA	NA	NA	NA	W	NA	NA	NA	NA	NA	NA	W	R	R	W	W	W	W	NA	NA	W	NA	NA	NA	NA	NA	NA	NA	NA	W	R	W	NA	R	R	NA	W	NA	W	W	W	NA
chr3p71468	3	71468	NA	R	R	W	NA	NA	NA	NA	NA	W	NA	R	R	W	NA	NA	W	R	R	W	W	W	W	NA	W	W	R	NA	R	NA	NA	NA	NA	R	W	R	W	R	R	R	R	W	W	W	W	W	W
chr3p76452	3	76452	NA	R	R	W	R	NA	NA	NA	NA	W	NA	R	NA	NA	NA	NA	W	R	R	W	W	W	W	NA	NA	W	R	NA	R	NA	NA	NA	NA	NA	W	R	W	R	R	R	R	W	W	W	W	W	NA
chr3p76475	3	76475	NA	R	R	W	R	NA	NA	NA	NA	W	NA	R	NA	NA	NA	NA	W	R	R	W	W	W	W	NA	NA	W	R	NA	R	NA	NA	NA	NA	NA	W	R	W	R	R	R	R	W	W	W	W	W	NA
chr3p76599	3	76599	NA	R	R	W	R	NA	NA	NA	NA	W	NA	R	NA	W	NA	NA	W	R	R	W	W	W	W	NA	W	W	NA	NA	R	NA	NA	NA	NA	NA	W	R	W	R	R	R	R	W	W	W	W	W	W
chr3p105197	3	105197	NA	R	R	W	NA	NA	NA	W	NA	W	NA	R	R	W	NA	NA	W	R	R	W	W	W	W	NA	W	W	R	NA	R	NA	NA	W	NA	NA	W	R	W	R	R	R	R	W	W	W	W	W	W
chr3p105240	3	105240	NA	R	R	W	NA	NA	NA	W	NA	W	NA	R	R	W	NA	NA	W	R	R	W	W	W	W	NA	W	W	NA	NA	R	NA	NA	W	NA	NA	W	R	W	R	R	R	R	W	W	W	W	W	W
chr3p106080	3	106080	NA	R	R	W	R	NA	NA	W	NA	W	NA	R	NA	W	NA	NA	W	R	R	W	W	W	W	NA	NA	W	R	R	R	NA	NA	NA	NA	R	W	R	W	R	R	R	R	W	W	W	W	W	W
chr3p107312	3	107312	NA	R	R	W	NA	NA	NA	W	NA	W	NA	R	NA	W	NA	NA	W	R	R	W	W	W	W	NA	W	W	R	NA	R	NA	NA	NA	NA	NA	W	R	W	R	R	R	R	W	W	W	W	W	NA
chr3p107489	3	107489	NA	R	R	W	NA	NA	NA	W	NA	W	NA	R	NA	W	NA	NA	W	R	R	W	W	W	W	NA	W	W	R	NA	R	NA	NA	NA	NA	NA	W	R	W	R	R	R	R	W	W	W	W	W	NA
chr3p109945	3	109945	NA	R	R	W	R	NA	NA	W	NA	W	NA	R	NA	W	NA	NA	W	R	R	W	W	W	W	NA	W	W	NA	NA	R	NA	NA	NA	NA	R	W	R	W	R	R	R	R	W	W	W	W	W	W
chr3p117010	3	117010	NA	R	R	W	NA	NA	NA	W	NA	W	NA	R	R	W	NA	NA	W	R	R	W	W	W	W	NA	W	W	NA	NA	R	NA	NA	NA	NA	R	W	R	W	R	R	R	R	W	W	W	W	W	W
chr3p122488	3	122488	NA	R	R	W	R	NA	NA	W	NA	W	NA	R	R	W	NA	NA	W	R	R	W	W	W	W	NA	W	W	R	NA	R	NA	NA	W	NA	R	W	R	W	R	R	R	R	W	W	W	W	W	W
chr3p132262	3	132262	NA	R	R	W	R	NA	NA	W	NA	W	NA	R	NA	W	NA	NA	W	R	R	W	W	W	W	NA	W	W	NA	NA	R	NA	NA	NA	NA	NA	W	R	W	R	NA	R	R	W	W	W	W	W	NA
chr3p132348	3	132348	NA	R	R	W	NA	NA	NA	W	NA	W	NA	R	NA	W	NA	NA	W	R	R	W	W	W	W	NA	NA	W	NA	NA	R	NA	NA	NA	NA	NA	W	R	W	R	NA	R	R	W	W	W	W	W	NA
chr3p142722	3	142722	NA	R	R	W	NA	NA	NA	W	NA	W	NA	R	NA	W	NA	NA	W	R	R	W	W	W	W	NA	W	W	R	R	R	NA	NA	W	NA	NA	W	R	W	R	R	R	R	W	W	W	W	W	W
chr3p158024	3	158024	NA	R	R	W	NA	NA	NA	W	NA	W	NA	R	R	W	NA	NA	W	R	R	W	W	W	W	NA	W	W	NA	R	R	NA	NA	NA	NA	R	W	R	W	R	R	R	R	W	W	W	W	W	NA
chr3p158045	3	158045	NA	R	R	W	R	NA	NA	W	NA	W	NA	R	R	W	NA	NA	W	R	R	W	W	W	W	NA	W	W	NA	R	R	NA	NA	NA	NA	R	W	R	W	R	R	R	R	W	W	W	W	W	NA
chr3p159864	3	159864	NA	R	R	W	NA	NA	NA	W	NA	W	NA	R	NA	W	NA	NA	W	R	R	W	W	W	W	NA	W	W	NA	R	R	NA	NA	NA	NA	R	W	R	W	R	R	R	R	W	W	W	W	W	NA
chr3p168666	3	168666	NA	R	R	W	R	NA	NA	W	NA	W	NA	R	R	W	NA	NA	W	R	R	W	W	W	W	NA	NA	W	R	R	R	NA	NA	W	NA	NA	W	R	W	R	R	R	R	W	W	W	W	W	NA
chr3p177801	3	177801	NA	R	R	W	NA	NA	NA	W	NA	W	NA	R	R	W	NA	NA	W	R	R	W	W	W	W	NA	W	W	NA	NA	R	NA	NA	W	NA	NA	W	R	W	R	R	R	R	W	W	W	W	W	W
chr3p192739	3	192739	NA	R	R	W	NA	NA	NA	W	NA	W	NA	R	R	W	NA	NA	W	R	R	W	W	W	W	NA	W	W	R	NA	R	NA	NA	NA	NA	NA	W	R	W	R	R	R	R	W	W	W	W	W	W
chr3p197270	3	197270	NA	R	R	W	NA	NA	NA	W	NA	W	W	R	R	W	NA	NA	W	R	R	W	W	W	W	NA	W	W	NA	NA	R	NA	NA	W	NA	NA	NA	R	W	R	R	R	R	W	W	W	W	W	NA
chr3p197446	3	197446	NA	R	R	W	NA	NA	NA	W	NA	W	NA	R	R	W	NA	NA	W	R	R	W	W	W	W	NA	NA	W	NA	NA	R	NA	NA	W	NA	NA	NA	R	W	R	R	R	R	W	NA	W	W	W	W
chr3p197467	3	197467	NA	R	R	W	NA	NA	NA	W	NA	W	NA	R	R	W	NA	NA	W	R	R	W	W	W	W	NA	NA	W	NA	NA	R	NA	NA	W	NA	NA	NA	R	W	R	R	R	R	W	NA	W	W	W	W
chr3p197548	3	197548	NA	R	R	W	NA	NA	NA	W	NA	W	NA	R	R	W	NA	NA	W	R	R	W	W	W	W	NA	NA	W	NA	NA	R	NA	NA	W	NA	NA	NA	R	W	R	R	R	R	W	NA	W	W	W	W
chr3p202383	3	202383	NA	R	R	W	R	NA	NA	W	NA	W	NA	R	NA	NA	NA	NA	W	R	R	W	W	W	W	NA	W	W	NA	R	R	NA	NA	NA	NA	R	W	R	W	R	R	R	R	W	W	W	W	W	NA
chr3p207713	3	207713	NA	R	R	W	R	NA	NA	W	NA	W	NA	R	R	W	NA	NA	W	R	R	W	W	W	W	NA	W	W	R	R	R	NA	NA	W	NA	R	W	R	W	R	R	R	R	W	W	W	W	W	W
chr3p207747	3	207747	NA	R	R	W	R	NA	NA	W	NA	W	NA	R	R	W	NA	NA	W	R	R	W	W	W	W	NA	W	W	NA	R	R	NA	NA	W	NA	NA	W	R	W	R	R	R	R	W	W	W	W	W	W
chr3p207753	3	207753	NA	R	R	W	R	NA	NA	W	NA	W	NA	R	R	W	NA	NA	W	R	R	W	W	W	W	NA	W	W	NA	R	R	NA	NA	W	NA	NA	W	R	W	R	R	R	R	W	W	W	W	W	W
chr3p217349	3	217349	NA	R	R	W	NA	NA	NA	W	NA	W	NA	R	R	W	NA	NA	W	R	R	W	W	W	W	NA	W	W	NA	NA	R	NA	NA	W	NA	NA	NA	R	W	NA	R	R	R	W	W	W	W	W	NA
chr3p296223	3	296223	NA	R	R	W	NA	NA	NA	W	NA	W	NA	R	R	W	NA	NA	W	R	R	W	W	W	W	NA	W	W	NA	R	R	NA	NA	W	NA	NA	W	R	W	R	R	R	R	W	W	W	W	W	W
chr3p297146	3	297146	NA	R	R	W	R	NA	NA	W	NA	W	NA	R	NA	W	NA	NA	W	R	R	W	W	W	W	NA	W	W	NA	NA	R	NA	NA	W	NA	R	W	R	W	R	R	R	R	W	W	W	W	W	W
chr3p304198	3	304198	NA	R	R	NA	NA	NA	NA	W	NA	W	W	R	NA	W	NA	NA	W	R	NA	W	W	W	W	NA	NA	W	NA	R	NA	NA	NA	NA	NA	NA	NA	R	W	R	NA	NA	NA	W	W	W	W	W	NA
chr3p349216	3	349216	NA	R	R	W	NA	NA	NA	W	W	W	NA	R	NA	W	NA	NA	W	R	R	W	W	W	W	NA	W	W	R	R	R	NA	NA	W	NA	W	W	R	W	R	R	R	R	W	W	W	W	W	W
chr3p450916	3	450916	NA	R	R	W	R	NA	NA	W	W	W	NA	R	NA	W	NA	NA	W	R	R	W	W	W	W	NA	W	W	NA	NA	R	NA	NA	W	NA	NA	W	R	W	R	R	R	R	W	W	W	W	W	W
chr3p510018	3	510018	NA	R	R	W	R	NA	NA	W	W	W	R	R	NA	W	NA	NA	W	R	R	W	W	W	W	NA	NA	W	NA	R	R	NA	NA	R	NA	NA	W	R	W	R	R	R	R	W	W	W	W	W	W
[truncated: 945 more rows]
[truncated: 138 more columns]
